# Supplementary material for: Quantum anomalous Hall crystals in moiré bands with higher Chern number
Source: Nat Commun. 2025 Jul 25;16:6875. doi: 10.1038/s41467-025-62224-9 (PMC12297688; doi:10.1038/s41467-025-62224-9)
Supplement: Supplementary file 3 — Source Data [file 41467_2025_62224_MOESM3_ESM.zip]

Archive with 18 entries (18 files):
- Fig1a.txt
- Fig1b.txt
- Fig1c.txt
- Fig1d.txt
- Fig1e.txt
- Fig1f.txt
- Fig1g.txt
- Fig1h.txt
- Fig2a.txt
- Fig2b.txt
- Fig2c.txt
- Fig2d.txt
- Fig3a.txt
- Fig3b.txt
- Fig4a.txt
- Fig4b.txt
- Fig4c.txt
- Fig4d.txt
