# Supplementary material for: Quantum anomalous Hall crystals in moiré bands with higher Chern number
Source: Nat Commun. 2025 Jul 25;16:6875. doi: 10.1038/s41467-025-62224-9 (PMC12297688; doi:10.1038/s41467-025-62224-9)
Supplement: Supplementary file 3 — Source Data [file 41467_2025_62224_MOESM3_ESM.zip › Fig1a.txt]

# Many-body energy spectrum for 2/3 filling of the ideal C=1 band in a 27 sites system. 1st column: momentum sectors. 2nd column: energies (meV)
1.000000000000000000e+00 2.484766516228546607e+00
1.000000000000000000e+00 3.328197276399805560e+00
1.000000000000000000e+00 3.523149158986370821e+00
1.000000000000000000e+00 3.925661231210142432e+00
1.000000000000000000e+00 4.240315694081118636e+00
1.000000000000000000e+00 4.555726240356534618e+00
1.000000000000000000e+00 4.784161489965526926e+00
1.000000000000000000e+00 4.943531087380506506e+00
1.000000000000000000e+00 5.296884921149512593e+00
1.000000000000000000e+00 5.378391580300785790e+00
1.000000000000000000e+00 5.688917240674982168e+00
1.000000000000000000e+00 5.861085921578478519e+00
1.000000000000000000e+00 6.036246849691906391e+00
1.000000000000000000e+00 6.265488501348727368e+00
1.000000000000000000e+00 6.356514988732669735e+00
2.000000000000000000e+00 2.599815914641794734e+00
2.000000000000000000e+00 3.257904735282863840e+00
2.000000000000000000e+00 3.640091132517000005e+00
2.000000000000000000e+00 3.794656565585228236e+00
2.000000000000000000e+00 4.066390294110760806e+00
2.000000000000000000e+00 4.559401683195119404e+00
2.000000000000000000e+00 4.904120512768258777e+00
2.000000000000000000e+00 5.023344943478150526e+00
2.000000000000000000e+00 5.420677087187868892e+00
2.000000000000000000e+00 5.546887915355455334e+00
2.000000000000000000e+00 5.667837099699909231e+00
2.000000000000000000e+00 5.876842370114218284e+00
2.000000000000000000e+00 6.038297665205391240e+00
2.000000000000000000e+00 6.204983934642541499e+00
2.000000000000000000e+00 6.320629291439672670e+00
3.000000000000000000e+00 2.106787794293722982e+00
3.000000000000000000e+00 2.968366936795973743e+00
3.000000000000000000e+00 3.420825257343494741e+00
3.000000000000000000e+00 3.982655595570804508e+00
3.000000000000000000e+00 4.165324817361351961e+00
3.000000000000000000e+00 4.304571547930663655e+00
3.000000000000000000e+00 4.851714472984667736e+00
3.000000000000000000e+00 5.043700858712327317e+00
3.000000000000000000e+00 5.447782219608825471e+00
3.000000000000000000e+00 5.551519049834951147e+00
3.000000000000000000e+00 5.683757501495165343e+00
3.000000000000000000e+00 5.827980922609867775e+00
3.000000000000000000e+00 5.982876883437484139e+00
3.000000000000000000e+00 6.053221191787770294e+00
3.000000000000000000e+00 6.305796682383061125e+00
4.000000000000000000e+00 2.717375717635150068e+00
4.000000000000000000e+00 3.398066264837325434e+00
4.000000000000000000e+00 3.502317426551599056e+00
4.000000000000000000e+00 3.782503644026746770e+00
4.000000000000000000e+00 4.176353666955264998e+00
4.000000000000000000e+00 4.355738536297394603e+00
4.000000000000000000e+00 4.932383140129104504e+00
4.000000000000000000e+00 5.034334685252815689e+00
4.000000000000000000e+00 5.202635776710167193e+00
4.000000000000000000e+00 5.414849086438835002e+00
4.000000000000000000e+00 5.759159802966223651e+00
4.000000000000000000e+00 5.891724921192007969e+00
4.000000000000000000e+00 6.114033417234395529e+00
4.000000000000000000e+00 6.126530611526504799e+00
4.000000000000000000e+00 6.276773844286253734e+00
5.000000000000000000e+00 2.463860034542221911e+00
5.000000000000000000e+00 2.839633426770660662e+00
5.000000000000000000e+00 3.462679325052476997e+00
5.000000000000000000e+00 3.761532011223835070e+00
5.000000000000000000e+00 4.105154752643102256e+00
5.000000000000000000e+00 4.338350627162981255e+00
5.000000000000000000e+00 4.781981470157234071e+00
5.000000000000000000e+00 4.977926206490565164e+00
5.000000000000000000e+00 5.389644145995816871e+00
5.000000000000000000e+00 5.677908449555388870e+00
5.000000000000000000e+00 5.789554010559868402e+00
5.000000000000000000e+00 5.897369310108842910e+00
5.000000000000000000e+00 6.009396351860914365e+00
5.000000000000000000e+00 6.169963654720731938e+00
5.000000000000000000e+00 6.282036954541354135e+00
6.000000000000000000e+00 9.442884692430197902e-02
6.000000000000000000e+00 1.110936681149041760e+00
6.000000000000000000e+00 1.633015106714083231e+00
6.000000000000000000e+00 2.468997208352448069e+00
6.000000000000000000e+00 2.943420546631386969e+00
6.000000000000000000e+00 3.402359530814692334e+00
6.000000000000000000e+00 3.553389335793781356e+00
6.000000000000000000e+00 4.489060893448595380e+00
6.000000000000000000e+00 5.018331191770357691e+00
6.000000000000000000e+00 5.291942078262081850e+00
6.000000000000000000e+00 5.433752876206881410e+00
6.000000000000000000e+00 5.450307486613155561e+00
6.000000000000000000e+00 5.696514513586180328e+00
6.000000000000000000e+00 5.747425838501158069e+00
6.000000000000000000e+00 6.098844168229106799e+00
7.000000000000000000e+00 2.463913255431180005e+00
7.000000000000000000e+00 2.839673156195885895e+00
7.000000000000000000e+00 3.462684561779724390e+00
7.000000000000000000e+00 3.761504886371540124e+00
7.000000000000000000e+00 4.105205263274001481e+00
7.000000000000000000e+00 4.338433948155170583e+00
7.000000000000000000e+00 4.781932849042277667e+00
7.000000000000000000e+00 4.977997424061413767e+00
7.000000000000000000e+00 5.389577938140291735e+00
7.000000000000000000e+00 5.678002918830543422e+00
7.000000000000000000e+00 5.789435358772152540e+00
7.000000000000000000e+00 5.897366820266825016e+00
7.000000000000000000e+00 6.009430248277794817e+00
7.000000000000000000e+00 6.169987586823253878e+00
7.000000000000000000e+00 6.281950777384963658e+00
8.000000000000000000e+00 2.717426255848749861e+00
8.000000000000000000e+00 3.398116412123727059e+00
8.000000000000000000e+00 3.502356045048827582e+00
8.000000000000000000e+00 3.782461923884739008e+00
8.000000000000000000e+00 4.176296160409947333e+00
8.000000000000000000e+00 4.355828415629275696e+00
8.000000000000000000e+00 4.932358485081294930e+00
8.000000000000000000e+00 5.034338505905452621e+00
8.000000000000000000e+00 5.202632529478478318e+00
8.000000000000000000e+00 5.414937473500458509e+00
8.000000000000000000e+00 5.759060997063215837e+00
8.000000000000000000e+00 5.891771170878200792e+00
8.000000000000000000e+00 6.113943709320892594e+00
8.000000000000000000e+00 6.126408617591096117e+00
8.000000000000000000e+00 6.276928502772534557e+00
9.000000000000000000e+00 2.106734932670178750e+00
9.000000000000000000e+00 2.968567997884747456e+00
9.000000000000000000e+00 3.420809329435314794e+00
9.000000000000000000e+00 3.982623760771275556e+00
9.000000000000000000e+00 4.165352303226654840e+00
9.000000000000000000e+00 4.304543370253895773e+00
9.000000000000000000e+00 4.851708641885124962e+00
9.000000000000000000e+00 5.043933640242585170e+00
9.000000000000000000e+00 5.447848051858045437e+00
9.000000000000000000e+00 5.551488226381934510e+00
9.000000000000000000e+00 5.683722439818666317e+00
9.000000000000000000e+00 5.828001239037121195e+00
9.000000000000000000e+00 5.982802679545102365e+00
9.000000000000000000e+00 6.053211598047255393e+00
9.000000000000000000e+00 6.305694653161253882e+00
1.000000000000000000e+01 2.599843809157391661e+00
1.000000000000000000e+01 3.257789272491891097e+00
1.000000000000000000e+01 3.640077304462920438e+00
1.000000000000000000e+01 3.794735798578358299e+00
1.000000000000000000e+01 4.066439225879094010e+00
1.000000000000000000e+01 4.559432442288198217e+00
1.000000000000000000e+01 4.904196193031793882e+00
1.000000000000000000e+01 5.023277081069181804e+00
1.000000000000000000e+01 5.420684658789923560e+00
1.000000000000000000e+01 5.546893363550907452e+00
1.000000000000000000e+01 5.667870818992696513e+00
1.000000000000000000e+01 5.876802221343723431e+00
1.000000000000000000e+01 6.038306544770875917e+00
1.000000000000000000e+01 6.204955015038876809e+00
1.000000000000000000e+01 6.320648887643073977e+00
1.100000000000000000e+01 2.484743701366141977e+00
1.100000000000000000e+01 3.328217697859145119e+00
1.100000000000000000e+01 3.523029596640299133e+00
1.100000000000000000e+01 3.925726567183119187e+00
1.100000000000000000e+01 4.240277497358192704e+00
1.100000000000000000e+01 4.555698313301490998e+00
1.100000000000000000e+01 4.784255943228572505e+00
1.100000000000000000e+01 4.943575586901033603e+00
1.100000000000000000e+01 5.296913071453900557e+00
1.100000000000000000e+01 5.378385378441635112e+00
1.100000000000000000e+01 5.688887807907349270e+00
1.100000000000000000e+01 5.861076435151517217e+00
1.100000000000000000e+01 6.036165171715083488e+00
1.100000000000000000e+01 6.265550418547945810e+00
1.100000000000000000e+01 6.356437130977838024e+00
1.200000000000000000e+01 2.041673846180628971e+00
1.200000000000000000e+01 3.019389308993822851e+00
1.200000000000000000e+01 3.224679655659429045e+00
1.200000000000000000e+01 3.849507752067438560e+00
1.200000000000000000e+01 4.303170717245848209e+00
1.200000000000000000e+01 4.420044983289471929e+00
1.200000000000000000e+01 4.762116746079982477e+00
1.200000000000000000e+01 5.084098624369516983e+00
1.200000000000000000e+01 5.271015578999822537e+00
1.200000000000000000e+01 5.587638479293900673e+00
1.200000000000000000e+01 5.703664452849125155e+00
1.200000000000000000e+01 5.827390177136521743e+00
1.200000000000000000e+01 5.955768277294509971e+00
1.200000000000000000e+01 6.152179354219242668e+00
1.200000000000000000e+01 6.348863934289056488e+00
1.300000000000000000e+01 2.909628266295158028e+00
1.300000000000000000e+01 3.330034195161033495e+00
1.300000000000000000e+01 3.522968313788396699e+00
1.300000000000000000e+01 4.063674021341057596e+00
1.300000000000000000e+01 4.187191127288315329e+00
1.300000000000000000e+01 4.734989005563193132e+00
1.300000000000000000e+01 4.942387034881903674e+00
1.300000000000000000e+01 5.123486396545331445e+00
1.300000000000000000e+01 5.251428574246801873e+00
1.300000000000000000e+01 5.377199625975208619e+00
1.300000000000000000e+01 5.675654012648919888e+00
1.300000000000000000e+01 5.735615516699681393e+00
1.300000000000000000e+01 5.827052666348890853e+00
1.300000000000000000e+01 6.112938863940144074e+00
1.300000000000000000e+01 6.240966977444486474e+00
1.400000000000000000e+01 2.453115348849451038e+00
1.400000000000000000e+01 2.707234005464215443e+00
1.400000000000000000e+01 3.221637763009084665e+00
1.400000000000000000e+01 3.616997217500284023e+00
1.400000000000000000e+01 4.098885147455121114e+00
1.400000000000000000e+01 4.349379669461768572e+00
1.400000000000000000e+01 4.640279114575378117e+00
1.400000000000000000e+01 5.087085264366805859e+00
1.400000000000000000e+01 5.238399818442758260e+00
1.400000000000000000e+01 5.551705151875239608e+00
1.400000000000000000e+01 5.768064697276940933e+00
1.400000000000000000e+01 5.939838215484769535e+00
1.400000000000000000e+01 6.214043960083927232e+00
1.400000000000000000e+01 6.287400124310124738e+00
1.400000000000000000e+01 6.354782551180960581e+00
1.500000000000000000e+01 1.338946253781614359e-05
1.500000000000000000e+01 1.353292222531763400e+00
1.500000000000000000e+01 2.149243042102170875e+00
1.500000000000000000e+01 2.630619776026833279e+00
1.500000000000000000e+01 3.148880520830743990e+00
1.500000000000000000e+01 3.478257324253945626e+00
1.500000000000000000e+01 3.660705978345959011e+00
1.500000000000000000e+01 4.366301079890490655e+00
1.500000000000000000e+01 4.921338170333456219e+00
1.500000000000000000e+01 5.115303479714384594e+00
1.500000000000000000e+01 5.415830057042740009e+00
1.500000000000000000e+01 5.557724608198441274e+00
1.500000000000000000e+01 5.652685650515195448e+00
1.500000000000000000e+01 5.812046973211863587e+00
1.500000000000000000e+01 5.954925806248411391e+00
1.600000000000000000e+01 2.225979753140563844e+00
1.600000000000000000e+01 2.528552150225323203e+00
1.600000000000000000e+01 3.207969113437002306e+00
1.600000000000000000e+01 3.737238907132905297e+00
1.600000000000000000e+01 4.345264460795533523e+00
1.600000000000000000e+01 4.466481906913713829e+00
1.600000000000000000e+01 4.953039263714117624e+00
1.600000000000000000e+01 5.091967914630686209e+00
1.600000000000000000e+01 5.303951033851262764e+00
1.600000000000000000e+01 5.392243320841089371e+00
1.600000000000000000e+01 5.627935727654630682e+00
1.600000000000000000e+01 5.849429569177345911e+00
1.600000000000000000e+01 5.988323047217136263e+00
1.600000000000000000e+01 6.199085926591806128e+00
1.600000000000000000e+01 6.276809734986045441e+00
1.700000000000000000e+01 2.678322484418231397e+00
1.700000000000000000e+01 3.297180409820157365e+00
1.700000000000000000e+01 3.755811882341504315e+00
1.700000000000000000e+01 4.010554158915283551e+00
1.700000000000000000e+01 4.196772078116737248e+00
1.700000000000000000e+01 4.365287451657877682e+00
1.700000000000000000e+01 4.664452510569162769e+00
1.700000000000000000e+01 5.140661764459764527e+00
1.700000000000000000e+01 5.238228679848134561e+00
1.700000000000000000e+01 5.513477742589884656e+00
1.700000000000000000e+01 5.724422996595421864e+00
1.700000000000000000e+01 5.831823681523928826e+00
1.700000000000000000e+01 5.934043753555442891e+00
1.700000000000000000e+01 6.144016938167624176e+00
1.700000000000000000e+01 6.291032223507272647e+00
1.800000000000000000e+01 2.002285068314222372e+00
1.800000000000000000e+01 3.175717716994313378e+00
1.800000000000000000e+01 3.335913144657070006e+00
1.800000000000000000e+01 3.920611061459112534e+00
1.800000000000000000e+01 4.095283908032115505e+00
1.800000000000000000e+01 4.321035816823723508e+00
1.800000000000000000e+01 4.718459173712290067e+00
1.800000000000000000e+01 5.063091197302583168e+00
1.800000000000000000e+01 5.200061824970589441e+00
1.800000000000000000e+01 5.507960599719808670e+00
1.800000000000000000e+01 5.602909116870250728e+00
1.800000000000000000e+01 5.812980401317872747e+00
1.800000000000000000e+01 5.983734385133175238e+00
1.800000000000000000e+01 6.101905478747539746e+00
1.800000000000000000e+01 6.250756833883997388e+00
1.900000000000000000e+01 2.217487001480776598e+00
1.900000000000000000e+01 3.302517456582336308e+00
1.900000000000000000e+01 3.732275332563176562e+00
1.900000000000000000e+01 3.917139351813602843e+00
1.900000000000000000e+01 4.124199191912794049e+00
1.900000000000000000e+01 4.737125031301957279e+00
1.900000000000000000e+01 4.911886408321379349e+00
1.900000000000000000e+01 5.137017730088700773e+00
1.900000000000000000e+01 5.371420433746152412e+00
1.900000000000000000e+01 5.507828709027990044e+00
1.900000000000000000e+01 5.696337199640311155e+00
1.900000000000000000e+01 5.925583579471094708e+00
1.900000000000000000e+01 6.029505440601724331e+00
1.900000000000000000e+01 6.165507860327807066e+00
1.900000000000000000e+01 6.267821176778397785e+00
2.000000000000000000e+01 2.217459857493167874e+00
2.000000000000000000e+01 3.302546568455227316e+00
2.000000000000000000e+01 3.732145801937122087e+00
2.000000000000000000e+01 3.917154633066957103e+00
2.000000000000000000e+01 4.124295493856379835e+00
2.000000000000000000e+01 4.737163167638300365e+00
2.000000000000000000e+01 4.911924114784142148e+00
2.000000000000000000e+01 5.136958384325680527e+00
2.000000000000000000e+01 5.371350511175251086e+00
2.000000000000000000e+01 5.507990106999841373e+00
2.000000000000000000e+01 5.696370049886127163e+00
2.000000000000000000e+01 5.925443593590671298e+00
2.000000000000000000e+01 6.029425385744843879e+00
2.000000000000000000e+01 6.165708251218802616e+00
2.000000000000000000e+01 6.267825287980485882e+00
2.100000000000000000e+01 2.002295297216505787e+00
2.100000000000000000e+01 3.175671024280973143e+00
2.100000000000000000e+01 3.335795775622045767e+00
2.100000000000000000e+01 3.920501218201025040e+00
2.100000000000000000e+01 4.095328978147108501e+00
2.100000000000000000e+01 4.321090197322291715e+00
2.100000000000000000e+01 4.718355926062713479e+00
2.100000000000000000e+01 5.063002210741160525e+00
2.100000000000000000e+01 5.200079260521988544e+00
2.100000000000000000e+01 5.508021538557159147e+00
2.100000000000000000e+01 5.602941933687134224e+00
2.100000000000000000e+01 5.812959694888149897e+00
2.100000000000000000e+01 5.983682117991747873e+00
2.100000000000000000e+01 6.101975544895367420e+00
2.100000000000000000e+01 6.250819647301113946e+00
2.200000000000000000e+01 2.678212138437174872e+00
2.200000000000000000e+01 3.297264533163343003e+00
2.200000000000000000e+01 3.755869785594086352e+00
2.200000000000000000e+01 4.010556229721714772e+00
2.200000000000000000e+01 4.196823399615823291e+00
2.200000000000000000e+01 4.365268339869771808e+00
2.200000000000000000e+01 4.664305418660205760e+00
2.200000000000000000e+01 5.140661441914062380e+00
2.200000000000000000e+01 5.238240977777195440e+00
2.200000000000000000e+01 5.513514284471511928e+00
2.200000000000000000e+01 5.724462861723168317e+00
2.200000000000000000e+01 5.831797623254715290e+00
2.200000000000000000e+01 5.934103397963554016e+00
2.200000000000000000e+01 6.143956622028781567e+00
2.200000000000000000e+01 6.291014207718262696e+00
2.300000000000000000e+01 2.225922449681775106e+00
2.300000000000000000e+01 2.528489037430745157e+00
2.300000000000000000e+01 3.207977282255569662e+00
2.300000000000000000e+01 3.737200907503847702e+00
2.300000000000000000e+01 4.345355044385769361e+00
2.300000000000000000e+01 4.466372125796169712e+00
2.300000000000000000e+01 4.953199244526558687e+00
2.300000000000000000e+01 5.091831784905025415e+00
2.300000000000000000e+01 5.304025156881607472e+00
2.300000000000000000e+01 5.392166267667334978e+00
2.300000000000000000e+01 5.627876773667594534e+00
2.300000000000000000e+01 5.849480476054850442e+00
2.300000000000000000e+01 5.988417048252358654e+00
2.300000000000000000e+01 6.199013337591168238e+00
2.300000000000000000e+01 6.276835067347519725e+00
2.400000000000000000e+01 0.000000000000000000e+00
2.400000000000000000e+01 1.353302462269994066e+00
2.400000000000000000e+01 2.149140838567063838e+00
2.400000000000000000e+01 2.630522598774405196e+00
2.400000000000000000e+01 3.149204176439525327e+00
2.400000000000000000e+01 3.478354935936749825e+00
2.400000000000000000e+01 3.660809897858143813e+00
2.400000000000000000e+01 4.366359867710116305e+00
2.400000000000000000e+01 4.921144082675482423e+00
2.400000000000000000e+01 5.115205563633708152e+00
2.400000000000000000e+01 5.415941838766457295e+00
2.400000000000000000e+01 5.557587507980315422e+00
2.400000000000000000e+01 5.652518756297013169e+00
2.400000000000000000e+01 5.812008013922422833e+00
2.400000000000000000e+01 5.955082078417945013e+00
2.500000000000000000e+01 2.453262623682121557e+00
2.500000000000000000e+01 2.707166616709628215e+00
2.500000000000000000e+01 3.221552702418875924e+00
2.500000000000000000e+01 3.616956223833312833e+00
2.500000000000000000e+01 4.098852939357129799e+00
2.500000000000000000e+01 4.349311059859928719e+00
2.500000000000000000e+01 4.640324293392041000e+00
2.500000000000000000e+01 5.087173233151361273e+00
2.500000000000000000e+01 5.238352520575290328e+00
2.500000000000000000e+01 5.551723987257446424e+00
2.500000000000000000e+01 5.768188815333132879e+00
2.500000000000000000e+01 5.939816265529316297e+00
2.500000000000000000e+01 6.214036466121342528e+00
2.500000000000000000e+01 6.287501584373103469e+00
2.500000000000000000e+01 6.354775610719116230e+00
2.600000000000000000e+01 2.909716155785417868e+00
2.600000000000000000e+01 3.329973792135660915e+00
2.600000000000000000e+01 3.523014399612520720e+00
2.600000000000000000e+01 4.063651620466998793e+00
2.600000000000000000e+01 4.187211277969481671e+00
2.600000000000000000e+01 4.735022594069732804e+00
2.600000000000000000e+01 4.942332219329500731e+00
2.600000000000000000e+01 5.123460710573908727e+00
2.600000000000000000e+01 5.251353706288455214e+00
2.600000000000000000e+01 5.377285855617856214e+00
2.600000000000000000e+01 5.675707440208498156e+00
2.600000000000000000e+01 5.735608776431035949e+00
2.600000000000000000e+01 5.827005078422189399e+00
2.600000000000000000e+01 6.113058266693769838e+00
2.600000000000000000e+01 6.240988147382950046e+00
2.700000000000000000e+01 2.041588419569279722e+00
2.700000000000000000e+01 3.019520641075359890e+00
2.700000000000000000e+01 3.224654430453938403e+00
2.700000000000000000e+01 3.849413896339228813e+00
2.700000000000000000e+01 4.303164332346113952e+00
2.700000000000000000e+01 4.420084526141181414e+00
2.700000000000000000e+01 4.762082614023938731e+00
2.700000000000000000e+01 5.084196577516195248e+00
2.700000000000000000e+01 5.270999785625917866e+00
2.700000000000000000e+01 5.587653212016448379e+00
2.700000000000000000e+01 5.703739118422390675e+00
2.700000000000000000e+01 5.827492076012504185e+00
2.700000000000000000e+01 5.955798995355053194e+00
2.700000000000000000e+01 6.152221335139984149e+00
2.700000000000000000e+01 6.348827918715642227e+00
