# Supplementary material for: Quantum anomalous Hall crystals in moiré bands with higher Chern number
Source: Nat Commun. 2025 Jul 25;16:6875. doi: 10.1038/s41467-025-62224-9 (PMC12297688; doi:10.1038/s41467-025-62224-9)
Supplement: Supplementary file 3 — Source Data [file 41467_2025_62224_MOESM3_ESM.zip › Fig1b.txt]

# Many-body Berry curvature averaged over the ground states for 2/3 filling of the ideal C=1 band in a 27 sites system. 1st column: Flux x. 2nd column: Flux y. 3rd column: Normalized Berry curvature
0.000000000000000000e+00 0.000000000000000000e+00 6.721900465481610576e-01
0.000000000000000000e+00 3.333333333333333287e-02 6.720619948056280046e-01
0.000000000000000000e+00 6.666666666666666574e-02 6.717101265255782661e-01
0.000000000000000000e+00 1.000000000000000056e-01 6.711568545211906711e-01
0.000000000000000000e+00 1.333333333333333315e-01 6.704351195090765270e-01
0.000000000000000000e+00 1.666666666666666574e-01 6.695850149026341125e-01
0.000000000000000000e+00 2.000000000000000111e-01 6.686503120643950693e-01
0.000000000000000000e+00 2.333333333333333370e-01 6.676754633700027197e-01
0.000000000000000000e+00 2.666666666666666630e-01 6.667033951967488159e-01
0.000000000000000000e+00 2.999999999999999889e-01 6.657740722366712882e-01
0.000000000000000000e+00 3.333333333333333148e-01 6.649235872216550103e-01
0.000000000000000000e+00 3.666666666666666408e-01 6.641834998910772780e-01
0.000000000000000000e+00 4.000000000000000222e-01 6.635802705443610838e-01
0.000000000000000000e+00 4.333333333333333481e-01 6.631347782910996802e-01
0.000000000000000000e+00 4.666666666666666741e-01 6.628619828521298274e-01
0.000000000000000000e+00 5.000000000000000000e-01 6.627707702796985512e-01
0.000000000000000000e+00 5.333333333333333259e-01 6.628639674340377486e-01
0.000000000000000000e+00 5.666666666666666519e-01 6.631384694166165827e-01
0.000000000000000000e+00 5.999999999999999778e-01 6.635854146768473960e-01
0.000000000000000000e+00 6.333333333333333037e-01 6.641903503130284214e-01
0.000000000000000000e+00 6.666666666666666297e-01 6.649333372464023562e-01
0.000000000000000000e+00 6.999999999999999556e-01 6.657889594908024122e-01
0.000000000000000000e+00 7.333333333333332815e-01 6.667262576660721862e-01
0.000000000000000000e+00 7.666666666666667185e-01 6.677087309579048391e-01
0.000000000000000000e+00 8.000000000000000444e-01 6.686947109379564047e-01
0.000000000000000000e+00 8.333333333333333703e-01 6.696384976253654253e-01
0.000000000000000000e+00 8.666666666666666963e-01 6.704925484528394541e-01
0.000000000000000000e+00 9.000000000000000222e-01 6.712107099882148598e-01
0.000000000000000000e+00 9.333333333333333481e-01 6.717521050545250949e-01
0.000000000000000000e+00 9.666666666666666741e-01 6.720850158490603299e-01
3.333333333333333287e-02 0.000000000000000000e+00 6.721991254879583488e-01
3.333333333333333287e-02 3.333333333333333287e-02 6.722743865799136742e-01
3.333333333333333287e-02 6.666666666666666574e-02 6.721137591280516022e-01
3.333333333333333287e-02 1.000000000000000056e-01 6.717303486631465148e-01
3.333333333333333287e-02 1.333333333333333315e-01 6.711490372756568901e-01
3.333333333333333287e-02 1.666666666666666574e-01 6.704035877877092542e-01
3.333333333333333287e-02 2.000000000000000111e-01 6.695335522425343022e-01
3.333333333333333287e-02 2.333333333333333370e-01 6.685815005756110541e-01
3.333333333333333287e-02 2.666666666666666630e-01 6.675908262434859797e-01
3.333333333333333287e-02 2.999999999999999889e-01 6.666040862248066023e-01
3.333333333333333287e-02 3.333333333333333148e-01 6.656616562805373061e-01
3.333333333333333287e-02 3.666666666666666408e-01 6.648005065086388665e-01
3.333333333333333287e-02 4.000000000000000222e-01 6.640530595609541731e-01
3.333333333333333287e-02 4.333333333333333481e-01 6.634462420346138867e-01
3.333333333333333287e-02 4.666666666666666741e-01 6.630008752695715213e-01
3.333333333333333287e-02 5.000000000000000000e-01 6.627314752647776031e-01
3.333333333333333287e-02 5.333333333333333259e-01 6.626464096975016593e-01
3.333333333333333287e-02 5.666666666666666519e-01 6.627482642009329128e-01
3.333333333333333287e-02 5.999999999999999778e-01 6.630342292842170693e-01
3.333333333333333287e-02 6.333333333333333037e-01 6.634963276833796275e-01
3.333333333333333287e-02 6.666666666666666297e-01 6.641213443606670541e-01
3.333333333333333287e-02 6.999999999999999556e-01 6.648904009397669235e-01
3.333333333333333287e-02 7.333333333333332815e-01 6.657782534095370020e-01
3.333333333333333287e-02 7.666666666666667185e-01 6.667525880676989924e-01
3.333333333333333287e-02 8.000000000000000444e-01 6.677737830246296413e-01
3.333333333333333287e-02 8.333333333333333703e-01 6.687956662326932644e-01
3.333333333333333287e-02 8.666666666666666963e-01 6.697676281441721224e-01
3.333333333333333287e-02 9.000000000000000222e-01 6.706380586137922206e-01
3.333333333333333287e-02 9.333333333333333481e-01 6.713586395374703253e-01
3.333333333333333287e-02 9.666666666666666741e-01 6.718887395864147072e-01
6.666666666666666574e-02 0.000000000000000000e+00 6.721105705589337509e-01
6.666666666666666574e-02 3.333333333333333287e-02 6.723785195361373646e-01
6.666666666666666574e-02 6.666666666666666574e-02 6.724022625477035220e-01
6.666666666666666574e-02 1.000000000000000056e-01 6.721859517911985549e-01
6.666666666666666574e-02 1.333333333333333315e-01 6.717466242159054746e-01
6.666666666666666574e-02 1.666666666666666574e-01 6.711117454109740699e-01
6.666666666666666574e-02 2.000000000000000111e-01 6.703164507955821083e-01
6.666666666666666574e-02 2.333333333333333370e-01 6.694009614475936454e-01
6.666666666666666574e-02 2.666666666666666630e-01 6.684084045404157237e-01
6.666666666666666574e-02 2.999999999999999889e-01 6.673829885470604628e-01
6.666666666666666574e-02 3.333333333333333148e-01 6.663683331410047428e-01
6.666666666666666574e-02 3.666666666666666408e-01 6.654058077245367242e-01
6.666666666666666574e-02 4.000000000000000222e-01 6.645329176394794146e-01
6.666666666666666574e-02 4.333333333333333481e-01 6.637819392629310533e-01
6.666666666666666574e-02 4.666666666666666741e-01 6.631790318669085194e-01
6.666666666666666574e-02 5.000000000000000000e-01 6.627439418020834028e-01
6.666666666666666574e-02 5.333333333333333259e-01 6.624902399188161706e-01
6.666666666666666574e-02 5.666666666666666519e-01 6.624258818653797620e-01
6.666666666666666574e-02 5.999999999999999778e-01 6.625537992823190558e-01
6.666666666666666574e-02 6.333333333333333037e-01 6.628722235928394824e-01
6.666666666666666574e-02 6.666666666666666297e-01 6.633745056892964564e-01
6.666666666666666574e-02 6.999999999999999556e-01 6.640483276346448305e-01
6.666666666666666574e-02 7.333333333333332815e-01 6.648744168842014579e-01
6.666666666666666574e-02 7.666666666666667185e-01 6.658251486200440494e-01
6.666666666666666574e-02 8.000000000000000444e-01 6.668636629783595282e-01
6.666666666666666574e-02 8.333333333333333703e-01 6.679441801179788474e-01
6.666666666666666574e-02 8.666666666666666963e-01 6.690139594638082610e-01
6.666666666666666574e-02 9.000000000000000222e-01 6.700168717908856486e-01
6.666666666666666574e-02 9.333333333333333481e-01 6.708980447155952209e-01
6.666666666666666574e-02 9.666666666666666741e-01 6.716087350967322456e-01
1.000000000000000056e-01 0.000000000000000000e+00 6.719260433644387298e-01
1.000000000000000056e-01 3.333333333333333287e-02 6.723675223928039513e-01
1.000000000000000056e-01 6.666666666666666574e-02 6.725606175604779136e-01
1.000000000000000056e-01 1.000000000000000056e-01 6.725012005697131867e-01
1.000000000000000056e-01 1.333333333333333315e-01 6.721989646176810274e-01
1.000000000000000056e-01 1.666666666666666574e-01 6.716753690202532656e-01
1.000000000000000056e-01 2.000000000000000111e-01 6.709611568979887419e-01
1.000000000000000056e-01 2.333333333333333370e-01 6.700939049224134969e-01
1.000000000000000056e-01 2.666666666666666630e-01 6.691158386148344794e-01
1.000000000000000056e-01 2.999999999999999889e-01 6.680718809536146940e-01
1.000000000000000056e-01 3.333333333333333148e-01 6.670077564513761104e-01
1.000000000000000056e-01 3.666666666666666408e-01 6.659680294234133768e-01
1.000000000000000056e-01 4.000000000000000222e-01 6.649941509137587969e-01
1.000000000000000056e-01 4.333333333333333481e-01 6.641227670942615458e-01
1.000000000000000056e-01 4.666666666666666741e-01 6.633845786224531471e-01
1.000000000000000056e-01 5.000000000000000000e-01 6.628039175470076261e-01
1.000000000000000056e-01 5.333333333333333259e-01 6.623990002839650337e-01
1.000000000000000056e-01 5.666666666666666519e-01 6.621826167672059116e-01
1.000000000000000056e-01 5.999999999999999778e-01 6.621628898649378758e-01
1.000000000000000056e-01 6.333333333333333037e-01 6.623437066395539974e-01
1.000000000000000056e-01 6.666666666666666297e-01 6.627244874427185017e-01
1.000000000000000056e-01 6.999999999999999556e-01 6.632991282618264650e-01
1.000000000000000056e-01 7.333333333333332815e-01 6.640542308188293052e-01
1.000000000000000056e-01 7.666666666666667185e-01 6.649670849127274908e-01
1.000000000000000056e-01 8.000000000000000444e-01 6.660041645884815509e-01
1.000000000000000056e-01 8.333333333333333703e-01 6.671209655023511154e-01
1.000000000000000056e-01 8.666666666666666963e-01 6.682637296309290598e-01
1.000000000000000056e-01 9.000000000000000222e-01 6.693730489380367299e-01
1.000000000000000056e-01 9.333333333333333481e-01 6.703887631772895705e-01
1.000000000000000056e-01 9.666666666666666741e-01 6.712552299080049023e-01
1.333333333333333315e-01 0.000000000000000000e+00 6.716509097538472250e-01
1.333333333333333315e-01 3.333333333333333287e-02 6.722391557947893226e-01
1.333333333333333315e-01 6.666666666666666574e-02 6.725792327329482845e-01
1.333333333333333315e-01 1.000000000000000056e-01 6.726596864558168631e-01
1.333333333333333315e-01 1.333333333333333315e-01 6.724836068899955333e-01
1.333333333333333315e-01 1.666666666666666574e-01 6.720669425881630188e-01
1.333333333333333315e-01 2.000000000000000111e-01 6.714362467090297937e-01
1.333333333333333315e-01 2.333333333333333370e-01 6.706263083737893371e-01
1.333333333333333315e-01 2.666666666666666630e-01 6.696779324171731052e-01
1.333333333333333315e-01 2.999999999999999889e-01 6.686358800275764569e-01
1.333333333333333315e-01 3.333333333333333148e-01 6.675468265697812598e-01
1.333333333333333315e-01 3.666666666666666408e-01 6.664572280470024701e-01
1.333333333333333315e-01 4.000000000000000222e-01 6.654111713477204315e-01
1.333333333333333315e-01 4.333333333333333481e-01 6.644484717001637453e-01
1.333333333333333315e-01 4.666666666666666741e-01 6.636033380489526623e-01
1.333333333333333315e-01 5.000000000000000000e-01 6.629038165237286506e-01
1.333333333333333315e-01 5.333333333333333259e-01 6.623720036002717082e-01
1.333333333333333315e-01 5.666666666666666519e-01 6.620247902560661979e-01
1.333333333333333315e-01 5.999999999999999778e-01 6.618747318679044644e-01
1.333333333333333315e-01 6.333333333333333037e-01 6.619305735280291980e-01
1.333333333333333315e-01 6.666666666666666297e-01 6.621970140687907236e-01
1.333333333333333315e-01 6.999999999999999556e-01 6.626734796093338709e-01
1.333333333333333315e-01 7.333333333333332815e-01 6.633520019887895192e-01
1.333333333333333315e-01 7.666666666666667185e-01 6.642147080130095249e-01
1.333333333333333315e-01 8.000000000000000444e-01 6.652317757219765593e-01
1.333333333333333315e-01 8.333333333333333703e-01 6.663608019632658586e-01
1.333333333333333315e-01 8.666666666666666963e-01 6.675482241666993444e-01
1.333333333333333315e-01 9.000000000000000222e-01 6.687328329567664431e-01
1.333333333333333315e-01 9.333333333333333481e-01 6.698507805717661689e-01
1.333333333333333315e-01 9.666666666666666741e-01 6.708411206318094511e-01
1.666666666666666574e-01 0.000000000000000000e+00 6.712945307769020431e-01
1.666666666666666574e-01 3.333333333333333287e-02 6.719964441037653557e-01
1.666666666666666574e-01 6.666666666666666574e-02 6.724548895188959818e-01
1.666666666666666574e-01 1.000000000000000056e-01 6.726522886868084861e-01
1.666666666666666574e-01 1.333333333333333315e-01 6.725860640243781496e-01
1.666666666666666574e-01 1.666666666666666574e-01 6.722673032952959371e-01
1.666666666666666574e-01 2.000000000000000111e-01 6.717187026495875513e-01
1.666666666666666574e-01 2.333333333333333370e-01 6.709722416986371174e-01
1.666666666666666574e-01 2.666666666666666630e-01 6.700669004327700629e-01
1.666666666666666574e-01 2.999999999999999889e-01 6.690464982080187584e-01
1.666666666666666574e-01 3.333333333333333148e-01 6.679575624633313780e-01
1.666666666666666574e-01 3.666666666666666408e-01 6.668471300479172914e-01
1.666666666666666574e-01 4.000000000000000222e-01 6.657605349464915667e-01
1.666666666666666574e-01 4.333333333333333481e-01 6.647394199587753905e-01
1.666666666666666574e-01 4.666666666666666741e-01 6.638202900357348391e-01
1.666666666666666574e-01 5.000000000000000000e-01 6.630338426700148613e-01
1.666666666666666574e-01 5.333333333333333259e-01 6.624051044137877486e-01
1.666666666666666574e-01 5.666666666666666519e-01 6.619541597832888646e-01
1.666666666666666574e-01 5.999999999999999778e-01 6.616970624587247274e-01
1.666666666666666574e-01 6.333333333333333037e-01 6.616464211720631816e-01
1.666666666666666574e-01 6.666666666666666297e-01 6.618111858363795452e-01
1.666666666666666574e-01 6.999999999999999556e-01 6.621953477455965187e-01
1.666666666666666574e-01 7.333333333333332815e-01 6.627956152237557408e-01
1.666666666666666574e-01 7.666666666666667185e-01 6.635985750508660574e-01
1.666666666666666574e-01 8.000000000000000444e-01 6.645782412052195776e-01
1.666666666666666574e-01 8.333333333333333703e-01 6.656950081793956420e-01
1.666666666666666574e-01 8.666666666666666963e-01 6.668967292406986491e-01
1.666666666666666574e-01 9.000000000000000222e-01 6.681220146310143937e-01
1.666666666666666574e-01 9.333333333333333481e-01 6.693051827484552962e-01
1.666666666666666574e-01 9.666666666666666741e-01 6.703819007413789333e-01
2.000000000000000111e-01 0.000000000000000000e+00 6.708703575471550717e-01
2.000000000000000111e-01 3.333333333333333287e-02 6.716480515259526385e-01
2.000000000000000111e-01 6.666666666666666574e-02 6.721913727935735494e-01
2.000000000000000111e-01 1.000000000000000056e-01 6.724780333837790947e-01
2.000000000000000111e-01 1.333333333333333315e-01 6.725008833375603068e-01
2.000000000000000111e-01 1.666666666666666574e-01 6.722669137225733005e-01
2.000000000000000111e-01 2.000000000000000111e-01 6.717953855064939805e-01
2.000000000000000111e-01 2.333333333333333370e-01 6.711155335982804671e-01
2.000000000000000111e-01 2.666666666666666630e-01 6.702642085889179979e-01
2.000000000000000111e-01 2.999999999999999889e-01 6.692836188739086367e-01
2.000000000000000111e-01 3.333333333333333148e-01 6.682191485522469554e-01
2.000000000000000111e-01 3.666666666666666408e-01 6.671171732632017459e-01
2.000000000000000111e-01 4.000000000000000222e-01 6.660228969873985827e-01
2.000000000000000111e-01 4.333333333333333481e-01 6.649783961127483378e-01
2.000000000000000111e-01 4.666666666666666741e-01 6.640211531461831518e-01
2.000000000000000111e-01 5.000000000000000000e-01 6.631833163258508135e-01
2.000000000000000111e-01 5.333333333333333259e-01 6.624917451502473353e-01
2.000000000000000111e-01 5.666666666666666519e-01 6.619686675332036030e-01
2.000000000000000111e-01 5.999999999999999778e-01 6.616325632419420844e-01
2.000000000000000111e-01 6.333333333333333037e-01 6.614987647322138065e-01
2.000000000000000111e-01 6.666666666666666297e-01 6.615792749575889475e-01
2.000000000000000111e-01 6.999999999999999556e-01 6.618814762502855942e-01
2.000000000000000111e-01 7.333333333333332815e-01 6.624057523501072353e-01
2.000000000000000111e-01 7.666666666666667185e-01 6.631425068853298299e-01
2.000000000000000111e-01 8.000000000000000444e-01 6.640694738222141513e-01
2.000000000000000111e-01 8.333333333333333703e-01 6.651503564550438341e-01
2.000000000000000111e-01 8.666666666666666963e-01 6.663355587803196922e-01
2.000000000000000111e-01 9.000000000000000222e-01 6.675651639709342389e-01
2.000000000000000111e-01 9.333333333333333481e-01 6.687736540999107415e-01
2.000000000000000111e-01 9.666666666666666741e-01 6.698954562402621438e-01
2.333333333333333370e-01 0.000000000000000000e+00 6.703957218517376804e-01
2.333333333333333370e-01 3.333333333333333287e-02 6.712082740215813415e-01
2.333333333333333370e-01 6.666666666666666574e-02 6.717996447591122466e-01
2.333333333333333370e-01 1.000000000000000056e-01 6.721444284608391051e-01
2.333333333333333370e-01 1.333333333333333315e-01 6.722321289866087790e-01
2.333333333333333370e-01 1.666666666666666574e-01 6.720664912791708412e-01
2.333333333333333370e-01 2.000000000000000111e-01 6.716638221322502877e-01
2.333333333333333370e-01 2.333333333333333370e-01 6.710507341128025827e-01
2.333333333333333370e-01 2.666666666666666630e-01 6.702617225693362490e-01
2.333333333333333370e-01 2.999999999999999889e-01 6.693368245409465622e-01
2.333333333333333370e-01 3.333333333333333148e-01 6.683194139001701339e-01
2.333333333333333370e-01 3.666666666666666408e-01 6.672540857111787238e-01
2.333333333333333370e-01 4.000000000000000222e-01 6.661846244969710229e-01
2.333333333333333370e-01 4.333333333333333481e-01 6.651521786101647349e-01
2.333333333333333370e-01 4.666666666666666741e-01 6.641938634908749473e-01
2.333333333333333370e-01 5.000000000000000000e-01 6.633420055392662551e-01
2.333333333333333370e-01 5.333333333333333259e-01 6.626241038231511782e-01
2.333333333333333370e-01 5.666666666666666519e-01 6.620633786416904032e-01
2.333333333333333370e-01 5.999999999999999778e-01 6.616795684798899568e-01
2.333333333333333370e-01 6.333333333333333037e-01 6.614894976376174407e-01
2.333333333333333370e-01 6.666666666666666297e-01 6.615069221047784609e-01
2.333333333333333370e-01 6.999999999999999556e-01 6.617413116713527499e-01
2.333333333333333370e-01 7.333333333333332815e-01 6.621955546717153140e-01
2.333333333333333370e-01 7.666666666666667185e-01 6.628630187871763502e-01
2.333333333333333370e-01 8.000000000000000444e-01 6.637248106905908607e-01
2.333333333333333370e-01 8.333333333333333703e-01 6.647482342765006491e-01
2.333333333333333370e-01 8.666666666666666963e-01 6.658872116759154691e-01
2.333333333333333370e-01 9.000000000000000222e-01 6.670848693167026333e-01
2.333333333333333370e-01 9.333333333333333481e-01 6.682778671396568670e-01
2.333333333333333370e-01 9.666666666666666741e-01 6.694016481623165093e-01
2.666666666666666630e-01 0.000000000000000000e+00 6.698912619958461434e-01
2.666666666666666630e-01 3.333333333333333287e-02 6.706965696934106269e-01
2.666666666666666630e-01 6.666666666666666574e-02 6.712974744003268324e-01
2.666666666666666630e-01 1.000000000000000056e-01 6.716671816756153435e-01
2.666666666666666630e-01 1.333333333333333315e-01 6.717931828745797862e-01
2.666666666666666630e-01 1.666666666666666574e-01 6.716768982456434722e-01
2.666666666666666630e-01 2.000000000000000111e-01 6.713322053281118862e-01
2.666666666666666630e-01 2.333333333333333370e-01 6.707832558445000481e-01
2.666666666666666630e-01 2.666666666666666630e-01 6.700620237152140612e-01
2.666666666666666630e-01 2.999999999999999889e-01 6.692059111372876679e-01
2.666666666666666630e-01 3.333333333333333148e-01 6.682555487458601284e-01
2.666666666666666630e-01 3.666666666666666408e-01 6.672527841884684507e-01
2.666666666666666630e-01 4.000000000000000222e-01 6.662388350713647212e-01
2.666666666666666630e-01 4.333333333333333481e-01 6.652526640006380942e-01
2.666666666666666630e-01 4.666666666666666741e-01 6.643297254597998469e-01
2.666666666666666630e-01 5.000000000000000000e-01 6.635012510781613804e-01
2.666666666666666630e-01 5.333333333333333259e-01 6.627941503582354121e-01
2.666666666666666630e-01 5.666666666666666519e-01 6.622314352415632488e-01
2.666666666666666630e-01 5.999999999999999778e-01 6.618328890223150740e-01
2.666666666666666630e-01 6.333333333333333037e-01 6.616155592222782156e-01
2.666666666666666630e-01 6.666666666666666297e-01 6.615936208780535122e-01
2.666666666666666630e-01 6.999999999999999556e-01 6.617772787589637495e-01
2.666666666666666630e-01 7.333333333333332815e-01 6.621706692612800982e-01
2.666666666666666630e-01 7.666666666666667185e-01 6.627691324340347911e-01
2.666666666666666630e-01 8.000000000000000444e-01 6.635566069768566999e-01
2.666666666666666630e-01 8.333333333333333703e-01 6.645040598739975213e-01
2.666666666666666630e-01 8.666666666666666963e-01 6.655696689084300566e-01
2.666666666666666630e-01 9.000000000000000222e-01 6.667009852045100438e-01
2.666666666666666630e-01 9.333333333333333481e-01 6.678387463805990354e-01
2.666666666666666630e-01 9.666666666666666741e-01 6.689216427803705844e-01
2.999999999999999889e-01 0.000000000000000000e+00 6.693799874412124096e-01
2.999999999999999889e-01 3.333333333333333287e-02 6.701366240464797785e-01
2.999999999999999889e-01 6.666666666666666574e-02 6.707085155547906075e-01
2.999999999999999889e-01 1.000000000000000056e-01 6.710692959058885965e-01
2.999999999999999889e-01 1.333333333333333315e-01 6.712058619572137674e-01
2.999999999999999889e-01 1.666666666666666574e-01 6.711182941151117021e-01
2.999999999999999889e-01 2.000000000000000111e-01 6.708186070687737201e-01
2.999999999999999889e-01 2.333333333333333370e-01 6.703286867088148471e-01
2.999999999999999889e-01 2.666666666666666630e-01 6.696778672174551472e-01
2.999999999999999889e-01 2.999999999999999889e-01 6.689005352921085779e-01
2.999999999999999889e-01 3.333333333333333148e-01 6.680339717907748387e-01
2.999999999999999889e-01 3.666666666666666408e-01 6.671164716075949075e-01
2.999999999999999889e-01 4.000000000000000222e-01 6.661857111797753195e-01
2.999999999999999889e-01 4.333333333333333481e-01 6.652773657469545077e-01
2.999999999999999889e-01 4.666666666666666741e-01 6.644240512746214522e-01
2.999999999999999889e-01 5.000000000000000000e-01 6.636547000777039962e-01
2.999999999999999889e-01 5.333333333333333259e-01 6.629944314034035280e-01
2.999999999999999889e-01 5.666666666666666519e-01 6.624648552160595782e-01
2.999999999999999889e-01 5.999999999999999778e-01 6.620845920739959478e-01
2.999999999999999889e-01 6.333333333333333037e-01 6.618696626865414601e-01
2.999999999999999889e-01 6.666666666666666297e-01 6.618333577340543838e-01
2.999999999999999889e-01 6.999999999999999556e-01 6.619852913342185730e-01
2.999999999999999889e-01 7.333333333333332815e-01 6.623295877194275150e-01
2.999999999999999889e-01 7.666666666666667185e-01 6.628625045725023979e-01
2.999999999999999889e-01 8.000000000000000444e-01 6.635701306703399860e-01
2.999999999999999889e-01 8.333333333333333703e-01 6.644269410514548335e-01
2.999999999999999889e-01 8.666666666666666963e-01 6.653958388682990055e-01
2.999999999999999889e-01 9.000000000000000222e-01 6.664299066367379565e-01
2.999999999999999889e-01 9.333333333333333481e-01 6.674756245750866901e-01
2.999999999999999889e-01 9.666666666666666741e-01 6.684770015293050038e-01
3.333333333333333148e-01 0.000000000000000000e+00 6.688860491102289751e-01
3.333333333333333148e-01 3.333333333333333287e-02 6.695550230431764893e-01
3.333333333333333148e-01 6.666666666666666574e-02 6.700609131169689148e-01
3.333333333333333148e-01 1.000000000000000056e-01 6.703796296204338478e-01
3.333333333333333148e-01 1.333333333333333315e-01 6.704989497957791755e-01
3.333333333333333148e-01 1.666666666666666574e-01 6.704186573884077793e-01
3.333333333333333148e-01 2.000000000000000111e-01 6.701495179638412569e-01
3.333333333333333148e-01 2.333333333333333370e-01 6.697113856584909763e-01
3.333333333333333148e-01 2.666666666666666630e-01 6.691308826159216849e-01
3.333333333333333148e-01 2.999999999999999889e-01 6.684390722506035054e-01
3.333333333333333148e-01 3.333333333333333148e-01 6.676693933521316016e-01
3.333333333333333148e-01 3.666666666666666408e-01 6.668559395723250294e-01
3.333333333333333148e-01 4.000000000000000222e-01 6.660320567935358316e-01
3.333333333333333148e-01 4.333333333333333481e-01 6.652292190753644752e-01
3.333333333333333148e-01 4.666666666666666741e-01 6.644761917499040216e-01
3.333333333333333148e-01 5.000000000000000000e-01 6.637985308382846616e-01
3.333333333333333148e-01 5.333333333333333259e-01 6.632184540055477973e-01
3.333333333333333148e-01 5.666666666666666519e-01 6.627550402046815670e-01
3.333333333333333148e-01 5.999999999999999778e-01 6.624245994895179290e-01
3.333333333333333148e-01 6.333333333333333037e-01 6.622409475373016718e-01
3.333333333333333148e-01 6.666666666666666297e-01 6.622152758837938080e-01
3.333333333333333148e-01 6.999999999999999556e-01 6.623553756765332423e-01
3.333333333333333148e-01 7.333333333333332815e-01 6.626641685517318248e-01
3.333333333333333148e-01 7.666666666666667185e-01 6.631377845384178737e-01
3.333333333333333148e-01 8.000000000000000444e-01 6.637636977038222641e-01
3.333333333333333148e-01 8.333333333333333703e-01 6.645195474171031735e-01
3.333333333333333148e-01 8.666666666666666963e-01 6.653731512513537671e-01
3.333333333333333148e-01 9.000000000000000222e-01 6.662838964507068473e-01
3.333333333333333148e-01 9.333333333333333481e-01 6.672053374569838491e-01
3.333333333333333148e-01 9.666666666666666741e-01 6.680885895649802952e-01
3.666666666666666408e-01 0.000000000000000000e+00 6.684333301101511582e-01
3.666666666666666408e-01 3.333333333333333287e-02 6.689796674727582770e-01
3.666666666666666408e-01 6.666666666666666574e-02 6.693855869857349150e-01
3.666666666666666408e-01 1.000000000000000056e-01 6.696310870014627881e-01
3.666666666666666408e-01 1.333333333333333315e-01 6.697063212150089484e-01
3.666666666666666408e-01 1.666666666666666574e-01 6.696118691249069999e-01
3.666666666666666408e-01 2.000000000000000111e-01 6.693579159447011762e-01
3.666666666666666408e-01 2.333333333333333370e-01 6.689625699103399770e-01
3.666666666666666408e-01 2.666666666666666630e-01 6.684497225878066606e-01
3.666666666666666408e-01 2.999999999999999889e-01 6.678468773354628851e-01
3.666666666666666408e-01 3.333333333333333148e-01 6.671832434258284650e-01
3.666666666666666408e-01 3.666666666666666408e-01 6.664882117591917066e-01
3.666666666666666408e-01 4.000000000000000222e-01 6.657901920624408332e-01
3.666666666666666408e-01 4.333333333333333481e-01 6.651157458751787432e-01
3.666666666666666408e-01 4.666666666666666741e-01 6.644889730826236685e-01
3.666666666666666408e-01 5.000000000000000000e-01 6.639311493778097262e-01
3.666666666666666408e-01 5.333333333333333259e-01 6.634606209735467441e-01
3.666666666666666408e-01 5.666666666666666519e-01 6.630929238398499681e-01
3.666666666666666408e-01 5.999999999999999778e-01 6.628410191299983767e-01
3.666666666666666408e-01 6.333333333333333037e-01 6.627154585026253653e-01
3.666666666666666408e-01 6.666666666666666297e-01 6.627242568344702267e-01
3.666666666666666408e-01 6.999999999999999556e-01 6.628722968934257498e-01
3.666666666666666408e-01 7.333333333333332815e-01 6.631602368503685119e-01
3.666666666666666408e-01 7.666666666666667185e-01 6.635831062480210818e-01
3.666666666666666408e-01 8.000000000000000444e-01 6.641289744040310694e-01
3.666666666666666408e-01 8.333333333333333703e-01 6.647781527928440237e-01
3.666666666666666408e-01 8.666666666666666963e-01 6.655032917506358281e-01
3.666666666666666408e-01 9.000000000000000222e-01 6.662704944269171037e-01
3.666666666666666408e-01 9.333333333333333481e-01 6.670413196654325638e-01
3.666666666666666408e-01 9.666666666666666741e-01 6.677753944740938419e-01
4.000000000000000222e-01 0.000000000000000000e+00 6.680439952950598670e-01
4.000000000000000222e-01 3.333333333333333287e-02 6.684380935629549159e-01
4.000000000000000222e-01 6.666666666666666574e-02 6.687143801272462662e-01
4.000000000000000222e-01 1.000000000000000056e-01 6.688586422133530052e-01
4.000000000000000222e-01 1.333333333333333315e-01 6.688648805925314633e-01
4.000000000000000222e-01 1.666666666666666574e-01 6.687355936686990576e-01
4.000000000000000222e-01 2.000000000000000111e-01 6.684811133508735681e-01
4.000000000000000222e-01 2.333333333333333370e-01 6.681181539716861684e-01
4.000000000000000222e-01 2.666666666666666630e-01 6.676679267033078791e-01
4.000000000000000222e-01 2.999999999999999889e-01 6.671542169121033039e-01
4.000000000000000222e-01 3.333333333333333148e-01 6.666017201676599502e-01
4.000000000000000222e-01 3.666666666666666408e-01 6.660347627571340245e-01
4.000000000000000222e-01 4.000000000000000222e-01 6.654763906747960256e-01
4.000000000000000222e-01 4.333333333333333481e-01 6.649477474235895302e-01
4.000000000000000222e-01 4.666666666666666741e-01 6.644676672573308629e-01
4.000000000000000222e-01 5.000000000000000000e-01 6.640524453024467810e-01
4.000000000000000222e-01 5.333333333333333259e-01 6.637157679872934812e-01
4.000000000000000222e-01 5.666666666666666519e-01 6.634687766309347312e-01
4.000000000000000222e-01 5.999999999999999778e-01 6.633201961722392515e-01
4.000000000000000222e-01 6.333333333333333037e-01 6.632764127554316991e-01
4.000000000000000222e-01 6.666666666666666297e-01 6.633413607856614158e-01
4.000000000000000222e-01 6.999999999999999556e-01 6.635161141975109977e-01
4.000000000000000222e-01 7.333333333333332815e-01 6.637981795093801374e-01
4.000000000000000222e-01 7.666666666666667185e-01 6.641806343314865524e-01
4.000000000000000222e-01 8.000000000000000444e-01 6.646513795354918042e-01
4.000000000000000222e-01 8.333333333333333703e-01 6.651928038044253588e-01
4.000000000000000222e-01 8.666666666666666963e-01 6.657820665958237294e-01
4.000000000000000222e-01 9.000000000000000222e-01 6.663920363024399274e-01
4.000000000000000222e-01 9.333333333333333481e-01 6.669927701874766024e-01
4.000000000000000222e-01 9.666666666666666741e-01 6.675533611012830493e-01
4.333333333333333481e-01 0.000000000000000000e+00 6.677371364190226588e-01
4.333333333333333481e-01 3.333333333333333287e-02 6.679558637514979580e-01
4.333333333333333481e-01 6.666666666666666574e-02 6.680782558143241179e-01
4.333333333333333481e-01 1.000000000000000056e-01 6.680973992035217357e-01
4.333333333333333481e-01 1.333333333333333315e-01 6.680125289432112812e-01
4.333333333333333481e-01 1.666666666666666574e-01 6.678291849801777369e-01
4.333333333333333481e-01 2.000000000000000111e-01 6.675586245250402229e-01
4.333333333333333481e-01 2.333333333333333370e-01 6.672165971396823991e-01
4.333333333333333481e-01 2.666666666666666630e-01 6.668217708155151913e-01
4.333333333333333481e-01 2.999999999999999889e-01 6.663941502333886602e-01
4.333333333333333481e-01 3.333333333333333148e-01 6.659537449653792907e-01
4.333333333333333481e-01 3.666666666666666408e-01 6.655195947423347969e-01
4.333333333333333481e-01 4.000000000000000222e-01 6.651091282782386482e-01
4.333333333333333481e-01 4.333333333333333481e-01 6.647377700009333701e-01
4.333333333333333481e-01 4.666666666666666741e-01 6.644187101238304693e-01
4.333333333333333481e-01 5.000000000000000000e-01 6.641627850761330221e-01
4.333333333333333481e-01 5.333333333333333259e-01 6.639784423344169406e-01
4.333333333333333481e-01 5.666666666666666519e-01 6.638717693348117344e-01
4.333333333333333481e-01 5.999999999999999778e-01 6.638465497322088016e-01
4.333333333333333481e-01 6.333333333333333037e-01 6.639042871208135077e-01
4.333333333333333481e-01 6.666666666666666297e-01 6.640441278857043272e-01
4.333333333333333481e-01 6.999999999999999556e-01 6.642626429331175419e-01
4.333333333333333481e-01 7.333333333333332815e-01 6.645534964864308058e-01
4.333333333333333481e-01 7.666666666666667185e-01 6.649071170130862463e-01
4.333333333333333481e-01 8.000000000000000444e-01 6.653105413935757051e-01
4.333333333333333481e-01 8.333333333333333703e-01 6.657475848152909492e-01
4.333333333333333481e-01 8.666666666666666963e-01 6.661993926562408408e-01
4.333333333333333481e-01 9.000000000000000222e-01 6.666453118458099958e-01
4.333333333333333481e-01 9.333333333333333481e-01 6.670639540790479494e-01
4.333333333333333481e-01 9.666666666666666741e-01 6.674343462725669252e-01
4.666666666666666741e-01 0.000000000000000000e+00 6.675276287696642052e-01
4.666666666666666741e-01 3.333333333333333287e-02 6.675551640716210766e-01
4.666666666666666741e-01 6.666666666666666574e-02 6.675056954491794814e-01
4.666666666666666741e-01 1.000000000000000056e-01 6.673808488188071042e-01
4.666666666666666741e-01 1.333333333333333315e-01 6.671863298332804115e-01
4.666666666666666741e-01 1.666666666666666574e-01 6.669317969329040530e-01
4.666666666666666741e-01 2.000000000000000111e-01 6.666302436212772076e-01
4.666666666666666741e-01 2.333333333333333370e-01 6.662969640073838073e-01
4.666666666666666741e-01 2.666666666666666630e-01 6.659483246844181137e-01
4.666666666666666741e-01 2.999999999999999889e-01 6.656006041864128697e-01
4.666666666666666741e-01 3.333333333333333148e-01 6.652690836775705385e-01
4.666666666666666741e-01 3.666666666666666408e-01 6.649674436876249484e-01
4.666666666666666741e-01 4.000000000000000222e-01 6.647074178378573617e-01
4.666666666666666741e-01 4.333333333333333481e-01 6.644986135241167657e-01
4.666666666666666741e-01 4.666666666666666741e-01 6.643484219520535694e-01
4.666666666666666741e-01 5.000000000000000000e-01 6.642619738365496129e-01
4.666666666666666741e-01 5.333333333333333259e-01 6.642421245443771438e-01
4.666666666666666741e-01 5.666666666666666519e-01 6.642894620860422261e-01
4.666666666666666741e-01 5.999999999999999778e-01 6.644023265961005453e-01
4.666666666666666741e-01 6.333333333333333037e-01 6.645768219055582238e-01
4.666666666666666741e-01 6.666666666666666297e-01 6.648068040717760585e-01
4.666666666666666741e-01 6.999999999999999556e-01 6.650838581344010736e-01
4.666666666666666741e-01 7.333333333333332815e-01 6.653973201696337103e-01
4.666666666666666741e-01 7.666666666666667185e-01 6.657344427489345629e-01
4.666666666666666741e-01 8.000000000000000444e-01 6.660808015591893616e-01
4.666666666666666741e-01 8.333333333333333703e-01 6.664209756203479662e-01
4.666666666666666741e-01 8.666666666666666963e-01 6.667394243311461910e-01
4.666666666666666741e-01 9.000000000000000222e-01 6.670213961164900285e-01
4.666666666666666741e-01 9.333333333333333481e-01 6.672537021276045976e-01
4.666666666666666741e-01 9.666666666666666741e-01 6.674252835419682839e-01
5.000000000000000000e-01 0.000000000000000000e+00 6.674252835423791774e-01
5.000000000000000000e-01 3.333333333333333287e-02 6.672537021276124802e-01
5.000000000000000000e-01 6.666666666666666574e-02 6.670213961184713325e-01
5.000000000000000000e-01 1.000000000000000056e-01 6.667394243334306969e-01
5.000000000000000000e-01 1.333333333333333315e-01 6.664209756232839510e-01
5.000000000000000000e-01 1.666666666666666574e-01 6.660808015624138934e-01
5.000000000000000000e-01 2.000000000000000111e-01 6.657344427528387731e-01
5.000000000000000000e-01 2.333333333333333370e-01 6.653973201746272714e-01
5.000000000000000000e-01 2.666666666666666630e-01 6.650838581409372896e-01
5.000000000000000000e-01 2.999999999999999889e-01 6.648068040774997023e-01
5.000000000000000000e-01 3.333333333333333148e-01 6.645768219104304375e-01
5.000000000000000000e-01 3.666666666666666408e-01 6.644023266000099737e-01
5.000000000000000000e-01 4.000000000000000222e-01 6.642894620910251291e-01
5.000000000000000000e-01 4.333333333333333481e-01 6.642421245453836720e-01
5.000000000000000000e-01 4.666666666666666741e-01 6.642619738375648009e-01
5.000000000000000000e-01 5.000000000000000000e-01 6.643484219503373867e-01
5.000000000000000000e-01 5.333333333333333259e-01 6.644986135223762691e-01
5.000000000000000000e-01 5.666666666666666519e-01 6.647074178346861206e-01
5.000000000000000000e-01 5.999999999999999778e-01 6.649674436833570290e-01
5.000000000000000000e-01 6.333333333333333037e-01 6.652690836727981338e-01
5.000000000000000000e-01 6.666666666666666297e-01 6.656006041821628250e-01
5.000000000000000000e-01 6.999999999999999556e-01 6.659483246809725365e-01
5.000000000000000000e-01 7.333333333333332815e-01 6.662969640001050742e-01
5.000000000000000000e-01 7.666666666666667185e-01 6.666302436150464139e-01
5.000000000000000000e-01 8.000000000000000444e-01 6.669317969273420577e-01
5.000000000000000000e-01 8.333333333333333703e-01 6.671863298283630117e-01
5.000000000000000000e-01 8.666666666666666963e-01 6.673808488144238327e-01
5.000000000000000000e-01 9.000000000000000222e-01 6.675056954452979197e-01
5.000000000000000000e-01 9.333333333333333481e-01 6.675551640714416646e-01
5.000000000000000000e-01 9.666666666666666741e-01 6.675276287696970678e-01
5.333333333333333259e-01 0.000000000000000000e+00 6.674343462723399956e-01
5.333333333333333259e-01 3.333333333333333287e-02 6.670639540784066845e-01
5.333333333333333259e-01 6.666666666666666574e-02 6.666453118469504169e-01
5.333333333333333259e-01 1.000000000000000056e-01 6.661993926582260306e-01
5.333333333333333259e-01 1.333333333333333315e-01 6.657475848189557954e-01
5.333333333333333259e-01 1.666666666666666574e-01 6.653105413976690974e-01
5.333333333333333259e-01 2.000000000000000111e-01 6.649071170190974378e-01
5.333333333333333259e-01 2.333333333333333370e-01 6.645534964912228615e-01
5.333333333333333259e-01 2.666666666666666630e-01 6.642626429377094244e-01
5.333333333333333259e-01 2.999999999999999889e-01 6.640441278904303246e-01
5.333333333333333259e-01 3.333333333333333148e-01 6.639042871229555720e-01
5.333333333333333259e-01 3.666666666666666408e-01 6.638465497377846747e-01
5.333333333333333259e-01 4.000000000000000222e-01 6.638717693366935624e-01
5.333333333333333259e-01 4.333333333333333481e-01 6.639784423369061717e-01
5.333333333333333259e-01 4.666666666666666741e-01 6.641627850747879869e-01
5.333333333333333259e-01 5.000000000000000000e-01 6.644187101248917315e-01
5.333333333333333259e-01 5.333333333333333259e-01 6.647377699990596467e-01
5.333333333333333259e-01 5.666666666666666519e-01 6.651091282746325328e-01
5.333333333333333259e-01 5.999999999999999778e-01 6.655195947361765008e-01
5.333333333333333259e-01 6.333333333333333037e-01 6.659537449655169583e-01
5.333333333333333259e-01 6.666666666666666297e-01 6.663941502265106065e-01
5.333333333333333259e-01 6.999999999999999556e-01 6.668217708090613538e-01
5.333333333333333259e-01 7.333333333333332815e-01 6.672165971351088354e-01
5.333333333333333259e-01 7.666666666666667185e-01 6.675586245198175117e-01
5.333333333333333259e-01 8.000000000000000444e-01 6.678291849763072774e-01
5.333333333333333259e-01 8.333333333333333703e-01 6.680125289393489263e-01
5.333333333333333259e-01 8.666666666666666963e-01 6.680973991994084704e-01
5.333333333333333259e-01 9.000000000000000222e-01 6.680782558105090585e-01
5.333333333333333259e-01 9.333333333333333481e-01 6.679558637473974603e-01
5.333333333333333259e-01 9.666666666666666741e-01 6.677371364150465061e-01
5.666666666666666519e-01 0.000000000000000000e+00 6.675533610996787770e-01
5.666666666666666519e-01 3.333333333333333287e-02 6.669927701853726187e-01
5.666666666666666519e-01 6.666666666666666574e-02 6.663920363032872496e-01
5.666666666666666519e-01 1.000000000000000056e-01 6.657820665959996997e-01
5.666666666666666519e-01 1.333333333333333315e-01 6.651928038082820516e-01
5.666666666666666519e-01 1.666666666666666574e-01 6.646513795359130228e-01
5.666666666666666519e-01 2.000000000000000111e-01 6.641806343361832399e-01
5.666666666666666519e-01 2.333333333333333370e-01 6.637981795134670904e-01
5.666666666666666519e-01 2.666666666666666630e-01 6.635161142008835222e-01
5.666666666666666519e-01 2.999999999999999889e-01 6.633413607911666787e-01
5.666666666666666519e-01 3.333333333333333148e-01 6.632764127602667203e-01
5.666666666666666519e-01 3.666666666666666408e-01 6.633201961760941678e-01
5.666666666666666519e-01 4.000000000000000222e-01 6.634687766320439550e-01
5.666666666666666519e-01 4.333333333333333481e-01 6.637157679912596420e-01
5.666666666666666519e-01 4.666666666666666741e-01 6.640524453029112983e-01
5.666666666666666519e-01 5.000000000000000000e-01 6.644676672577736198e-01
5.666666666666666519e-01 5.333333333333333259e-01 6.649477474206635375e-01
5.666666666666666519e-01 5.666666666666666519e-01 6.654763906743983437e-01
5.666666666666666519e-01 5.999999999999999778e-01 6.660347627518398150e-01
5.666666666666666519e-01 6.333333333333333037e-01 6.666017201623696264e-01
5.666666666666666519e-01 6.666666666666666297e-01 6.671542169068295225e-01
5.666666666666666519e-01 6.999999999999999556e-01 6.676679266964192783e-01
5.666666666666666519e-01 7.333333333333332815e-01 6.681181539641011247e-01
5.666666666666666519e-01 7.666666666666667185e-01 6.684811133444064080e-01
5.666666666666666519e-01 8.000000000000000444e-01 6.687355936664556300e-01
5.666666666666666519e-01 8.333333333333333703e-01 6.688648805831196587e-01
5.666666666666666519e-01 8.666666666666666963e-01 6.688586422105144980e-01
5.666666666666666519e-01 9.000000000000000222e-01 6.687143801226225204e-01
5.666666666666666519e-01 9.333333333333333481e-01 6.684380935598410733e-01
5.666666666666666519e-01 9.666666666666666741e-01 6.680439952922277991e-01
5.999999999999999778e-01 0.000000000000000000e+00 6.677753944708323397e-01
5.999999999999999778e-01 3.333333333333333287e-02 6.670413196631983510e-01
5.999999999999999778e-01 6.666666666666666574e-02 6.662704944279574937e-01
5.999999999999999778e-01 1.000000000000000056e-01 6.655032917508324486e-01
5.999999999999999778e-01 1.333333333333333315e-01 6.647781527934436552e-01
5.999999999999999778e-01 1.666666666666666574e-01 6.641289744063002543e-01
5.999999999999999778e-01 2.000000000000000111e-01 6.635831062503640965e-01
5.999999999999999778e-01 2.333333333333333370e-01 6.631602368537317105e-01
5.999999999999999778e-01 2.666666666666666630e-01 6.628722968963199902e-01
5.999999999999999778e-01 2.999999999999999889e-01 6.627242568423210578e-01
5.999999999999999778e-01 3.333333333333333148e-01 6.627154585042519530e-01
5.999999999999999778e-01 3.666666666666666408e-01 6.628410191315263766e-01
5.999999999999999778e-01 4.000000000000000222e-01 6.630929238420719685e-01
5.999999999999999778e-01 4.333333333333333481e-01 6.634606209780989916e-01
5.999999999999999778e-01 4.666666666666666741e-01 6.639311493780142293e-01
5.999999999999999778e-01 5.000000000000000000e-01 6.644889730818218654e-01
5.999999999999999778e-01 5.333333333333333259e-01 6.651157458729682892e-01
5.999999999999999778e-01 5.666666666666666519e-01 6.657901920601430046e-01
5.999999999999999778e-01 5.999999999999999778e-01 6.664882117540565920e-01
5.999999999999999778e-01 6.333333333333333037e-01 6.671832434217332963e-01
5.999999999999999778e-01 6.666666666666666297e-01 6.678468773288298577e-01
5.999999999999999778e-01 6.999999999999999556e-01 6.684497225819315824e-01
5.999999999999999778e-01 7.333333333333332815e-01 6.689625699046971574e-01
5.999999999999999778e-01 7.666666666666667185e-01 6.693579159386201516e-01
5.999999999999999778e-01 8.000000000000000444e-01 6.696118691186736527e-01
5.999999999999999778e-01 8.333333333333333703e-01 6.697063212110083708e-01
5.999999999999999778e-01 8.666666666666666963e-01 6.696310869951179745e-01
5.999999999999999778e-01 9.000000000000000222e-01 6.693855869820454219e-01
5.999999999999999778e-01 9.333333333333333481e-01 6.689796674678950561e-01
5.999999999999999778e-01 9.666666666666666741e-01 6.684333301060403354e-01
6.333333333333333037e-01 0.000000000000000000e+00 6.680885895617472148e-01
6.333333333333333037e-01 3.333333333333333287e-02 6.672053374559208105e-01
6.333333333333333037e-01 6.666666666666666574e-02 6.662838964490513938e-01
6.333333333333333037e-01 1.000000000000000056e-01 6.653731512518016311e-01
6.333333333333333037e-01 1.333333333333333315e-01 6.645195474173011263e-01
6.333333333333333037e-01 1.666666666666666574e-01 6.637636977056140530e-01
6.333333333333333037e-01 2.000000000000000111e-01 6.631377845412206318e-01
6.333333333333333037e-01 2.333333333333333370e-01 6.626641685541848625e-01
6.333333333333333037e-01 2.666666666666666630e-01 6.623553756813835847e-01
6.333333333333333037e-01 2.999999999999999889e-01 6.622152758865967881e-01
6.333333333333333037e-01 3.333333333333333148e-01 6.622409475416269897e-01
6.333333333333333037e-01 3.666666666666666408e-01 6.624245994912620894e-01
6.333333333333333037e-01 4.000000000000000222e-01 6.627550402085247150e-01
6.333333333333333037e-01 4.333333333333333481e-01 6.632184540062499023e-01
6.333333333333333037e-01 4.666666666666666741e-01 6.637985308404382723e-01
6.333333333333333037e-01 5.000000000000000000e-01 6.644761917502642889e-01
6.333333333333333037e-01 5.333333333333333259e-01 6.652292190757717050e-01
6.333333333333333037e-01 5.666666666666666519e-01 6.660320567897735078e-01
6.333333333333333037e-01 5.999999999999999778e-01 6.668559395695340397e-01
6.333333333333333037e-01 6.333333333333333037e-01 6.676693933468559328e-01
6.333333333333333037e-01 6.666666666666666297e-01 6.684390722461648338e-01
6.333333333333333037e-01 6.999999999999999556e-01 6.691308826095871964e-01
6.333333333333333037e-01 7.333333333333332815e-01 6.697113856536446308e-01
6.333333333333333037e-01 7.666666666666667185e-01 6.701495179563640159e-01
6.333333333333333037e-01 8.000000000000000444e-01 6.704186573810501093e-01
6.333333333333333037e-01 8.333333333333333703e-01 6.704989497902410500e-01
6.333333333333333037e-01 8.666666666666666963e-01 6.703796296133447408e-01
6.333333333333333037e-01 9.000000000000000222e-01 6.700609131107152505e-01
6.333333333333333037e-01 9.333333333333333481e-01 6.695550230380992174e-01
6.333333333333333037e-01 9.666666666666666741e-01 6.688860491040499179e-01
6.666666666666666297e-01 0.000000000000000000e+00 6.684770015280471211e-01
6.666666666666666297e-01 3.333333333333333287e-02 6.674756245702787583e-01
6.666666666666666297e-01 6.666666666666666574e-02 6.664299066360470647e-01
6.666666666666666297e-01 1.000000000000000056e-01 6.653958388656562306e-01
6.666666666666666297e-01 1.333333333333333315e-01 6.644269410509708873e-01
6.666666666666666297e-01 1.666666666666666574e-01 6.635701306733231553e-01
6.666666666666666297e-01 2.000000000000000111e-01 6.628625045737113197e-01
6.666666666666666297e-01 2.333333333333333370e-01 6.623295877222926675e-01
6.666666666666666297e-01 2.666666666666666630e-01 6.619852913343681200e-01
6.666666666666666297e-01 2.999999999999999889e-01 6.618333577381063648e-01
6.666666666666666297e-01 3.333333333333333148e-01 6.618696626890830936e-01
6.666666666666666297e-01 3.666666666666666408e-01 6.620845920770433990e-01
6.666666666666666297e-01 4.000000000000000222e-01 6.624648552184490002e-01
6.666666666666666297e-01 4.333333333333333481e-01 6.629944314048148435e-01
6.666666666666666297e-01 4.666666666666666741e-01 6.636547000792876183e-01
6.666666666666666297e-01 5.000000000000000000e-01 6.644240512737424886e-01
6.666666666666666297e-01 5.333333333333333259e-01 6.652773657465582691e-01
6.666666666666666297e-01 5.666666666666666519e-01 6.661857111768757500e-01
6.666666666666666297e-01 5.999999999999999778e-01 6.671164716042894405e-01
6.666666666666666297e-01 6.333333333333333037e-01 6.680339717872103567e-01
6.666666666666666297e-01 6.666666666666666297e-01 6.689005352875400101e-01
6.666666666666666297e-01 6.999999999999999556e-01 6.696778672104023444e-01
6.666666666666666297e-01 7.333333333333332815e-01 6.703286867033512175e-01
6.666666666666666297e-01 7.666666666666667185e-01 6.708186070635205889e-01
6.666666666666666297e-01 8.000000000000000444e-01 6.711182941089571807e-01
6.666666666666666297e-01 8.333333333333333703e-01 6.712058619513507907e-01
6.666666666666666297e-01 8.666666666666666963e-01 6.710692959011461678e-01
6.666666666666666297e-01 9.000000000000000222e-01 6.707085155469657556e-01
6.666666666666666297e-01 9.333333333333333481e-01 6.701366240441360977e-01
6.666666666666666297e-01 9.666666666666666741e-01 6.693799874352739376e-01
6.999999999999999556e-01 0.000000000000000000e+00 6.689216427759006045e-01
6.999999999999999556e-01 3.333333333333333287e-02 6.678387463787364142e-01
6.999999999999999556e-01 6.666666666666666574e-02 6.667009852014645910e-01
6.999999999999999556e-01 1.000000000000000056e-01 6.655696689096702867e-01
6.999999999999999556e-01 1.333333333333333315e-01 6.645040598723129799e-01
6.999999999999999556e-01 1.666666666666666574e-01 6.635566069790201915e-01
6.999999999999999556e-01 2.000000000000000111e-01 6.627691324345629242e-01
6.999999999999999556e-01 2.333333333333333370e-01 6.621706692654952819e-01
6.999999999999999556e-01 2.666666666666666630e-01 6.617772787641336141e-01
6.999999999999999556e-01 2.999999999999999889e-01 6.615936208785357930e-01
6.999999999999999556e-01 3.333333333333333148e-01 6.616155592242308758e-01
6.999999999999999556e-01 3.666666666666666408e-01 6.618328890241397255e-01
6.999999999999999556e-01 4.000000000000000222e-01 6.622314352433670281e-01
6.999999999999999556e-01 4.333333333333333481e-01 6.627941503606551432e-01
6.999999999999999556e-01 4.666666666666666741e-01 6.635012510796224339e-01
6.999999999999999556e-01 5.000000000000000000e-01 6.643297254596084445e-01
6.999999999999999556e-01 5.333333333333333259e-01 6.652526639984002177e-01
6.999999999999999556e-01 5.666666666666666519e-01 6.662388350683535743e-01
6.999999999999999556e-01 5.999999999999999778e-01 6.672527841853114206e-01
6.999999999999999556e-01 6.333333333333333037e-01 6.682555487408596839e-01
6.999999999999999556e-01 6.666666666666666297e-01 6.692059111321670972e-01
6.999999999999999556e-01 6.999999999999999556e-01 6.700620237102670185e-01
6.999999999999999556e-01 7.333333333333332815e-01 6.707832558379188681e-01
6.999999999999999556e-01 7.666666666666667185e-01 6.713322053212853469e-01
6.999999999999999556e-01 8.000000000000000444e-01 6.716768982374784480e-01
6.999999999999999556e-01 8.333333333333333703e-01 6.717931828670418160e-01
6.999999999999999556e-01 8.666666666666666963e-01 6.716671816686300422e-01
6.999999999999999556e-01 9.000000000000000222e-01 6.712974743938675548e-01
6.999999999999999556e-01 9.333333333333333481e-01 6.706965696844556790e-01
6.999999999999999556e-01 9.666666666666666741e-01 6.698912619894940024e-01
7.333333333333332815e-01 0.000000000000000000e+00 6.694016481589982748e-01
7.333333333333332815e-01 3.333333333333333287e-02 6.682778671370639412e-01
7.333333333333332815e-01 6.666666666666666574e-02 6.670848693157082065e-01
7.333333333333332815e-01 1.000000000000000056e-01 6.658872116738528968e-01
7.333333333333332815e-01 1.333333333333333315e-01 6.647482342732592420e-01
7.333333333333332815e-01 1.666666666666666574e-01 6.637248106889857002e-01
7.333333333333332815e-01 2.000000000000000111e-01 6.628630187890445224e-01
7.333333333333332815e-01 2.333333333333333370e-01 6.621955546745265098e-01
7.333333333333332815e-01 2.666666666666666630e-01 6.617413116726088562e-01
7.333333333333332815e-01 2.999999999999999889e-01 6.615069221070394301e-01
7.333333333333332815e-01 3.333333333333333148e-01 6.614894976410846672e-01
7.333333333333332815e-01 3.666666666666666408e-01 6.616795684811961342e-01
7.333333333333332815e-01 4.000000000000000222e-01 6.620633786452407854e-01
7.333333333333332815e-01 4.333333333333333481e-01 6.626241038233251501e-01
7.333333333333332815e-01 4.666666666666666741e-01 6.633420055418399741e-01
7.333333333333332815e-01 5.000000000000000000e-01 6.641938634898530980e-01
7.333333333333332815e-01 5.333333333333333259e-01 6.651521786100956790e-01
7.333333333333332815e-01 5.666666666666666519e-01 6.661846244956346474e-01
7.333333333333332815e-01 5.999999999999999778e-01 6.672540857089507282e-01
7.333333333333332815e-01 6.333333333333333037e-01 6.683194138965670161e-01
7.333333333333332815e-01 6.666666666666666297e-01 6.693368245368300773e-01
7.333333333333332815e-01 6.999999999999999556e-01 6.702617225637733656e-01
7.333333333333332815e-01 7.333333333333332815e-01 6.710507341044257279e-01
7.333333333333332815e-01 7.666666666666667185e-01 6.716638221263185882e-01
7.333333333333332815e-01 8.000000000000000444e-01 6.720664912727646323e-01
7.333333333333332815e-01 8.333333333333333703e-01 6.722321289820049062e-01
7.333333333333332815e-01 8.666666666666666963e-01 6.721444284514189738e-01
7.333333333333332815e-01 9.000000000000000222e-01 6.717996447502028179e-01
7.333333333333332815e-01 9.333333333333333481e-01 6.712082740128356706e-01
7.333333333333332815e-01 9.666666666666666741e-01 6.703957218447814670e-01
7.666666666666667185e-01 0.000000000000000000e+00 6.698954562346481900e-01
7.666666666666667185e-01 3.333333333333333287e-02 6.687736540953475028e-01
7.666666666666667185e-01 6.666666666666666574e-02 6.675651639682427252e-01
7.666666666666667185e-01 1.000000000000000056e-01 6.663355587791620627e-01
7.666666666666667185e-01 1.333333333333333315e-01 6.651503564538449043e-01
7.666666666666667185e-01 1.666666666666666574e-01 6.640694738207019165e-01
7.666666666666667185e-01 2.000000000000000111e-01 6.631425068834265746e-01
7.666666666666667185e-01 2.333333333333333370e-01 6.624057523505764156e-01
7.666666666666667185e-01 2.666666666666666630e-01 6.618814762502311932e-01
7.666666666666667185e-01 2.999999999999999889e-01 6.615792749556573815e-01
7.666666666666667185e-01 3.333333333333333148e-01 6.614987647350198952e-01
7.666666666666667185e-01 3.666666666666666408e-01 6.616325632445607674e-01
7.666666666666667185e-01 4.000000000000000222e-01 6.619686675333593673e-01
7.666666666666667185e-01 4.333333333333333481e-01 6.624917451518271827e-01
7.666666666666667185e-01 4.666666666666666741e-01 6.631833163250305807e-01
7.666666666666667185e-01 5.000000000000000000e-01 6.640211531493295238e-01
7.666666666666667185e-01 5.333333333333333259e-01 6.649783961114946740e-01
7.666666666666667185e-01 5.666666666666666519e-01 6.660228969848369651e-01
7.666666666666667185e-01 5.999999999999999778e-01 6.671171732602517723e-01
7.666666666666667185e-01 6.333333333333333037e-01 6.682191485490505123e-01
7.666666666666667185e-01 6.666666666666666297e-01 6.692836188689154087e-01
7.666666666666667185e-01 6.999999999999999556e-01 6.702642085850564202e-01
7.666666666666667185e-01 7.333333333333332815e-01 6.711155335929557264e-01
7.666666666666667185e-01 7.666666666666667185e-01 6.717953855009471953e-01
7.666666666666667185e-01 8.000000000000000444e-01 6.722669137150579788e-01
7.666666666666667185e-01 8.333333333333333703e-01 6.725008833310798240e-01
7.666666666666667185e-01 8.666666666666666963e-01 6.724780333768938245e-01
7.666666666666667185e-01 9.000000000000000222e-01 6.721913727877524281e-01
7.666666666666667185e-01 9.333333333333333481e-01 6.716480515191728395e-01
7.666666666666667185e-01 9.666666666666666741e-01 6.708703575413120790e-01
8.000000000000000444e-01 0.000000000000000000e+00 6.703819007357075810e-01
8.000000000000000444e-01 3.333333333333333287e-02 6.693051827434527423e-01
8.000000000000000444e-01 6.666666666666666574e-02 6.681220146286370731e-01
8.000000000000000444e-01 1.000000000000000056e-01 6.668967292360148402e-01
8.000000000000000444e-01 1.333333333333333315e-01 6.656950081780893536e-01
8.000000000000000444e-01 1.666666666666666574e-01 6.645782412029315189e-01
8.000000000000000444e-01 2.000000000000000111e-01 6.635985750514359349e-01
8.000000000000000444e-01 2.333333333333333370e-01 6.627956152216168961e-01
8.000000000000000444e-01 2.666666666666666630e-01 6.621953477459213699e-01
8.000000000000000444e-01 2.999999999999999889e-01 6.618111858375950174e-01
8.000000000000000444e-01 3.333333333333333148e-01 6.616464211711937660e-01
8.000000000000000444e-01 3.666666666666666408e-01 6.616970624587140692e-01
8.000000000000000444e-01 4.000000000000000222e-01 6.619541597833484836e-01
8.000000000000000444e-01 4.333333333333333481e-01 6.624051044141959776e-01
8.000000000000000444e-01 4.666666666666666741e-01 6.630338426699843302e-01
8.000000000000000444e-01 5.000000000000000000e-01 6.638202900355369973e-01
8.000000000000000444e-01 5.333333333333333259e-01 6.647394199584236718e-01
8.000000000000000444e-01 5.666666666666666519e-01 6.657605349439735809e-01
8.000000000000000444e-01 5.999999999999999778e-01 6.668471300450250494e-01
8.000000000000000444e-01 6.333333333333333037e-01 6.679575624591445049e-01
8.000000000000000444e-01 6.666666666666666297e-01 6.690464982051247400e-01
8.000000000000000444e-01 6.999999999999999556e-01 6.700669004282019392e-01
8.000000000000000444e-01 7.333333333333332815e-01 6.709722416919245980e-01
8.000000000000000444e-01 7.666666666666667185e-01 6.717187026429279895e-01
8.000000000000000444e-01 8.000000000000000444e-01 6.722673032881858468e-01
8.000000000000000444e-01 8.333333333333333703e-01 6.725860640164624815e-01
8.000000000000000444e-01 8.666666666666666963e-01 6.726522886798841361e-01
8.000000000000000444e-01 9.000000000000000222e-01 6.724548895122274272e-01
8.000000000000000444e-01 9.333333333333333481e-01 6.719964440935740635e-01
8.000000000000000444e-01 9.666666666666666741e-01 6.712945307699873521e-01
8.333333333333333703e-01 0.000000000000000000e+00 6.708411206268832805e-01
8.333333333333333703e-01 3.333333333333333287e-02 6.698507805693947326e-01
8.333333333333333703e-01 6.666666666666666574e-02 6.687328329502620905e-01
8.333333333333333703e-01 1.000000000000000056e-01 6.675482241641470527e-01
8.333333333333333703e-01 1.333333333333333315e-01 6.663608019601341415e-01
8.333333333333333703e-01 1.666666666666666574e-01 6.652317757195527204e-01
8.333333333333333703e-01 2.000000000000000111e-01 6.642147080093556699e-01
8.333333333333333703e-01 2.333333333333333370e-01 6.633520019874635798e-01
8.333333333333333703e-01 2.666666666666666630e-01 6.626734796071105382e-01
8.333333333333333703e-01 2.999999999999999889e-01 6.621970140684286799e-01
8.333333333333333703e-01 3.333333333333333148e-01 6.619305735248302014e-01
8.333333333333333703e-01 3.666666666666666408e-01 6.618747318674684799e-01
8.333333333333333703e-01 4.000000000000000222e-01 6.620247902554936559e-01
8.333333333333333703e-01 4.333333333333333481e-01 6.623720035993170274e-01
8.333333333333333703e-01 4.666666666666666741e-01 6.629038165236120772e-01
8.333333333333333703e-01 5.000000000000000000e-01 6.636033380472495802e-01
8.333333333333333703e-01 5.333333333333333259e-01 6.644484716985901152e-01
8.333333333333333703e-01 5.666666666666666519e-01 6.654111713466013267e-01
8.333333333333333703e-01 5.999999999999999778e-01 6.664572280451558361e-01
8.333333333333333703e-01 6.333333333333333037e-01 6.675468265678027313e-01
8.333333333333333703e-01 6.666666666666666297e-01 6.686358800244294187e-01
8.333333333333333703e-01 6.999999999999999556e-01 6.696779324152010160e-01
8.333333333333333703e-01 7.333333333333332815e-01 6.706263083654641077e-01
8.333333333333333703e-01 7.666666666666667185e-01 6.714362467059257211e-01
8.333333333333333703e-01 8.000000000000000444e-01 6.720669425819648657e-01
8.333333333333333703e-01 8.333333333333333703e-01 6.724836068840545078e-01
8.333333333333333703e-01 8.666666666666666963e-01 6.726596864481279026e-01
8.333333333333333703e-01 9.000000000000000222e-01 6.725792327264127346e-01
8.333333333333333703e-01 9.333333333333333481e-01 6.722391557875300183e-01
8.333333333333333703e-01 9.666666666666666741e-01 6.716509097452245669e-01
8.666666666666666963e-01 0.000000000000000000e+00 6.712552299012496393e-01
8.666666666666666963e-01 3.333333333333333287e-02 6.703887631755522936e-01
8.666666666666666963e-01 6.666666666666666574e-02 6.693730489332786471e-01
8.666666666666666963e-01 1.000000000000000056e-01 6.682637296259524851e-01
8.666666666666666963e-01 1.333333333333333315e-01 6.671209654988679016e-01
8.666666666666666963e-01 1.666666666666666574e-01 6.660041645838916669e-01
8.666666666666666963e-01 2.000000000000000111e-01 6.649670849096793734e-01
8.666666666666666963e-01 2.333333333333333370e-01 6.640542308161135887e-01
8.666666666666666963e-01 2.666666666666666630e-01 6.632991282588048820e-01
8.666666666666666963e-01 2.999999999999999889e-01 6.627244874410102016e-01
8.666666666666666963e-01 3.333333333333333148e-01 6.623437066377074744e-01
8.666666666666666963e-01 3.666666666666666408e-01 6.621628898612711422e-01
8.666666666666666963e-01 4.000000000000000222e-01 6.621826167655704420e-01
8.666666666666666963e-01 4.333333333333333481e-01 6.623990002835501434e-01
8.666666666666666963e-01 4.666666666666666741e-01 6.628039175458797505e-01
8.666666666666666963e-01 5.000000000000000000e-01 6.633845786228967922e-01
8.666666666666666963e-01 5.333333333333333259e-01 6.641227670946934225e-01
8.666666666666666963e-01 5.666666666666666519e-01 6.649941509105918858e-01
8.666666666666666963e-01 5.999999999999999778e-01 6.659680294226528741e-01
8.666666666666666963e-01 6.333333333333333037e-01 6.670077564501468714e-01
8.666666666666666963e-01 6.666666666666666297e-01 6.680718809504314626e-01
8.666666666666666963e-01 6.999999999999999556e-01 6.691158386102961098e-01
8.666666666666666963e-01 7.333333333333332815e-01 6.700939049199522435e-01
8.666666666666666963e-01 7.666666666666667185e-01 6.709611568934618075e-01
8.666666666666666963e-01 8.000000000000000444e-01 6.716753690146024525e-01
8.666666666666666963e-01 8.333333333333333703e-01 6.721989646111437011e-01
8.666666666666666963e-01 8.666666666666666963e-01 6.725012005626921363e-01
8.666666666666666963e-01 9.000000000000000222e-01 6.725606175540007614e-01
8.666666666666666963e-01 9.333333333333333481e-01 6.723675223838017079e-01
8.666666666666666963e-01 9.666666666666666741e-01 6.719260433575060532e-01
9.000000000000000222e-01 0.000000000000000000e+00 6.716087350908380715e-01
9.000000000000000222e-01 3.333333333333333287e-02 6.708980447120144186e-01
9.000000000000000222e-01 6.666666666666666574e-02 6.700168717866192836e-01
9.000000000000000222e-01 1.000000000000000056e-01 6.690139594602738660e-01
9.000000000000000222e-01 1.333333333333333315e-01 6.679441801138825685e-01
9.000000000000000222e-01 1.666666666666666574e-01 6.668636629728204035e-01
9.000000000000000222e-01 2.000000000000000111e-01 6.658251486140891462e-01
9.000000000000000222e-01 2.333333333333333370e-01 6.648744168795895915e-01
9.000000000000000222e-01 2.666666666666666630e-01 6.640483276311192062e-01
9.000000000000000222e-01 2.999999999999999889e-01 6.633745056848834309e-01
9.000000000000000222e-01 3.333333333333333148e-01 6.628722235884542124e-01
9.000000000000000222e-01 3.666666666666666408e-01 6.625537992796780573e-01
9.000000000000000222e-01 4.000000000000000222e-01 6.624258818620594180e-01
9.000000000000000222e-01 4.333333333333333481e-01 6.624902399144814158e-01
9.000000000000000222e-01 4.666666666666666741e-01 6.627439418008961303e-01
9.000000000000000222e-01 5.000000000000000000e-01 6.631790318657462269e-01
9.000000000000000222e-01 5.333333333333333259e-01 6.637819392608351743e-01
9.000000000000000222e-01 5.666666666666666519e-01 6.645329176382125391e-01
9.000000000000000222e-01 5.999999999999999778e-01 6.654058077228214296e-01
9.000000000000000222e-01 6.333333333333333037e-01 6.663683331397896037e-01
9.000000000000000222e-01 6.666666666666666297e-01 6.673829885456450395e-01
9.000000000000000222e-01 6.999999999999999556e-01 6.684084045380048744e-01
9.000000000000000222e-01 7.333333333333332815e-01 6.694009614417242293e-01
9.000000000000000222e-01 7.666666666666667185e-01 6.703164507892891422e-01
9.000000000000000222e-01 8.000000000000000444e-01 6.711117454049574382e-01
9.000000000000000222e-01 8.333333333333333703e-01 6.717466242106242547e-01
9.000000000000000222e-01 8.666666666666666963e-01 6.721859517834969378e-01
9.000000000000000222e-01 9.000000000000000222e-01 6.724022625377840123e-01
9.000000000000000222e-01 9.333333333333333481e-01 6.723785195281435367e-01
9.000000000000000222e-01 9.666666666666666741e-01 6.721105705502300465e-01
9.333333333333333481e-01 0.000000000000000000e+00 6.718887395830837050e-01
9.333333333333333481e-01 3.333333333333333287e-02 6.713586395313423383e-01
9.333333333333333481e-01 6.666666666666666574e-02 6.706380586069223826e-01
9.333333333333333481e-01 1.000000000000000056e-01 6.697676281383807551e-01
9.333333333333333481e-01 1.333333333333333315e-01 6.687956662272792618e-01
9.333333333333333481e-01 1.666666666666666574e-01 6.677737830177278289e-01
9.333333333333333481e-01 2.000000000000000111e-01 6.667525880613310862e-01
9.333333333333333481e-01 2.333333333333333370e-01 6.657782534047237410e-01
9.333333333333333481e-01 2.666666666666666630e-01 6.648904009309859475e-01
9.333333333333333481e-01 2.999999999999999889e-01 6.641213443562566932e-01
9.333333333333333481e-01 3.333333333333333148e-01 6.634963276771713714e-01
9.333333333333333481e-01 3.666666666666666408e-01 6.630342292800639470e-01
9.333333333333333481e-01 4.000000000000000222e-01 6.627482641992195056e-01
9.333333333333333481e-01 4.333333333333333481e-01 6.626464096935630321e-01
9.333333333333333481e-01 4.666666666666666741e-01 6.627314752607487147e-01
9.333333333333333481e-01 5.000000000000000000e-01 6.630008752668510308e-01
9.333333333333333481e-01 5.333333333333333259e-01 6.634462420315405673e-01
9.333333333333333481e-01 5.666666666666666519e-01 6.640530595605788067e-01
9.333333333333333481e-01 5.999999999999999778e-01 6.648005065061978192e-01
9.333333333333333481e-01 6.333333333333333037e-01 6.656616562784379854e-01
9.333333333333333481e-01 6.666666666666666297e-01 6.666040862198977512e-01
9.333333333333333481e-01 6.999999999999999556e-01 6.675908262405926274e-01
9.333333333333333481e-01 7.333333333333332815e-01 6.685815005705099123e-01
9.333333333333333481e-01 7.666666666666667185e-01 6.695335522384813220e-01
9.333333333333333481e-01 8.000000000000000444e-01 6.704035877826282075e-01
9.333333333333333481e-01 8.333333333333333703e-01 6.711490372705726237e-01
9.333333333333333481e-01 8.666666666666666963e-01 6.717303486554482284e-01
9.333333333333333481e-01 9.000000000000000222e-01 6.721137591232424491e-01
9.333333333333333481e-01 9.333333333333333481e-01 6.722743865701493737e-01
9.333333333333333481e-01 9.666666666666666741e-01 6.721991254795436355e-01
9.666666666666666741e-01 0.000000000000000000e+00 6.720850158423916643e-01
9.666666666666666741e-01 3.333333333333333287e-02 6.717521050510346647e-01
9.666666666666666741e-01 6.666666666666666574e-02 6.712107099827111512e-01
9.666666666666666741e-01 1.000000000000000056e-01 6.704925484464544505e-01
9.666666666666666741e-01 1.333333333333333315e-01 6.696384976163114455e-01
9.666666666666666741e-01 1.666666666666666574e-01 6.686947109277642243e-01
9.666666666666666741e-01 2.000000000000000111e-01 6.677087309500466805e-01
9.666666666666666741e-01 2.333333333333333370e-01 6.667262576557593245e-01
9.666666666666666741e-01 2.666666666666666630e-01 6.657889594832631097e-01
9.666666666666666741e-01 2.999999999999999889e-01 6.649333372374357509e-01
9.666666666666666741e-01 3.333333333333333148e-01 6.641903503070579751e-01
9.666666666666666741e-01 3.666666666666666408e-01 6.635854146702866441e-01
9.666666666666666741e-01 4.000000000000000222e-01 6.631384694117395950e-01
9.666666666666666741e-01 4.333333333333333481e-01 6.628639674312956087e-01
9.666666666666666741e-01 4.666666666666666741e-01 6.627707702734776385e-01
9.666666666666666741e-01 5.000000000000000000e-01 6.628619828503897748e-01
9.666666666666666741e-01 5.333333333333333259e-01 6.631347782875506303e-01
9.666666666666666741e-01 5.666666666666666519e-01 6.635802705409046265e-01
9.666666666666666741e-01 5.999999999999999778e-01 6.641834998872434559e-01
9.666666666666666741e-01 6.333333333333333037e-01 6.649235872196378461e-01
9.666666666666666741e-01 6.666666666666666297e-01 6.657740722337993633e-01
9.666666666666666741e-01 6.999999999999999556e-01 6.667033951949754567e-01
9.666666666666666741e-01 7.333333333333332815e-01 6.676754633687592699e-01
9.666666666666666741e-01 7.666666666666667185e-01 6.686503120600656436e-01
9.666666666666666741e-01 8.000000000000000444e-01 6.695850148979108907e-01
9.666666666666666741e-01 8.333333333333333703e-01 6.704351195035875843e-01
9.666666666666666741e-01 8.666666666666666963e-01 6.711568545146082698e-01
9.666666666666666741e-01 9.000000000000000222e-01 6.717101265186206094e-01
9.666666666666666741e-01 9.333333333333333481e-01 6.720619947961108398e-01
9.666666666666666741e-01 9.666666666666666741e-01 6.721900465412543602e-01
