# Supplementary material for: Quantum anomalous Hall crystals in moiré bands with higher Chern number
Source: Nat Commun. 2025 Jul 25;16:6875. doi: 10.1038/s41467-025-62224-9 (PMC12297688; doi:10.1038/s41467-025-62224-9)
Supplement: Supplementary file 3 — Source Data [file 41467_2025_62224_MOESM3_ESM.zip › Fig1c.txt]

# Structure factor S(q) for 2/3 filling of the ideal C=1 band in a 27 sites system. 1st column: qx. 2nd column: qy. 3rd column: S(q)x10⁻¹
-8.333333333333332593e-01 -9.622504486493754783e-02 4.606975856043357131e-01
8.333333333333332593e-01 9.622504486493754783e-02 4.606897410991673825e-01
-7.222222222222222099e-01 3.207501495497918492e-02 1.085567182612257486e+00
-8.888888888888888395e-01 1.283000598199168230e-01 2.909325130089902567e-01
-6.111111111111110494e-01 1.603750747748960981e-01 1.834194535588862696e+00
-7.777777777777777901e-01 2.566001196398336459e-01 6.255052759951228447e-01
-4.999999999999998890e-01 2.886751345948128655e-01 2.154756001839152724e+00
-6.666666666666666297e-01 3.849001794597504689e-01 8.125060905042653658e-01
-3.888888888888888951e-01 4.169751944147297440e-01 2.196346419944469552e+00
-5.555555555555555802e-01 5.132002392796672918e-01 8.822561724775712655e-01
-2.777777777777777901e-01 5.452752542346465114e-01 1.991153891907112561e+00
-4.444444444444444198e-01 6.415002990995840593e-01 7.012609412773530559e-01
-1.666666666666666852e-01 6.735753140545632789e-01 1.316779761010955285e+00
-3.333333333333333703e-01 7.698003589195010488e-01 4.607018587728468062e-01
-5.000000000000000000e-01 8.660254037844385966e-01 1.138742554650031558e+01
-5.555555555555553859e-02 8.018753738744800463e-01 6.976828422035173949e-01
-6.111111111111111605e-01 -4.169751944147297440e-01 9.349299497566405659e-01
-7.777777777777776791e-01 -3.207501495497920296e-01 5.941484917670089017e-01
-4.999999999999998890e-01 -2.886751345948128655e-01 2.141802769888299540e+00
-6.666666666666667407e-01 -1.924500897298752899e-01 1.315804123430076578e+00
-3.888888888888888395e-01 -1.603750747748960148e-01 1.368578966307964606e+00
-5.555555555555554692e-01 -6.415002990995846699e-02 2.189100875129494916e+00
5.000000000000000000e-01 -8.660254037844385966e-01 1.138742554650031558e+01
-2.777777777777777346e-01 -3.207501495497923349e-02 5.555191380987712924e-01
-4.444444444444444198e-01 6.415002990995841148e-02 1.602586701594945540e+00
-5.000000000000000000e-01 -8.660254037844385966e-01 1.145418882902247404e+01
-1.666666666666666574e-01 9.622504486493761722e-02 2.435930495870563539e-01
-3.333333333333333148e-01 1.924500897298752344e-01 1.120323009484379018e+00
1.000000000000000000e+00 0.000000000000000000e+00 1.137621138594961501e+01
-5.555555555555555247e-02 2.245251046848544818e-01 3.571892596312654655e-01
-2.222222222222222099e-01 3.207501495497920296e-01 1.187442313719887066e+00
-1.000000000000000000e+00 0.000000000000000000e+00 1.137621138594961501e+01
5.555555555555553859e-02 3.528251645047712493e-01 9.571684670713693777e-01
-1.111111111111111049e-01 4.490502093697089636e-01 1.722714750791607852e+00
1.666666666666666574e-01 4.811252243246881277e-01 2.094855630490662257e+00
0.000000000000000000e+00 5.773502691896257311e-01 2.078450652020449319e+00
2.777777777777778456e-01 6.094252841446049507e-01 1.510937342410122453e+00
1.111111111111110772e-01 7.056503290095424985e-01 1.130873960032850789e+00
3.888888888888888395e-01 7.377253439645217181e-01 4.601782950651325255e-01
2.222222222222222376e-01 8.339503888294593770e-01 4.503444848320278249e-01
5.000000000000000000e-01 8.660254037844385966e-01 1.145418882902247404e+01
-3.888888888888888395e-01 -7.377253439645217181e-01 4.601752960367867518e-01
-5.555555555555555802e-01 -6.415002990995842813e-01 4.514167097372245863e-01
-2.777777777777778456e-01 -6.094252841446049507e-01 1.510926376702940832e+00
-4.444444444444444198e-01 -5.132002392796672918e-01 1.392191031737233242e+00
-1.666666666666666574e-01 -4.811252243246881277e-01 2.094820331603080898e+00
-3.333333333333333703e-01 -3.849001794597504689e-01 2.168859804743061837e+00
-5.555555555555553859e-02 -3.528251645047712493e-01 9.571136052449292775e-01
-2.222222222222222099e-01 -2.566001196398336459e-01 8.734711909574121025e-01
5.555555555555555247e-02 -2.245251046848544818e-01 3.571508504347220558e-01
-1.111111111111111049e-01 -1.283000598199168230e-01 1.767486378783812428e-01
1.666666666666666574e-01 -9.622504486493761722e-02 2.435746617420297966e-01
0.000000000000000000e+00 0.000000000000000000e+00 0.000000000000000000e+00
2.777777777777777346e-01 3.207501495497923349e-02 5.554746210341308110e-01
1.111111111111111049e-01 1.283000598199168230e-01 1.767435331785285613e-01
3.888888888888888395e-01 1.603750747748960148e-01 1.368507838585891090e+00
2.222222222222222099e-01 2.566001196398336459e-01 8.734484722908184562e-01
4.999999999999998890e-01 2.886751345948128655e-01 2.141741987241696066e+00
3.333333333333333703e-01 3.849001794597504689e-01 2.168832322809568947e+00
6.111111111111111605e-01 4.169751944147297440e-01 9.348881791560708088e-01
4.444444444444444198e-01 5.132002392796672918e-01 1.392166235175591238e+00
5.555555555555555802e-01 6.415002990995842813e-01 4.513957930983783506e-01
-2.222222222222222376e-01 -8.339503888294593770e-01 4.503168438593986300e-01
5.555555555555553859e-02 -8.018753738744800463e-01 6.976478362714753079e-01
-1.111111111111110772e-01 -7.056503290095424985e-01 1.130829987471244413e+00
1.666666666666666852e-01 -6.735753140545632789e-01 1.316732854941367492e+00
0.000000000000000000e+00 -5.773502691896257311e-01 2.078377862141830956e+00
2.777777777777777901e-01 -5.452752542346465114e-01 1.991093530423795110e+00
1.111111111111111049e-01 -4.490502093697089636e-01 1.722623288302578048e+00
3.888888888888888951e-01 -4.169751944147297440e-01 2.196288338847633081e+00
2.222222222222222099e-01 -3.207501495497920296e-01 1.187367466028059981e+00
4.999999999999998890e-01 -2.886751345948128655e-01 2.154712636430556660e+00
3.333333333333333148e-01 -1.924500897298752344e-01 1.120267022359131337e+00
6.111111111111110494e-01 -1.603750747748960981e-01 1.834163652735452121e+00
4.444444444444444198e-01 -6.415002990995841148e-02 1.602526381221498930e+00
7.222222222222222099e-01 -3.207501495497918492e-02 1.085548188119869195e+00
5.555555555555554692e-01 6.415002990995846699e-02 2.189038928120717209e+00
6.666666666666667407e-01 1.924500897298752899e-01 1.315758572629799117e+00
7.777777777777776791e-01 3.207501495497920296e-01 5.941184458012809255e-01
3.333333333333333703e-01 -7.698003589195010488e-01 4.606957238631962381e-01
4.444444444444444198e-01 -6.415002990995840593e-01 7.012460816846159961e-01
5.555555555555555802e-01 -5.132002392796672918e-01 8.822429473753167217e-01
6.666666666666666297e-01 -3.849001794597504689e-01 8.125054355714351750e-01
7.777777777777777901e-01 -2.566001196398336459e-01 6.255142398799505843e-01
8.888888888888888395e-01 -1.283000598199168230e-01 2.909410161625576308e-01
