# Supplementary material for: Quantum anomalous Hall crystals in moiré bands with higher Chern number
Source: Nat Commun. 2025 Jul 25;16:6875. doi: 10.1038/s41467-025-62224-9 (PMC12297688; doi:10.1038/s41467-025-62224-9)
Supplement: Supplementary file 3 — Source Data [file 41467_2025_62224_MOESM3_ESM.zip › Fig1d.txt]

# Pair-correlation function G(r) for 2/3 filling of the ideal C=1 band in a 27 sites system. 1st column: x. 2nd column: y. 3rd column: G(r) [normalized]
0.000000000000000000e+00 0.000000000000000000e+00 1.000000000000000000e+00
-1.740754580471233492e-02 1.507537688442211338e-02 9.978143590163942589e-01
-3.481509160942466985e-02 3.015075376884422675e-02 9.912952474334150166e-01
-5.222263741413700477e-02 4.522613065326634013e-02 9.805553207371047186e-01
-6.963018321884933970e-02 6.030150753768845351e-02 9.657797601004124433e-01
-8.703772902356167462e-02 7.537688442211057382e-02 9.472224659909156408e-01
-1.044452748282740095e-01 9.045226130653268026e-02 9.252008488805099073e-01
-1.218528206329863584e-01 1.055276381909547867e-01 9.000893333273842778e-01
-1.392603664376986794e-01 1.206030150753769070e-01 8.723117201729874148e-01
-1.566679122424110004e-01 1.356783919597990273e-01 8.423325766687391747e-01
-1.740754580471233492e-01 1.507537688442211476e-01 8.106478454365054764e-01
-1.914830038518356981e-01 1.658291457286432402e-01 7.777748797880004172e-01
-2.088905496565480191e-01 1.809045226130653605e-01 7.442421247045728494e-01
-2.262980954612603679e-01 1.959798994974875086e-01 7.105786694513032131e-01
-2.437056412659727167e-01 2.110552763819095734e-01 6.773038992323330287e-01
-2.611131870706850377e-01 2.261306532663316660e-01 6.449174694789405748e-01
-2.785207328753973588e-01 2.412060301507538140e-01 6.138898174150639875e-01
-2.959282786801096798e-01 2.562814070351759344e-01 5.846534117067266889e-01
-3.133358244848220009e-01 2.713567839195980547e-01 5.575949226282655991e-01
-3.307433702895343219e-01 2.864321608040201195e-01 5.330484727327821082e-01
-3.481509160942466985e-01 3.015075376884422953e-01 5.112901020551088305e-01
-3.655584618989590195e-01 3.165829145728643601e-01 4.925335530423141095e-01
-3.829660077036713961e-01 3.316582914572864804e-01 4.769274494033899359e-01
-4.003735535083836616e-01 3.467336683417086562e-01 4.645539106477377111e-01
-4.177810993130960382e-01 3.618090452261307211e-01 4.554286110211335781e-01
-4.351886451178083592e-01 3.768844221105527859e-01 4.495022586370820417e-01
-4.525961909225207358e-01 3.919597989949750172e-01 4.466634386196220996e-01
-4.700037367272330568e-01 4.070351758793970820e-01 4.467427337704754642e-01
-4.874112825319454334e-01 4.221105527638191468e-01 4.495180083511911562e-01
-5.048188283366576989e-01 4.371859296482412671e-01 4.547207156680492246e-01
-5.222263741413700755e-01 4.522613065326633319e-01 4.620430688230114380e-01
-5.396339199460823410e-01 4.673366834170855633e-01 4.711458967149991794e-01
-5.570414657507947176e-01 4.824120603015076281e-01 4.816669945065714109e-01
-5.744490115555070942e-01 4.974874371859296929e-01 4.932297695653320990e-01
-5.918565573602193597e-01 5.125628140703518687e-01 5.054519804850861053e-01
-6.092641031649317362e-01 5.276381909547740445e-01 5.179543682088785239e-01
-6.266716489696440018e-01 5.427135678391961093e-01 5.303689844174234169e-01
-6.440791947743563783e-01 5.577889447236181741e-01 5.423470330014018570e-01
-6.614867405790686439e-01 5.728643216080402389e-01 5.535660552868503226e-01
-6.788942863837811315e-01 5.879396984924623037e-01 5.637363083136278652e-01
-6.963018321884933970e-01 6.030150753768845906e-01 5.726062073751166936e-01
-7.137093779932056625e-01 6.180904522613066554e-01 5.799667286371313901e-01
-7.311169237979180391e-01 6.331658291457287202e-01 5.856546943312962439e-01
-7.485244696026304156e-01 6.482412060301508960e-01 5.895548910868970705e-01
-7.659320154073427922e-01 6.633165829145729608e-01 5.916010007245525726e-01
-7.833395612120550577e-01 6.783919597989951367e-01 5.917753515769851314e-01
-8.007471070167673233e-01 6.934673366834173125e-01 5.901075264289726841e-01
-8.181546528214798109e-01 7.085427135678392663e-01 5.866718898099667623e-01
-8.355621986261920764e-01 7.236180904522614421e-01 5.815841220021482627e-01
-8.529697444309044529e-01 7.386934673366836179e-01 5.749968691756032202e-01
-8.703772902356167185e-01 7.537688442211055717e-01 5.670946380342933857e-01
-8.877848360403292061e-01 7.688442211055277475e-01 5.580880788379904978e-01
-9.051923818450414716e-01 7.839195979899500344e-01 5.482078123348598231e-01
-9.225999276497537371e-01 7.989949748743719882e-01 5.376979637741426954e-01
-9.400074734544661137e-01 8.140703517587941640e-01 5.268095706485461660e-01
-9.574150192591783792e-01 8.291457286432161178e-01 5.157940301260000027e-01
-9.748225650638908668e-01 8.442211055276382936e-01 5.048967473582621768e-01
-9.922301108686031323e-01 8.592964824120605805e-01 4.943511371869384607e-01
-1.009637656673315398e+00 8.743718592964825342e-01 4.843731194870001810e-01
-1.027045202478027885e+00 8.894472361809047101e-01 4.751562328602939589e-01
-1.044452748282740151e+00 9.045226130653266639e-01 4.668674730583349253e-01
-1.061860294087452417e+00 9.195979899497488397e-01 4.596439418793291654e-01
-1.079267839892164682e+00 9.346733668341711265e-01 4.535903699029509295e-01
-1.096675385696877170e+00 9.497487437185930803e-01 4.487775528870654451e-01
-1.114082931501589435e+00 9.648241206030152561e-01 4.452417175624363566e-01
-1.131490477306301923e+00 9.798994974874374320e-01 4.429848085381973277e-01
-1.148898023111014188e+00 9.949748743718593857e-01 4.419756646752845408e-01
-1.166305568915726676e+00 1.010050251256281673e+00 4.421520311743845633e-01
-1.183713114720438719e+00 1.025125628140703737e+00 4.434233332967209562e-01
-1.201120660525151207e+00 1.040201005025125802e+00 4.456741195751695028e-01
-1.218528206329863472e+00 1.055276381909548089e+00 4.487680670008092898e-01
-1.235935752134575738e+00 1.070351758793969932e+00 4.525524283335676246e-01
-1.253343297939288004e+00 1.085427135678392219e+00 4.568627926513093018e-01
-1.270750843744000269e+00 1.100502512562814061e+00 4.615280246988803792e-01
-1.288158389548712757e+00 1.115577889447236348e+00 4.663752466163850197e-01
-1.305565935353425244e+00 1.130653266331658635e+00 4.712347272120781527e-01
-1.322973481158137288e+00 1.145728643216080478e+00 4.759445490073667129e-01
-1.340381026962849775e+00 1.160804020100502765e+00 4.803549316403727953e-01
-1.357788572767562263e+00 1.175879396984924607e+00 4.843321016099797482e-01
-1.375196118572274306e+00 1.190954773869346894e+00 4.877616124400889208e-01
-1.392603664376986794e+00 1.206030150753769181e+00 4.905510357452123049e-01
-1.410011210181699060e+00 1.221105527638191024e+00 4.926319619308838216e-01
-1.427418755986411325e+00 1.236180904522613311e+00 4.939612688710587340e-01
-1.444826301791123813e+00 1.251256281407035376e+00 4.945216373459046522e-01
-1.462233847595836078e+00 1.266331658291457440e+00 4.943213127576986388e-01
-1.479641393400548566e+00 1.281407035175879727e+00 4.933931331283868404e-01
-1.497048939205260831e+00 1.296482412060301792e+00 4.917928630897698827e-01
-1.514456485009973097e+00 1.311557788944724079e+00 4.895968920011020131e-01
-1.531864030814685584e+00 1.326633165829145922e+00 4.868993710011810805e-01
-1.549271576619397628e+00 1.341708542713567986e+00 4.838088783035767726e-01
-1.566679122424110115e+00 1.356783919597990273e+00 4.804447140141846484e-01
-1.584086668228822603e+00 1.371859296482412338e+00 4.769329348969800764e-01
-1.601494214033534647e+00 1.386934673366834625e+00 4.734022456183610839e-01
-1.618901759838247134e+00 1.402010050251256468e+00 4.699798659238888510e-01
-1.636309305642959622e+00 1.417085427135678533e+00 4.667874928871855733e-01
-1.653716851447671887e+00 1.432160804020100819e+00 4.639374738463235559e-01
-1.671124397252384153e+00 1.447236180904522884e+00 4.615292990177223276e-01
-1.688531943057096418e+00 1.462311557788945171e+00 4.596465132401358900e-01
-1.705939488861808906e+00 1.477386934673367236e+00 4.583541341147771564e-01
-1.723347034666521393e+00 1.492462311557789079e+00 4.576966493022832094e-01
-1.740754580471233437e+00 1.507537688442211143e+00 4.576966493022832094e-01
-1.758162126275945925e+00 1.522613065326633430e+00 4.583541341147770454e-01
-1.775569672080658412e+00 1.537688442211055495e+00 4.596465132401357234e-01
-1.792977217885370456e+00 1.552763819095477782e+00 4.615292990177222165e-01
-1.810384763690082943e+00 1.567839195979900069e+00 4.639374738463234449e-01
-1.827792309494795209e+00 1.582914572864321689e+00 4.667874928871852958e-01
-1.845199855299507474e+00 1.597989949748743976e+00 4.699798659238889620e-01
-1.862607401104219962e+00 1.613065326633166041e+00 4.734022456183613059e-01
-1.880014946908932227e+00 1.628140703517588328e+00 4.769329348969801874e-01
-1.897422492713644493e+00 1.643216080402010615e+00 4.804447140141848149e-01
-1.914830038518356758e+00 1.658291457286432236e+00 4.838088783035769391e-01
-1.932237584323069246e+00 1.673366834170854522e+00 4.868993710011814691e-01
-1.949645130127781734e+00 1.688442211055276587e+00 4.895968920011022907e-01
-1.967052675932493777e+00 1.703517587939698874e+00 4.917928630897700493e-01
-1.984460221737206265e+00 1.718592964824121161e+00 4.933931331283868960e-01
-2.001867767541918308e+00 1.733668341708542782e+00 4.943213127576987498e-01
-2.019275313346630796e+00 1.748743718592965068e+00 4.945216373459048187e-01
-2.036682859151343283e+00 1.763819095477387133e+00 4.939612688710589561e-01
-2.054090404956055771e+00 1.778894472361809420e+00 4.926319619308839326e-01
-2.071497950760767814e+00 1.793969849246231707e+00 4.905510357452124715e-01
-2.088905496565480302e+00 1.809045226130653328e+00 4.877616124400892539e-01
-2.106313042370192345e+00 1.824120603015075615e+00 4.843321016099797482e-01
-2.123720588174904833e+00 1.839195979899497679e+00 4.803549316403726843e-01
-2.141128133979617321e+00 1.854271356783919966e+00 4.759445490073667129e-01
-2.158535679784329364e+00 1.869346733668342253e+00 4.712347272120783193e-01
-2.175943225589041852e+00 1.884422110552764318e+00 4.663752466163854082e-01
-2.193350771393754339e+00 1.899497487437186161e+00 4.615280246988804902e-01
-2.210758317198466827e+00 1.914572864321608225e+00 4.568627926513095794e-01
-2.228165863003178870e+00 1.929648241206030512e+00 4.525524283335677356e-01
-2.245573408807891358e+00 1.944723618090452799e+00 4.487680670008091233e-01
-2.262980954612603846e+00 1.959798994974874864e+00 4.456741195751692808e-01
-2.280388500417315889e+00 1.974874371859296929e+00 4.434233332967207897e-01
-2.297796046222028377e+00 1.989949748743718771e+00 4.421520311743844522e-01
-2.315203592026740864e+00 2.005025125628141058e+00 4.419756646752844298e-01
-2.332611137831453352e+00 2.020100502512563345e+00 4.429848085381972167e-01
-2.350018683636165395e+00 2.035175879396985188e+00 4.452417175624363566e-01
-2.367426229440877439e+00 2.050251256281407475e+00 4.487775528870656117e-01
-2.384833775245589926e+00 2.065326633165829318e+00 4.535903699029509295e-01
-2.402241321050302414e+00 2.080402010050251604e+00 4.596439418793291654e-01
-2.419648866855014901e+00 2.095477386934673891e+00 4.668674730583346477e-01
-2.437056412659726945e+00 2.110552763819096178e+00 4.751562328602940144e-01
-2.454463958464438988e+00 2.125628140703518021e+00 4.843731194869999590e-01
-2.471871504269151476e+00 2.140703517587939864e+00 4.943511371869385718e-01
-2.489279050073863964e+00 2.155778894472362150e+00 5.048967473582623988e-01
-2.506686595878576007e+00 2.170854271356784437e+00 5.157940301259996696e-01
-2.524094141683288939e+00 2.185929648241206724e+00 5.268095706485463880e-01
-2.541501687488000538e+00 2.201005025125628123e+00 5.376979637741422513e-01
-2.558909233292713470e+00 2.216080402010050410e+00 5.482078123348599341e-01
-2.576316779097425513e+00 2.231155778894472697e+00 5.580880788379904978e-01
-2.593724324902138001e+00 2.246231155778894983e+00 5.670946380342932747e-01
-2.611131870706850489e+00 2.261306532663317270e+00 5.749968691756031092e-01
-2.628539416511562532e+00 2.276381909547738669e+00 5.815841220021481517e-01
-2.645946962316274575e+00 2.291457286432160956e+00 5.866718898099667623e-01
-2.663354508120987507e+00 2.306532663316583243e+00 5.901075264289731281e-01
-2.680762053925699551e+00 2.321608040201005529e+00 5.917753515769853534e-01
-2.698169599730412038e+00 2.336683417085427816e+00 5.916010007245525726e-01
-2.715577145535124526e+00 2.351758793969849215e+00 5.895548910868974035e-01
-2.732984691339836569e+00 2.366834170854271502e+00 5.856546943312965769e-01
-2.750392237144548613e+00 2.381909547738693789e+00 5.799667286371318342e-01
-2.767799782949261544e+00 2.396984924623116076e+00 5.726062073751170267e-01
-2.785207328753973588e+00 2.412060301507538362e+00 5.637363083136283093e-01
-2.802614874558685631e+00 2.427135678391960205e+00 5.535660552868505446e-01
-2.820022420363398119e+00 2.442211055276382048e+00 5.423470330014021901e-01
-2.837429966168110607e+00 2.457286432160804335e+00 5.303689844174238610e-01
-2.854837511972822650e+00 2.472361809045226622e+00 5.179543682088789680e-01
-2.872245057777535582e+00 2.487437185929648464e+00 5.054519804850862164e-01
-2.889652603582247625e+00 2.502512562814070751e+00 4.932297695653322656e-01
-2.907060149386960113e+00 2.517587939698492594e+00 4.816669945065716885e-01
-2.924467695191672156e+00 2.532663316582914881e+00 4.711458967149994015e-01
-2.941875240996384644e+00 2.547738693467337168e+00 4.620430688230115490e-01
-2.959282786801097132e+00 2.562814070351759455e+00 4.547207156680493356e-01
-2.976690332605809175e+00 2.577889447236181297e+00 4.495180083511914892e-01
-2.994097878410521663e+00 2.592964824120603584e+00 4.467427337704751866e-01
-3.011505424215234150e+00 2.608040201005025871e+00 4.466634386196218776e-01
-3.028912970019946194e+00 2.623115577889448158e+00 4.495022586370818751e-01
-3.046320515824658681e+00 2.638190954773869557e+00 4.554286110211332450e-01
-3.063728061629371169e+00 2.653266331658291843e+00 4.645539106477374891e-01
-3.081135607434083212e+00 2.668341708542713686e+00 4.769274494033894918e-01
-3.098543153238795256e+00 2.683417085427135973e+00 4.925335530423133878e-01
-3.115950699043508187e+00 2.698492462311558260e+00 5.112901020551084974e-01
-3.133358244848220231e+00 2.713567839195980547e+00 5.330484727327817751e-01
-3.150765790652933163e+00 2.728643216080402834e+00 5.575949226282654880e-01
-3.168173336457645206e+00 2.743718592964824676e+00 5.846534117067264669e-01
-3.185580882262357250e+00 2.758793969849246963e+00 6.138898174150636544e-01
-3.202988428067069293e+00 2.773869346733669250e+00 6.449174694789397977e-01
-3.220395973871782225e+00 2.788944723618090649e+00 6.773038992323329177e-01
-3.237803519676494268e+00 2.804020100502512935e+00 7.105786694513028801e-01
-3.255211065481206756e+00 2.819095477386934778e+00 7.442421247045717392e-01
-3.272618611285919243e+00 2.834170854271357065e+00 7.777748797879996401e-01
-3.290026157090631287e+00 2.849246231155779352e+00 8.106478454365052544e-01
-3.307433702895343774e+00 2.864321608040201639e+00 8.423325766687386196e-01
-3.324841248700056262e+00 2.879396984924623926e+00 8.723117201729871928e-01
-3.342248794504768306e+00 2.894472361809045768e+00 9.000893333273839447e-01
-3.359656340309480793e+00 2.909547738693468055e+00 9.252008488805093522e-01
-3.377063886114192837e+00 2.924623115577890342e+00 9.472224659909153077e-01
-3.394471431918905324e+00 2.939698492462312185e+00 9.657797601004121102e-01
-3.411878977723617812e+00 2.954773869346734472e+00 9.805553207371046076e-01
-3.429286523528329855e+00 2.969849246231155870e+00 9.912952474334147945e-01
-3.446694069333042787e+00 2.984924623115578157e+00 9.978143590163942589e-01
-3.464101615137754830e+00 3.000000000000000444e+00 1.000000000000000000e+00
1.305565935353425119e-02 2.261306532663317007e-02 9.970740904012962424e-01
-4.351886451178084599e-03 3.768844221105528691e-02 9.936729312655421253e-01
-2.175943225589042213e-02 5.276381909547739335e-02 9.859811794098203297e-01
-3.916697806060275011e-02 6.783919597989951367e-02 9.741320831876574271e-01
-5.657452386531509197e-02 8.291457286432162010e-02 9.583298467185152880e-01
-7.398206967002741996e-02 9.798994974874375430e-02 9.388452930047829215e-01
-9.138961547473976876e-02 1.130653266331658607e-01 9.160101807312156508e-01
-1.087971612794521037e-01 1.281407035175879672e-01 8.902103043130519255e-01
-1.262047070841644525e-01 1.432160804020100597e-01 8.618775333304827813e-01
-1.436122528888767735e-01 1.582914572864321801e-01 8.314809703437190391e-01
-1.610197986935890946e-01 1.733668341708543281e-01 7.995174247029673831e-01
-1.784273444983014156e-01 1.884422110552764207e-01 7.665014139332709808e-01
-1.958348903030137644e-01 2.035175879396985410e-01 7.329549132814481283e-01
-2.132424361077261132e-01 2.185929648241206613e-01 6.993970778777464092e-01
-2.306499819124384343e-01 2.336683417085427539e-01 6.663341606295406505e-01
-2.480575277171507553e-01 2.487437185929648464e-01 6.342498424947740077e-01
-2.654650735218631041e-01 2.638190954773870223e-01 6.035961803682763360e-01
-2.828726193265754252e-01 2.788944723618090871e-01 5.747853617615348298e-01
-3.002801651312877462e-01 2.939698492462312074e-01 5.481824351822213170e-01
-3.176877109360000673e-01 3.090452261306532722e-01 5.240991611384593352e-01
-3.350952567407124438e-01 3.241206030150754480e-01 5.027891016043104511e-01
-3.525028025454247649e-01 3.391959798994975128e-01 4.844440362568706582e-01
-3.699103483501371414e-01 3.542713567839196331e-01 4.691917625542909032e-01
-3.873178941548494070e-01 3.693467336683418090e-01 4.570953045253478564e-01
-4.047254399595617835e-01 3.844221105527638738e-01 4.481535227582640335e-01
-4.221329857642741046e-01 3.994974874371859386e-01 4.423030862796671348e-01
-4.395405315689864811e-01 4.145728643216081144e-01 4.394217365523069296e-01
-4.569480773736988022e-01 4.296482412060302347e-01 4.393327454009219313e-01
-4.743556231784111232e-01 4.447236180904522995e-01 4.418104429510145148e-01
-4.917631689831234443e-01 4.597989949748744198e-01 4.465866692144750405e-01
-5.091707147878357098e-01 4.748743718592964846e-01 4.533579842725019571e-01
-5.265782605925480864e-01 4.899497487437187160e-01 4.617934574866929265e-01
-5.439858063972604629e-01 5.050251256281408363e-01 4.715428461044855468e-01
-5.613933522019728395e-01 5.201005025125629011e-01 4.822449681948059452e-01
-5.788008980066851050e-01 5.351758793969849659e-01 4.935360741186184397e-01
-5.962084438113974816e-01 5.502512562814071417e-01 5.050580246569904563e-01
-6.136159896161097471e-01 5.653266331658292065e-01 5.164660923238122425e-01
-6.310235354208221237e-01 5.804020100502513824e-01 5.274362150121993942e-01
-6.484310812255343892e-01 5.954773869346734472e-01 5.376715475943341094e-01
-6.658386270302468768e-01 6.105527638190955120e-01 5.469081769571382257e-01
-6.832461728349591423e-01 6.256281407035176878e-01 5.549198886771555816e-01
-7.006537186396714079e-01 6.407035175879398636e-01 5.615218985218182191e-01
-7.180612644443837844e-01 6.557788944723618174e-01 5.665734885683837430e-01
-7.354688102490961610e-01 6.708542713567839932e-01 5.699795152836146794e-01
-7.528763560538085375e-01 6.859296482412061691e-01 5.716907847206497140e-01
-7.702839018585208031e-01 7.010050251256282339e-01 5.717033173821877146e-01
-7.876914476632330686e-01 7.160804020100504097e-01 5.700565516093418772e-01
-8.050989934679455562e-01 7.311557788944724745e-01 5.668305589581023041e-01
-8.225065392726578217e-01 7.462311557788945393e-01 5.621423673465686388e-01
-8.399140850773701983e-01 7.613065326633167151e-01 5.561415072872113452e-01
-8.573216308820824638e-01 7.763819095477386689e-01 5.490049128272030954e-01
-8.747291766867949514e-01 7.914572864321608447e-01 5.409313215603035463e-01
-8.921367224915072169e-01 8.065326633165831316e-01 5.321353269934033792e-01
-9.095442682962194825e-01 8.216080402010050854e-01 5.228412414955360132e-01
-9.269518141009318590e-01 8.366834170854272612e-01 5.132769289737112439e-01
-9.443593599056441246e-01 8.517587939698493260e-01 5.036677633557536948e-01
-9.617669057103566121e-01 8.668341708542713908e-01 4.942308620609723868e-01
-9.791744515150688777e-01 8.819095477386936777e-01 4.851697331435673166e-01
-9.965819973197811432e-01 8.969849246231157425e-01 4.766694610255846065e-01
-1.013989543124493631e+00 9.120603015075378073e-01 4.688925390969975182e-01
-1.031397088929205674e+00 9.271356783919598721e-01 4.619754384165251082e-01
-1.048804634733918162e+00 9.422110552763820479e-01 4.560259808176481133e-01
-1.066212180538630427e+00 9.572864321608042237e-01 4.511215624686751857e-01
-1.083619726343342915e+00 9.723618090452262885e-01 4.473082509373953464e-01
-1.101027272148055181e+00 9.874371859296484644e-01 4.446007556634651303e-01
-1.118434817952767668e+00 1.002512562814070529e+00 4.429832490340396278e-01
-1.135842363757479934e+00 1.017587939698492594e+00 4.424109935594858212e-01
-1.153249909562192421e+00 1.032663316582914881e+00 4.428127104921546486e-01
-1.170657455366904465e+00 1.047738693467336946e+00 4.440936071114751083e-01
-1.188065001171616952e+00 1.062814070351759010e+00 4.461389642445521830e-01
-1.205472546976329218e+00 1.077889447236181075e+00 4.488181727662395315e-01
-1.222880092781041483e+00 1.092964824120603140e+00 4.519890981134655483e-01
-1.240287638585753971e+00 1.108040201005025205e+00 4.555026454598125607e-01
-1.257695184390466236e+00 1.123115577889447270e+00 4.592073952458987640e-01
-1.275102730195178502e+00 1.138190954773869557e+00 4.629541792780503817e-01
-1.292510275999890990e+00 1.153266331658291621e+00 4.666004715329987174e-01
-1.309917821804603255e+00 1.168341708542713686e+00 4.700144749946297273e-01
-1.327325367609315743e+00 1.183417085427135751e+00 4.730787960737523612e-01
-1.344732913414028008e+00 1.198492462311557816e+00 4.756936111219384200e-01
-1.362140459218740274e+00 1.213567839195980103e+00 4.777792448778228063e-01
-1.379548005023452761e+00 1.228643216080402167e+00 4.792780979540509634e-01
-1.396955550828164805e+00 1.243718592964824232e+00 4.801558792151277566e-01
-1.414363096632877292e+00 1.258793969849246519e+00 4.804021186071240068e-01
-1.431770642437589780e+00 1.273869346733668584e+00 4.800299561555178562e-01
-1.449178188242301824e+00 1.288944723618090649e+00 4.790752229162505427e-01
-1.466585734047014311e+00 1.304020100502512935e+00 4.775948491225673331e-01
-1.483993279851726799e+00 1.319095477386934778e+00 4.756646531110203524e-01
-1.501400825656439064e+00 1.334170854271357065e+00 4.733765813608147299e-01
-1.518808371461151330e+00 1.349246231155779130e+00 4.708354847119641806e-01
-1.536215917265863595e+00 1.364321608040201195e+00 4.681555281642248989e-01
-1.553623463070576083e+00 1.379396984924623482e+00 4.654563412888189644e-01
-1.571031008875288348e+00 1.394472361809045324e+00 4.628590229678871681e-01
-1.588438554680000614e+00 1.409547738693467611e+00 4.604821177485910466e-01
-1.605846100484713102e+00 1.424623115577889676e+00 4.584376814767554542e-01
-1.623253646289425589e+00 1.439698492462311741e+00 4.568275510582507914e-01
-1.640661192094137633e+00 1.454773869346734028e+00 4.557399272668136159e-01
-1.658068737898850120e+00 1.469849246231156092e+00 4.552463706365163509e-01
-1.675476283703562386e+00 1.484924623115578157e+00 4.553992988834119071e-01
-1.692883829508274651e+00 1.500000000000000222e+00 4.562300603016725686e-01
-1.710291375312987139e+00 1.515075376884422287e+00 4.577476415443397784e-01
-1.727698921117699404e+00 1.530150753768844352e+00 4.599380505500858529e-01
-1.745106466922411670e+00 1.545226130653266639e+00 4.627643965793929448e-01
-1.762514012727124157e+00 1.560301507537688481e+00 4.661676698711621492e-01
-1.779921558531836423e+00 1.575376884422110768e+00 4.700682038365818216e-01
-1.797329104336548911e+00 1.590452261306533055e+00 4.743677834887520817e-01
-1.814736650141260954e+00 1.605527638190954898e+00 4.789523454737139585e-01
-1.832144195945973442e+00 1.620603015075377185e+00 4.836951981096644371e-01
-1.849551741750685929e+00 1.635678391959799027e+00 4.884606747114708658e-01
-1.866959287555397973e+00 1.650753768844221314e+00 4.931081205870971318e-01
-1.884366833360110460e+00 1.665829145728643601e+00 4.974961037957073562e-01
-1.901774379164822726e+00 1.680904522613065444e+00 5.014867323433730428e-01
-1.919181924969534991e+00 1.695979899497487731e+00 5.049499561784485113e-01
-1.936589470774247479e+00 1.711055276381909795e+00 5.077677312729745873e-01
-1.953997016578959744e+00 1.726130653266332082e+00 5.098379252948284091e-01
-1.971404562383672232e+00 1.741206030150754369e+00 5.110778498588325336e-01
-1.988812108188384276e+00 1.756281407035175990e+00 5.114273129805699813e-01
-2.006219653993096763e+00 1.771356783919598277e+00 5.108510969487004560e-01
-2.023627199797809251e+00 1.786432160804020342e+00 5.093407811067756086e-01
-2.041034745602521738e+00 1.801507537688442628e+00 5.069158456487929953e-01
-2.058442291407233782e+00 1.816582914572864915e+00 5.036240110752917554e-01
-2.075849837211945825e+00 1.831658291457286536e+00 4.995407879661061257e-01
-2.093257383016658313e+00 1.846733668341708823e+00 4.947682326967408617e-01
-2.110664928821370800e+00 1.861809045226130888e+00 4.894329261221490035e-01
-2.128072474626083288e+00 1.876884422110553174e+00 4.836832135219558126e-01
-2.145480020430795332e+00 1.891959798994975461e+00 4.776857646889928199e-01
-2.162887566235507819e+00 1.907035175879397304e+00 4.716215324034672141e-01
-2.180295112040219863e+00 1.922110552763819369e+00 4.656812051478487757e-01
-2.197702657844932350e+00 1.937185929648241434e+00 4.600602653005887999e-01
-2.215110203649644838e+00 1.952261306532663721e+00 4.549537767688880407e-01
-2.232517749454357325e+00 1.967336683417086007e+00 4.505510357130811938e-01
-2.249925295259069369e+00 1.982412060301508072e+00 4.470302243815856280e-01
-2.267332841063781856e+00 1.997487437185929915e+00 4.445532109003783039e-01
-2.284740386868494344e+00 2.012562814070351980e+00 4.432606370167559429e-01
-2.302147932673206387e+00 2.027638190954774267e+00 4.432674312476134748e-01
-2.319555478477918875e+00 2.042713567839196553e+00 4.446588766854525643e-01
-2.336963024282631363e+00 2.057788944723618396e+00 4.474873510224521289e-01
-2.354370570087343406e+00 2.072864321608040683e+00 4.517698414069393764e-01
-2.371778115892055894e+00 2.087939698492462526e+00 4.574863188765240229e-01
-2.389185661696768381e+00 2.103015075376884813e+00 4.645790367263029630e-01
-2.406593207501480869e+00 2.118090452261306655e+00 4.729527947469616689e-01
-2.424000753306192912e+00 2.133165829145728942e+00 4.824761873434860182e-01
-2.441408299110904956e+00 2.148241206030151229e+00 4.929838287035356315e-01
-2.458815844915616999e+00 2.163316582914573072e+00 5.042795230407177698e-01
-2.476223390720329931e+00 2.178391959798995359e+00 5.161403231241175060e-01
-2.493630936525041975e+00 2.193467336683417201e+00 5.283213964550962372e-01
-2.511038482329754906e+00 2.208542713567839488e+00 5.405615961843682760e-01
-2.528446028134466506e+00 2.223618090452261331e+00 5.525896137651657991e-01
-2.545853573939178993e+00 2.238693467336683618e+00 5.641305729545460501e-01
-2.563261119743891481e+00 2.253768844221105905e+00 5.749129105873259649e-01
-2.580668665548603968e+00 2.268844221105528192e+00 5.846753789653913458e-01
-2.598076211353316012e+00 2.283919597989950478e+00 5.931739980545902569e-01
-2.615483757158028499e+00 2.298994974874371877e+00 6.001887831937128270e-01
-2.632891302962740543e+00 2.314070351758794164e+00 6.055300758260542260e-01
-2.650298848767453030e+00 2.329145728643216451e+00 6.090443108890027935e-01
-2.667706394572165518e+00 2.344221105527638738e+00 6.106190648589092662e-01
-2.685113940376878006e+00 2.359296482412061025e+00 6.101872428576891050e-01
-2.702521486181590493e+00 2.374371859296482423e+00 6.077302813915727020e-01
-2.719929031986302537e+00 2.389447236180904710e+00 6.032802648201969209e-01
-2.737336577791014580e+00 2.404522613065326997e+00 5.969208780662066394e-01
-2.754744123595727512e+00 2.419597989949749284e+00 5.887871448131931640e-01
-2.772151669400439555e+00 2.434673366834171571e+00 5.790639288795857986e-01
-2.789559215205151599e+00 2.449748743718592969e+00 5.679832059234862784e-01
-2.806966761009863642e+00 2.464824120603015700e+00 5.558201424195772233e-01
-2.824374306814576574e+00 2.479899497487437987e+00 5.428880482279933029e-01
-2.841781852619288617e+00 2.494974874371860274e+00 5.295322973210448980e-01
-2.859189398424001549e+00 2.510050251256282117e+00 5.161233376402377671e-01
-2.876596944228713593e+00 2.525125628140704404e+00 5.030489349532194510e-01
-2.894004490033425636e+00 2.540201005025125802e+00 4.907058163516484495e-01
-2.911412035838138124e+00 2.555276381909548089e+00 4.794908961299650940e-01
-2.928819581642850611e+00 2.570351758793970376e+00 4.697922797487947277e-01
-2.946227127447562655e+00 2.585427135678392663e+00 4.619802500490090558e-01
-2.963634673252275142e+00 2.600502512562814506e+00 4.563984435832605935e-01
-2.981042219056987630e+00 2.615577889447236792e+00 4.533554237252907515e-01
-2.998449764861699673e+00 2.630653266331659079e+00 4.531168510761330870e-01
-3.015857310666412161e+00 2.645728643216081366e+00 4.558984407038127462e-01
-3.033264856471124649e+00 2.660804020100503209e+00 4.618598801417679311e-01
-3.050672402275837136e+00 2.675879396984925496e+00 4.710998621586109936e-01
-3.068079948080549180e+00 2.690954773869347338e+00 4.836523625335426568e-01
-3.085487493885261223e+00 2.706030150753769181e+00 4.994842659613457081e-01
-3.102895039689974155e+00 2.721105527638191468e+00 5.184944133876600025e-01
-3.120302585494686198e+00 2.736180904522613755e+00 5.405141122294714329e-01
-3.137710131299398686e+00 2.751256281407036042e+00 5.653091178120992488e-01
-3.155117677104111173e+00 2.766331658291457885e+00 5.925830607337300160e-01
-3.172525222908823217e+00 2.781407035175880171e+00 6.219822615503256547e-01
-3.189932768713535260e+00 2.796482412060302458e+00 6.531018419540909337e-01
-3.207340314518248192e+00 2.811557788944724301e+00 6.854930112724973990e-01
-3.224747860322960236e+00 2.826633165829146588e+00 7.186713793759188507e-01
-3.242155406127672279e+00 2.841708542713568431e+00 7.521261226250298693e-01
-3.259562951932385211e+00 2.856783919597990717e+00 7.853298089128473158e-01
-3.276970497737097254e+00 2.871859296482413004e+00 8.177486716682652590e-01
-3.294378043541809298e+00 2.886934673366835291e+00 8.488531112917774291e-01
-3.311785589346522229e+00 2.902010050251257578e+00 8.781281961792536395e-01
-3.329193135151234273e+00 2.917085427135678977e+00 9.050839344239633988e-01
-3.346600680955946316e+00 2.932160804020101263e+00 9.292650915122323552e-01
-3.364008226760658804e+00 2.947236180904523550e+00 9.502603387583713479e-01
-3.381415772565371292e+00 2.962311557788945393e+00 9.677105316486005471e-01
-3.398823318370083779e+00 2.977386934673367680e+00 9.813159363496082310e-01
-3.416230864174795823e+00 2.992462311557789523e+00 9.908422459405684668e-01
-3.433638409979508310e+00 3.007537688442211810e+00 9.961252549015505720e-01
-3.451045955784220798e+00 3.022613065326634096e+00 9.970740904012962424e-01
2.611131870706850239e-02 4.522613065326634013e-02 9.883666070315078045e-01
8.703772902356167462e-03 6.030150753768845351e-02 9.838053257667637164e-01
-8.703772902356169197e-03 7.537688442211057382e-02 9.750376004699331522e-01
-2.611131870706850239e-02 9.045226130653268026e-02 9.622156301323211425e-01
-4.351886451178084425e-02 1.055276381909547867e-01 9.455602706269071733e-01
-6.092641031649316530e-02 1.206030150753769070e-01 9.253562230660716814e-01
-7.833395612120550022e-02 1.356783919597990273e-01 9.019459474020944389e-01
-9.574150192591784903e-02 1.507537688442211199e-01 8.757224423309050154e-01
-1.131490477306301839e-01 1.658291457286432402e-01 8.471210569143361457e-01
-1.305565935353425189e-01 1.809045226130653605e-01 8.166105197186622755e-01
-1.479641393400548399e-01 1.959798994974875086e-01 7.846833872228133888e-01
-1.653716851447671887e-01 2.110552763819095734e-01 7.518461244327054871e-01
-1.827792309494795375e-01 2.261306532663317215e-01 7.186090368200782619e-01
-2.001867767541918863e-01 2.412060301507538418e-01 6.854762737780047965e-01
-2.175943225589042074e-01 2.562814070351759344e-01 6.529361197674964368e-01
-2.350018683636165284e-01 2.713567839195979992e-01 6.214517803591185219e-01
-2.524094141683289050e-01 2.864321608040201195e-01 5.914528567069947673e-01
-2.698169599730411705e-01 3.015075376884422953e-01 5.633276839975007722e-01
-2.872245057777535471e-01 3.165829145728643601e-01 5.374166875596361193e-01
-3.046320515824658681e-01 3.316582914572864804e-01 5.140068851654465698e-01
-3.220395973871781892e-01 3.467336683417086562e-01 4.933276362180219476e-01
-3.394471431918905102e-01 3.618090452261307211e-01 4.755477087106944611e-01
-3.568546889966028313e-01 3.768844221105528414e-01 4.607737037740030628e-01
-3.742622348013151523e-01 3.919597989949750172e-01 4.490498460590711671e-01
-3.916697806060275289e-01 4.070351758793970820e-01 4.403591168934725686e-01
-4.090773264107398499e-01 4.221105527638191468e-01 4.346256768298957240e-01
-4.264848722154522265e-01 4.371859296482413226e-01 4.317184955977617644e-01
-4.438924180201644920e-01 4.522613065326634429e-01 4.314560812225738951e-01
-4.612999638248768686e-01 4.673366834170855078e-01 4.336121767910443570e-01
-4.787075096295891896e-01 4.824120603015076281e-01 4.379222735268590849e-01
-4.961150554343015107e-01 4.974874371859296929e-01 4.440907729264473303e-01
-5.135226012390138317e-01 5.125628140703518687e-01 4.517986190104314459e-01
-5.309301470437262083e-01 5.276381909547740445e-01 4.607112144919481844e-01
-5.483376928484385848e-01 5.427135678391961093e-01 4.704864319543385354e-01
-5.657452386531508504e-01 5.577889447236181741e-01 4.807825329624720867e-01
-5.831527844578632269e-01 5.728643216080403500e-01 4.912658142884405721e-01
-6.005603302625754925e-01 5.879396984924624148e-01 5.016178108916208300e-01
-6.179678760672878690e-01 6.030150753768845906e-01 5.115418996340515001e-01
-6.353754218720001345e-01 6.180904522613065444e-01 5.207691655234509831e-01
-6.527829676767126221e-01 6.331658291457287202e-01 5.290634130681423075e-01
-6.701905134814248877e-01 6.482412060301508960e-01 5.362252285450848088e-01
-6.875980592861371532e-01 6.633165829145729608e-01 5.420950240176733992e-01
-7.050056050908495298e-01 6.783919597989950256e-01 5.465550201519908669e-01
-7.224131508955619063e-01 6.934673366834170904e-01 5.495301516079343918e-01
-7.398206967002742829e-01 7.085427135678392663e-01 5.509879053615556188e-01
-7.572282425049865484e-01 7.236180904522614421e-01 5.509371280976114171e-01
-7.746357883096988139e-01 7.386934673366836179e-01 5.494258631768633716e-01
-7.920433341144113015e-01 7.537688442211055717e-01 5.465383000559793647e-01
-8.094508799191235671e-01 7.688442211055277475e-01 5.423909389019601068e-01
-8.268584257238359436e-01 7.839195979899498123e-01 5.371280900509703971e-01
-8.442659715285482092e-01 7.989949748743718771e-01 5.309168415466609670e-01
-8.616735173332606967e-01 8.140703517587940530e-01 5.239416379768756515e-01
-8.790810631379729623e-01 8.291457286432162288e-01 5.163986200252089764e-01
-8.964886089426852278e-01 8.442211055276382936e-01 5.084898764772936008e-01
-9.138961547473976044e-01 8.592964824120604694e-01 5.004177588808033095e-01
-9.313037005521098699e-01 8.743718592964824232e-01 4.923794037589176997e-01
-9.487112463568222465e-01 8.894472361809045990e-01 4.845615984175346003e-01
-9.661187921615346230e-01 9.045226130653268859e-01 4.771361142508472319e-01
-9.835263379662468886e-01 9.195979899497488397e-01 4.702556163997209659e-01
-1.000933883770959376e+00 9.346733668341710155e-01 4.640502410819582479e-01
-1.018341429575671420e+00 9.497487437185929693e-01 4.586249123783011084e-01
-1.035748975380383907e+00 9.648241206030151451e-01 4.540574492514178329e-01
-1.053156521185096173e+00 9.798994974874374320e-01 4.503974916550610441e-01
-1.070564066989808660e+00 9.949748743718593857e-01 4.476662523301846996e-01
-1.087971612794520926e+00 1.010050251256281673e+00 4.458570788577562727e-01
-1.105379158599233413e+00 1.025125628140703737e+00 4.449367893044481881e-01
-1.122786704403945679e+00 1.040201005025125802e+00 4.448477248898937142e-01
-1.140194250208658167e+00 1.055276381909548089e+00 4.455104450149396378e-01
-1.157601796013370210e+00 1.070351758793969932e+00 4.468269741592190702e-01
-1.175009341818082698e+00 1.085427135678392219e+00 4.486844969605907618e-01
-1.192416887622794963e+00 1.100502512562814283e+00 4.509593875344090064e-01
-1.209824433427507229e+00 1.115577889447236348e+00 4.535214520046668696e-01
-1.227231979232219494e+00 1.130653266331658413e+00 4.562382594462205954e-01
-1.244639525036931760e+00 1.145728643216080478e+00 4.589794360358701586e-01
-1.262047070841644247e+00 1.160804020100502765e+00 4.616208001519742088e-01
-1.279454616646356735e+00 1.175879396984924830e+00 4.640482223342279333e-01
-1.296862162451068778e+00 1.190954773869346894e+00 4.661611032225955742e-01
-1.314269708255781266e+00 1.206030150753768959e+00 4.678753745665816255e-01
-1.331677254060493754e+00 1.221105527638191024e+00 4.691259427940832616e-01
-1.349084799865205797e+00 1.236180904522613311e+00 4.698685110545040011e-01
-1.366492345669918285e+00 1.251256281407035376e+00 4.700807336562406458e-01
-1.383899891474630550e+00 1.266331658291457440e+00 4.697626759192586321e-01
-1.401307437279342816e+00 1.281407035175879727e+00 4.689365721494519468e-01
-1.418714983084055303e+00 1.296482412060301792e+00 4.676458941910639489e-01
-1.436122528888767569e+00 1.311557788944723635e+00 4.659537623060351907e-01
-1.453530074693480056e+00 1.326633165829145922e+00 4.639407484584638919e-01
-1.470937620498192322e+00 1.341708542713567986e+00 4.617021389691249866e-01
-1.488345166302904587e+00 1.356783919597990273e+00 4.593447385088529344e-01
-1.505752712107617075e+00 1.371859296482412338e+00 4.569833101302113176e-01
-1.523160257912329119e+00 1.386934673366834181e+00 4.547367561634318989e-01
-1.540567803717041606e+00 1.402010050251256468e+00 4.527241520622724558e-01
-1.557975349521754094e+00 1.417085427135678533e+00 4.510607494896238800e-01
-1.575382895326466137e+00 1.432160804020100819e+00 4.498540659718957002e-01
-1.592790441131178625e+00 1.447236180904522884e+00 4.492001762976259305e-01
-1.610197986935891112e+00 1.462311557788944949e+00 4.491803155440263207e-01
-1.627605532740603378e+00 1.477386934673367236e+00 4.498578953210043974e-01
-1.645013078545315643e+00 1.492462311557789079e+00 4.512760237389393803e-01
-1.662420624350027909e+00 1.507537688442211365e+00 4.534556060200591876e-01
-1.679828170154740397e+00 1.522613065326633430e+00 4.563940869347115625e-01
-1.697235715959452662e+00 1.537688442211055495e+00 4.600648787610214785e-01
-1.714643261764164928e+00 1.552763819095477338e+00 4.644174996935547806e-01
-1.732050807568877415e+00 1.567839195979899625e+00 4.693784280531040909e-01
-1.749458353373589903e+00 1.582914572864321689e+00 4.748526577878252608e-01
-1.766865899178301946e+00 1.597989949748743976e+00 4.807259211280472955e-01
-1.784273444983014434e+00 1.613065326633166263e+00 4.868675253823391835e-01
-1.801680990787726477e+00 1.628140703517588106e+00 4.931337332437837340e-01
-1.819088536592438965e+00 1.643216080402010171e+00 4.993716000866985083e-01
-1.836496082397151453e+00 1.658291457286432236e+00 5.054231680077789779e-01
-1.853903628201863718e+00 1.673366834170854522e+00 5.111299051819141459e-01
-1.871311174006575984e+00 1.688442211055276809e+00 5.163372707791383798e-01
-1.888718719811288249e+00 1.703517587939698652e+00 5.208992804719914105e-01
-1.906126265616000737e+00 1.718592964824120939e+00 5.246829456204775699e-01
-1.923533811420713224e+00 1.733668341708542782e+00 5.275724606408431772e-01
-1.940941357225425268e+00 1.748743718592965068e+00 5.294730178447333291e-01
-1.958348903030137755e+00 1.763819095477387355e+00 5.303141370906919727e-01
-1.975756448834849799e+00 1.778894472361809198e+00 5.300524087491854663e-01
-1.993163994639562286e+00 1.793969849246231485e+00 5.286735624923462051e-01
-2.010571540444274774e+00 1.809045226130653328e+00 5.261937909515509437e-01
-2.027979086248987262e+00 1.824120603015075615e+00 5.226602759423079059e-01
-2.045386632053699305e+00 1.839195979899497901e+00 5.181508852800468246e-01
-2.062794177858411349e+00 1.854271356783919744e+00 5.127730296974100099e-01
-2.080201723663123836e+00 1.869346733668342031e+00 5.066616914825942120e-01
-2.097609269467836324e+00 1.884422110552764096e+00 4.999766586254076883e-01
-2.115016815272548811e+00 1.899497487437186161e+00 4.928990199106086934e-01
-2.132424361077260855e+00 1.914572864321608447e+00 4.856269969698742139e-01
-2.149831906881973342e+00 1.929648241206030512e+00 4.783712082476243577e-01
-2.167239452686685830e+00 1.944723618090452577e+00 4.713494766393249713e-01
-2.184646998491398318e+00 1.959798994974874642e+00 4.647813067586247238e-01
-2.202054544296110361e+00 1.974874371859296929e+00 4.588821689767191292e-01
-2.219462090100822849e+00 1.989949748743719216e+00 4.538577352194700931e-01
-2.236869635905535336e+00 2.005025125628141058e+00 4.498982157513182201e-01
-2.254277181710247380e+00 2.020100502512563345e+00 4.471729466540347309e-01
-2.271684727514959867e+00 2.035175879396985188e+00 4.458253743502613720e-01
-2.289092273319672355e+00 2.050251256281407475e+00 4.459685763504050993e-01
-2.306499819124384842e+00 2.065326633165829762e+00 4.476814465376348640e-01
-2.323907364929096886e+00 2.080402010050251604e+00 4.510056589658156811e-01
-2.341314910733808929e+00 2.095477386934673891e+00 4.559435066367312772e-01
-2.358722456538521417e+00 2.110552763819095734e+00 4.624566914382205463e-01
-2.376130002343233905e+00 2.125628140703518021e+00 4.704661188322618592e-01
-2.393537548147946392e+00 2.140703517587939864e+00 4.798527265152388588e-01
-2.410945093952658436e+00 2.155778894472362150e+00 4.904593507180067813e-01
-2.428352639757370479e+00 2.170854271356784437e+00 5.020936076961083350e-01
-2.445760185562082967e+00 2.185929648241206280e+00 5.145317419290933447e-01
-2.463167731366795898e+00 2.201005025125628567e+00 5.275233672585014633e-01
-2.480575277171507942e+00 2.216080402010050410e+00 5.407970032937696736e-01
-2.497982822976220874e+00 2.231155778894472697e+00 5.540662875258962616e-01
-2.515390368780932473e+00 2.246231155778894539e+00 5.670367242905560712e-01
-2.532797914585644961e+00 2.261306532663316826e+00 5.794128155394070445e-01
-2.550205460390357004e+00 2.276381909547739113e+00 5.909054057640190649e-01
-2.567613006195069936e+00 2.291457286432160956e+00 6.012390647418809353e-01
-2.585020551999781979e+00 2.306532663316583243e+00 6.101593273157094321e-01
-2.602428097804494023e+00 2.321608040201005085e+00 6.174396093518913498e-01
-2.619835643609206510e+00 2.336683417085427372e+00 6.228876234202752604e-01
-2.637243189413918998e+00 2.351758793969849659e+00 6.263511265542612838e-01
-2.654650735218631485e+00 2.366834170854271502e+00 6.277228455353330849e-01
-2.672058281023343973e+00 2.381909547738693789e+00 6.269444422395770156e-01
-2.689465826828056016e+00 2.396984924623115631e+00 6.240094023220842390e-01
-2.706873372632768504e+00 2.412060301507537918e+00 6.189647544399455859e-01
-2.724280918437480548e+00 2.427135678391960205e+00 6.119115537824457718e-01
-2.741688464242193035e+00 2.442211055276382048e+00 6.030040922722125218e-01
-2.759096010046905523e+00 2.457286432160804335e+00 5.924478277499959367e-01
-2.776503555851617566e+00 2.472361809045226178e+00 5.804960550431034205e-01
-2.793911101656329610e+00 2.487437185929648464e+00 5.674453723039015740e-01
-2.811318647461042541e+00 2.502512562814070751e+00 5.536300256443850154e-01
-2.828726193265754585e+00 2.517587939698493038e+00 5.394152431524845692e-01
-2.846133739070467517e+00 2.532663316582914881e+00 5.251896951528784996e-01
-2.863541284875179560e+00 2.547738693467337168e+00 5.113572404157094020e-01
-2.880948830679891604e+00 2.562814070351759010e+00 4.983281373319439211e-01
-2.898356376484603647e+00 2.577889447236181297e+00 4.865099143561277262e-01
-2.915763922289316579e+00 2.592964824120603584e+00 4.762981048514923765e-01
-2.933171468094028622e+00 2.608040201005025871e+00 4.680670575496717611e-01
-2.950579013898740666e+00 2.623115577889447270e+00 4.621610349618037183e-01
-2.967986559703453597e+00 2.638190954773869557e+00 4.588858081733985794e-01
-2.985394105508165641e+00 2.653266331658291843e+00 4.585009475678304414e-01
-3.002801651312878128e+00 2.668341708542714130e+00 4.612129953207657063e-01
-3.020209197117590616e+00 2.683417085427135973e+00 4.671696872769971476e-01
-3.037616742922302659e+00 2.698492462311558260e+00 4.764553694613846702e-01
-3.055024288727015147e+00 2.713567839195980103e+00 4.890877284896693045e-01
-3.072431834531727191e+00 2.728643216080402389e+00 5.050159261273261535e-01
-3.089839380336439678e+00 2.743718592964824676e+00 5.241201968673827594e-01
-3.107246926141152166e+00 2.758793969849246963e+00 5.462129343947741411e-01
-3.124654471945864653e+00 2.773869346733669250e+00 5.710412589524938021e-01
-3.142062017750576697e+00 2.788944723618090649e+00 5.982910237254929209e-01
-3.159469563555289184e+00 2.804020100502512935e+00 6.275921852191047590e-01
-3.176877109360001228e+00 2.819095477386935222e+00 6.585254310220358676e-01
-3.194284655164714160e+00 2.834170854271357065e+00 6.906299290678878933e-01
-3.211692200969426203e+00 2.849246231155779352e+00 7.234120362488017930e-01
-3.229099746774138247e+00 2.864321608040201195e+00 7.563547816248354927e-01
-3.246507292578851178e+00 2.879396984924623482e+00 7.889279210613748816e-01
-3.263914838383563222e+00 2.894472361809045768e+00 8.205983463626638219e-01
-3.281322384188275265e+00 2.909547738693468055e+00 8.508406231896656902e-01
-3.298729929992988197e+00 2.924623115577890342e+00 8.791474284724745125e-01
-3.316137475797700240e+00 2.939698492462312185e+00 9.050396597440674151e-01
-3.333545021602412284e+00 2.954773869346734472e+00 9.280759957982356312e-01
-3.350952567407124771e+00 2.969849246231156314e+00 9.478617001485809546e-01
-3.368360113211837259e+00 2.984924623115578157e+00 9.640564756531445623e-01
-3.385767659016549302e+00 3.000000000000000444e+00 9.763811999704936628e-01
-3.403175204821261790e+00 3.015075376884422287e+00 9.846233967220614502e-01
-3.420582750625974278e+00 3.030150753768844574e+00 9.886413257529583776e-01
-3.437990296430686321e+00 3.045226130653266861e+00 9.883666070315078045e-01
3.916697806060275011e-02 6.783919597989949979e-02 9.740859504992640527e-01
2.175943225589041519e-02 8.291457286432160623e-02 9.684522986896200170e-01
4.351886451178080262e-03 9.798994974874372654e-02 9.587359059959741359e-01
-1.305565935353425466e-02 1.130653266331658330e-01 9.451058744103189024e-01
-3.046320515824659306e-02 1.281407035175879672e-01 9.277969845973510488e-01
-4.787075096295892451e-02 1.432160804020100597e-01 9.071044746129558467e-01
-6.527829676767125944e-02 1.582914572864321801e-01 8.833776287411541084e-01
-8.268584257238359436e-02 1.733668341708542726e-01 8.570123269811835698e-01
-1.000933883770959432e-01 1.884422110552764207e-01 8.284427275953121228e-01
-1.175009341818082642e-01 2.035175879396985132e-01 7.981322728389046439e-01
-1.349084799865205853e-01 2.185929648241206336e-01 7.665642211541567885e-01
-1.523160257912329341e-01 2.336683417085427539e-01 7.342319174472105026e-01
-1.697235715959452829e-01 2.487437185929648464e-01 7.016290164325139633e-01
-1.871311174006576039e-01 2.638190954773870223e-01 6.692398723866774812e-01
-2.045386632053699527e-01 2.788944723618090871e-01 6.375303020956959443e-01
-2.219462090100822460e-01 2.939698492462311519e-01 6.069389165107110795e-01
-2.393537548147946226e-01 3.090452261306532722e-01 5.778692009661871021e-01
-2.567613006195069159e-01 3.241206030150754480e-01 5.506825041806855392e-01
-2.741688464242192924e-01 3.391959798994975683e-01 5.256920731659068258e-01
-2.915763922289315579e-01 3.542713567839196331e-01 5.031582452035758823e-01
-3.089839380336439900e-01 3.693467336683418090e-01 4.832848798641052324e-01
-3.263914838383563111e-01 3.844221105527638738e-01 4.662170843338507842e-01
-3.437990296430685766e-01 3.994974874371859941e-01 4.520402548156042810e-01
-3.612065754477808976e-01 4.145728643216081144e-01 4.407804262068359957e-01
-3.786141212524933297e-01 4.296482412060302347e-01 4.324058923712066349e-01
-3.960216670572056508e-01 4.447236180904522995e-01 4.268300308048708080e-01
-4.134292128619179718e-01 4.597989949748744753e-01 4.239152390213867805e-01
-4.308367586666302373e-01 4.748743718592965402e-01 4.234778661410479872e-01
-4.482443044713426694e-01 4.899497487437186605e-01 4.252940025032600491e-01
-4.656518502760549905e-01 5.050251256281408363e-01 4.291059730713229770e-01
-4.830593960807673115e-01 5.201005025125629011e-01 4.346293673204845720e-01
-5.004669418854795770e-01 5.351758793969850769e-01 4.415604294438495447e-01
-5.178744876901920646e-01 5.502512562814071417e-01 4.495836282217588464e-01
-5.352820334949043302e-01 5.653266331658292065e-01 4.583792258151618837e-01
-5.526895792996167067e-01 5.804020100502513824e-01 4.676306689910162406e-01
-5.700971251043289723e-01 5.954773869346734472e-01 4.770316346919022399e-01
-5.875046709090412378e-01 6.105527638190955120e-01 4.862925741479259822e-01
-6.049122167137536143e-01 6.256281407035176878e-01 4.951466155309772743e-01
-6.223197625184658799e-01 6.407035175879397526e-01 5.033547040233620207e-01
-6.397273083231783675e-01 6.557788944723618174e-01 5.107098796001823260e-01
-6.571348541278906330e-01 6.708542713567839932e-01 5.170406162383588411e-01
-6.745423999326028985e-01 6.859296482412062801e-01 5.222131710556304762e-01
-6.919499457373152751e-01 7.010050251256282339e-01 5.261329174166923250e-01
-7.093574915420276517e-01 7.160804020100502987e-01 5.287446616789333032e-01
-7.267650373467400282e-01 7.311557788944725855e-01 5.300319683526253378e-01
-7.441725831514522937e-01 7.462311557788945393e-01 5.300155424088046630e-01
-7.615801289561645593e-01 7.613065326633168262e-01 5.287507397090681627e-01
-7.789876747608770469e-01 7.763819095477388910e-01 5.263242965335025447e-01
-7.963952205655893124e-01 7.914572864321608447e-01 5.228503864878008001e-01
-8.138027663703016890e-01 8.065326633165831316e-01 5.184661272945096933e-01
-8.312103121750139545e-01 8.216080402010050854e-01 5.133266708149322177e-01
-8.486178579797263311e-01 8.366834170854271502e-01 5.076000168950703939e-01
-8.660254037844387076e-01 8.517587939698494370e-01 5.014616951616502893e-01
-8.834329495891509731e-01 8.668341708542713908e-01 4.950894586877568337e-01
-9.008404953938632387e-01 8.819095477386936777e-01 4.886581295709215844e-01
-9.182480411985756152e-01 8.969849246231157425e-01 4.823347290795548248e-01
-9.356555870032879918e-01 9.120603015075376963e-01 4.762740143719275676e-01
-9.530631328080003684e-01 9.271356783919599831e-01 4.706145301996591535e-01
-9.704706786127126339e-01 9.422110552763820479e-01 4.654752678682211320e-01
-9.878782244174251215e-01 9.572864321608042237e-01 4.609530054925221609e-01
-1.005285770222137165e+00 9.723618090452262885e-01 4.571203837550510962e-01
-1.022693316026849653e+00 9.874371859296482423e-01 4.540247504797858547e-01
-1.040100861831561918e+00 1.002512562814070529e+00 4.516877859296938857e-01
-1.057508407636274406e+00 1.017587939698492594e+00 4.501058993775671757e-01
-1.074915953440986671e+00 1.032663316582914881e+00 4.492513667395716115e-01
-1.092323499245699159e+00 1.047738693467336946e+00 4.490741594268943260e-01
-1.109731045050411424e+00 1.062814070351758788e+00 4.495043965571907107e-01
-1.127138590855123690e+00 1.077889447236181075e+00 4.504553367213955384e-01
-1.144546136659835955e+00 1.092964824120603140e+00 4.518268120126015530e-01
-1.161953682464548443e+00 1.108040201005025427e+00 4.535089963152920123e-01
-1.179361228269260709e+00 1.123115577889447492e+00 4.553863921741088117e-01
-1.196768774073972974e+00 1.138190954773869334e+00 4.573419160808888662e-01
-1.214176319878685240e+00 1.153266331658291621e+00 4.592609608226580487e-01
-1.231583865683397727e+00 1.168341708542713686e+00 4.610353156229230476e-01
-1.248991411488109993e+00 1.183417085427135973e+00 4.625668301006407579e-01
-1.266398957292822480e+00 1.198492462311558038e+00 4.637707164012448979e-01
-1.283806503097534746e+00 1.213567839195980103e+00 4.645783949804352386e-01
-1.301214048902247011e+00 1.228643216080402167e+00 4.649398031324374903e-01
-1.318621594706959499e+00 1.243718592964824232e+00 4.648251010761809132e-01
-1.336029140511671764e+00 1.258793969849246519e+00 4.642257278191778691e-01
-1.353436686316384252e+00 1.273869346733668584e+00 4.631547776422264007e-01
-1.370844232121096296e+00 1.288944723618090649e+00 4.616466873914046865e-01
-1.388251777925808783e+00 1.304020100502512935e+00 4.597562443133665355e-01
-1.405659323730521271e+00 1.319095477386934778e+00 4.575569434080952735e-01
-1.423066869535233314e+00 1.334170854271356843e+00 4.551387416916520268e-01
-1.440474415339945802e+00 1.349246231155779130e+00 4.526052738737839642e-01
-1.457881961144658289e+00 1.364321608040201195e+00 4.500706093095557803e-01
-1.475289506949370333e+00 1.379396984924623482e+00 4.476556432740338431e-01
-1.492697052754082820e+00 1.394472361809045324e+00 4.454842262841630096e-01
-1.510104598558795086e+00 1.409547738693467389e+00 4.436791430665278924e-01
-1.527512144363507574e+00 1.424623115577889676e+00 4.423580576301464062e-01
-1.544919690168219839e+00 1.439698492462311741e+00 4.416295426135020130e-01
-1.562327235972932105e+00 1.454773869346734028e+00 4.415893095796989409e-01
-1.579734781777644592e+00 1.469849246231156092e+00 4.423167522603180801e-01
-1.597142327582357080e+00 1.484924623115577935e+00 4.438719070070408224e-01
-1.614549873387069123e+00 1.500000000000000222e+00 4.462929240896251204e-01
-1.631957419191781611e+00 1.515075376884422287e+00 4.495941302439303011e-01
-1.649364964996493654e+00 1.530150753768844574e+00 4.537647473575772139e-01
-1.666772510801206142e+00 1.545226130653266639e+00 4.587683147774975767e-01
-1.684180056605918629e+00 1.560301507537688481e+00 4.645428438779641289e-01
-1.701587602410630895e+00 1.575376884422110546e+00 4.710017137247827779e-01
-1.718995148215343161e+00 1.590452261306532833e+00 4.780352964240905389e-01
-1.736402694020055648e+00 1.605527638190954898e+00 4.855132805809831975e-01
-1.753810239824767914e+00 1.620603015075377185e+00 4.932876417440928973e-01
-1.771217785629480401e+00 1.635678391959799471e+00 5.011961902960476722e-01
-1.788625331434192445e+00 1.650753768844221092e+00 5.090666104604884001e-01
-1.806032877238904932e+00 1.665829145728643379e+00 5.167208893906847234e-01
-1.823440423043617420e+00 1.680904522613065444e+00 5.239800230901699996e-01
-1.840847968848329463e+00 1.695979899497487731e+00 5.306688765395665142e-01
-1.858255514653041951e+00 1.711055276381910017e+00 5.366210691438574321e-01
-1.875663060457754217e+00 1.726130653266331638e+00 5.416837536717157287e-01
-1.893070606262466482e+00 1.741206030150753925e+00 5.457221573509294377e-01
-1.910478152067178970e+00 1.756281407035175990e+00 5.486237577427099943e-01
-1.927885697871891235e+00 1.771356783919598277e+00 5.503019733852156925e-01
-1.945293243676603501e+00 1.786432160804020564e+00 5.506992598276229112e-01
-1.962700789481315766e+00 1.801507537688442184e+00 5.497895153396663570e-01
-1.980108335286028254e+00 1.816582914572864471e+00 5.475797169666093422e-01
-1.997515881090740741e+00 1.831658291457286536e+00 5.441107263212026091e-01
-2.014923426895453229e+00 1.846733668341708823e+00 5.394572251129726714e-01
-2.032330972700165272e+00 1.861809045226131110e+00 5.337267624075416883e-01
-2.049738518504877316e+00 1.876884422110552952e+00 5.270579184391137595e-01
-2.067146064309589804e+00 1.891959798994975239e+00 5.196176128934486549e-01
-2.084553610114302291e+00 1.907035175879397082e+00 5.115976083477576930e-01
-2.101961155919014779e+00 1.922110552763819369e+00 5.032102814093104559e-01
-2.119368701723726822e+00 1.937185929648241656e+00 4.946837544624694827e-01
-2.136776247528439310e+00 1.952261306532663721e+00 4.862564992705126210e-01
-2.154183793333151353e+00 1.967336683417085785e+00 4.781715394839642364e-01
-2.171591339137863841e+00 1.982412060301507628e+00 4.706703919384210288e-01
-2.188998884942576328e+00 1.997487437185929915e+00 4.639868961083072341e-01
-2.206406430747288372e+00 2.012562814070352424e+00 4.583410869243901287e-01
-2.223813976552000859e+00 2.027638190954774267e+00 4.539332681560697136e-01
-2.241221522356713347e+00 2.042713567839196109e+00 4.509384415926327994e-01
-2.258629068161425835e+00 2.057788944723618396e+00 4.495012413176174282e-01
-2.276036613966137878e+00 2.072864321608040683e+00 4.497315125442652994e-01
-2.293444159770850366e+00 2.087939698492462970e+00 4.517006609541316942e-01
-2.310851705575562853e+00 2.103015075376884813e+00 4.554388815379264432e-01
-2.328259251380274897e+00 2.118090452261306655e+00 4.609333559503588362e-01
-2.345666797184987384e+00 2.133165829145728942e+00 4.681274848141759315e-01
-2.363074342989699872e+00 2.148241206030151229e+00 4.769211967694291232e-01
-2.380481888794412360e+00 2.163316582914573072e+00 4.871723499485736131e-01
-2.397889434599124403e+00 2.178391959798995359e+00 4.986992145979943225e-01
-2.415296980403836447e+00 2.193467336683417201e+00 5.112839984240067359e-01
-2.432704526208548490e+00 2.208542713567839488e+00 5.246773495922395503e-01
-2.450112072013261422e+00 2.223618090452261775e+00 5.386037468267050876e-01
-2.467519617817973465e+00 2.238693467336683618e+00 5.527676623921091714e-01
-2.484927163622685953e+00 2.253768844221105905e+00 5.668603625168887605e-01
-2.502334709427397552e+00 2.268844221105527748e+00 5.805671915894100588e-01
-2.519742255232110484e+00 2.283919597989950034e+00 5.935751717328989763e-01
-2.537149801036822527e+00 2.298994974874372321e+00 6.055807385522710140e-01
-2.554557346841535015e+00 2.314070351758794164e+00 6.162974272726722269e-01
-2.571964892646247502e+00 2.329145728643216451e+00 6.254633213780095291e-01
-2.589372438450959546e+00 2.344221105527638294e+00 6.328480783231107409e-01
-2.606779984255671589e+00 2.359296482412060580e+00 6.382593539377778846e-01
-2.624187530060384521e+00 2.374371859296482867e+00 6.415484586537426592e-01
-2.641595075865096565e+00 2.389447236180904710e+00 6.426150944429639411e-01
-2.659002621669809496e+00 2.404522613065326997e+00 6.414110410264073359e-01
-2.676410167474521540e+00 2.419597989949748840e+00 6.379426830641961033e-01
-2.693817713279233583e+00 2.434673366834171127e+00 6.322722961474581682e-01
-2.711225259083945627e+00 2.449748743718593413e+00 6.245180378768488971e-01
-2.728632804888658558e+00 2.464824120603015700e+00 6.148526204652793314e-01
-2.746040350693370602e+00 2.479899497487437987e+00 6.035006724267591993e-01
-2.763447896498083090e+00 2.494974874371859830e+00 5.907348282616342594e-01
-2.780855442302795133e+00 2.510050251256282117e+00 5.768706158601574208e-01
-2.798262988107507621e+00 2.525125628140704404e+00 5.622602408658603501e-01
-2.815670533912220108e+00 2.540201005025126690e+00 5.472853947368809813e-01
-2.833078079716932596e+00 2.555276381909548089e+00 5.323492380292303983e-01
-2.850485625521644639e+00 2.570351758793970376e+00 5.178677318732187729e-01
-2.867893171326357127e+00 2.585427135678392219e+00 5.042605081715948456e-01
-2.885300717131069170e+00 2.600502512562814506e+00 4.919414822546368526e-01
-2.902708262935781658e+00 2.615577889447236792e+00 4.813094202255105425e-01
-2.920115808740494145e+00 2.630653266331659079e+00 4.727386767730186179e-01
-2.937523354545206189e+00 2.645728643216080922e+00 4.665703176920299455e-01
-2.954930900349919121e+00 2.660804020100503209e+00 4.631038347311321468e-01
-2.972338446154631164e+00 2.675879396984925496e+00 4.625896488029813680e-01
-2.989745991959343208e+00 2.690954773869347783e+00 4.652225812880052547e-01
-3.007153537764056139e+00 2.706030150753769181e+00 4.711364524952553201e-01
-3.024561083568768183e+00 2.721105527638191468e+00 4.803999417823658358e-01
-3.041968629373480226e+00 2.736180904522613311e+00 4.930138159439295120e-01
-3.059376175178192270e+00 2.751256281407035598e+00 5.089096019020074024e-01
-3.076783720982905201e+00 2.766331658291457885e+00 5.279497471898807470e-01
-3.094191266787617245e+00 2.781407035175880171e+00 5.499292779772132489e-01
-3.111598812592330177e+00 2.796482412060302458e+00 5.745789302401385079e-01
-3.129006358397042220e+00 2.811557788944724301e+00 6.015696959444813974e-01
-3.146413904201754264e+00 2.826633165829146588e+00 6.305186935880813248e-01
-3.163821450006466751e+00 2.841708542713568875e+00 6.609962419152231039e-01
-3.181228995811179239e+00 2.856783919597990717e+00 6.925339878026526286e-01
-3.198636541615891282e+00 2.871859296482413004e+00 7.246339148880748260e-01
-3.216044087420603770e+00 2.886934673366834403e+00 7.567780390532456991e-01
-3.233451633225316257e+00 2.902010050251256690e+00 7.884385808744340807e-01
-3.250859179030028301e+00 2.917085427135678977e+00 8.190883939954020088e-01
-3.268266724834740788e+00 2.932160804020101263e+00 8.482114223279367815e-01
-3.285674270639453276e+00 2.947236180904523550e+00 8.753129581848098084e-01
-3.303081816444165764e+00 2.962311557788945393e+00 8.999294779160165181e-01
-3.320489362248877807e+00 2.977386934673367680e+00 9.216378412403730680e-01
-3.337896908053589851e+00 2.992462311557789967e+00 9.400636550064710439e-01
-3.355304453858302782e+00 3.007537688442211810e+00 9.548886212270046858e-01
-3.372711999663014826e+00 3.022613065326634096e+00 9.658567124468960818e-01
-3.390119545467726869e+00 3.037688442211055495e+00 9.727790442695378736e-01
-3.407527091272439801e+00 3.052763819095477782e+00 9.755373445339876604e-01
-3.424934637077151844e+00 3.067839195979900069e+00 9.740859504992636086e-01
5.222263741413700477e-02 9.045226130653268026e-02 9.545717627830869745e-01
3.481509160942466985e-02 1.055276381909547867e-01 9.479828522191489082e-01
1.740754580471233492e-02 1.206030150753769070e-01 9.374720008594915610e-01
0.000000000000000000e+00 1.356783919597990273e-01 9.232228249456990721e-01
-1.740754580471233839e-02 1.507537688442211476e-01 9.054810248080265023e-01
-3.481509160942466985e-02 1.658291457286432402e-01 8.845488263105772964e-01
-5.222263741413700477e-02 1.809045226130653605e-01 8.607783286618696517e-01
-6.963018321884933970e-02 1.959798994974874531e-01 8.345639164224981643e-01
-8.703772902356168850e-02 2.110552763819095734e-01 8.063339127471362833e-01
-1.044452748282739957e-01 2.261306532663317215e-01 7.765416658039911990e-01
-1.218528206329863306e-01 2.412060301507538140e-01 7.456562706122827899e-01
-1.392603664376986794e-01 2.562814070351759344e-01 7.141531340323568067e-01
-1.566679122424110004e-01 2.713567839195980547e-01 6.825045912562669459e-01
-1.740754580471233492e-01 2.864321608040201750e-01 6.511707779197515311e-01
-1.914830038518356981e-01 3.015075376884422398e-01 6.205909530463900037e-01
-2.088905496565479913e-01 3.165829145728643601e-01 5.911754547092653578e-01
-2.262980954612603679e-01 3.316582914572864804e-01 5.632984529259190687e-01
-2.437056412659726612e-01 3.467336683417085452e-01 5.372916433532712865e-01
-2.611131870706850377e-01 3.618090452261307211e-01 5.134390013657255114e-01
-2.785207328753973033e-01 3.768844221105528414e-01 4.919726896937419158e-01
-2.959282786801096798e-01 3.919597989949750172e-01 4.730701846344191330e-01
-3.133358244848220009e-01 4.070351758793970265e-01 4.568526566168713554e-01
-3.307433702895343774e-01 4.221105527638191468e-01 4.433846113267224665e-01
-3.481509160942466985e-01 4.371859296482412671e-01 4.326747683782796172e-01
-3.655584618989590751e-01 4.522613065326634429e-01 4.246781263637015580e-01
-3.829660077036713961e-01 4.673366834170854522e-01 4.192991366645028029e-01
-4.003735535083837727e-01 4.824120603015076836e-01 4.163958842898453083e-01
-4.177810993130960382e-01 4.974874371859296929e-01 4.157851527510383893e-01
-4.351886451178084148e-01 5.125628140703518687e-01 4.172482320577606263e-01
-4.525961909225207358e-01 5.276381909547740445e-01 4.205373147061489125e-01
-4.700037367272330568e-01 5.427135678391959983e-01 4.253823143034970999e-01
-4.874112825319454334e-01 5.577889447236182852e-01 4.314979354189423244e-01
-5.048188283366578100e-01 5.728643216080402389e-01 4.385908214395212723e-01
-5.222263741413700755e-01 5.879396984924624148e-01 4.463666096170404440e-01
-5.396339199460823410e-01 6.030150753768845906e-01 4.545367289810751110e-01
-5.570414657507947176e-01 6.180904522613066554e-01 4.628247871370186339e-01
-5.744490115555070942e-01 6.331658291457287202e-01 4.709724058443044981e-01
-5.918565573602193597e-01 6.482412060301508960e-01 4.787443822759637757e-01
-6.092641031649317362e-01 6.633165829145729608e-01 4.859330725229878412e-01
-6.266716489696440018e-01 6.783919597989950256e-01 4.923619156942007913e-01
-6.440791947743563783e-01 6.934673366834173125e-01 4.978880402989032672e-01
-6.614867405790686439e-01 7.085427135678393773e-01 5.024039188808461232e-01
-6.788942863837810204e-01 7.236180904522614421e-01 5.058380614794356633e-01
-6.963018321884933970e-01 7.386934673366836179e-01 5.081547628106031222e-01
-7.137093779932056625e-01 7.537688442211056827e-01 5.093529414852634440e-01
-7.311169237979180391e-01 7.688442211055278586e-01 5.094641315490662237e-01
-7.485244696026303046e-01 7.839195979899500344e-01 5.085497066095353569e-01
-7.659320154073427922e-01 7.989949748743719882e-01 5.066974343494313748e-01
-7.833395612120550577e-01 8.140703517587941640e-01 5.040174739101127566e-01
-8.007471070167673233e-01 8.291457286432162288e-01 5.006379401448181055e-01
-8.181546528214796998e-01 8.442211055276382936e-01 4.967001668520440449e-01
-8.355621986261920764e-01 8.592964824120604694e-01 4.923538056553580233e-01
-8.529697444309044529e-01 8.743718592964826453e-01 4.877518981409863508e-01
-8.703772902356167185e-01 8.894472361809047101e-01 4.830460562329723651e-01
-8.877848360403289840e-01 9.045226130653268859e-01 4.783818797015257918e-01
-9.051923818450413606e-01 9.195979899497488397e-01 4.738947303727861216e-01
-9.225999276497537371e-01 9.346733668341710155e-01 4.697059703258622543e-01
-9.400074734544661137e-01 9.497487437185933024e-01 4.659197564849842932e-01
-9.574150192591783792e-01 9.648241206030152561e-01 4.626204669612766773e-01
-9.748225650638908668e-01 9.798994974874374320e-01 4.598708157403527674e-01
-9.922301108686030213e-01 9.949748743718593857e-01 4.577106923566007790e-01
-1.009637656673315398e+00 1.010050251256281673e+00 4.561567425752661720e-01
-1.027045202478027663e+00 1.025125628140703737e+00 4.552026853626944813e-01
-1.044452748282740151e+00 1.040201005025125802e+00 4.548203411042859301e-01
-1.061860294087452417e+00 1.055276381909548089e+00 4.549613266534029421e-01
-1.079267839892164682e+00 1.070351758793970154e+00 4.555593548580366692e-01
-1.096675385696877170e+00 1.085427135678392219e+00 4.565330601696094837e-01
-1.114082931501589435e+00 1.100502512562814506e+00 4.577892581913533543e-01
-1.131490477306301701e+00 1.115577889447236348e+00 4.592265359119332979e-01
-1.148898023111014188e+00 1.130653266331658635e+00 4.607390611626852595e-01
-1.166305568915726454e+00 1.145728643216080700e+00 4.622204947270078801e-01
-1.183713114720438719e+00 1.160804020100502765e+00 4.635678866302721524e-01
-1.201120660525150985e+00 1.175879396984924830e+00 4.646854394770973951e-01
-1.218528206329863250e+00 1.190954773869346894e+00 4.654880262256240742e-01
-1.235935752134575738e+00 1.206030150753769181e+00 4.659043573594615073e-01
-1.253343297939288004e+00 1.221105527638191246e+00 4.658797028233845339e-01
-1.270750843744000269e+00 1.236180904522613089e+00 4.653780870425797134e-01
-1.288158389548712757e+00 1.251256281407035376e+00 4.643838904963957792e-01
-1.305565935353425244e+00 1.266331658291457440e+00 4.629028082597252958e-01
-1.322973481158137288e+00 1.281407035175879727e+00 4.609621342063531801e-01
-1.340381026962849775e+00 1.296482412060301792e+00 4.586103587032261397e-01
-1.357788572767562041e+00 1.311557788944723635e+00 4.559160871052108654e-01
-1.375196118572274306e+00 1.326633165829145922e+00 4.529663056705398594e-01
-1.392603664376986794e+00 1.341708542713567986e+00 4.498640401458924853e-01
-1.410011210181699060e+00 1.356783919597990051e+00 4.467254697223596027e-01
-1.427418755986411325e+00 1.371859296482412338e+00 4.436765748744249671e-01
-1.444826301791123813e+00 1.386934673366834181e+00 4.408494113400966974e-01
-1.462233847595836078e+00 1.402010050251256468e+00 4.383781138102303410e-01
-1.479641393400548566e+00 1.417085427135678533e+00 4.363947414594922525e-01
-1.497048939205260609e+00 1.432160804020100597e+00 4.350250830305362748e-01
-1.514456485009973097e+00 1.447236180904522884e+00 4.343845416133415016e-01
-1.531864030814685584e+00 1.462311557788944949e+00 4.345742184600396296e-01
-1.549271576619397628e+00 1.477386934673367236e+00 4.356773111419177669e-01
-1.566679122424110115e+00 1.492462311557789079e+00 4.377559341728274878e-01
-1.584086668228822603e+00 1.507537688442211143e+00 4.408484600569365086e-01
-1.601494214033534647e+00 1.522613065326633430e+00 4.449674658116799519e-01
-1.618901759838247134e+00 1.537688442211055495e+00 4.500983546842755589e-01
-1.636309305642959400e+00 1.552763819095477782e+00 4.561987054025700705e-01
-1.653716851447671887e+00 1.567839195979899625e+00 4.631983823142881707e-01
-1.671124397252384153e+00 1.582914572864321689e+00 4.710004196541631161e-01
-1.688531943057096418e+00 1.597989949748743754e+00 4.794826724502929682e-01
-1.705939488861808906e+00 1.613065326633166041e+00 4.885002057745428949e-01
-1.723347034666521393e+00 1.628140703517588106e+00 4.978883736989809794e-01
-1.740754580471233437e+00 1.643216080402010171e+00 5.074665199770642676e-01
-1.758162126275945925e+00 1.658291457286432458e+00 5.170422146401834063e-01
-1.775569672080657968e+00 1.673366834170854300e+00 5.264159248696147486e-01
-1.792977217885370456e+00 1.688442211055276587e+00 5.353860051073365822e-01
-1.810384763690082943e+00 1.703517587939698652e+00 5.437538807855860634e-01
-1.827792309494795209e+00 1.718592964824120939e+00 5.513292925959093482e-01
-1.845199855299507474e+00 1.733668341708543226e+00 5.579354641188519759e-01
-1.862607401104219740e+00 1.748743718592964846e+00 5.634140550475360554e-01
-1.880014946908932227e+00 1.763819095477387133e+00 5.676297652262811688e-01
-1.897422492713644493e+00 1.778894472361809198e+00 5.704744612628454004e-01
-1.914830038518356758e+00 1.793969849246231485e+00 5.718707074425090076e-01
-1.932237584323069246e+00 1.809045226130653772e+00 5.717745958676305751e-01
-1.949645130127781290e+00 1.824120603015075393e+00 5.701777868761929158e-01
-1.967052675932493777e+00 1.839195979899497679e+00 5.671086894870718265e-01
-1.984460221737206265e+00 1.854271356783919744e+00 5.626327324380369088e-01
-2.001867767541918752e+00 1.869346733668342031e+00 5.568516988243448207e-01
-2.019275313346630796e+00 1.884422110552764318e+00 5.499021208626129198e-01
-2.036682859151342839e+00 1.899497487437185939e+00 5.419527553128949959e-01
-2.054090404956055327e+00 1.914572864321608225e+00 5.332011839872859982e-01
-2.071497950760767814e+00 1.929648241206030290e+00 5.238696069460848648e-01
-2.088905496565480302e+00 1.944723618090452577e+00 5.141999178323930497e-01
-2.106313042370192345e+00 1.959798994974874864e+00 5.044481707477618260e-01
-2.123720588174904833e+00 1.974874371859296929e+00 4.948785655898779168e-01
-2.141128133979617321e+00 1.989949748743718771e+00 4.857570933768114441e-01
-2.158535679784329364e+00 2.005025125628141058e+00 4.773449943565211129e-01
-2.175943225589041852e+00 2.020100502512563345e+00 4.698921893086623891e-01
-2.193350771393754339e+00 2.035175879396985188e+00 4.636308481396659853e-01
-2.210758317198466827e+00 2.050251256281407475e+00 4.587692594980505301e-01
-2.228165863003178870e+00 2.065326633165829318e+00 4.554861606419307041e-01
-2.245573408807891358e+00 2.080402010050251604e+00 4.539256782246302580e-01
-2.262980954612603846e+00 2.095477386934673891e+00 4.541930181803328637e-01
-2.280388500417316333e+00 2.110552763819096178e+00 4.563510267436097223e-01
-2.297796046222028377e+00 2.125628140703518021e+00 4.604177251739096088e-01
-2.315203592026740420e+00 2.140703517587939864e+00 4.663648984162164779e-01
-2.332611137831452908e+00 2.155778894472362150e+00 4.741177932277985674e-01
-2.350018683636165395e+00 2.170854271356784437e+00 4.835559548203568481e-01
-2.367426229440877883e+00 2.185929648241206280e+00 4.945152034413542452e-01
-2.384833775245589926e+00 2.201005025125628567e+00 5.067907242195621720e-01
-2.402241321050301970e+00 2.216080402010050410e+00 5.201412157202991438e-01
-2.419648866855014457e+00 2.231155778894472697e+00 5.342940156914639527e-01
-2.437056412659726945e+00 2.246231155778894983e+00 5.489510971145576956e-01
-2.454463958464438988e+00 2.261306532663316826e+00 5.637958045564187559e-01
-2.471871504269151920e+00 2.276381909547739113e+00 5.785001805507465900e-01
-2.489279050073863520e+00 2.291457286432160956e+00 5.927327148632708376e-01
-2.506686595878576007e+00 2.306532663316583243e+00 6.061663364726282976e-01
-2.524094141683288495e+00 2.321608040201005529e+00 6.184864593022567636e-01
-2.541501687488000982e+00 2.336683417085427372e+00 6.293988884380075088e-01
-2.558909233292713470e+00 2.351758793969849659e+00 6.386373939242547815e-01
-2.576316779097425513e+00 2.366834170854271502e+00 6.459707642969974017e-01
-2.593724324902137557e+00 2.381909547738693789e+00 6.512091617184539993e-01
-2.611131870706850489e+00 2.396984924623116076e+00 6.542096147411047280e-01
-2.628539416511562532e+00 2.412060301507537918e+00 6.548805030548344730e-01
-2.645946962316275020e+00 2.427135678391960205e+00 6.531849106576202990e-01
-2.663354508120987507e+00 2.442211055276382048e+00 6.491427492399913790e-01
-2.680762053925699551e+00 2.457286432160804335e+00 6.428315816026196616e-01
-2.698169599730411594e+00 2.472361809045226622e+00 6.343861049796257756e-01
-2.715577145535124526e+00 2.487437185929648464e+00 6.239962855061926827e-01
-2.732984691339836569e+00 2.502512562814070751e+00 6.119041669978331210e-01
-2.750392237144548613e+00 2.517587939698492594e+00 5.983994089296780228e-01
-2.767799782949261100e+00 2.532663316582914881e+00 5.838136392455773871e-01
-2.785207328753973588e+00 2.547738693467337168e+00 5.685137366344634735e-01
-2.802614874558685631e+00 2.562814070351759455e+00 5.528941834678479106e-01
-2.820022420363398563e+00 2.577889447236181297e+00 5.373686540346174212e-01
-2.837429966168110607e+00 2.592964824120603584e+00 5.223610224461610052e-01
-2.854837511972822650e+00 2.608040201005024983e+00 5.082959901115237100e-01
-2.872245057777535138e+00 2.623115577889447270e+00 4.955895435936658600e-01
-2.889652603582247625e+00 2.638190954773869557e+00 4.846394596590924975e-01
-2.907060149386960113e+00 2.653266331658291843e+00 4.758160752474741573e-01
-2.924467695191672156e+00 2.668341708542713686e+00 4.694535358616058196e-01
-2.941875240996384644e+00 2.683417085427135973e+00 4.658417265826917397e-01
-2.959282786801097132e+00 2.698492462311558260e+00 4.652190757464895188e-01
-2.976690332605809175e+00 2.713567839195980547e+00 4.677664025870314490e-01
-2.994097878410521663e+00 2.728643216080402389e+00 4.736019572931410293e-01
-3.011505424215234150e+00 2.743718592964824676e+00 4.827777754575638958e-01
-3.028912970019946194e+00 2.758793969849246075e+00 4.952774394472312380e-01
-3.046320515824658237e+00 2.773869346733668362e+00 5.110153074781983440e-01
-3.063728061629371169e+00 2.788944723618090649e+00 5.298372378898600354e-01
-3.081135607434083212e+00 2.804020100502512935e+00 5.515228020687475974e-01
-3.098543153238796144e+00 2.819095477386935222e+00 5.757889454810372065e-01
-3.115950699043508187e+00 2.834170854271357065e+00 6.022950231429998746e-01
-3.133358244848220231e+00 2.849246231155779352e+00 6.306491043783161166e-01
-3.150765790652932274e+00 2.864321608040201639e+00 6.604154126292193228e-01
-3.168173336457645206e+00 2.879396984924623482e+00 6.911227400960066047e-01
-3.185580882262357250e+00 2.894472361809045768e+00 7.222736546928227863e-01
-3.202988428067069293e+00 2.909547738693467611e+00 7.533542987535295499e-01
-3.220395973871782225e+00 2.924623115577889898e+00 7.838445655237755716e-01
-3.237803519676494268e+00 2.939698492462312185e+00 8.132284310454243048e-01
-3.255211065481206756e+00 2.954773869346734472e+00 8.410042157681354436e-01
-3.272618611285919243e+00 2.969849246231156314e+00 8.666945521763983473e-01
-3.290026157090631287e+00 2.984924623115578157e+00 8.898558418391120384e-01
-3.307433702895343774e+00 3.000000000000000444e+00 9.100869973889932352e-01
-3.324841248700055818e+00 3.015075376884422731e+00 9.270372817176618652e-01
-3.342248794504768306e+00 3.030150753768844574e+00 9.404130777149211085e-01
-3.359656340309480793e+00 3.045226130653266861e+00 9.499834466721677195e-01
-3.377063886114192837e+00 3.060301507537688703e+00 9.555843614072885295e-01
-3.394471431918905324e+00 3.075376884422110990e+00 9.571215305761884284e-01
-3.411878977723617812e+00 3.090452261306533277e+00 9.545717627830866414e-01
6.527829676767125944e-02 1.130653266331658330e-01 9.302837105491424952e-01
4.787075096295892451e-02 1.281407035175879394e-01 9.228819154002319003e-01
3.046320515824658959e-02 1.432160804020100597e-01 9.117529769664202144e-01
1.305565935353425466e-02 1.582914572864321801e-01 8.970923738041199913e-01
-4.351886451178084599e-03 1.733668341708542726e-01 8.791535309013502886e-01
-2.175943225589041519e-02 1.884422110552764207e-01 8.582420010351534678e-01
-3.916697806060275011e-02 2.035175879396985132e-01 8.347086579894592573e-01
-5.657452386531509197e-02 2.185929648241206336e-01 8.089420645239965291e-01
-7.398206967002743384e-02 2.336683417085427539e-01 7.813601943833937691e-01
-9.138961547473975489e-02 2.487437185929648464e-01 7.524016996666115231e-01
-1.087971612794520898e-01 2.638190954773870223e-01 7.225169223064603630e-01
-1.262047070841644247e-01 2.788944723618090871e-01 6.921588511167942048e-01
-1.436122528888767735e-01 2.939698492462312074e-01 6.617742238457736681e-01
-1.610197986935891223e-01 3.090452261306533277e-01 6.317949670360646364e-01
-1.784273444983014156e-01 3.241206030150754480e-01 6.026301554558228801e-01
-1.958348903030137367e-01 3.391959798994975128e-01 5.746586577500563120e-01
-2.132424361077261132e-01 3.542713567839196331e-01 5.482226161871697201e-01
-2.306499819124384065e-01 3.693467336683418090e-01 5.236218864399048156e-01
-2.480575277171507831e-01 3.844221105527638738e-01 5.011095388131407979e-01
-2.654650735218631041e-01 3.994974874371859941e-01 4.808884958378232821e-01
-2.828726193265754807e-01 4.145728643216081144e-01 4.631093533544686780e-01
-3.002801651312877462e-01 4.296482412060302347e-01 4.478694037974587649e-01
-3.176877109360001228e-01 4.447236180904523550e-01 4.352128520542321022e-01
-3.350952567407124438e-01 4.597989949748744753e-01 4.251321866913364000e-01
-3.525028025454248204e-01 4.748743718592965402e-01 4.175706431638227523e-01
-3.699103483501371414e-01 4.899497487437186605e-01 4.124256714635949894e-01
-3.873178941548495180e-01 5.050251256281408363e-01 4.095532990659911388e-01
-4.047254399595617835e-01 5.201005025125629011e-01 4.087732614812712995e-01
-4.221329857642741601e-01 5.351758793969849659e-01 4.098747576065784881e-01
-4.395405315689864811e-01 5.502512562814071417e-01 4.126226757119140220e-01
-4.569480773736988022e-01 5.653266331658292065e-01 4.167641284920428624e-01
-4.743556231784111232e-01 5.804020100502513824e-01 4.220351322859988152e-01
-4.917631689831234998e-01 5.954773869346734472e-01 4.281672663166330439e-01
-5.091707147878358208e-01 6.105527638190955120e-01 4.348941525435620625e-01
-5.265782605925480864e-01 6.256281407035176878e-01 4.419576052666558397e-01
-5.439858063972604629e-01 6.407035175879398636e-01 4.491133116856836915e-01
-5.613933522019728395e-01 6.557788944723618174e-01 4.561359198544502891e-01
-5.788008980066851050e-01 6.708542713567839932e-01 4.628234284316129488e-01
-5.962084438113973706e-01 6.859296482412061691e-01 4.690007928316293762e-01
-6.136159896161098581e-01 7.010050251256281229e-01 4.745226842764507236e-01
-6.310235354208221237e-01 7.160804020100504097e-01 4.792753612664803486e-01
-6.484310812255343892e-01 7.311557788944725855e-01 4.831776365337874801e-01
-6.658386270302466547e-01 7.462311557788945393e-01 4.861809460133706962e-01
-6.832461728349591423e-01 7.613065326633167151e-01 4.882685491819968027e-01
-7.006537186396714079e-01 7.763819095477388910e-01 4.894539117065321854e-01
-7.180612644443837844e-01 7.914572864321609558e-01 4.897783411912970952e-01
-7.354688102490960500e-01 8.065326633165831316e-01 4.893079644445427756e-01
-7.528763560538085375e-01 8.216080402010050854e-01 4.881301496877633039e-01
-7.702839018585208031e-01 8.366834170854272612e-01 4.863494891698587064e-01
-7.876914476632330686e-01 8.517587939698494370e-01 4.840834664620518590e-01
-8.050989934679454452e-01 8.668341708542713908e-01 4.814579381243498934e-01
-8.225065392726578217e-01 8.819095477386935666e-01 4.786025613636591958e-01
-8.399140850773701983e-01 8.969849246231158535e-01 4.756462977498353006e-01
-8.573216308820824638e-01 9.120603015075378073e-01 4.727131181094014201e-01
-8.747291766867947294e-01 9.271356783919599831e-01 4.699180255525433059e-01
-8.921367224915071059e-01 9.422110552763820479e-01 4.673635024619243183e-01
-9.095442682962194825e-01 9.572864321608041127e-01 4.651364735086485069e-01
-9.269518141009318590e-01 9.723618090452263996e-01 4.633058607517052674e-01
-9.443593599056441246e-01 9.874371859296484644e-01 4.619207890655779858e-01
-9.617669057103566121e-01 1.002512562814070529e+00 4.610094810111926011e-01
-9.791744515150687667e-01 1.017587939698492594e+00 4.605788603316018914e-01
-9.965819973197811432e-01 1.032663316582914659e+00 4.606148630452288617e-01
-1.013989543124493409e+00 1.047738693467336946e+00 4.610834351580775925e-01
-1.031397088929205674e+00 1.062814070351759010e+00 4.619321768430878494e-01
-1.048804634733918162e+00 1.077889447236181075e+00 4.630925750368823368e-01
-1.066212180538630427e+00 1.092964824120603362e+00 4.644827502425233900e-01
-1.083619726343342915e+00 1.108040201005025205e+00 4.660106293149464118e-01
-1.101027272148055181e+00 1.123115577889447492e+00 4.675774444991810941e-01
-1.118434817952767446e+00 1.138190954773869557e+00 4.690814502798096308e-01
-1.135842363757479934e+00 1.153266331658291621e+00 4.704217438994483524e-01
-1.153249909562192199e+00 1.168341708542713908e+00 4.715020728521863713e-01
-1.170657455366904465e+00 1.183417085427135751e+00 4.722345133110004145e-01
-1.188065001171616730e+00 1.198492462311558038e+00 4.725429072796477059e-01
-1.205472546976328996e+00 1.213567839195980103e+00 4.723659531609190609e-01
-1.222880092781041483e+00 1.228643216080402167e+00 4.716598542170243324e-01
-1.240287638585753971e+00 1.243718592964824232e+00 4.704004418026723755e-01
-1.257695184390466236e+00 1.258793969849246297e+00 4.685847049480748039e-01
-1.275102730195178502e+00 1.273869346733668584e+00 4.662316744694895987e-01
-1.292510275999890990e+00 1.288944723618090649e+00 4.633826278514054375e-01
-1.309917821804603255e+00 1.304020100502512935e+00 4.601006002012608675e-01
-1.327325367609315743e+00 1.319095477386934778e+00 4.564692061223101782e-01
-1.344732913414027786e+00 1.334170854271356843e+00 4.525907968669538040e-01
-1.362140459218740274e+00 1.349246231155779130e+00 4.485839961047181634e-01
-1.379548005023452761e+00 1.364321608040201195e+00 4.445806755616794614e-01
-1.396955550828164805e+00 1.379396984924623037e+00 4.407224481820978257e-01
-1.414363096632877292e+00 1.394472361809045324e+00 4.371567708863152713e-01
-1.431770642437589780e+00 1.409547738693467389e+00 4.340327610581534712e-01
-1.449178188242301824e+00 1.424623115577889676e+00 4.314968402555215410e-01
-1.466585734047014311e+00 1.439698492462311741e+00 4.296883250326929971e-01
-1.483993279851726577e+00 1.454773869346733806e+00 4.287350879994267783e-01
-1.501400825656439064e+00 1.469849246231156092e+00 4.287494122085257486e-01
-1.518808371461151330e+00 1.484924623115577935e+00 4.298241586307003925e-01
-1.536215917265863595e+00 1.500000000000000222e+00 4.320293598995814666e-01
-1.553623463070576083e+00 1.515075376884422287e+00 4.354093438302156227e-01
-1.571031008875288348e+00 1.530150753768844352e+00 4.399804776522213690e-01
-1.588438554680000614e+00 1.545226130653266639e+00 4.457296087509939886e-01
-1.605846100484713102e+00 1.560301507537688481e+00 4.526132603431287649e-01
-1.623253646289425145e+00 1.575376884422110768e+00 4.605576213525490736e-01
-1.640661192094137633e+00 1.590452261306532833e+00 4.694593492788576850e-01
-1.658068737898850120e+00 1.605527638190954898e+00 4.791871835753214737e-01
-1.675476283703562386e+00 1.620603015075376963e+00 4.895843455227704144e-01
-1.692883829508274651e+00 1.635678391959799027e+00 5.004716793524528473e-01
-1.710291375312987139e+00 1.650753768844221092e+00 5.116514689890898637e-01
-1.727698921117699404e+00 1.665829145728643379e+00 5.229118457934147646e-01
-1.745106466922411670e+00 1.680904522613065666e+00 5.340316855906195315e-01
-1.762514012727123935e+00 1.695979899497487509e+00 5.447858785443889795e-01
-1.779921558531836423e+00 1.711055276381909795e+00 5.549508434879958374e-01
-1.797329104336548911e+00 1.726130653266331638e+00 5.643101495010505175e-01
-1.814736650141260954e+00 1.741206030150753925e+00 5.726601020944377396e-01
-1.832144195945973442e+00 1.756281407035176212e+00 5.798151495253107690e-01
-1.849551741750685485e+00 1.771356783919598055e+00 5.856129666083930152e-01
-1.866959287555397973e+00 1.786432160804020342e+00 5.899190789266192114e-01
-1.884366833360110460e+00 1.801507537688442184e+00 5.926308994866774649e-01
-1.901774379164822726e+00 1.816582914572864471e+00 5.936810624341157805e-01
-1.919181924969534991e+00 1.831658291457286758e+00 5.930399541693355259e-01
-1.936589470774247257e+00 1.846733668341708601e+00 5.907173607375600932e-01
-1.953997016578959744e+00 1.861809045226130888e+00 5.867631712738716754e-01
-1.971404562383672232e+00 1.876884422110552952e+00 5.812671000739424443e-01
-1.988812108188384498e+00 1.891959798994975239e+00 5.743574139825737834e-01
-2.006219653993096763e+00 1.907035175879397304e+00 5.661986766549230721e-01
-2.023627199797808807e+00 1.922110552763819147e+00 5.569885462313114433e-01
-2.041034745602521294e+00 1.937185929648241434e+00 5.469536874463514220e-01
-2.058442291407233782e+00 1.952261306532663498e+00 5.363448825409135035e-01
-2.075849837211946269e+00 1.967336683417085785e+00 5.254314469555319000e-01
-2.093257383016658313e+00 1.982412060301508072e+00 5.144950750856115418e-01
-2.110664928821370800e+00 1.997487437185929915e+00 5.038232578520560612e-01
-2.128072474626082844e+00 2.012562814070351980e+00 4.937024270295178874e-01
-2.145480020430795332e+00 2.027638190954773822e+00 4.844109907984648355e-01
-2.162887566235507819e+00 2.042713567839196109e+00 4.762124305539197633e-01
-2.180295112040219863e+00 2.057788944723618396e+00 4.693486304155661815e-01
-2.197702657844932350e+00 2.072864321608040683e+00 4.640336080453280609e-01
-2.215110203649644838e+00 2.087939698492462526e+00 4.604478082992147225e-01
-2.232517749454357325e+00 2.103015075376884369e+00 4.587331100364189229e-01
-2.249925295259069369e+00 2.118090452261306655e+00 4.589886813015610079e-01
-2.267332841063781856e+00 2.133165829145728942e+00 4.612677994074779741e-01
-2.284740386868494344e+00 2.148241206030151229e+00 4.655757305916978228e-01
-2.302147932673206387e+00 2.163316582914573072e+00 4.718687394000475877e-01
-2.319555478477918875e+00 2.178391959798994915e+00 4.800542713388406546e-01
-2.336963024282631363e+00 2.193467336683417201e+00 4.899923242654872224e-01
-2.354370570087343850e+00 2.208542713567839488e+00 5.014979951330443830e-01
-2.371778115892055894e+00 2.223618090452261775e+00 5.143451597718270429e-01
-2.389185661696767937e+00 2.238693467336683618e+00 5.282712150957861175e-01
-2.406593207501479981e+00 2.253768844221105905e+00 5.429827861705568415e-01
-2.424000753306192912e+00 2.268844221105528192e+00 5.581622756561801513e-01
-2.441408299110904956e+00 2.283919597989950034e+00 5.734751108802316200e-01
-2.458815844915617888e+00 2.298994974874372321e+00 5.885775247870210780e-01
-2.476223390720329487e+00 2.314070351758794164e+00 6.031246917518376938e-01
-2.493630936525041975e+00 2.329145728643216451e+00 6.167790281645781914e-01
-2.511038482329754462e+00 2.344221105527638738e+00 6.292184610938477141e-01
-2.528446028134466950e+00 2.359296482412060580e+00 6.401444664523412431e-01
-2.545853573939178993e+00 2.374371859296482867e+00 6.492896809940221781e-01
-2.563261119743891481e+00 2.389447236180904710e+00 6.564249001626932811e-01
-2.580668665548603524e+00 2.404522613065326997e+00 6.613652861409867745e-01
-2.598076211353316012e+00 2.419597989949749284e+00 6.639756271635567364e-01
-2.615483757158028499e+00 2.434673366834171127e+00 6.641745098930563751e-01
-2.632891302962740987e+00 2.449748743718593413e+00 6.619372909443693720e-01
-2.650298848767453030e+00 2.464824120603015256e+00 6.572977809225282186e-01
-2.667706394572165518e+00 2.479899497487437543e+00 6.503485839751824704e-01
-2.685113940376877562e+00 2.494974874371859830e+00 6.412400671511755412e-01
-2.702521486181590493e+00 2.510050251256282117e+00 6.301779660563496810e-01
-2.719929031986302537e+00 2.525125628140704404e+00 6.174196656322229471e-01
-2.737336577791014580e+00 2.540201005025125802e+00 6.032692265699945988e-01
-2.754744123595726624e+00 2.555276381909548089e+00 5.880712581396636551e-01
-2.772151669400439555e+00 2.570351758793970376e+00 5.722037663198982216e-01
-2.789559215205151599e+00 2.585427135678392663e+00 5.560701313654435873e-01
-2.806966761009864531e+00 2.600502512562814506e+00 5.400903907178387087e-01
-2.824374306814576574e+00 2.615577889447236792e+00 5.246920209066351370e-01
-2.841781852619288617e+00 2.630653266331658635e+00 5.103004253522428479e-01
-2.859189398424001105e+00 2.645728643216080922e+00 4.973293434255440792e-01
-2.876596944228713593e+00 2.660804020100503209e+00 4.861713995170682812e-01
-2.894004490033425636e+00 2.675879396984925496e+00 4.771890091154931679e-01
-2.911412035838138124e+00 2.690954773869347338e+00 4.707058520124223766e-01
-2.928819581642850611e+00 2.706030150753769181e+00 4.669991108834739002e-01
-2.946227127447562655e+00 2.721105527638191468e+00 4.662926569120893761e-01
-2.963634673252275142e+00 2.736180904522613755e+00 4.687513432048400208e-01
-2.981042219056987630e+00 2.751256281407035598e+00 4.744765419840128451e-01
-2.998449764861699673e+00 2.766331658291457885e+00 4.835030335179310579e-01
-3.015857310666412161e+00 2.781407035175879727e+00 4.957973241244060247e-01
-3.033264856471124205e+00 2.796482412060302014e+00 5.112574380845692490e-01
-3.050672402275837136e+00 2.811557788944724301e+00 5.297141947051258182e-01
-3.068079948080549180e+00 2.826633165829146588e+00 5.509339478659882605e-01
-3.085487493885261667e+00 2.841708542713568875e+00 5.746227319933243649e-01
-3.102895039689974155e+00 2.856783919597990717e+00 6.004317262988704273e-01
-3.120302585494686198e+00 2.871859296482413004e+00 6.279639190863002263e-01
-3.137710131299398242e+00 2.886934673366835291e+00 6.567818266549821926e-01
-3.155117677104111173e+00 2.902010050251256690e+00 6.864160974733025666e-01
-3.172525222908823217e+00 2.917085427135678977e+00 7.163748124064024392e-01
-3.189932768713535260e+00 2.932160804020100819e+00 7.461532763284888237e-01
-3.207340314518248192e+00 2.947236180904523106e+00 7.752440857810224406e-01
-3.224747860322960236e+00 2.962311557788945393e+00 8.031472516920197258e-01
-3.242155406127672279e+00 2.977386934673367680e+00 8.293801556633860761e-01
-3.259562951932385211e+00 2.992462311557789967e+00 8.534871229533366188e-01
-3.276970497737097254e+00 3.007537688442211810e+00 8.750484048969925377e-01
-3.294378043541809298e+00 3.022613065326634096e+00 8.936883778678934576e-01
-3.311785589346521785e+00 3.037688442211056383e+00 9.090827846212683472e-01
-3.329193135151234273e+00 3.052763819095477782e+00 9.209648665083368657e-01
-3.346600680955946316e+00 3.067839195979900069e+00 9.291302610498797243e-01
-3.364008226760658804e+00 3.082914572864321912e+00 9.334405680704443986e-01
-3.381415772565371292e+00 3.097989949748744198e+00 9.338255183242363255e-01
-3.398823318370083779e+00 3.113065326633166485e+00 9.302837105491421621e-01
7.833395612120550022e-02 1.356783919597989996e-01 9.017864102081829536e-01
6.092641031649316530e-02 1.507537688442211199e-01 8.937343573044745915e-01
4.351886451178083037e-02 1.658291457286432125e-01 8.821803360609618005e-01
2.611131870706849892e-02 1.809045226130653605e-01 8.673288593817296555e-01
8.703772902356160523e-03 1.959798994974874531e-01 8.494377861782363981e-01
-8.703772902356169197e-03 2.110552763819095734e-01 8.288123220818298664e-01
-2.611131870706850933e-02 2.261306532663316660e-01 8.057981445644201157e-01
-4.351886451178084425e-02 2.412060301507537863e-01 7.807738181843658642e-01
-6.092641031649318611e-02 2.562814070351759344e-01 7.541426791949364938e-01
-7.833395612120550022e-02 2.713567839195979992e-01 7.263243778987438226e-01
-9.574150192591784903e-02 2.864321608040201195e-01 6.977462717433168260e-01
-1.131490477306301839e-01 3.015075376884422398e-01 6.688348621819379947e-01
-1.305565935353425189e-01 3.165829145728643601e-01 6.400074638326744836e-01
-1.479641393400548677e-01 3.316582914572864804e-01 6.116642856283213137e-01
-1.653716851447671887e-01 3.467336683417085452e-01 5.841810907347322335e-01
-1.827792309494795098e-01 3.618090452261307211e-01 5.579025853936919743e-01
-2.001867767541918863e-01 3.768844221105528414e-01 5.331366669727444219e-01
-2.175943225589041796e-01 3.919597989949749062e-01 5.101496389044190005e-01
-2.350018683636165284e-01 4.070351758793970265e-01 4.891624754560783828e-01
-2.524094141683288495e-01 4.221105527638191468e-01 4.703481930177191295e-01
-2.698169599730411705e-01 4.371859296482412671e-01 4.538303574848535638e-01
-2.872245057777534916e-01 4.522613065326633319e-01 4.396827300146636808e-01
-3.046320515824658681e-01 4.673366834170855078e-01 4.279300266083668758e-01
-3.220395973871781892e-01 4.824120603015076281e-01 4.185497412621563829e-01
-3.394471431918905657e-01 4.974874371859296929e-01 4.114749584374882141e-01
-3.568546889966028313e-01 5.125628140703517577e-01 4.065980588820122810e-01
-3.742622348013152078e-01 5.276381909547740445e-01 4.037752038744210070e-01
-3.916697806060275289e-01 5.427135678391961093e-01 4.028314671840870220e-01
-4.090773264107399054e-01 5.577889447236181741e-01 4.035664717597708950e-01
-4.264848722154522265e-01 5.728643216080402389e-01 4.057603796298592802e-01
-4.438924180201644920e-01 5.879396984924623037e-01 4.091800788529930677e-01
-4.612999638248768686e-01 6.030150753768845906e-01 4.135854106481094972e-01
-4.787075096295892451e-01 6.180904522613065444e-01 4.187352830048080010e-01
-4.961150554343015662e-01 6.331658291457287202e-01 4.243935239816419291e-01
-5.135226012390138317e-01 6.482412060301508960e-01 4.303343383044793691e-01
-5.309301470437262083e-01 6.633165829145729608e-01 4.363472444596314115e-01
-5.483376928484385848e-01 6.783919597989951367e-01 4.422413858432818756e-01
-5.657452386531508504e-01 6.934673366834170904e-01 4.478491282230783188e-01
-5.831527844578631159e-01 7.085427135678392663e-01 4.530288762815590231e-01
-6.005603302625756035e-01 7.236180904522614421e-01 4.576670637988985990e-01
-6.179678760672879800e-01 7.386934673366836179e-01 4.616792945246281366e-01
-6.353754218720001345e-01 7.537688442211056827e-01 4.650106334058628499e-01
-6.527829676767126221e-01 7.688442211055277475e-01 4.676350700091884138e-01
-6.701905134814249987e-01 7.839195979899498123e-01 4.695541971402706349e-01
-6.875980592861371532e-01 7.989949748743719882e-01 4.707951673075365662e-01
-7.050056050908496408e-01 8.140703517587941640e-01 4.714080073173398944e-01
-7.224131508955617953e-01 8.291457286432162288e-01 4.714623865078493847e-01
-7.398206967002742829e-01 8.442211055276382936e-01 4.710439465738196496e-01
-7.572282425049866594e-01 8.592964824120604694e-01 4.702503103250706973e-01
-7.746357883096988139e-01 8.743718592964825342e-01 4.691868928591979016e-01
-7.920433341144113015e-01 8.894472361809045990e-01 4.679626413995521816e-01
-8.094508799191236781e-01 9.045226130653266639e-01 4.666858294253425909e-01
-8.268584257238359436e-01 9.195979899497489507e-01 4.654600267606403552e-01
-8.442659715285483202e-01 9.346733668341710155e-01 4.643803601361433664e-01
-8.616735173332604747e-01 9.497487437185930803e-01 4.635301686145355538e-01
-8.790810631379729623e-01 9.648241206030151451e-01 4.629781454735144020e-01
-8.964886089426853388e-01 9.798994974874373209e-01 4.627760430319234897e-01
-9.138961547473976044e-01 9.949748743718596078e-01 4.629569999017070780e-01
-9.313037005521099809e-01 1.010050251256281673e+00 4.635345317145510013e-01
-9.487112463568224685e-01 1.025125628140703737e+00 4.645022070031892270e-01
-9.661187921615346230e-01 1.040201005025125802e+00 4.658340101300585401e-01
-9.835263379662469996e-01 1.055276381909547867e+00 4.674853734744418010e-01
-1.000933883770959154e+00 1.070351758793970154e+00 4.693948420317972658e-01
-1.018341429575671642e+00 1.085427135678392219e+00 4.714863156453324988e-01
-1.035748975380384129e+00 1.100502512562814283e+00 4.736717977485495612e-01
-1.053156521185096173e+00 1.115577889447236348e+00 4.758545651741264426e-01
-1.070564066989808660e+00 1.130653266331658413e+00 4.779326616513595583e-01
-1.087971612794521148e+00 1.145728643216080700e+00 4.798026083812202414e-01
-1.105379158599233413e+00 1.160804020100502765e+00 4.813632187841727084e-01
-1.122786704403945679e+00 1.175879396984924830e+00 4.825194013246256741e-01
-1.140194250208657945e+00 1.190954773869346894e+00 4.831858343102201636e-01
-1.157601796013369988e+00 1.206030150753768959e+00 4.832903997450074818e-01
-1.175009341818082476e+00 1.221105527638191024e+00 4.827772696014885345e-01
-1.192416887622794741e+00 1.236180904522613089e+00 4.816095471059346211e-01
-1.209824433427507229e+00 1.251256281407035376e+00 4.797713775665105596e-01
-1.227231979232219494e+00 1.266331658291457662e+00 4.772694576063808980e-01
-1.244639525036931760e+00 1.281407035175879505e+00 4.741338880233552100e-01
-1.262047070841644247e+00 1.296482412060301792e+00 4.704183334594067567e-01
-1.279454616646356735e+00 1.311557788944723635e+00 4.661994711603529851e-01
-1.296862162451068778e+00 1.326633165829145922e+00 4.615757308396068459e-01
-1.314269708255781266e+00 1.341708542713567986e+00 4.566653475128481521e-01
-1.331677254060493309e+00 1.356783919597990273e+00 4.516037686196059942e-01
-1.349084799865205797e+00 1.371859296482412560e+00 4.465404752772880737e-01
-1.366492345669918285e+00 1.386934673366834181e+00 4.416352946278216396e-01
-1.383899891474630550e+00 1.402010050251256468e+00 4.370542954745448849e-01
-1.401307437279342816e+00 1.417085427135678755e+00 4.329653723500675455e-01
-1.418714983084055303e+00 1.432160804020100597e+00 4.295336334430891467e-01
-1.436122528888767569e+00 1.447236180904522884e+00 4.269167151476384037e-01
-1.453530074693480056e+00 1.462311557788945171e+00 4.252601501592383482e-01
-1.470937620498192100e+00 1.477386934673366792e+00 4.246929168860804626e-01
-1.488345166302904587e+00 1.492462311557789079e+00 4.253232954102644237e-01
-1.505752712107617075e+00 1.507537688442211365e+00 4.272351493515282872e-01
-1.523160257912329119e+00 1.522613065326633652e+00 4.304847438668295556e-01
-1.540567803717041606e+00 1.537688442211055495e+00 4.350981978610657941e-01
-1.557975349521754094e+00 1.552763819095477782e+00 4.410696535645264871e-01
-1.575382895326466137e+00 1.567839195979900069e+00 4.483602293025320540e-01
-1.592790441131178625e+00 1.582914572864321689e+00 4.568978019590995143e-01
-1.610197986935890890e+00 1.597989949748743976e+00 4.665776447920046976e-01
-1.627605532740603378e+00 1.613065326633166263e+00 4.772639244086345767e-01
-1.645013078545315643e+00 1.628140703517588106e+00 4.887920384096087201e-01
-1.662420624350027909e+00 1.643216080402010171e+00 5.009717530178247058e-01
-1.679828170154740397e+00 1.658291457286432458e+00 5.135910785061497119e-01
-1.697235715959452662e+00 1.673366834170854300e+00 5.264207999790305736e-01
-1.714643261764164928e+00 1.688442211055276587e+00 5.392195625888821509e-01
-1.732050807568877415e+00 1.703517587939698874e+00 5.517393940760537685e-01
-1.749458353373589459e+00 1.718592964824120495e+00 5.637315340586576129e-01
-1.766865899178301946e+00 1.733668341708542782e+00 5.749524291494889638e-01
-1.784273444983014434e+00 1.748743718592965068e+00 5.851697460515298266e-01
-1.801680990787726477e+00 1.763819095477387355e+00 5.941682515084639737e-01
-1.819088536592438965e+00 1.778894472361809642e+00 6.017554084998478769e-01
-1.836496082397151230e+00 1.793969849246231485e+00 6.077665424157986385e-01
-1.853903628201863718e+00 1.809045226130653772e+00 6.120694390702997589e-01
-1.871311174006575984e+00 1.824120603015075393e+00 6.145682481663741203e-01
-1.888718719811288249e+00 1.839195979899497679e+00 6.152065809671510843e-01
-1.906126265616000737e+00 1.854271356783919966e+00 6.139697091222970915e-01
-1.923533811420712780e+00 1.869346733668341809e+00 6.108857924354590407e-01
-1.940941357225425268e+00 1.884422110552764096e+00 6.060260863491138128e-01
-1.958348903030137755e+00 1.899497487437186161e+00 5.995041045212062825e-01
-1.975756448834850243e+00 1.914572864321608447e+00 5.914737374779528434e-01
-1.993163994639562286e+00 1.929648241206030734e+00 5.821263543201518065e-01
-2.010571540444274330e+00 1.944723618090452577e+00 5.716869401891939706e-01
-2.027979086248986818e+00 1.959798994974874864e+00 5.604093470143425293e-01
-2.045386632053699305e+00 1.974874371859296485e+00 5.485707583297454448e-01
-2.062794177858411793e+00 1.989949748743718771e+00 5.364654900633580858e-01
-2.080201723663123836e+00 2.005025125628141058e+00 5.243982676019196543e-01
-2.097609269467836324e+00 2.020100502512563345e+00 5.126771346284301201e-01
-2.115016815272548811e+00 2.035175879396985188e+00 5.016061607873433248e-01
-2.132424361077260855e+00 2.050251256281407475e+00 4.914781228196634100e-01
-2.149831906881973342e+00 2.065326633165829762e+00 4.825673371822200575e-01
-2.167239452686685830e+00 2.080402010050252049e+00 4.751228211819940594e-01
-2.184646998491398318e+00 2.095477386934673891e+00 4.693619542840977710e-01
-2.202054544296110361e+00 2.110552763819096178e+00 4.654648015668633176e-01
-2.219462090100822849e+00 2.125628140703517577e+00 4.635692474841687782e-01
-2.236869635905535336e+00 2.140703517587939864e+00 4.637670704436924196e-01
-2.254277181710247380e+00 2.155778894472362150e+00 4.661010676095569405e-01
-2.271684727514959867e+00 2.170854271356784437e+00 4.705633152686861109e-01
-2.289092273319671911e+00 2.185929648241206280e+00 4.770946236216009329e-01
-2.306499819124384398e+00 2.201005025125628567e+00 4.855852165961261346e-01
-2.323907364929096886e+00 2.216080402010050854e+00 4.958766379136727576e-01
-2.341314910733809374e+00 2.231155778894472697e+00 5.077648548745096191e-01
-2.358722456538521417e+00 2.246231155778894983e+00 5.210045019001193767e-01
-2.376130002343233460e+00 2.261306532663317270e+00 5.353141775061280860e-01
-2.393537548147945948e+00 2.276381909547738669e+00 5.503826817881550815e-01
-2.410945093952658436e+00 2.291457286432160956e+00 5.658760573580756681e-01
-2.428352639757370479e+00 2.306532663316583243e+00 5.814452755882814072e-01
-2.445760185562083411e+00 2.321608040201005529e+00 5.967343925552682782e-01
-2.463167731366795454e+00 2.336683417085427372e+00 6.113889856853111926e-01
-2.480575277171507942e+00 2.351758793969849659e+00 6.250646731616416041e-01
-2.497982822976219985e+00 2.366834170854271946e+00 6.374355139149734395e-01
-2.515390368780932917e+00 2.381909547738693789e+00 6.482020866340613141e-01
-2.532797914585644961e+00 2.396984924623116076e+00 6.570990517280644871e-01
-2.550205460390357004e+00 2.412060301507537918e+00 6.639020104554763657e-01
-2.567613006195069492e+00 2.427135678391960205e+00 6.684334902941676537e-01
-2.585020551999781979e+00 2.442211055276382048e+00 6.705679047380869173e-01
-2.602428097804494023e+00 2.457286432160804335e+00 6.702353586359403037e-01
-2.619835643609206954e+00 2.472361809045226622e+00 6.674241964061949917e-01
-2.637243189413918998e+00 2.487437185929648464e+00 6.621822193573885240e-01
-2.654650735218631485e+00 2.502512562814070751e+00 6.546165292295453852e-01
-2.672058281023343529e+00 2.517587939698493038e+00 6.448919872154250665e-01
-2.689465826828056016e+00 2.532663316582914881e+00 6.332283103481127773e-01
-2.706873372632768504e+00 2.547738693467337168e+00 6.198958594671565292e-01
-2.724280918437480548e+00 2.562814070351759010e+00 6.052102042155125261e-01
-2.741688464242192591e+00 2.577889447236181297e+00 5.895255799135094010e-01
-2.759096010046905523e+00 2.592964824120603584e+00 5.732273779853270801e-01
-2.776503555851617566e+00 2.608040201005025871e+00 5.567238352194491258e-01
-2.793911101656330054e+00 2.623115577889447270e+00 5.404371069449342979e-01
-2.811318647461042541e+00 2.638190954773869557e+00 5.247939247090049886e-01
-2.828726193265754585e+00 2.653266331658291399e+00 5.102160498604816352e-01
-2.846133739070466628e+00 2.668341708542713686e+00 4.971107403035654460e-01
-2.863541284875179560e+00 2.683417085427135973e+00 4.858614484329846772e-01
-2.880948830679891604e+00 2.698492462311558260e+00 4.768189638645524697e-01
-2.898356376484603647e+00 2.713567839195980103e+00 4.702932051297119553e-01
-2.915763922289316579e+00 2.728643216080402389e+00 4.665458502266652263e-01
-2.933171468094028622e+00 2.743718592964824676e+00 4.657839771495821402e-01
-2.950579013898740666e+00 2.758793969849246963e+00 4.681548626960555515e-01
-2.967986559703453597e+00 2.773869346733668362e+00 4.737420615244946620e-01
-2.985394105508165641e+00 2.788944723618090649e+00 4.825628582255686583e-01
-3.002801651312878128e+00 2.804020100502512491e+00 4.945671537825950259e-01
-3.020209197117590172e+00 2.819095477386934778e+00 5.096378149743940877e-01
-3.037616742922302659e+00 2.834170854271357065e+00 5.275924818038628672e-01
-3.055024288727015147e+00 2.849246231155779352e+00 5.481867947137462060e-01
-3.072431834531727635e+00 2.864321608040201639e+00 5.711189709700811301e-01
-3.089839380336439678e+00 2.879396984924623482e+00 5.960356289208720293e-01
-3.107246926141152166e+00 2.894472361809045768e+00 6.225387305967629015e-01
-3.124654471945864209e+00 2.909547738693468055e+00 6.501934879744969420e-01
-3.142062017750576697e+00 2.924623115577889898e+00 6.785370567585752299e-01
-3.159469563555289184e+00 2.939698492462312185e+00 7.070878242461073881e-01
-3.176877109360001228e+00 2.954773869346733584e+00 7.353550851161053670e-01
-3.194284655164714160e+00 2.969849246231155870e+00 7.628488911068924683e-01
-3.211692200969426203e+00 2.984924623115578157e+00 7.890898576753002658e-01
-3.229099746774138247e+00 3.000000000000000444e+00 8.136187129086479564e-01
-3.246507292578851178e+00 3.015075376884422731e+00 8.360053811030265791e-01
-3.263914838383563222e+00 3.030150753768844574e+00 8.558574053281029492e-01
-3.281322384188275265e+00 3.045226130653266861e+00 8.728275296548835271e-01
-3.298729929992987309e+00 3.060301507537689147e+00 8.866202821092099562e-01
-3.316137475797700240e+00 3.075376884422110990e+00 8.969974233168591660e-01
-3.333545021602412284e+00 3.090452261306533277e+00 9.037821526318364773e-01
-3.350952567407124771e+00 3.105527638190954676e+00 9.068619926282865951e-01
-3.368360113211837259e+00 3.120603015075376963e+00 9.061903034797965661e-01
-3.385767659016549302e+00 3.135678391959799249e+00 9.017864102081827316e-01
9.138961547473976876e-02 1.582914572864321801e-01 8.697310881940450988e-01
7.398206967002743384e-02 1.733668341708542726e-01 8.612059661509260389e-01
5.657452386531509197e-02 1.884422110552763929e-01 8.494304245065427139e-01
3.916697806060276399e-02 2.035175879396985132e-01 8.346150979787350099e-01
2.175943225589042213e-02 2.185929648241206336e-01 8.170189878936521266e-01
4.351886451178093272e-03 2.336683417085427539e-01 7.969433614092302776e-01
-1.305565935353424599e-02 2.487437185929648464e-01 7.747248925851930590e-01
-3.046320515824658265e-02 2.638190954773869668e-01 7.507282116931434102e-01
-4.787075096295892451e-02 2.788944723618090871e-01 7.253380397888757880e-01
-6.527829676767124556e-02 2.939698492462312074e-01 6.989510918730185152e-01
-8.268584257238358048e-02 3.090452261306532722e-01 6.719679338567294824e-01
-1.000933883770959154e-01 3.241206030150754480e-01 6.447849760456654256e-01
-1.175009341818082642e-01 3.391959798994975683e-01 6.177867790831664818e-01
-1.349084799865205853e-01 3.542713567839196886e-01 5.913388374796424429e-01
-1.523160257912329341e-01 3.693467336683416979e-01 5.657809913215320341e-01
-1.697235715959452551e-01 3.844221105527638738e-01 5.414215989075858992e-01
-1.871311174006576039e-01 3.994974874371859941e-01 5.185325823850879257e-01
-2.045386632053699250e-01 4.145728643216081144e-01 4.973454354980951786e-01
-2.219462090100822460e-01 4.296482412060302347e-01 4.780482579059550652e-01
-2.393537548147945671e-01 4.447236180904522995e-01 4.607838548076527152e-01
-2.567613006195069159e-01 4.597989949748744198e-01 4.456489144574670713e-01
-2.741688464242192369e-01 4.748743718592965402e-01 4.326942502221723941e-01
-2.915763922289316135e-01 4.899497487437187160e-01 4.219260687371655383e-01
-3.089839380336439345e-01 5.050251256281408363e-01 4.133082020658121469e-01
-3.263914838383563111e-01 5.201005025125629011e-01 4.067652201062196826e-01
-3.437990296430685766e-01 5.351758793969849659e-01 4.021863203185521152e-01
-3.612065754477809532e-01 5.502512562814071417e-01 3.994298755912587540e-01
-3.786141212524932742e-01 5.653266331658293176e-01 3.983285080755030183e-01
-3.960216670572056508e-01 5.804020100502512713e-01 3.986945473571797405e-01
-4.134292128619179718e-01 5.954773869346734472e-01 4.003257255778797652e-01
-4.308367586666302373e-01 6.105527638190955120e-01 4.030109601386498430e-01
-4.482443044713426139e-01 6.256281407035176878e-01 4.065360764074363309e-01
-4.656518502760549905e-01 6.407035175879398636e-01 4.106893282937565948e-01
-4.830593960807673115e-01 6.557788944723618174e-01 4.152665834544532197e-01
-5.004669418854795770e-01 6.708542713567839932e-01 4.200760519713169217e-01
-5.178744876901919536e-01 6.859296482412061691e-01 4.249424522390439773e-01
-5.352820334949043302e-01 7.010050251256282339e-01 4.297105250991240522e-01
-5.526895792996165957e-01 7.160804020100504097e-01 4.342478264767557494e-01
-5.700971251043288612e-01 7.311557788944724745e-01 4.384467494068778892e-01
-5.875046709090413488e-01 7.462311557788945393e-01 4.422257478269432940e-01
-6.049122167137536143e-01 7.613065326633167151e-01 4.455297563085386936e-01
-6.223197625184659909e-01 7.763819095477388910e-01 4.483298214375298629e-01
-6.397273083231781454e-01 7.914572864321608447e-01 4.506219812866139041e-01
-6.571348541278906330e-01 8.065326633165830206e-01 4.524254488354369497e-01
-6.745423999326030096e-01 8.216080402010050854e-01 4.537801728017554215e-01
-6.919499457373152751e-01 8.366834170854272612e-01 4.547438647234910425e-01
-7.093574915420276517e-01 8.517587939698494370e-01 4.553885939081037115e-01
-7.267650373467401392e-01 8.668341708542713908e-01 4.557970617444574990e-01
-7.441725831514522937e-01 8.819095477386935666e-01 4.560586736317535639e-01
-7.615801289561646703e-01 8.969849246231157425e-01 4.562655302800464052e-01
-7.789876747608769358e-01 9.120603015075376963e-01 4.565084603213486192e-01
-7.963952205655893124e-01 9.271356783919598721e-01 4.568732130684694526e-01
-8.138027663703018000e-01 9.422110552763821589e-01 4.574369239829265688e-01
-8.312103121750139545e-01 9.572864321608041127e-01 4.582649561563686968e-01
-8.486178579797263311e-01 9.723618090452262885e-01 4.594082091393163481e-01
-8.660254037844385966e-01 9.874371859296482423e-01 4.609009721019412531e-01
-8.834329495891509731e-01 1.002512562814070529e+00 4.627593819779970419e-01
-9.008404953938634607e-01 1.017587939698492594e+00 4.649805293676669282e-01
-9.182480411985756152e-01 1.032663316582914659e+00 4.675422360380945275e-01
-9.356555870032879918e-01 1.047738693467336946e+00 4.704035083669564354e-01
-9.530631328080002573e-01 1.062814070351758788e+00 4.735056515423081147e-01
-9.704706786127126339e-01 1.077889447236181075e+00 4.767740102781051204e-01
-9.878782244174251215e-01 1.092964824120603362e+00 4.801202837326278838e-01
-1.005285770222137165e+00 1.108040201005025205e+00 4.834453457036718138e-01
-1.022693316026849653e+00 1.123115577889447492e+00 4.866424864586555987e-01
-1.040100861831562140e+00 1.138190954773869557e+00 4.896009801294239905e-01
-1.057508407636274406e+00 1.153266331658291621e+00 4.922098717910654564e-01
-1.074915953440986671e+00 1.168341708542713908e+00 4.943618714147919313e-01
-1.092323499245698937e+00 1.183417085427135751e+00 4.959572380260228730e-01
-1.109731045050411424e+00 1.198492462311558038e+00 4.969075367205588178e-01
-1.127138590855123690e+00 1.213567839195980103e+00 4.971391537226125812e-01
-1.144546136659835955e+00 1.228643216080402167e+00 4.965964603541751510e-01
-1.161953682464548443e+00 1.243718592964824232e+00 4.952445254899061622e-01
-1.179361228269260486e+00 1.258793969849246297e+00 4.930712875811502083e-01
-1.196768774073972974e+00 1.273869346733668584e+00 4.900891113591679948e-01
-1.214176319878685462e+00 1.288944723618090871e+00 4.863356705172997008e-01
-1.231583865683397727e+00 1.304020100502512935e+00 4.818741156127511749e-01
-1.248991411488109993e+00 1.319095477386934778e+00 4.767925056617051127e-01
-1.266398957292822480e+00 1.334170854271356843e+00 4.712025019307986562e-01
-1.283806503097534746e+00 1.349246231155779130e+00 4.652373427339321355e-01
-1.301214048902247011e+00 1.364321608040201417e+00 4.590491380952227418e-01
-1.318621594706959277e+00 1.379396984924623482e+00 4.528055424082060854e-01
-1.336029140511671764e+00 1.394472361809045768e+00 4.466858811953882125e-01
-1.353436686316384252e+00 1.409547738693467611e+00 4.408768242669570681e-01
-1.370844232121096296e+00 1.424623115577889676e+00 4.355677115501838115e-01
-1.388251777925808783e+00 1.439698492462311963e+00 4.309456492217592638e-01
-1.405659323730521271e+00 1.454773869346734028e+00 4.271905021972695060e-01
-1.423066869535233314e+00 1.469849246231156314e+00 4.244699142603222120e-01
-1.440474415339945802e+00 1.484924623115578157e+00 4.229344889728068324e-01
-1.457881961144658067e+00 1.500000000000000222e+00 4.227132629060251778e-01
-1.475289506949370333e+00 1.515075376884422509e+00 4.239095976661191312e-01
-1.492697052754082820e+00 1.530150753768844574e+00 4.265976087410706663e-01
-1.510104598558795086e+00 1.545226130653266861e+00 4.308192375426178611e-01
-1.527512144363507574e+00 1.560301507537688925e+00 4.365820584107709124e-01
-1.544919690168219839e+00 1.575376884422110768e+00 4.438578951257121652e-01
-1.562327235972932105e+00 1.590452261306533055e+00 4.525823020371384509e-01
-1.579734781777644592e+00 1.605527638190955120e+00 4.626549437414053112e-01
-1.597142327582356636e+00 1.620603015075377407e+00 4.739408848294402454e-01
-1.614549873387069123e+00 1.635678391959799471e+00 4.862727781485245981e-01
-1.631957419191781611e+00 1.650753768844221314e+00 4.994539168482732827e-01
-1.649364964996493654e+00 1.665829145728643379e+00 5.132620928050616316e-01
-1.666772510801206142e+00 1.680904522613065666e+00 5.274541824245967403e-01
-1.684180056605918629e+00 1.695979899497487731e+00 5.417713608745742260e-01
-1.701587602410630895e+00 1.711055276381910017e+00 5.559448280294618794e-01
-1.718995148215343161e+00 1.726130653266332304e+00 5.697019143006203379e-01
-1.736402694020055426e+00 1.741206030150753925e+00 5.827724224994612623e-01
-1.753810239824767914e+00 1.756281407035176212e+00 5.948950532893239052e-01
-1.771217785629480401e+00 1.771356783919598277e+00 6.058237568911895021e-01
-1.788625331434192445e+00 1.786432160804020564e+00 6.153338526975252742e-01
-1.806032877238904932e+00 1.801507537688442850e+00 6.232277614000593102e-01
-1.823440423043616976e+00 1.816582914572864471e+00 6.293402011350051062e-01
-1.840847968848329463e+00 1.831658291457286758e+00 6.335427098772387078e-01
-1.858255514653041951e+00 1.846733668341708823e+00 6.357473706591819651e-01
-1.875663060457754217e+00 1.861809045226131110e+00 6.359096338427648876e-01
-1.893070606262466482e+00 1.876884422110553396e+00 6.340301512383512694e-01
-1.910478152067178748e+00 1.891959798994975239e+00 6.301555598691547244e-01
-1.927885697871891235e+00 1.907035175879397304e+00 6.243781780818191685e-01
-1.945293243676603501e+00 1.922110552763819369e+00 6.168346029072454551e-01
-1.962700789481315988e+00 1.937185929648241656e+00 6.077032244436491037e-01
-1.980108335286028254e+00 1.952261306532663943e+00 5.972006999044783271e-01
-1.997515881090740297e+00 1.967336683417085785e+00 5.855774561770579201e-01
-2.014923426895452785e+00 1.982412060301508072e+00 5.731123146115221223e-01
-2.032330972700165272e+00 1.997487437185929915e+00 5.601063546668105797e-01
-2.049738518504877760e+00 2.012562814070352424e+00 5.468761533854569201e-01
-2.067146064309589804e+00 2.027638190954774711e+00 5.337465549127613507e-01
-2.084553610114302291e+00 2.042713567839196553e+00 5.210431379508131400e-01
-2.101961155919014335e+00 2.057788944723618396e+00 5.090845587595496102e-01
-2.119368701723726822e+00 2.072864321608040683e+00 4.981749527955716128e-01
-2.136776247528439310e+00 2.087939698492462970e+00 4.885965791274716197e-01
-2.154183793333151353e+00 2.103015075376885257e+00 4.806028883049572875e-01
-2.171591339137863841e+00 2.118090452261307099e+00 4.744121864207768158e-01
-2.188998884942576328e+00 2.133165829145728942e+00 4.702020558339208844e-01
-2.206406430747288372e+00 2.148241206030151229e+00 4.681046766739379028e-01
-2.223813976552000859e+00 2.163316582914573516e+00 4.682031731777724359e-01
-2.241221522356713347e+00 2.178391959798995803e+00 4.705290855769384550e-01
-2.258629068161425835e+00 2.193467336683417646e+00 4.750610421945472006e-01
-2.276036613966137878e+00 2.208542713567839488e+00 4.817246782422579532e-01
-2.293444159770850366e+00 2.223618090452261775e+00 4.903938181985407208e-01
-2.310851705575562853e+00 2.238693467336684062e+00 5.008929083157825923e-01
-2.328259251380275341e+00 2.253768844221105905e+00 5.130006554833217436e-01
-2.345666797184987384e+00 2.268844221105528192e+00 5.264547991113407432e-01
-2.363074342989699428e+00 2.283919597989950478e+00 5.409579146292752272e-01
-2.380481888794411471e+00 2.298994974874372321e+00 5.561841213138524198e-01
-2.397889434599124403e+00 2.314070351758794608e+00 5.717865441293626949e-01
-2.415296980403836447e+00 2.329145728643216451e+00 5.874053596643381558e-01
-2.432704526208549378e+00 2.344221105527638738e+00 6.026762405922145849e-01
-2.450112072013260978e+00 2.359296482412060580e+00 6.172390017826371311e-01
-2.467519617817973465e+00 2.374371859296482867e+00 6.307462445544012031e-01
-2.484927163622685509e+00 2.389447236180905154e+00 6.428717937867290955e-01
-2.502334709427397996e+00 2.404522613065326997e+00 6.533187257705866946e-01
-2.519742255232110484e+00 2.419597989949749284e+00 6.618267927422633035e-01
-2.537149801036822527e+00 2.434673366834171127e+00 6.681790628332304749e-01
-2.554557346841534571e+00 2.449748743718593413e+00 6.722076114113466616e-01
-2.571964892646247502e+00 2.464824120603015700e+00 6.737981210860253256e-01
-2.589372438450959546e+00 2.479899497487437543e+00 6.728932725094023404e-01
-2.606779984255672478e+00 2.494974874371859830e+00 6.694948359423418260e-01
-2.624187530060384521e+00 2.510050251256281229e+00 6.636644037080782210e-01
-2.641595075865096565e+00 2.525125628140703515e+00 6.555227354075937596e-01
-2.659002621669808608e+00 2.540201005025125802e+00 6.452477203576708620e-01
-2.676410167474521540e+00 2.555276381909548089e+00 6.330709943499901460e-01
-2.693817713279233583e+00 2.570351758793970376e+00 6.192732797289850488e-01
-2.711225259083945627e+00 2.585427135678392219e+00 6.041785481744160746e-01
-2.728632804888658114e+00 2.600502512562814506e+00 5.881471337139643207e-01
-2.746040350693370602e+00 2.615577889447236792e+00 5.715679486968091583e-01
-2.763447896498083090e+00 2.630653266331659079e+00 5.548499771170297690e-01
-2.780855442302795577e+00 2.645728643216080922e+00 5.384132372570223923e-01
-2.798262988107507621e+00 2.660804020100503209e+00 5.226794186962866462e-01
-2.815670533912220108e+00 2.675879396984925052e+00 5.080624069794353881e-01
-2.833078079716932152e+00 2.690954773869347338e+00 4.949589124564040543e-01
-2.850485625521644639e+00 2.706030150753769181e+00 4.837394179169428599e-01
-2.867893171326357127e+00 2.721105527638191468e+00 4.747396526846378584e-01
-2.885300717131069170e+00 2.736180904522613311e+00 4.682527889798647758e-01
-2.902708262935781658e+00 2.751256281407035598e+00 4.645225398923888416e-01
-2.920115808740494145e+00 2.766331658291457885e+00 4.637373176204058756e-01
-2.937523354545206189e+00 2.781407035175880171e+00 4.660255862332041699e-01
-2.954930900349919121e+00 2.796482412060302014e+00 4.714525156879714740e-01
-2.972338446154631164e+00 2.811557788944724301e+00 4.800180138406935360e-01
-2.989745991959343208e+00 2.826633165829146144e+00 4.916561814578173650e-01
-3.007153537764055251e+00 2.841708542713568431e+00 5.062362025205592309e-01
-3.024561083568768183e+00 2.856783919597990717e+00 5.235646491999191854e-01
-3.041968629373480226e+00 2.871859296482413004e+00 5.433891485520070397e-01
-3.059376175178193158e+00 2.886934673366835291e+00 5.654033270072623685e-01
-3.076783720982905201e+00 2.902010050251256690e+00 5.892529198344913510e-01
-3.094191266787617245e+00 2.917085427135678977e+00 6.145429066286292041e-01
-3.111598812592329732e+00 2.932160804020101263e+00 6.408455111065601839e-01
-3.129006358397042220e+00 2.947236180904523106e+00 6.677088846207099859e-01
-3.146413904201754264e+00 2.962311557788945393e+00 6.946662782406961556e-01
-3.163821450006466751e+00 2.977386934673367236e+00 7.212454983277700737e-01
-3.181228995811179239e+00 2.992462311557789523e+00 7.469784354397099868e-01
-3.198636541615891282e+00 3.007537688442211810e+00 7.714104562419037414e-01
-3.216044087420603770e+00 3.022613065326634096e+00 7.941094528306920086e-01
-3.233451633225316257e+00 3.037688442211056383e+00 8.146743533470535148e-01
-3.250859179030028301e+00 3.052763819095477782e+00 8.327429117088457344e-01
-3.268266724834740788e+00 3.067839195979900069e+00 8.479986123485245830e-01
-3.285674270639452832e+00 3.082914572864322356e+00 8.601765475453166943e-01
-3.303081816444165764e+00 3.097989949748744198e+00 8.690681497373571318e-01
-3.320489362248877807e+00 3.113065326633166485e+00 8.745246884717460256e-01
-3.337896908053589851e+00 3.128140703517588328e+00 8.764594707269336427e-01
-3.355304453858302782e+00 3.143216080402010615e+00 8.748487135130587067e-01
-3.372711999663014826e+00 3.158291457286432902e+00 8.697310881940447658e-01
1.044452748282740095e-01 1.809045226130653605e-01 8.348346917263855804e-01
8.703772902356167462e-02 1.959798994974874531e-01 8.260221370235240057e-01
6.963018321884933970e-02 2.110552763819095734e-01 8.142328422762424855e-01
5.222263741413700477e-02 2.261306532663317215e-01 7.996806576340037553e-01
3.481509160942466985e-02 2.412060301507538140e-01 7.826225253015232086e-01
1.740754580471233839e-02 2.562814070351759344e-01 7.633523537656131674e-01
0.000000000000000000e+00 2.713567839195980547e-01 7.421942541664354742e-01
-1.740754580471233839e-02 2.864321608040201195e-01 7.194953038803528766e-01
-3.481509160942467679e-02 3.015075376884422953e-01 6.956180101551900918e-01
-5.222263741413699784e-02 3.165829145728643601e-01 6.709326501873946746e-01
-6.963018321884933970e-02 3.316582914572864804e-01 6.458096633329344360e-01
-8.703772902356167462e-02 3.467336683417085452e-01 6.206122662818368552e-01
-1.044452748282740095e-01 3.618090452261307211e-01 5.956894531821274041e-01
-1.218528206329863584e-01 3.768844221105528414e-01 5.713695301489338796e-01
-1.392603664376986794e-01 3.919597989949749062e-01 5.479543177013493915e-01
-1.566679122424110004e-01 4.070351758793970265e-01 5.257141358721728608e-01
-1.740754580471233770e-01 4.221105527638191468e-01 5.048836655372213045e-01
-1.914830038518356981e-01 4.371859296482412671e-01 4.856587564662776524e-01
-2.088905496565479913e-01 4.522613065326634429e-01 4.681942282984901671e-01
-2.262980954612603124e-01 4.673366834170855078e-01 4.526026857049915697e-01
-2.437056412659726612e-01 4.824120603015076281e-01 4.389543440409672814e-01
-2.611131870706849822e-01 4.974874371859296929e-01 4.272778374202088614e-01
-2.785207328753973588e-01 5.125628140703518687e-01 4.175619579555788219e-01
-2.959282786801096798e-01 5.276381909547740445e-01 4.097582534494490503e-01
-3.133358244848220009e-01 5.427135678391961093e-01 4.037843915890163560e-01
-3.307433702895343219e-01 5.577889447236181741e-01 3.995281821402353883e-01
-3.481509160942466985e-01 5.728643216080403500e-01 3.968521351064271951e-01
-3.655584618989590195e-01 5.879396984924624148e-01 3.955984226087713718e-01
-3.829660077036713961e-01 6.030150753768844796e-01 3.955941055549405672e-01
-4.003735535083836616e-01 6.180904522613065444e-01 3.966564830981625933e-01
-4.177810993130959827e-01 6.331658291457287202e-01 3.985984234695238437e-01
-4.351886451178083592e-01 6.482412060301508960e-01 4.012335389179983447e-01
-4.525961909225207358e-01 6.633165829145729608e-01 4.043810750542659038e-01
-4.700037367272330568e-01 6.783919597989951367e-01 4.078703956216895299e-01
-4.874112825319453224e-01 6.934673366834170904e-01 4.115449572908860265e-01
-5.048188283366576989e-01 7.085427135678393773e-01 4.152656851059857157e-01
-5.222263741413700755e-01 7.236180904522614421e-01 4.189136772571662171e-01
-5.396339199460823410e-01 7.386934673366836179e-01 4.223921874263159570e-01
-5.570414657507946066e-01 7.537688442211056827e-01 4.256278535292905563e-01
-5.744490115555070942e-01 7.688442211055277475e-01 4.285711627183405592e-01
-5.918565573602193597e-01 7.839195979899500344e-01 4.311961634655528952e-01
-6.092641031649317362e-01 7.989949748743719882e-01 4.334994558840258305e-01
-6.266716489696440018e-01 8.140703517587940530e-01 4.354985106408992279e-01
-6.440791947743564894e-01 8.291457286432162288e-01 4.372293843920000977e-01
-6.614867405790687549e-01 8.442211055276382936e-01 4.387439151842164597e-01
-6.788942863837811315e-01 8.592964824120605805e-01 4.401064943474768398e-01
-6.963018321884933970e-01 8.743718592964825342e-01 4.413905217172963691e-01
-7.137093779932058846e-01 8.894472361809045990e-01 4.426746583479847508e-01
-7.311169237979181501e-01 9.045226130653268859e-01 4.440389950306585787e-01
-7.485244696026304156e-01 9.195979899497488397e-01 4.455612558360606545e-01
-7.659320154073427922e-01 9.346733668341709045e-01 4.473131535602193343e-01
-7.833395612120551688e-01 9.497487437185930803e-01 4.493570084445620005e-01
-8.007471070167675453e-01 9.648241206030153672e-01 4.517427330352829506e-01
-8.181546528214798109e-01 9.798994974874374320e-01 4.545052747795987336e-01
-8.355621986261920764e-01 9.949748743718593857e-01 4.576625942389822010e-01
-8.529697444309044529e-01 1.010050251256281451e+00 4.612142410032317730e-01
-8.703772902356168295e-01 1.025125628140703737e+00 4.651405719383752690e-01
-8.877848360403292061e-01 1.040201005025126024e+00 4.694026377615178047e-01
-9.051923818450414716e-01 1.055276381909548089e+00 4.739427446021988732e-01
-9.225999276497539592e-01 1.070351758793969932e+00 4.786856776953266612e-01
-9.400074734544661137e-01 1.085427135678391997e+00 4.835405551723902517e-01
-9.574150192591784903e-01 1.100502512562814283e+00 4.884032615839112856e-01
-9.748225650638908668e-01 1.115577889447236570e+00 4.931593937840706987e-01
-9.922301108686031323e-01 1.130653266331658635e+00 4.976876365915324230e-01
-1.009637656673315620e+00 1.145728643216080478e+00 5.018634726169238780e-01
-1.027045202478027885e+00 1.160804020100502765e+00 5.055631201699245514e-01
-1.044452748282740151e+00 1.175879396984924830e+00 5.086675855156019832e-01
-1.061860294087452639e+00 1.190954773869347116e+00 5.110667111566165044e-01
-1.079267839892164682e+00 1.206030150753769181e+00 5.126631004135547842e-01
-1.096675385696877170e+00 1.221105527638191024e+00 5.133758004167732203e-01
-1.114082931501589435e+00 1.236180904522613311e+00 5.131436306832110050e-01
-1.131490477306301701e+00 1.251256281407035376e+00 5.119280526210017168e-01
-1.148898023111014188e+00 1.266331658291457440e+00 5.097154863930091206e-01
-1.166305568915726232e+00 1.281407035175879505e+00 5.065189953106822296e-01
-1.183713114720438719e+00 1.296482412060301792e+00 5.023792739848219613e-01
-1.201120660525151207e+00 1.311557788944724079e+00 4.973648944306829911e-01
-1.218528206329863472e+00 1.326633165829145922e+00 4.915717837594857920e-01
-1.235935752134575738e+00 1.341708542713567986e+00 4.851219274935419379e-01
-1.253343297939288004e+00 1.356783919597990051e+00 4.781613133950997629e-01
-1.270750843744000269e+00 1.371859296482412338e+00 4.708571514604951158e-01
-1.288158389548712757e+00 1.386934673366834625e+00 4.633944258591732313e-01
-1.305565935353424800e+00 1.402010050251256468e+00 4.559718535602456657e-01
-1.322973481158137288e+00 1.417085427135678755e+00 4.487973416803355819e-01
-1.340381026962849775e+00 1.432160804020100819e+00 4.420830507358007311e-01
-1.357788572767562041e+00 1.447236180904522884e+00 4.360401835697235162e-01
-1.375196118572274306e+00 1.462311557788945171e+00 4.308736293898906555e-01
-1.392603664376986794e+00 1.477386934673367236e+00 4.267765988092540042e-01
-1.410011210181699060e+00 1.492462311557789301e+00 4.239253888145338989e-01
-1.427418755986411325e+00 1.507537688442211365e+00 4.224744160759204004e-01
-1.444826301791123591e+00 1.522613065326633430e+00 4.225516529142714917e-01
-1.462233847595836078e+00 1.537688442211055717e+00 4.242545926156857661e-01
-1.479641393400548566e+00 1.552763819095477782e+00 4.276468597712594355e-01
-1.497048939205260609e+00 1.567839195979900069e+00 4.327555671546162164e-01
-1.514456485009973097e+00 1.582914572864321912e+00 4.395695036469420280e-01
-1.531864030814685584e+00 1.597989949748743976e+00 4.480382182705200944e-01
-1.549271576619397628e+00 1.613065326633166263e+00 4.580720439561621893e-01
-1.566679122424110115e+00 1.628140703517588328e+00 4.695430817629066000e-01
-1.584086668228822381e+00 1.643216080402010615e+00 4.822871424496451009e-01
-1.601494214033534647e+00 1.658291457286432458e+00 4.961066181581772483e-01
-1.618901759838247134e+00 1.673366834170854522e+00 5.107742331119865531e-01
-1.636309305642959400e+00 1.688442211055276587e+00 5.260375992721417759e-01
-1.653716851447671887e+00 1.703517587939698874e+00 5.416244814142084918e-01
-1.671124397252384153e+00 1.718592964824120939e+00 5.572486566614215375e-01
-1.688531943057096418e+00 1.733668341708543226e+00 5.726162366491638345e-01
-1.705939488861808906e+00 1.748743718592965291e+00 5.874323066656453873e-01
-1.723347034666520949e+00 1.763819095477387133e+00 6.014077257052315995e-01
-1.740754580471233437e+00 1.778894472361809420e+00 6.142659246946876594e-01
-1.758162126275945925e+00 1.793969849246231485e+00 6.257495374295856116e-01
-1.775569672080657968e+00 1.809045226130653772e+00 6.356267001125893712e-01
-1.792977217885370456e+00 1.824120603015076059e+00 6.436968608407421799e-01
-1.810384763690082721e+00 1.839195979899497679e+00 6.497959498660020872e-01
-1.827792309494795209e+00 1.854271356783919966e+00 6.538007747708550754e-01
-1.845199855299507474e+00 1.869346733668342031e+00 6.556325215788719740e-01
-1.862607401104219740e+00 1.884422110552764318e+00 6.552592628857671908e-01
-1.880014946908932227e+00 1.899497487437186605e+00 6.526973968923384106e-01
-1.897422492713644271e+00 1.914572864321608225e+00 6.480119662151296867e-01
-1.914830038518356758e+00 1.929648241206030512e+00 6.413158319504633775e-01
-1.932237584323069246e+00 1.944723618090452577e+00 6.327677060321164060e-01
-1.949645130127781734e+00 1.959798994974874864e+00 6.225690727798570689e-01
-1.967052675932493777e+00 1.974874371859297151e+00 6.109600579976008916e-01
-1.984460221737206043e+00 1.989949748743718771e+00 5.982143303601806794e-01
-2.001867767541918308e+00 2.005025125628141058e+00 5.846331444598764637e-01
-2.019275313346630796e+00 2.020100502512563345e+00 5.705386571371968696e-01
-2.036682859151343283e+00 2.035175879396985188e+00 5.562666680166318267e-01
-2.054090404956055327e+00 2.050251256281407475e+00 5.421589509962233544e-01
-2.071497950760767814e+00 2.065326633165829762e+00 5.285553553699166018e-01
-2.088905496565480302e+00 2.080402010050251604e+00 5.157858629563809583e-01
-2.106313042370192345e+00 2.095477386934673891e+00 5.041627908319922247e-01
-2.123720588174904833e+00 2.110552763819096178e+00 4.939733278925048654e-01
-2.141128133979617321e+00 2.125628140703518465e+00 4.854725874843271449e-01
-2.158535679784329364e+00 2.140703517587940308e+00 4.788773478534493200e-01
-2.175943225589041852e+00 2.155778894472362150e+00 4.743606373722706882e-01
-2.193350771393754339e+00 2.170854271356784437e+00 4.720473027447121828e-01
-2.210758317198466827e+00 2.185929648241206724e+00 4.720106760825700243e-01
-2.228165863003178870e+00 2.201005025125629011e+00 4.742704314072430094e-01
-2.245573408807891358e+00 2.216080402010050854e+00 4.787916933564659305e-01
-2.262980954612603401e+00 2.231155778894472697e+00 4.854854313265297150e-01
-2.280388500417315889e+00 2.246231155778894983e+00 4.942101416668494007e-01
-2.297796046222028377e+00 2.261306532663317270e+00 5.047747896076798524e-01
-2.315203592026740864e+00 2.276381909547739113e+00 5.169429520987441906e-01
-2.332611137831452908e+00 2.291457286432161400e+00 5.304380734166863620e-01
-2.350018683636164951e+00 2.306532663316583243e+00 5.449497179885663956e-01
-2.367426229440877439e+00 2.321608040201005529e+00 5.601406800607370284e-01
-2.384833775245589926e+00 2.336683417085427816e+00 5.756547882411447992e-01
-2.402241321050301970e+00 2.351758793969849659e+00 5.911252251066059227e-01
-2.419648866855014901e+00 2.366834170854271946e+00 6.061831684532924536e-01
-2.437056412659726501e+00 2.381909547738693789e+00 6.204665517351970472e-01
-2.454463958464438988e+00 2.396984924623116076e+00 6.336287370274680253e-01
-2.471871504269151476e+00 2.412060301507538362e+00 6.453468945970175508e-01
-2.489279050073863964e+00 2.427135678391960205e+00 6.553298888683930512e-01
-2.506686595878576007e+00 2.442211055276382492e+00 6.633254811228905812e-01
-2.524094141683288495e+00 2.457286432160803891e+00 6.691266744282765577e-01
-2.541501687488000538e+00 2.472361809045226178e+00 6.725770457157966842e-01
-2.558909233292713470e+00 2.487437185929648464e+00 6.735749331453341204e-01
-2.576316779097425513e+00 2.502512562814070751e+00 6.720763733784880234e-01
-2.593724324902138001e+00 2.517587939698493038e+00 6.680967124816549196e-01
-2.611131870706850489e+00 2.532663316582914881e+00 6.617108452095359361e-01
-2.628539416511562532e+00 2.547738693467337168e+00 6.530520696278503401e-01
-2.645946962316274575e+00 2.562814070351759455e+00 6.423095766461444089e-01
-2.663354508120987507e+00 2.577889447236181297e+00 6.297246262600353361e-01
-2.680762053925699551e+00 2.592964824120603584e+00 6.155854933681881302e-01
-2.698169599730411594e+00 2.608040201005024983e+00 6.002212951815962816e-01
-2.715577145535124082e+00 2.623115577889447270e+00 5.839948387765678817e-01
-2.732984691339836569e+00 2.638190954773869557e+00 5.672946506172215075e-01
-2.750392237144548613e+00 2.653266331658291843e+00 5.505263693269614178e-01
-2.767799782949261544e+00 2.668341708542713686e+00 5.341036981534026395e-01
-2.785207328753973588e+00 2.683417085427135973e+00 5.184391240847089355e-01
-2.802614874558685631e+00 2.698492462311557816e+00 5.039346161880117192e-01
-2.820022420363398119e+00 2.713567839195980103e+00 4.909725163231083989e-01
-2.837429966168110607e+00 2.728643216080402389e+00 4.799068309301871005e-01
-2.854837511972822650e+00 2.743718592964824676e+00 4.710551232146417133e-01
-2.872245057777535138e+00 2.758793969849246075e+00 4.646911909903443938e-01
-2.889652603582247625e+00 2.773869346733668362e+00 4.610386970433143494e-01
-2.907060149386960113e+00 2.788944723618090649e+00 4.602658965933399959e-01
-2.924467695191672156e+00 2.804020100502512935e+00 4.624815808070589229e-01
-2.941875240996384644e+00 2.819095477386934778e+00 4.677323269767696967e-01
-2.959282786801097132e+00 2.834170854271357065e+00 4.760011156123840625e-01
-2.976690332605809175e+00 2.849246231155778908e+00 4.872073430332373167e-01
-2.994097878410521218e+00 2.864321608040201195e+00 5.012082258534086288e-01
-3.011505424215234150e+00 2.879396984924623482e+00 5.178015617993493303e-01
-3.028912970019946194e+00 2.894472361809045768e+00 5.367297803424164737e-01
-3.046320515824658681e+00 2.909547738693468055e+00 5.576851874032821010e-01
-3.063728061629371169e+00 2.924623115577889898e+00 5.803162815756442994e-01
-3.081135607434083212e+00 2.939698492462312185e+00 6.042349955458373723e-01
-3.098543153238795256e+00 2.954773869346734472e+00 6.290246961976504458e-01
-3.115950699043508187e+00 2.969849246231155870e+00 6.542487607424040119e-01
-3.133358244848220231e+00 2.984924623115578157e+00 6.794595344563212347e-01
-3.150765790652932274e+00 3.000000000000000000e+00 7.042074684851625799e-01
-3.168173336457645206e+00 3.015075376884422287e+00 7.280502338203608259e-01
-3.185580882262357250e+00 3.030150753768844574e+00 7.505616099759763182e-01
-3.202988428067069293e+00 3.045226130653266861e+00 7.713399540003951227e-01
-3.220395973871782225e+00 3.060301507537689147e+00 7.900160670275122587e-01
-3.237803519676494268e+00 3.075376884422110990e+00 8.062602912901539742e-01
-3.255211065481206756e+00 3.090452261306533277e+00 8.197886899675358441e-01
-3.272618611285918799e+00 3.105527638190955564e+00 8.303681849165513995e-01
-3.290026157090631287e+00 3.120603015075376963e+00 8.378205526689824767e-01
-3.307433702895343774e+00 3.135678391959799249e+00 8.420252064303994644e-01
-3.324841248700055818e+00 3.150753768844221092e+00 8.429207205169759742e-01
-3.342248794504768306e+00 3.165829145728643379e+00 8.405050830139064733e-01
-3.359656340309480793e+00 3.180904522613065666e+00 8.348346917263855804e-01
1.175009341818082781e-01 2.035175879396985132e-01 7.978572548179616586e-01
1.000933883770959432e-01 2.185929648241206058e-01 7.889450862818138122e-01
8.268584257238359436e-02 2.336683417085427261e-01 7.773476495898016259e-01
6.527829676767127332e-02 2.487437185929648464e-01 7.632791951902300198e-01
4.787075096295893145e-02 2.638190954773869668e-01 7.469915765493873039e-01
3.046320515824660000e-02 2.788944723618090871e-01 7.287681711368012571e-01
1.305565935353426334e-02 2.939698492462311519e-01 7.089172848945816119e-01
-4.351886451178075925e-03 3.090452261306532722e-01 6.877652021273068517e-01
-2.175943225589041519e-02 3.241206030150754480e-01 6.656490477451876275e-01
-3.916697806060273623e-02 3.391959798994975128e-01 6.429096297065098886e-01
-5.657452386531507810e-02 3.542713567839196331e-01 6.198844263769934804e-01
-7.398206967002741996e-02 3.693467336683416979e-01 5.969008764930503474e-01
-9.138961547473975489e-02 3.844221105527638738e-01 5.742701187155195841e-01
-1.087971612794520898e-01 3.994974874371859941e-01 5.522813137093106617e-01
-1.262047070841644247e-01 4.145728643216080589e-01 5.311966646787541491e-01
-1.436122528888767458e-01 4.296482412060301237e-01 5.112472327914361347e-01
-1.610197986935891223e-01 4.447236180904522995e-01 4.926296224522605516e-01
-1.784273444983014156e-01 4.597989949748744198e-01 4.755035885030251541e-01
-1.958348903030137367e-01 4.748743718592965402e-01 4.599905937061872785e-01
-2.132424361077260300e-01 4.899497487437186605e-01 4.461733209222357166e-01
-2.306499819124384065e-01 5.050251256281408363e-01 4.340961208028926710e-01
-2.480575277171507276e-01 5.201005025125629011e-01 4.237663531747213330e-01
-2.654650735218631041e-01 5.351758793969849659e-01 4.151565591258774002e-01
-2.828726193265753697e-01 5.502512562814071417e-01 4.082073816346427075e-01
-3.002801651312877462e-01 5.653266331658292065e-01 4.028311358379720319e-01
-3.176877109360000673e-01 5.804020100502512713e-01 3.989159161111035523e-01
-3.350952567407124438e-01 5.954773869346734472e-01 3.963301163200092514e-01
-3.525028025454247649e-01 6.105527638190955120e-01 3.949272321402950703e-01
-3.699103483501371414e-01 6.256281407035176878e-01 3.945508103461777272e-01
-3.873178941548494070e-01 6.407035175879397526e-01 3.950394095100989156e-01
-4.047254399595617280e-01 6.557788944723618174e-01 3.962314395773228748e-01
-4.221329857642741046e-01 6.708542713567839932e-01 3.979697541638935188e-01
-4.395405315689864811e-01 6.859296482412061691e-01 4.001058789611506294e-01
-4.569480773736988022e-01 7.010050251256282339e-01 4.025037720297471866e-01
-4.743556231784110677e-01 7.160804020100502987e-01 4.050430266759192932e-01
-4.917631689831234443e-01 7.311557788944725855e-01 4.076214446086430243e-01
-5.091707147878357098e-01 7.462311557788945393e-01 4.101569257156067461e-01
-5.265782605925480864e-01 7.613065326633167151e-01 4.125886405694783599e-01
-5.439858063972603519e-01 7.763819095477388910e-01 4.148774721606426907e-01
-5.613933522019728395e-01 7.914572864321608447e-01 4.170057338146334058e-01
-5.788008980066851050e-01 8.065326633165831316e-01 4.189761902607188060e-01
-5.962084438113973706e-01 8.216080402010050854e-01 4.208104278572485923e-01
-6.136159896161097471e-01 8.366834170854271502e-01 4.225466375626245052e-01
-6.310235354208222347e-01 8.517587939698494370e-01 4.242368899219704503e-01
-6.484310812255345002e-01 8.668341708542713908e-01 4.259439947238445323e-01
-6.658386270302468768e-01 8.819095477386936777e-01 4.277380487348509952e-01
-6.832461728349591423e-01 8.969849246231157425e-01 4.296927827778833642e-01
-7.006537186396716299e-01 9.120603015075376963e-01 4.318818241924631818e-01
-7.180612644443838954e-01 9.271356783919599831e-01 4.343749922934161956e-01
-7.354688102490961610e-01 9.422110552763820479e-01 4.372347427994345281e-01
-7.528763560538085375e-01 9.572864321608040017e-01 4.405128723910031185e-01
-7.702839018585209141e-01 9.723618090452262885e-01 4.442475867139864532e-01
-7.876914476632332907e-01 9.874371859296485754e-01 4.484610244845841920e-01
-8.050989934679455562e-01 1.002512562814070529e+00 4.531573171592288563e-01
-8.225065392726578217e-01 1.017587939698492594e+00 4.583212482599161031e-01
-8.399140850773701983e-01 1.032663316582914659e+00 4.639175592981004681e-01
-8.573216308820825748e-01 1.047738693467336946e+00 4.698909307710691374e-01
-8.747291766867949514e-01 1.062814070351759232e+00 4.761666474005479821e-01
-8.921367224915072169e-01 1.077889447236181075e+00 4.826519371533214420e-01
-9.095442682962197045e-01 1.092964824120603140e+00 4.892379541465203263e-01
-9.269518141009318590e-01 1.108040201005025205e+00 4.958023568110405122e-01
-9.443593599056442356e-01 1.123115577889447492e+00 5.022124151638505118e-01
-9.617669057103566121e-01 1.138190954773869779e+00 5.083285651931270799e-01
-9.791744515150688777e-01 1.153266331658291621e+00 5.140083146176394058e-01
-9.965819973197812542e-01 1.168341708542713686e+00 5.191103930196875327e-01
-1.013989543124493631e+00 1.183417085427135973e+00 5.234990308838360917e-01
-1.031397088929205896e+00 1.198492462311558038e+00 5.270482466459210924e-01
-1.048804634733918384e+00 1.213567839195980325e+00 5.296460186361975353e-01
-1.066212180538630427e+00 1.228643216080402167e+00 5.311982198734035432e-01
-1.083619726343342915e+00 1.243718592964824232e+00 5.316321980353786447e-01
-1.101027272148055181e+00 1.258793969849246519e+00 5.308998905142161551e-01
-1.118434817952767446e+00 1.273869346733668584e+00 5.289803750942713156e-01
-1.135842363757479934e+00 1.288944723618090649e+00 5.258817702241641578e-01
-1.153249909562191977e+00 1.304020100502512491e+00 5.216424147697503733e-01
-1.170657455366904465e+00 1.319095477386934778e+00 5.163312751474474771e-01
-1.188065001171616952e+00 1.334170854271357065e+00 5.100475474024169786e-01
-1.205472546976328996e+00 1.349246231155779130e+00 5.029194426229085524e-01
-1.222880092781041483e+00 1.364321608040201195e+00 4.951021655448198389e-01
-1.240287638585753971e+00 1.379396984924623037e+00 4.867751177511877581e-01
-1.257695184390466236e+00 1.394472361809045324e+00 4.781383779536152456e-01
-1.275102730195178502e+00 1.409547738693467611e+00 4.694085319057438865e-01
-1.292510275999890768e+00 1.424623115577889676e+00 4.608139430115131274e-01
-1.309917821804603255e+00 1.439698492462311963e+00 4.525895711550037559e-01
-1.327325367609315743e+00 1.454773869346734028e+00 4.449714612421473703e-01
-1.344732913414027786e+00 1.469849246231156092e+00 4.381910340135595772e-01
-1.362140459218740274e+00 1.484924623115578157e+00 4.324693195369870291e-01
-1.379548005023452761e+00 1.500000000000000222e+00 4.280112781698732771e-01
-1.396955550828164805e+00 1.515075376884422509e+00 4.250003545346796585e-01
-1.414363096632877292e+00 1.530150753768844574e+00 4.235934070993693790e-01
-1.431770642437589558e+00 1.545226130653266639e+00 4.239161493232196376e-01
-1.449178188242301824e+00 1.560301507537688925e+00 4.260592281279744209e-01
-1.466585734047014311e+00 1.575376884422110768e+00 4.300750518921887533e-01
-1.483993279851726577e+00 1.590452261306533055e+00 4.359754635362522168e-01
-1.501400825656439064e+00 1.605527638190955120e+00 4.437303349423727949e-01
-1.518808371461151330e+00 1.620603015075377185e+00 4.532671373861997810e-01
-1.536215917265863595e+00 1.635678391959799471e+00 4.644715193559564859e-01
-1.553623463070576083e+00 1.650753768844221314e+00 4.771888986627157991e-01
-1.571031008875288126e+00 1.665829145728643601e+00 4.912270507007133191e-01
-1.588438554680000614e+00 1.680904522613065666e+00 5.063596497206926950e-01
-1.605846100484713102e+00 1.695979899497487731e+00 5.223306956606376117e-01
-1.623253646289425145e+00 1.711055276381909795e+00 5.388597360566306227e-01
-1.640661192094137633e+00 1.726130653266332082e+00 5.556477714273234669e-01
-1.658068737898850120e+00 1.741206030150753925e+00 5.723837138441807415e-01
-1.675476283703562386e+00 1.756281407035176212e+00 5.887512526676788038e-01
-1.692883829508274651e+00 1.771356783919598499e+00 6.044359690807639129e-01
-1.710291375312986917e+00 1.786432160804020342e+00 6.191325324396877994e-01
-1.727698921117699404e+00 1.801507537688442628e+00 6.325518068540403327e-01
-1.745106466922411670e+00 1.816582914572864471e+00 6.444276959707787578e-01
-1.762514012727123935e+00 1.831658291457286758e+00 6.545235577371678604e-01
-1.779921558531836423e+00 1.846733668341709045e+00 6.626380289154282233e-01
-1.797329104336548466e+00 1.861809045226130888e+00 6.686101111726719948e-01
-1.814736650141260954e+00 1.876884422110553174e+00 6.723233864253275183e-01
-1.832144195945973442e+00 1.891959798994975239e+00 6.737092484316420382e-01
-1.849551741750685485e+00 1.907035175879397304e+00 6.727490599624941225e-01
-1.866959287555397973e+00 1.922110552763819591e+00 6.694751697224877729e-01
-1.884366833360110238e+00 1.937185929648241434e+00 6.639707499548198610e-01
-1.901774379164822726e+00 1.952261306532663721e+00 6.563684437047024867e-01
-1.919181924969534991e+00 1.967336683417085785e+00 6.468478393585695985e-01
-1.936589470774247479e+00 1.982412060301508072e+00 6.356318186187281949e-01
-1.953997016578959744e+00 1.997487437185930359e+00 6.229818518097856028e-01
-1.971404562383671788e+00 2.012562814070351980e+00 6.091923406508833461e-01
-1.988812108188384276e+00 2.027638190954774267e+00 5.945841327038812185e-01
-2.006219653993096763e+00 2.042713567839196109e+00 5.794973530066471756e-01
-2.023627199797809251e+00 2.057788944723618396e+00 5.642837163702680847e-01
-2.041034745602521294e+00 2.072864321608040683e+00 5.492984979846786686e-01
-2.058442291407233782e+00 2.087939698492462970e+00 5.348923499544419036e-01
-2.075849837211945825e+00 2.103015075376884813e+00 5.214031568914443415e-01
-2.093257383016658313e+00 2.118090452261306655e+00 5.091481245489609675e-01
-2.110664928821370800e+00 2.133165829145728942e+00 4.984162916305872049e-01
-2.128072474626082844e+00 2.148241206030151229e+00 4.894616464031015246e-01
-2.145480020430795332e+00 2.163316582914573516e+00 4.824970167553085942e-01
-2.162887566235507819e+00 2.178391959798995359e+00 4.776888851588173002e-01
-2.180295112040219863e+00 2.193467336683417201e+00 4.751532589910062443e-01
-2.197702657844932350e+00 2.208542713567839488e+00 4.749527023619661281e-01
-2.215110203649644838e+00 2.223618090452261775e+00 4.770946085182347640e-01
-2.232517749454357325e+00 2.238693467336684062e+00 4.815307627208686436e-01
-2.249925295259069369e+00 2.253768844221105905e+00 4.881582149141895366e-01
-2.267332841063781856e+00 2.268844221105528192e+00 4.968214502536974497e-01
-2.284740386868494344e+00 2.283919597989950478e+00 5.073158144072753561e-01
-2.302147932673206387e+00 2.298994974874372321e+00 5.193921202447094876e-01
-2.319555478477918875e+00 2.314070351758794608e+00 5.327623338315947699e-01
-2.336963024282630919e+00 2.329145728643216451e+00 5.471062112535449717e-01
-2.354370570087342962e+00 2.344221105527638738e+00 5.620787343706009631e-01
-2.371778115892055894e+00 2.359296482412061025e+00 5.773181737245687284e-01
-2.389185661696767937e+00 2.374371859296482867e+00 5.924545909935177157e-01
-2.406593207501480869e+00 2.389447236180905154e+00 6.071185820096034469e-01
-2.424000753306192468e+00 2.404522613065326997e+00 6.209500547223685274e-01
-2.441408299110904956e+00 2.419597989949749284e+00 6.336068347774141962e-01
-2.458815844915616999e+00 2.434673366834171571e+00 6.447728946469294398e-01
-2.476223390720329931e+00 2.449748743718593413e+00 6.541660104288569144e-01
-2.493630936525041975e+00 2.464824120603015700e+00 6.615446633392524367e-01
-2.511038482329754462e+00 2.479899497487437543e+00 6.667140202550650985e-01
-2.528446028134466506e+00 2.494974874371859830e+00 6.695308490102572785e-01
-2.545853573939178993e+00 2.510050251256282117e+00 6.699072489959891907e-01
-2.563261119743891481e+00 2.525125628140703515e+00 6.678131053682442309e-01
-2.580668665548603968e+00 2.540201005025125802e+00 6.632772051546451664e-01
-2.598076211353316012e+00 2.555276381909547645e+00 6.563869850523258442e-01
-2.615483757158028499e+00 2.570351758793969932e+00 6.472869129592956350e-01
-2.632891302962740543e+00 2.585427135678392219e+00 6.361755375033789628e-01
-2.650298848767453030e+00 2.600502512562814506e+00 6.233012712471484029e-01
-2.667706394572165518e+00 2.615577889447236792e+00 6.089570030964298608e-01
-2.685113940376877562e+00 2.630653266331658635e+00 5.934736630049859407e-01
-2.702521486181589605e+00 2.645728643216080922e+00 5.772128866870166464e-01
-2.719929031986302537e+00 2.660804020100503209e+00 5.605589491331764984e-01
-2.737336577791014580e+00 2.675879396984925496e+00 5.439101527735235031e-01
-2.754744123595727512e+00 2.690954773869347338e+00 5.276698687404889343e-01
-2.772151669400439555e+00 2.706030150753769181e+00 5.122374375641085553e-01
-2.789559215205151599e+00 2.721105527638191024e+00 4.979991386040957813e-01
-2.806966761009863642e+00 2.736180904522613311e+00 4.853194355327307696e-01
-2.824374306814576574e+00 2.751256281407035598e+00 4.745326982937774218e-01
-2.841781852619288617e+00 2.766331658291457885e+00 4.659355903594808446e-01
-2.859189398424001105e+00 2.781407035175879727e+00 4.597802940877788180e-01
-2.876596944228713593e+00 2.796482412060302014e+00 4.562687269487973318e-01
-2.894004490033425636e+00 2.811557788944724301e+00 4.555478778425330888e-01
-2.911412035838138124e+00 2.826633165829146588e+00 4.577063662502709462e-01
-2.928819581642850611e+00 2.841708542713568431e+00 4.627722982004212060e-01
-2.946227127447562655e+00 2.856783919597990717e+00 4.707124626864529482e-01
-2.963634673252275142e+00 2.871859296482412116e+00 4.814328809856605607e-01
-2.981042219056987186e+00 2.886934673366834403e+00 4.947806900436997335e-01
-2.998449764861699673e+00 2.902010050251256690e+00 5.105473104592225253e-01
-3.015857310666412161e+00 2.917085427135678977e+00 5.284728203525346224e-01
-3.033264856471124649e+00 2.932160804020101263e+00 5.482514292200197925e-01
-3.050672402275837136e+00 2.947236180904523106e+00 5.695379213947374675e-01
-3.068079948080549180e+00 2.962311557788945393e+00 5.919549175152659659e-01
-3.085487493885261223e+00 2.977386934673367680e+00 6.151007849278335993e-01
-3.102895039689974155e+00 2.992462311557789523e+00 6.385580145948668296e-01
-3.120302585494686198e+00 3.007537688442211810e+00 6.619018731365796659e-01
-3.137710131299398242e+00 3.022613065326633208e+00 6.847091342625152288e-01
-3.155117677104111173e+00 3.037688442211055495e+00 7.065666941157431324e-01
-3.172525222908823217e+00 3.052763819095477782e+00 7.270798799000485202e-01
-3.189932768713535260e+00 3.067839195979900069e+00 7.458802704256551896e-01
-3.207340314518248192e+00 3.082914572864322356e+00 7.626328606226329132e-01
-3.224747860322960236e+00 3.097989949748744198e+00 7.770424192663719642e-01
-3.242155406127672279e+00 3.113065326633166485e+00 7.888589096821784219e-01
-3.259562951932384767e+00 3.128140703517588772e+00 7.978818665164574275e-01
-3.276970497737097254e+00 3.143216080402010615e+00 8.039636471889435310e-01
-3.294378043541809298e+00 3.158291457286432902e+00 8.070115037361385024e-01
-3.311785589346521785e+00 3.173366834170854744e+00 8.069884487524520145e-01
-3.329193135151234273e+00 3.188442211055277031e+00 8.039129173505966675e-01
-3.346600680955946316e+00 3.203517587939699318e+00 7.978572548179614365e-01
1.305565935353425189e-01 2.261306532663316660e-01 7.595783780061290402e-01
1.131490477306301839e-01 2.412060301507537863e-01 7.507504500401059877e-01
9.574150192591784903e-02 2.562814070351758788e-01 7.395422197967674860e-01
7.833395612120550022e-02 2.713567839195979992e-01 7.261656892542057706e-01
6.092641031649317918e-02 2.864321608040201195e-01 7.108648346986125022e-01
4.351886451178084425e-02 3.015075376884422398e-01 6.939096398244515296e-01
2.611131870706850933e-02 3.165829145728643601e-01 6.755897331582277898e-01
8.703772902356169197e-03 3.316582914572864249e-01 6.562077870414614322e-01
-8.703772902356169197e-03 3.467336683417085452e-01 6.360728377348707774e-01
-2.611131870706849198e-02 3.618090452261307211e-01 6.154936846252585525e-01
-4.351886451178083037e-02 3.768844221105528414e-01 5.947725211280707747e-01
-6.092641031649316530e-02 3.919597989949749062e-01 5.741989408731236200e-01
-7.833395612120550022e-02 4.070351758793970265e-01 5.540444504155030980e-01
-9.574150192591784903e-02 4.221105527638191468e-01 5.345576043833485391e-01
-1.131490477306301839e-01 4.371859296482412671e-01 5.159598610828748377e-01
-1.305565935353424911e-01 4.522613065326633319e-01 4.984422366094301005e-01
-1.479641393400548677e-01 4.673366834170855078e-01 4.821628139873907481e-01
-1.653716851447671610e-01 4.824120603015075726e-01 4.672451413381531471e-01
-1.827792309494795098e-01 4.974874371859296929e-01 4.537775301286249841e-01
-2.001867767541918031e-01 5.125628140703518687e-01 4.418132417595515005e-01
-2.175943225589041796e-01 5.276381909547740445e-01 4.313715286795182235e-01
-2.350018683636164729e-01 5.427135678391959983e-01 4.224394753973094163e-01
-2.524094141683288495e-01 5.577889447236181741e-01 4.149745657150643585e-01
-2.698169599730411705e-01 5.728643216080402389e-01 4.089078856699631670e-01
-2.872245057777535471e-01 5.879396984924624148e-01 4.041478574449038352e-01
-3.046320515824658681e-01 6.030150753768844796e-01 4.005843882111096432e-01
-3.220395973871782447e-01 6.180904522613066554e-01 3.980933097432020062e-01
-3.394471431918905657e-01 6.331658291457287202e-01 3.965409798632900107e-01
-3.568546889966028313e-01 6.482412060301508960e-01 3.957889154029048950e-01
-3.742622348013151523e-01 6.633165829145729608e-01 3.956983284116012967e-01
-3.916697806060274734e-01 6.783919597989950256e-01 3.961344426946402653e-01
-4.090773264107399054e-01 6.934673366834173125e-01 3.969704762529696618e-01
-4.264848722154522265e-01 7.085427135678392663e-01 3.980911865728751220e-01
-4.438924180201644920e-01 7.236180904522614421e-01 3.993958896461020647e-01
-4.612999638248768131e-01 7.386934673366836179e-01 4.008008797078581043e-01
-4.787075096295892451e-01 7.537688442211056827e-01 4.022411945221669449e-01
-4.961150554343015662e-01 7.688442211055277475e-01 4.036716901431817162e-01
-5.135226012390138317e-01 7.839195979899498123e-01 4.050674089305011938e-01
-5.309301470437262083e-01 7.989949748743719882e-01 4.064232446738906268e-01
-5.483376928484385848e-01 8.140703517587940530e-01 4.077529284631297712e-01
-5.657452386531509614e-01 8.291457286432162288e-01 4.090873779075802630e-01
-5.831527844578632269e-01 8.442211055276384046e-01 4.104724699764537577e-01
-6.005603302625754925e-01 8.592964824120604694e-01 4.119663136389922764e-01
-6.179678760672879800e-01 8.743718592964825342e-01 4.136361122250660771e-01
-6.353754218720002456e-01 8.894472361809047101e-01 4.155547166488824939e-01
-6.527829676767126221e-01 9.045226130653268859e-01 4.177969790550505325e-01
-6.701905134814248877e-01 9.195979899497489507e-01 4.204360218429675777e-01
-6.875980592861373752e-01 9.346733668341710155e-01 4.235395392660480374e-01
-7.050056050908496408e-01 9.497487437185930803e-01 4.271662478313848488e-01
-7.224131508955619063e-01 9.648241206030152561e-01 4.313625975701614879e-01
-7.398206967002742829e-01 9.798994974874373209e-01 4.361598490183765109e-01
-7.572282425049866594e-01 9.949748743718593857e-01 4.415716106292035814e-01
-7.746357883096990360e-01 1.010050251256281673e+00 4.475919185949342460e-01
-7.920433341144113015e-01 1.025125628140703737e+00 4.541939260182950577e-01
-8.094508799191235671e-01 1.040201005025125802e+00 4.613292514301957081e-01
-8.268584257238359436e-01 1.055276381909547867e+00 4.689280182439050093e-01
-8.442659715285483202e-01 1.070351758793969932e+00 4.768995973438570624e-01
-8.616735173332606967e-01 1.085427135678392219e+00 4.851340451375861229e-01
-8.790810631379729623e-01 1.100502512562814283e+00 4.935042095732309897e-01
-8.964886089426853388e-01 1.115577889447236348e+00 5.018684573656735370e-01
-9.138961547473976044e-01 1.130653266331658413e+00 5.100739574932926512e-01
-9.313037005521099809e-01 1.145728643216080478e+00 5.179604394114384336e-01
-9.487112463568222465e-01 1.160804020100502765e+00 5.253643298281489571e-01
-9.661187921615346230e-01 1.175879396984924830e+00 5.321231597037571204e-01
-9.835263379662469996e-01 1.190954773869346894e+00 5.380801237114150037e-01
-1.000933883770959376e+00 1.206030150753769181e+00 5.430886680044981762e-01
-1.018341429575671642e+00 1.221105527638191024e+00 5.470169789782701741e-01
-1.035748975380384129e+00 1.236180904522613311e+00 5.497522459047441412e-01
-1.053156521185096173e+00 1.251256281407035376e+00 5.512045738942663586e-01
-1.070564066989808660e+00 1.266331658291457440e+00 5.513104305414679995e-01
-1.087971612794520926e+00 1.281407035175879727e+00 5.500355197075108560e-01
-1.105379158599233191e+00 1.296482412060301792e+00 5.473769889525303967e-01
-1.122786704403945679e+00 1.311557788944723635e+00 5.433648928610655959e-01
-1.140194250208657722e+00 1.326633165829145700e+00 5.380628525266780704e-01
-1.157601796013370210e+00 1.341708542713567986e+00 5.315678713447917758e-01
-1.175009341818082698e+00 1.356783919597990273e+00 5.240092885172451531e-01
-1.192416887622794741e+00 1.371859296482412338e+00 5.155468737696515813e-01
-1.209824433427507229e+00 1.386934673366834181e+00 5.063680891669941619e-01
-1.227231979232219716e+00 1.402010050251256246e+00 4.966845660133577534e-01
-1.244639525036931760e+00 1.417085427135678533e+00 4.867278660678299729e-01
-1.262047070841644247e+00 1.432160804020100819e+00 4.767446161444076624e-01
-1.279454616646356291e+00 1.447236180904522884e+00 4.669911230618749021e-01
-1.296862162451068778e+00 1.462311557788945171e+00 4.577275913852056899e-01
-1.314269708255781266e+00 1.477386934673367236e+00 4.492120790231997063e-01
-1.331677254060493309e+00 1.492462311557789079e+00 4.416943351546640528e-01
-1.349084799865205797e+00 1.507537688442211365e+00 4.354096708609335176e-01
-1.366492345669918285e+00 1.522613065326633430e+00 4.305730150441692272e-01
-1.383899891474630550e+00 1.537688442211055717e+00 4.273733065979607448e-01
-1.401307437279342816e+00 1.552763819095477782e+00 4.259683683534271070e-01
-1.418714983084055081e+00 1.567839195979899625e+00 4.264803991309739084e-01
-1.436122528888767569e+00 1.582914572864321912e+00 4.289922074614690439e-01
-1.453530074693480056e+00 1.597989949748743976e+00 4.335442944697203704e-01
-1.470937620498192100e+00 1.613065326633166263e+00 4.401328743934194709e-01
-1.488345166302904587e+00 1.628140703517588328e+00 4.487088996768621163e-01
-1.505752712107617075e+00 1.643216080402010171e+00 4.591781340344520124e-01
-1.523160257912329119e+00 1.658291457286432458e+00 4.714022918850875876e-01
-1.540567803717041606e+00 1.673366834170854522e+00 4.852012367197446885e-01
-1.557975349521753872e+00 1.688442211055276809e+00 5.003562049145829915e-01
-1.575382895326466137e+00 1.703517587939698874e+00 5.166139958879827354e-01
-1.592790441131178625e+00 1.718592964824120939e+00 5.336920449666341382e-01
-1.610197986935890890e+00 1.733668341708542782e+00 5.512842724987885301e-01
-1.627605532740603378e+00 1.748743718592965068e+00 5.690675822228171699e-01
-1.645013078545315643e+00 1.763819095477387133e+00 5.867088642068609694e-01
-1.662420624350027909e+00 1.778894472361809420e+00 6.038723432967890714e-01
-1.679828170154740397e+00 1.793969849246231707e+00 6.202271033439559211e-01
-1.697235715959452440e+00 1.809045226130653328e+00 6.354546108423543282e-01
-1.714643261764164928e+00 1.824120603015075615e+00 6.492560592008678189e-01
-1.732050807568877415e+00 1.839195979899497679e+00 6.613593568210781592e-01
-1.749458353373589459e+00 1.854271356783919966e+00 6.715255884481149407e-01
-1.766865899178301946e+00 1.869346733668342253e+00 6.795547898060996239e-01
-1.784273444983014212e+00 1.884422110552764096e+00 6.852908901088260452e-01
-1.801680990787726477e+00 1.899497487437186161e+00 6.886256953353597776e-01
-1.819088536592438965e+00 1.914572864321608225e+00 6.895018067682451290e-01
-1.836496082397151230e+00 1.929648241206030512e+00 6.879143937113173513e-01
-1.853903628201863718e+00 1.944723618090452799e+00 6.839117659620385092e-01
-1.871311174006575762e+00 1.959798994974874642e+00 6.775947198757840129e-01
-1.888718719811288249e+00 1.974874371859296929e+00 6.691146610465339428e-01
-1.906126265616000737e+00 1.989949748743718771e+00 6.586705360305227241e-01
-1.923533811420713224e+00 2.005025125628141058e+00 6.465046344353231333e-01
-1.940941357225425268e+00 2.020100502512563345e+00 6.328973503714365734e-01
-1.958348903030137533e+00 2.035175879396985188e+00 6.181610180257476328e-01
-1.975756448834849799e+00 2.050251256281407475e+00 6.026329593169489351e-01
-1.993163994639562286e+00 2.065326633165829318e+00 5.866679016411322500e-01
-2.010571540444274774e+00 2.080402010050251604e+00 5.706299400938495969e-01
-2.027979086248986818e+00 2.095477386934673891e+00 5.548842308326427109e-01
-2.045386632053699305e+00 2.110552763819096178e+00 5.397886100894906392e-01
-2.062794177858411349e+00 2.125628140703518021e+00 5.256853365314910764e-01
-2.080201723663123836e+00 2.140703517587939864e+00 5.128931530898939162e-01
-2.097609269467836324e+00 2.155778894472362150e+00 5.016998580391447415e-01
-2.115016815272548811e+00 2.170854271356784437e+00 4.923555641337340472e-01
-2.132424361077260855e+00 2.185929648241206724e+00 4.850668092415872379e-01
-2.149831906881973342e+00 2.201005025125628567e+00 4.799916624988483371e-01
-2.167239452686685830e+00 2.216080402010050410e+00 4.772359470046505514e-01
-2.184646998491398318e+00 2.231155778894472697e+00 4.768506740192372528e-01
-2.202054544296110361e+00 2.246231155778894983e+00 4.788307551462211431e-01
-2.219462090100822849e+00 2.261306532663317270e+00 4.831150287541970401e-01
-2.236869635905534892e+00 2.276381909547739113e+00 4.895876056547562860e-01
-2.254277181710247380e+00 2.291457286432160956e+00 4.980805075614979094e-01
-2.271684727514959867e+00 2.306532663316583243e+00 5.083775408754346303e-01
-2.289092273319672355e+00 2.321608040201005529e+00 5.202193186335797304e-01
-2.306499819124384398e+00 2.336683417085427816e+00 5.333093157481385571e-01
-2.323907364929096442e+00 2.351758793969849659e+00 5.473208176347997833e-01
-2.341314910733808929e+00 2.366834170854271502e+00 5.619046005972838653e-01
-2.358722456538521417e+00 2.381909547738693789e+00 5.766971644387048901e-01
-2.376130002343233460e+00 2.396984924623116076e+00 5.913293241523556176e-01
-2.393537548147946392e+00 2.412060301507538362e+00 6.054349585444946946e-01
-2.410945093952657992e+00 2.427135678391960205e+00 6.186597094858451440e-01
-2.428352639757370479e+00 2.442211055276382048e+00 6.306694262840598642e-01
-2.445760185562082967e+00 2.457286432160804335e+00 6.411581554019871731e-01
-2.463167731366795898e+00 2.472361809045226178e+00 6.498554862806459331e-01
-2.480575277171507942e+00 2.487437185929648464e+00 6.565330791075961736e-01
-2.497982822976219985e+00 2.502512562814070307e+00 6.610102196357613424e-01
-2.515390368780932473e+00 2.517587939698492594e+00 6.631582691368121951e-01
-2.532797914585644961e+00 2.532663316582914881e+00 6.629039037085159292e-01
-2.550205460390357004e+00 2.547738693467337168e+00 6.602310658114243225e-01
-2.567613006195069936e+00 2.562814070351759455e+00 6.551815813906468611e-01
-2.585020551999781979e+00 2.577889447236181297e+00 6.478544275031673516e-01
-2.602428097804494023e+00 2.592964824120603584e+00 6.384036672550543745e-01
-2.619835643609206510e+00 2.608040201005025871e+00 6.270351002847535105e-01
-2.637243189413918998e+00 2.623115577889447270e+00 6.140017072499465156e-01
-2.654650735218631485e+00 2.638190954773869557e+00 5.995979950597790653e-01
-2.672058281023343529e+00 2.653266331658291399e+00 5.841533752643049970e-01
-2.689465826828055572e+00 2.668341708542713686e+00 5.680247304580567924e-01
-2.706873372632768504e+00 2.683417085427135973e+00 5.515883422446750117e-01
-2.724280918437480548e+00 2.698492462311558260e+00 5.352313688084311405e-01
-2.741688464242193035e+00 2.713567839195980103e+00 5.193430701141625860e-01
-2.759096010046905523e+00 2.728643216080402389e+00 5.043059839894304952e-01
-2.776503555851617566e+00 2.743718592964823788e+00 4.904872567280064155e-01
-2.793911101656329610e+00 2.758793969849246075e+00 4.782303274072965960e-01
-2.811318647461042541e+00 2.773869346733668362e+00 4.678471559665809965e-01
-2.828726193265754585e+00 2.788944723618090649e+00 4.596111714943951765e-01
-2.846133739070466628e+00 2.804020100502512491e+00 4.537510994751585702e-01
-2.863541284875179560e+00 2.819095477386934778e+00 4.504458053978760979e-01
-2.880948830679891604e+00 2.834170854271357065e+00 4.498202676698274671e-01
-2.898356376484603647e+00 2.849246231155779352e+00 4.519427658138596704e-01
-2.915763922289316579e+00 2.864321608040201195e+00 4.568233411240112396e-01
-2.933171468094028622e+00 2.879396984924623482e+00 4.644135570150612624e-01
-2.950579013898740666e+00 2.894472361809045324e+00 4.746075559537656918e-01
-2.967986559703453153e+00 2.909547738693467611e+00 4.872443798334264442e-01
-2.985394105508165641e+00 2.924623115577889898e+00 5.021114916656791438e-01
-3.002801651312878128e+00 2.939698492462312185e+00 5.189494091990761726e-01
-3.020209197117590616e+00 2.954773869346734472e+00 5.374573361704456653e-01
-3.037616742922302659e+00 2.969849246231155870e+00 5.572996549261548527e-01
-3.055024288727015147e+00 2.984924623115578157e+00 5.781131256138773988e-01
-3.072431834531727191e+00 3.000000000000000444e+00 5.995146224505174537e-01
-3.089839380336439678e+00 3.015075376884422287e+00 6.211092270309065411e-01
-3.107246926141152166e+00 3.030150753768844574e+00 6.424984924628965866e-01
-3.124654471945864209e+00 3.045226130653266416e+00 6.632886903979731130e-01
-3.142062017750576697e+00 3.060301507537688703e+00 6.830988557634638525e-01
-3.159469563555289184e+00 3.075376884422110990e+00 7.015684510761734938e-01
-3.176877109360001228e+00 3.090452261306533277e+00 7.183644834070634921e-01
-3.194284655164714160e+00 3.105527638190955564e+00 7.331879220546536624e-01
-3.211692200969426203e+00 3.120603015075376963e+00 7.457792833647318709e-01
-3.229099746774138247e+00 3.135678391959799249e+00 7.559232704220623100e-01
-3.246507292578850290e+00 3.150753768844221536e+00 7.634523789874905209e-01
-3.263914838383563222e+00 3.165829145728643379e+00 7.682494064622646945e-01
-3.281322384188275265e+00 3.180904522613065666e+00 7.702488271960480359e-01
-3.298729929992987309e+00 3.195979899497487509e+00 7.694370244625181599e-01
-3.316137475797700240e+00 3.211055276381909795e+00 7.658513962495419047e-01
-3.333545021602412284e+00 3.226130653266332082e+00 7.595783780061288182e-01
1.436122528888767735e-01 2.487437185929648464e-01 7.207736965798651196e-01
1.262047070841644525e-01 2.638190954773869668e-01 7.122041264307654718e-01
1.087971612794521037e-01 2.788944723618090871e-01 7.015685763165429023e-01
9.138961547473976876e-02 2.939698492462312074e-01 6.890743789030786548e-01
7.398206967002743384e-02 3.090452261306532722e-01 6.749551396556677796e-01
5.657452386531510585e-02 3.241206030150754480e-01 6.594649398417447017e-01
3.916697806060277093e-02 3.391959798994975683e-01 6.428722629688773393e-01
2.175943225589043253e-02 3.542713567839196331e-01 6.254537958751296145e-01
4.351886451178093272e-03 3.693467336683418090e-01 6.074882554716483085e-01
-1.305565935353422864e-02 3.844221105527638738e-01 5.892503882149409122e-01
-3.046320515824656530e-02 3.994974874371859941e-01 5.710052819103748067e-01
-4.787075096295890370e-02 4.145728643216081144e-01 5.530031186560513401e-01
-6.527829676767124556e-02 4.296482412060302347e-01 5.354744839431676562e-01
-8.268584257238358048e-02 4.447236180904523550e-01 5.186263305211615826e-01
-1.000933883770959154e-01 4.597989949748744198e-01 5.026386770588799902e-01
-1.175009341818082226e-01 4.748743718592965402e-01 4.876621013804825489e-01
-1.349084799865205853e-01 4.899497487437187160e-01 4.738160666559388390e-01
-1.523160257912329063e-01 5.050251256281408363e-01 4.611880969320834023e-01
-1.697235715959452551e-01 5.201005025125629011e-01 4.498337963607571544e-01
-1.871311174006575484e-01 5.351758793969849659e-01 4.397776849695387846e-01
-2.045386632053699250e-01 5.502512562814071417e-01 4.310148033627431152e-01
-2.219462090100822182e-01 5.653266331658292065e-01 4.235130198383798561e-01
-2.393537548147945948e-01 5.804020100502513824e-01 4.172159565190114439e-01
-2.567613006195069159e-01 5.954773869346734472e-01 4.120464366242699294e-01
-2.741688464242192924e-01 6.105527638190955120e-01 4.079103432988972489e-01
-2.915763922289315579e-01 6.256281407035176878e-01 4.047007717189016751e-01
-3.089839380336439900e-01 6.407035175879398636e-01 4.023023507178439262e-01
-3.263914838383563111e-01 6.557788944723620395e-01 4.005956080109229767e-01
-3.437990296430685766e-01 6.708542713567839932e-01 3.994612542677790645e-01
-3.612065754477808976e-01 6.859296482412061691e-01 3.987842657326671758e-01
-3.786141212524932187e-01 7.010050251256282339e-01 3.984576526677736097e-01
-3.960216670572056508e-01 7.160804020100504097e-01 3.983858113786846733e-01
-4.134292128619179718e-01 7.311557788944725855e-01 3.984873706752079525e-01
-4.308367586666302373e-01 7.462311557788945393e-01 3.986974589662818369e-01
-4.482443044713425584e-01 7.613065326633167151e-01 3.989693353701023182e-01
-4.656518502760549905e-01 7.763819095477388910e-01 3.992753467806975931e-01
-4.830593960807673115e-01 7.914572864321608447e-01 3.996071922781542218e-01
-5.004669418854795770e-01 8.065326633165831316e-01 3.999754960890430922e-01
-5.178744876901919536e-01 8.216080402010050854e-01 4.004087099762497770e-01
-5.352820334949043302e-01 8.366834170854271502e-01 4.009513849486142090e-01
-5.526895792996167067e-01 8.517587939698494370e-01 4.016618700339028569e-01
-5.700971251043289723e-01 8.668341708542716129e-01 4.026095120876549416e-01
-5.875046709090412378e-01 8.819095477386935666e-01 4.038714447913908656e-01
-6.049122167137537254e-01 8.969849246231157425e-01 4.055290667554620199e-01
-6.223197625184659909e-01 9.120603015075378073e-01 4.076643176752102748e-01
-6.397273083231783675e-01 9.271356783919599831e-01 4.103558675548156787e-01
-6.571348541278906330e-01 9.422110552763821589e-01 4.136753369476626752e-01
-6.745423999326030096e-01 9.572864321608041127e-01 4.176836658818521841e-01
-6.919499457373153861e-01 9.723618090452262885e-01 4.224277456434803457e-01
-7.093574915420276517e-01 9.874371859296484644e-01 4.279374209599012824e-01
-7.267650373467400282e-01 1.002512562814070529e+00 4.342229605225866873e-01
-7.441725831514524048e-01 1.017587939698492594e+00 4.412730814534782664e-01
-7.615801289561646703e-01 1.032663316582914881e+00 4.490535985602916447e-01
-7.789876747608770469e-01 1.047738693467336946e+00 4.575067524191836488e-01
-7.963952205655893124e-01 1.062814070351759010e+00 4.665512518963279009e-01
-8.138027663703016890e-01 1.077889447236181075e+00 4.760830471461918734e-01
-8.312103121750140655e-01 1.092964824120603140e+00 4.859768289091329074e-01
-8.486178579797263311e-01 1.108040201005025427e+00 4.960882295997312008e-01
-8.660254037844387076e-01 1.123115577889447492e+00 5.062566817624049031e-01
-8.834329495891510842e-01 1.138190954773869557e+00 5.163088704980502985e-01
-9.008404953938632387e-01 1.153266331658291621e+00 5.260626989407818366e-01
-9.182480411985757263e-01 1.168341708542713686e+00 5.353316702606081279e-01
-9.356555870032879918e-01 1.183417085427135973e+00 5.439295764143919909e-01
-9.530631328080003684e-01 1.198492462311558038e+00 5.516753733360509893e-01
-9.704706786127127449e-01 1.213567839195980103e+00 5.583981147538158440e-01
-9.878782244174251215e-01 1.228643216080402167e+00 5.639418125794406489e-01
-1.005285770222137387e+00 1.243718592964824232e+00 5.681700909824526358e-01
-1.022693316026849875e+00 1.258793969849246519e+00 5.709705039072909827e-01
-1.040100861831561918e+00 1.273869346733668584e+00 5.722583918898542787e-01
-1.057508407636274406e+00 1.288944723618090649e+00 5.719801634714698491e-01
-1.074915953440986671e+00 1.304020100502512935e+00 5.701158990949815042e-01
-1.092323499245698937e+00 1.319095477386934778e+00 5.666811908193440939e-01
-1.109731045050411424e+00 1.334170854271356843e+00 5.617281491492570611e-01
-1.127138590855123468e+00 1.349246231155779130e+00 5.553455283201383930e-01
-1.144546136659835955e+00 1.364321608040201417e+00 5.476579430230000822e-01
-1.161953682464548443e+00 1.379396984924623482e+00 5.388241722685994661e-01
-1.179361228269260486e+00 1.394472361809045324e+00 5.290345693116145220e-01
-1.196768774073972974e+00 1.409547738693467611e+00 5.185076196994130582e-01
-1.214176319878685462e+00 1.424623115577889454e+00 5.074857119865063826e-01
-1.231583865683397727e+00 1.439698492462311741e+00 4.962302068841862313e-01
-1.248991411488109993e+00 1.454773869346734028e+00 4.850159100385106337e-01
-1.266398957292822258e+00 1.469849246231156092e+00 4.741250707300920242e-01
-1.283806503097534746e+00 1.484924623115578157e+00 4.638410430993132327e-01
-1.301214048902247011e+00 1.500000000000000222e+00 4.544417576181735696e-01
-1.318621594706959277e+00 1.515075376884422287e+00 4.461931581275382364e-01
-1.336029140511671764e+00 1.530150753768844574e+00 4.393427635931748121e-01
-1.353436686316384252e+00 1.545226130653266639e+00 4.341135136541964812e-01
-1.370844232121096296e+00 1.560301507537688925e+00 4.306980529884706366e-01
-1.388251777925808783e+00 1.575376884422110768e+00 4.292536015454677112e-01
-1.405659323730521049e+00 1.590452261306532833e+00 4.298975459413540423e-01
-1.423066869535233314e+00 1.605527638190955120e+00 4.327038720142412642e-01
-1.440474415339945802e+00 1.620603015075377185e+00 4.377005400317595107e-01
-1.457881961144658067e+00 1.635678391959799471e+00 4.448678827456520324e-01
-1.475289506949370333e+00 1.650753768844221314e+00 4.541380828913184620e-01
-1.492697052754082820e+00 1.665829145728643379e+00 4.653957613905246316e-01
-1.510104598558795086e+00 1.680904522613065666e+00 4.784796810395835487e-01
-1.527512144363507574e+00 1.695979899497487731e+00 4.931855434961401885e-01
-1.544919690168219617e+00 1.711055276381910017e+00 5.092698305780859469e-01
-1.562327235972932105e+00 1.726130653266332082e+00 5.264546149249018647e-01
-1.579734781777644592e+00 1.741206030150753925e+00 5.444332405984795287e-01
-1.597142327582356636e+00 1.756281407035175990e+00 5.628767518414118376e-01
-1.614549873387069123e+00 1.771356783919598277e+00 5.814409285443197239e-01
-1.631957419191781611e+00 1.786432160804020342e+00 5.997737705179075896e-01
-1.649364964996493654e+00 1.801507537688442628e+00 6.175232598636720693e-01
-1.666772510801206142e+00 1.816582914572864915e+00 6.343452219468194153e-01
-1.684180056605918407e+00 1.831658291457286536e+00 6.499111009571701958e-01
-1.701587602410630895e+00 1.846733668341708823e+00 6.639154659561917748e-01
-1.718995148215343161e+00 1.861809045226130888e+00 6.760830676995945865e-01
-1.736402694020055426e+00 1.876884422110553174e+00 6.861752753331656907e-01
-1.753810239824767914e+00 1.891959798994975461e+00 6.939957351120223938e-01
-1.771217785629479957e+00 1.907035175879397082e+00 6.993951103106977873e-01
-1.788625331434192445e+00 1.922110552763819369e+00 7.022747820924603035e-01
-1.806032877238904932e+00 1.937185929648241434e+00 7.025894148178839504e-01
-1.823440423043616976e+00 1.952261306532663721e+00 7.003483155402019378e-01
-1.840847968848329463e+00 1.967336683417086007e+00 6.956155456356007960e-01
-1.858255514653041729e+00 1.982412060301507628e+00 6.885087719745132118e-01
-1.875663060457754217e+00 1.997487437185929915e+00 6.791968750426129464e-01
-1.893070606262466482e+00 2.012562814070351980e+00 6.678963612362250890e-01
-1.910478152067178970e+00 2.027638190954774267e+00 6.548666554540080176e-01
-1.927885697871891235e+00 2.042713567839196553e+00 6.404043773702926545e-01
-1.945293243676603279e+00 2.057788944723618396e+00 6.248367297263892617e-01
-1.962700789481315766e+00 2.072864321608040683e+00 6.085141489880582233e-01
-1.980108335286028254e+00 2.087939698492462526e+00 5.918023872328600499e-01
-1.997515881090740741e+00 2.103015075376884813e+00 5.750742086758520166e-01
-2.014923426895452785e+00 2.118090452261307099e+00 5.587008944375222441e-01
-2.032330972700165272e+00 2.133165829145728942e+00 5.430437547306368185e-01
-2.049738518504877316e+00 2.148241206030151229e+00 5.284458484326949312e-01
-2.067146064309589804e+00 2.163316582914573072e+00 5.152241059751647700e-01
-2.084553610114302291e+00 2.178391959798995359e+00 5.036620426959694807e-01
-2.101961155919014335e+00 2.193467336683417646e+00 4.940032364618976990e-01
-2.119368701723726822e+00 2.208542713567839488e+00 4.864457257801451662e-01
-2.136776247528439310e+00 2.223618090452261775e+00 4.811374631965278370e-01
-2.154183793333151353e+00 2.238693467336683618e+00 4.781729340316680510e-01
-2.171591339137863841e+00 2.253768844221105905e+00 4.775910230289439062e-01
-2.188998884942576328e+00 2.268844221105528192e+00 4.793741819416217909e-01
-2.206406430747288372e+00 2.283919597989950478e+00 4.834489201865562746e-01
-2.223813976552000859e+00 2.298994974874372321e+00 4.896876091883687332e-01
-2.241221522356713347e+00 2.314070351758794164e+00 4.979115596977058966e-01
-2.258629068161425835e+00 2.329145728643216451e+00 5.078953009539319829e-01
-2.276036613966137878e+00 2.344221105527638738e+00 5.193719618186167786e-01
-2.293444159770850366e+00 2.359296482412061025e+00 5.320396276332703955e-01
-2.310851705575562409e+00 2.374371859296482867e+00 5.455685231970678339e-01
-2.328259251380274453e+00 2.389447236180904710e+00 5.596088524879785364e-01
-2.345666797184987384e+00 2.404522613065326997e+00 5.737991100459113314e-01
-2.363074342989699428e+00 2.419597989949749284e+00 5.877746676811939075e-01
-2.380481888794412360e+00 2.434673366834171571e+00 6.011764336384817220e-01
-2.397889434599123959e+00 2.449748743718592969e+00 6.136593796911561371e-01
-2.415296980403836447e+00 2.464824120603015700e+00 6.249007349007259515e-01
-2.432704526208548490e+00 2.479899497487437987e+00 6.346076528649887694e-01
-2.450112072013261422e+00 2.494974874371859830e+00 6.425241719947974994e-01
-2.467519617817973465e+00 2.510050251256282117e+00 6.484373053857251934e-01
-2.484927163622685509e+00 2.525125628140703515e+00 6.521821177665190206e-01
-2.502334709427397552e+00 2.540201005025125802e+00 6.536456712949167969e-01
-2.519742255232110484e+00 2.555276381909548089e+00 6.527697490361500376e-01
-2.537149801036822527e+00 2.570351758793970376e+00 6.495522941366486114e-01
-2.554557346841535015e+00 2.585427135678392663e+00 6.440475332820702059e-01
-2.571964892646247502e+00 2.600502512562814061e+00 6.363647842598078030e-01
-2.589372438450959546e+00 2.615577889447236348e+00 6.266659785735829713e-01
-2.606779984255671589e+00 2.630653266331658635e+00 6.151619603290526817e-01
-2.624187530060384521e+00 2.645728643216080922e+00 6.021076512963280392e-01
-2.641595075865096565e+00 2.660804020100503209e+00 5.877961984718363952e-01
-2.659002621669808608e+00 2.675879396984925052e+00 5.725522439807855246e-01
-2.676410167474521096e+00 2.690954773869347338e+00 5.567244772294429600e-01
-2.693817713279233583e+00 2.706030150753769181e+00 5.406776453677873961e-01
-2.711225259083945627e+00 2.721105527638191468e+00 5.247842099901959267e-01
-2.728632804888658558e+00 2.736180904522613311e+00 5.094158453241538487e-01
-2.746040350693370602e+00 2.751256281407035598e+00 4.949349757862093191e-01
-2.763447896498083090e+00 2.766331658291457440e+00 4.816865486879443603e-01
-2.780855442302795133e+00 2.781407035175879727e+00 4.699902311352620043e-01
-2.798262988107507621e+00 2.796482412060302014e+00 4.601332089771876799e-01
-2.815670533912220108e+00 2.811557788944724301e+00 4.523637503277826988e-01
-2.833078079716932152e+00 2.826633165829146144e+00 4.468856771077377998e-01
-2.850485625521644639e+00 2.841708542713568431e+00 4.438538657194392445e-01
-2.867893171326357127e+00 2.856783919597990717e+00 4.433708729451562025e-01
-2.885300717131069170e+00 2.871859296482413004e+00 4.454847560671261197e-01
-2.902708262935781658e+00 2.886934673366834403e+00 4.501881277206333798e-01
-2.920115808740494145e+00 2.902010050251256690e+00 4.574184568041889665e-01
-2.937523354545206189e+00 2.917085427135678533e+00 4.670595975930205146e-01
-2.954930900349918232e+00 2.932160804020100819e+00 4.789445007345026206e-01
-2.972338446154631164e+00 2.947236180904523106e+00 4.928590327242337588e-01
-2.989745991959343208e+00 2.962311557788945393e+00 5.085468054059477661e-01
-3.007153537764056139e+00 2.977386934673367680e+00 5.257148945884878577e-01
-3.024561083568768183e+00 2.992462311557789523e+00 5.440403075404146582e-01
-3.041968629373480226e+00 3.007537688442211810e+00 5.631770433380575147e-01
-3.059376175178192270e+00 3.022613065326634096e+00 5.827635781456307340e-01
-3.076783720982905201e+00 3.037688442211055495e+00 6.024305997379316713e-01
-3.094191266787617245e+00 3.052763819095477782e+00 6.218088120755094206e-01
-3.111598812592329732e+00 3.067839195979899625e+00 6.405366315422165169e-01
-3.129006358397042220e+00 3.082914572864321912e+00 6.582676014838976242e-01
-3.146413904201754264e+00 3.097989949748744198e+00 6.746773607709262155e-01
-3.163821450006466751e+00 3.113065326633166485e+00 6.894700149761643360e-01
-3.181228995811179239e+00 3.128140703517588772e+00 7.023837750545304237e-01
-3.198636541615891282e+00 3.143216080402010615e+00 7.131957476929738915e-01
-3.216044087420603770e+00 3.158291457286432902e+00 7.217257832649015548e-01
-3.233451633225315813e+00 3.173366834170855189e+00 7.278393110117539200e-01
-3.250859179030028301e+00 3.188442211055277031e+00 7.314491160874283526e-01
-3.268266724834740788e+00 3.203517587939699318e+00 7.325160388149595247e-01
-3.285674270639452832e+00 3.218592964824120717e+00 7.310486022865942957e-01
-3.303081816444165764e+00 3.233668341708543004e+00 7.271015996619224486e-01
-3.320489362248877807e+00 3.248743718592965291e+00 7.207736965798646755e-01
1.566679122424110004e-01 2.713567839195979992e-01 6.821921911758547230e-01
1.392603664376986794e-01 2.864321608040201195e-01 6.740401878419318704e-01
1.218528206329863306e-01 3.015075376884422398e-01 6.641420065448540022e-01
1.044452748282739957e-01 3.165829145728643601e-01 6.526981631828527863e-01
8.703772902356166075e-02 3.316582914572864249e-01 6.399297297356378866e-01
6.963018321884933970e-02 3.467336683417085452e-01 6.260727567500941060e-01
5.222263741413699784e-02 3.618090452261307211e-01 6.113725357443192676e-01
3.481509160942466291e-02 3.768844221105527859e-01 5.960778456642691348e-01
1.740754580471232105e-02 3.919597989949749062e-01 5.804353249002981441e-01
0.000000000000000000e+00 4.070351758793970265e-01 5.646841042587358306e-01
-1.740754580471233839e-02 4.221105527638191468e-01 5.490508268856795215e-01
-3.481509160942467679e-02 4.371859296482412671e-01 5.337451687347189999e-01
-5.222263741413701865e-02 4.522613065326633319e-01 5.189559581070330996e-01
-6.963018321884935358e-02 4.673366834170855078e-01 5.048479754829426902e-01
-8.703772902356168850e-02 4.824120603015075726e-01 4.915594957716609703e-01
-1.044452748282739957e-01 4.974874371859296929e-01 4.792006147330196142e-01
-1.218528206329863722e-01 5.125628140703518687e-01 4.678523802006280818e-01
-1.392603664376986794e-01 5.276381909547739335e-01 4.575667274027021003e-01
-1.566679122424110004e-01 5.427135678391959983e-01 4.483671966772007078e-01
-1.740754580471233215e-01 5.577889447236181741e-01 4.402503917409930634e-01
-1.914830038518356981e-01 5.728643216080402389e-01 4.331881179011214944e-01
-2.088905496565479913e-01 5.879396984924623037e-01 4.271301226539676588e-01
-2.262980954612603679e-01 6.030150753768844796e-01 4.220073464195324142e-01
-2.437056412659726612e-01 6.180904522613065444e-01 4.177355790577532146e-01
-2.611131870706850377e-01 6.331658291457287202e-01 4.142194085984679530e-01
-2.785207328753973588e-01 6.482412060301508960e-01 4.113563424982147887e-01
-2.959282786801097354e-01 6.633165829145729608e-01 4.090409788479321129e-01
-3.133358244848220009e-01 6.783919597989951367e-01 4.071691053459621790e-01
-3.307433702895343774e-01 6.934673366834170904e-01 4.056416074873060440e-01
-3.481509160942466985e-01 7.085427135678392663e-01 4.043680741878439289e-01
-3.655584618989590195e-01 7.236180904522614421e-01 4.032699987671966024e-01
-3.829660077036713961e-01 7.386934673366836179e-01 4.022834855884545591e-01
-4.003735535083837727e-01 7.537688442211056827e-01 4.013613873627050466e-01
-4.177810993130960382e-01 7.688442211055277475e-01 4.004748147782812295e-01
-4.351886451178083592e-01 7.839195979899498123e-01 3.996139782678114760e-01
-4.525961909225207358e-01 7.989949748743719882e-01 3.987883409018189718e-01
-4.700037367272330568e-01 8.140703517587940530e-01 3.980260810919555303e-01
-4.874112825319453224e-01 8.291457286432162288e-01 3.973728834831709023e-01
-5.048188283366576989e-01 8.442211055276382936e-01 3.968900955957164745e-01
-5.222263741413700755e-01 8.592964824120602474e-01 3.966523059412463414e-01
-5.396339199460823410e-01 8.743718592964825342e-01 3.967444160045737744e-01
-5.570414657507947176e-01 8.894472361809047101e-01 3.972582932135783618e-01
-5.744490115555069831e-01 9.045226130653266639e-01 3.982891044227950261e-01
-5.918565573602194707e-01 9.195979899497488397e-01 3.999314391785002698e-01
-6.092641031649317362e-01 9.346733668341710155e-01 4.022753388489134774e-01
-6.266716489696440018e-01 9.497487437185930803e-01 4.054023514007762952e-01
-6.440791947743563783e-01 9.648241206030152561e-01 4.093817320705905316e-01
-6.614867405790687549e-01 9.798994974874373209e-01 4.142669073849319372e-01
-6.788942863837811315e-01 9.949748743718593857e-01 4.200923139828182662e-01
-6.963018321884933970e-01 1.010050251256281673e+00 4.268707146198859603e-01
-7.137093779932056625e-01 1.025125628140703515e+00 4.345910818045835566e-01
-7.311169237979181501e-01 1.040201005025125802e+00 4.432171250207980195e-01
-7.485244696026304156e-01 1.055276381909548089e+00 4.526865207873285168e-01
-7.659320154073427922e-01 1.070351758793969932e+00 4.629108863096781934e-01
-7.833395612120550577e-01 1.085427135678392219e+00 4.737765176603503936e-01
-8.007471070167673233e-01 1.100502512562814061e+00 4.851458927846580838e-01
-8.181546528214798109e-01 1.115577889447236348e+00 4.968599186999508865e-01
-8.355621986261920764e-01 1.130653266331658635e+00 5.087408815794072225e-01
-8.529697444309044529e-01 1.145728643216080478e+00 5.205960385282286662e-01
-8.703772902356168295e-01 1.160804020100502765e+00 5.322217712964251168e-01
-8.877848360403289840e-01 1.175879396984924607e+00 5.434082054263478234e-01
-9.051923818450414716e-01 1.190954773869346894e+00 5.539441838615066782e-01
-9.225999276497537371e-01 1.206030150753769181e+00 5.636224722498578421e-01
-9.400074734544661137e-01 1.221105527638191024e+00 5.722450643995622421e-01
-9.574150192591784903e-01 1.236180904522613089e+00 5.796284508552816961e-01
-9.748225650638908668e-01 1.251256281407035376e+00 5.856087115446596547e-01
-9.922301108686031323e-01 1.266331658291457440e+00 5.900462949980810334e-01
-1.009637656673315620e+00 1.281407035175879727e+00 5.928303517805849632e-01
-1.027045202478027663e+00 1.296482412060301792e+00 5.938824984125862239e-01
-1.044452748282740151e+00 1.311557788944724079e+00 5.931599000254287324e-01
-1.061860294087452417e+00 1.326633165829145922e+00 5.906575750415868908e-01
-1.079267839892164682e+00 1.341708542713567986e+00 5.864098429491353404e-01
-1.096675385696877170e+00 1.356783919597990273e+00 5.804908563436628199e-01
-1.114082931501589213e+00 1.371859296482411894e+00 5.730141803617143648e-01
-1.131490477306301701e+00 1.386934673366834181e+00 5.641314058985411606e-01
-1.148898023111014188e+00 1.402010050251256468e+00 5.540298070197005043e-01
-1.166305568915726232e+00 1.417085427135678533e+00 5.429290771445397512e-01
-1.183713114720438719e+00 1.432160804020100597e+00 5.310772022917928936e-01
-1.201120660525151207e+00 1.447236180904522884e+00 5.187455523288793113e-01
-1.218528206329863472e+00 1.462311557788945171e+00 5.062232921710245748e-01
-1.235935752134575960e+00 1.477386934673367236e+00 4.938112336819514003e-01
-1.253343297939288004e+00 1.492462311557789079e+00 4.818152651303774237e-01
-1.270750843744000269e+00 1.507537688442211365e+00 4.705395080131571373e-01
-1.288158389548712979e+00 1.522613065326633430e+00 4.602793604970987218e-01
-1.305565935353425244e+00 1.537688442211055495e+00 4.513145923711664453e-01
-1.322973481158137288e+00 1.552763819095477782e+00 4.439026580446356895e-01
-1.340381026962849997e+00 1.567839195979899625e+00 4.382723916781872675e-01
-1.357788572767562263e+00 1.582914572864321912e+00 4.346182419985859524e-01
-1.375196118572274306e+00 1.597989949748743976e+00 4.330951938307406879e-01
-1.392603664376986572e+00 1.613065326633166041e+00 4.338145090916738500e-01
-1.410011210181699282e+00 1.628140703517588328e+00 4.368404022343770343e-01
-1.427418755986411325e+00 1.643216080402010171e+00 4.421877443012013909e-01
-1.444826301791123591e+00 1.658291457286432458e+00 4.498208663232593496e-01
-1.462233847595836300e+00 1.673366834170854522e+00 4.596535073318336329e-01
-1.479641393400548566e+00 1.688442211055276587e+00 4.715499253347805730e-01
-1.497048939205260609e+00 1.703517587939698874e+00 4.853271619032969997e-01
-1.514456485009973319e+00 1.718592964824120939e+00 5.007584231869690594e-01
-1.531864030814685584e+00 1.733668341708543226e+00 5.175775129131982011e-01
-1.549271576619397628e+00 1.748743718592965068e+00 5.354842269093661455e-01
-1.566679122424110338e+00 1.763819095477387133e+00 5.541505945675254674e-01
-1.584086668228822603e+00 1.778894472361809198e+00 5.732278310661106380e-01
-1.601494214033534647e+00 1.793969849246231485e+00 5.923538456295098786e-01
-1.618901759838247356e+00 1.809045226130653328e+00 6.111611361312404567e-01
-1.636309305642959622e+00 1.824120603015075615e+00 6.292848893336695504e-01
-1.653716851447671887e+00 1.839195979899497901e+00 6.463710993153226614e-01
-1.671124397252383931e+00 1.854271356783919744e+00 6.620845143714997327e-01
-1.688531943057096640e+00 1.869346733668342031e+00 6.761162249813729153e-01
-1.705939488861808906e+00 1.884422110552764096e+00 6.881907122985533309e-01
-1.723347034666520949e+00 1.899497487437186161e+00 6.980721879127202989e-01
-1.740754580471233659e+00 1.914572864321608447e+00 7.055700711068215725e-01
-1.758162126275945925e+00 1.929648241206030290e+00 7.105434691515153389e-01
-1.775569672080657968e+00 1.944723618090452577e+00 7.129045488920079388e-01
-1.792977217885370678e+00 1.959798994974874642e+00 7.126207134609333638e-01
-1.810384763690082943e+00 1.974874371859296929e+00 7.097155257885625623e-01
-1.827792309494795209e+00 1.989949748743719216e+00 7.042683500123035900e-01
-1.845199855299507252e+00 2.005025125628141058e+00 6.964127122016648963e-01
-1.862607401104219962e+00 2.020100502512563345e+00 6.863334122765786249e-01
-1.880014946908932227e+00 2.035175879396985188e+00 6.742624488624833212e-01
-1.897422492713644937e+00 2.050251256281407475e+00 6.604738473616418304e-01
-1.914830038518356981e+00 2.065326633165829762e+00 6.452775080226306192e-01
-1.932237584323069246e+00 2.080402010050251604e+00 6.290122146014724969e-01
-1.949645130127781290e+00 2.095477386934673891e+00 6.120379647345710605e-01
-1.967052675932493999e+00 2.110552763819095734e+00 5.947277998701497870e-01
-1.984460221737206265e+00 2.125628140703518021e+00 5.774593251078070644e-01
-2.001867767541918308e+00 2.140703517587940308e+00 5.606061172543372884e-01
-2.019275313346631240e+00 2.155778894472362150e+00 5.445292226085284293e-01
-2.036682859151343283e+00 2.170854271356784437e+00 5.295689443453291956e-01
-2.054090404956055327e+00 2.185929648241206280e+00 5.160371129071293916e-01
-2.071497950760768259e+00 2.201005025125628567e+00 5.042100216725159401e-01
-2.088905496565480302e+00 2.216080402010050854e+00 4.943221946219929497e-01
-2.106313042370192345e+00 2.231155778894472697e+00 4.865611331265653483e-01
-2.123720588174904833e+00 2.246231155778894983e+00 4.810631658198454841e-01
-2.141128133979617321e+00 2.261306532663316826e+00 4.779104993372982335e-01
-2.158535679784329364e+00 2.276381909547739113e+00 4.771295391521638285e-01
-2.175943225589042296e+00 2.291457286432161400e+00 4.786905195003822167e-01
-2.193350771393754339e+00 2.306532663316583243e+00 4.825084502022385924e-01
-2.210758317198466827e+00 2.321608040201005529e+00 4.884453568157897663e-01
-2.228165863003178870e+00 2.336683417085427372e+00 4.963137597603047291e-01
-2.245573408807891358e+00 2.351758793969849659e+00 5.058813085764880535e-01
-2.262980954612603846e+00 2.366834170854271502e+00 5.168764600605535442e-01
-2.280388500417315889e+00 2.381909547738693789e+00 5.289950642868210817e-01
-2.297796046222027933e+00 2.396984924623116076e+00 5.419077011164888935e-01
-2.315203592026739976e+00 2.412060301507537918e+00 5.552675921945918747e-01
-2.332611137831452908e+00 2.427135678391960205e+00 5.687189000838285269e-01
-2.350018683636164951e+00 2.442211055276382048e+00 5.819052173888633606e-01
-2.367426229440877883e+00 2.457286432160804335e+00 5.944780446909204707e-01
-2.384833775245589482e+00 2.472361809045226178e+00 6.061050569255298504e-01
-2.402241321050301970e+00 2.487437185929648464e+00 6.164779634624300009e-01
-2.419648866855014457e+00 2.502512562814070751e+00 6.253197774338887793e-01
-2.437056412659726945e+00 2.517587939698493038e+00 6.323913245403955941e-01
-2.454463958464438988e+00 2.532663316582915325e+00 6.374968402679679347e-01
-2.471871504269151476e+00 2.547738693467336724e+00 6.404885267093676227e-01
-2.489279050073863520e+00 2.562814070351759010e+00 6.412699654371512015e-01
-2.506686595878576007e+00 2.577889447236181297e+00 6.397983105037334806e-01
-2.524094141683288495e+00 2.592964824120603584e+00 6.360852149611776474e-01
-2.541501687488000982e+00 2.608040201005025871e+00 6.301964745821667657e-01
-2.558909233292713470e+00 2.623115577889447270e+00 6.222504029843526352e-01
-2.576316779097425513e+00 2.638190954773869557e+00 6.124149823724228670e-01
-2.593724324902137557e+00 2.653266331658291843e+00 6.009038628918270675e-01
-2.611131870706850489e+00 2.668341708542713686e+00 5.879713104459667328e-01
-2.628539416511562532e+00 2.683417085427135973e+00 5.739062271269111948e-01
-2.645946962316274575e+00 2.698492462311558260e+00 5.590253895774042192e-01
-2.663354508120986619e+00 2.713567839195980547e+00 5.436660681485646629e-01
-2.680762053925699551e+00 2.728643216080402834e+00 5.281782032448374409e-01
-2.698169599730411594e+00 2.743718592964825120e+00 5.129163244581513847e-01
-2.715577145535124526e+00 2.758793969849246075e+00 4.982314027973541171e-01
-2.732984691339836569e+00 2.773869346733668362e+00 4.844628264388873284e-01
-2.750392237144548613e+00 2.788944723618090649e+00 4.719306859949442545e-01
-2.767799782949261100e+00 2.804020100502512935e+00 4.609285464613778749e-01
-2.785207328753973588e+00 2.819095477386935222e+00 4.517168700210808518e-01
-2.802614874558685631e+00 2.834170854271357509e+00 4.445172370901329106e-01
-2.820022420363398119e+00 2.849246231155778908e+00 4.395074928439242634e-01
-2.837429966168110607e+00 2.864321608040201195e+00 4.368179234669962163e-01
-2.854837511972822650e+00 2.879396984924623482e+00 4.365285411159704476e-01
-2.872245057777535138e+00 2.894472361809045768e+00 4.386675297016974229e-01
-2.889652603582247625e+00 2.909547738693468055e+00 4.432108757501165286e-01
-2.907060149386960113e+00 2.924623115577890342e+00 4.500831804733919639e-01
-2.924467695191672156e+00 2.939698492462311297e+00 4.591596214556393218e-01
-2.941875240996384200e+00 2.954773869346733584e+00 4.702690056960147080e-01
-2.959282786801097132e+00 2.969849246231155870e+00 4.831978307879143397e-01
-2.976690332605809175e+00 2.984924623115578157e+00 4.976952483302553021e-01
-2.994097878410521663e+00 3.000000000000000444e+00 5.134788037867978883e-01
-3.011505424215234150e+00 3.015075376884422731e+00 5.302408103796133476e-01
-3.028912970019946194e+00 3.030150753768845018e+00 5.476552015863435097e-01
-3.046320515824658237e+00 3.045226130653267305e+00 5.653846976785182887e-01
-3.063728061629371169e+00 3.060301507537688703e+00 5.830881166631127765e-01
-3.081135607434083212e+00 3.075376884422110990e+00 6.004276590436833372e-01
-3.098543153238795256e+00 3.090452261306533277e+00 6.170759989714986737e-01
-3.115950699043508187e+00 3.105527638190955564e+00 6.327230214819540288e-01
-3.133358244848220231e+00 3.120603015075377851e+00 6.470820563829656757e-01
-3.150765790652932274e+00 3.135678391959800138e+00 6.598954736670665788e-01
-3.168173336457645206e+00 3.150753768844222424e+00 6.709395226645947785e-01
-3.185580882262357250e+00 3.165829145728643379e+00 6.800283170796727061e-01
-3.202988428067069293e+00 3.180904522613065666e+00 6.870168900341283580e-01
-3.220395973871781781e+00 3.195979899497487953e+00 6.918032667240574529e-01
-3.237803519676494268e+00 3.211055276381910240e+00 6.943295266767846030e-01
-3.255211065481206756e+00 3.226130653266332526e+00 6.945818522754325652e-01
-3.272618611285918799e+00 3.241206030150753925e+00 6.925895845874441292e-01
-3.290026157090631287e+00 3.256281407035176212e+00 6.884233310008184281e-01
-3.307433702895343774e+00 3.271356783919598055e+00 6.821921911758547230e-01
1.697235715959452829e-01 2.939698492462312074e-01 6.445351385874030781e-01
1.523160257912329341e-01 3.090452261306533277e-01 6.369406227120687491e-01
1.349084799865205853e-01 3.241206030150754480e-01 6.279216700342663549e-01
1.175009341818082642e-01 3.391959798994975683e-01 6.176701335773864265e-01
1.000933883770959154e-01 3.542713567839196331e-01 6.063927382603153671e-01
8.268584257238359436e-02 3.693467336683418090e-01 5.943057641346779496e-01
6.527829676767125944e-02 3.844221105527638738e-01 5.816296828082133663e-01
4.787075096295892451e-02 3.994974874371859941e-01 5.685838832789731345e-01
3.046320515824658265e-02 4.145728643216081144e-01 5.553816185004250006e-01
1.305565935353426334e-02 4.296482412060302347e-01 5.422252958392858035e-01
-4.351886451178075925e-03 4.447236180904523550e-01 5.293022234188787811e-01
-2.175943225589041519e-02 4.597989949748744198e-01 5.167809104762944861e-01
-3.916697806060275011e-02 4.748743718592965402e-01 5.048080036812330196e-01
-5.657452386531509197e-02 4.899497487437187160e-01 4.935059233019910563e-01
-7.398206967002743384e-02 5.050251256281408363e-01 4.829712436367639139e-01
-9.138961547473974101e-02 5.201005025125629011e-01 4.732738417644611340e-01
-1.087971612794521037e-01 5.351758793969849659e-01 4.644568179352944748e-01
-1.262047070841644247e-01 5.502512562814071417e-01 4.565371703492972499e-01
-1.436122528888767458e-01 5.653266331658293176e-01 4.495071871847297063e-01
-1.610197986935890668e-01 5.804020100502513824e-01 4.433365000411865764e-01
-1.784273444983014156e-01 5.954773869346734472e-01 4.379747259242693369e-01
-1.958348903030137367e-01 6.105527638190955120e-01 4.333546099453902678e-01
-2.132424361077261132e-01 6.256281407035176878e-01 4.293955684123272332e-01
-2.306499819124384065e-01 6.407035175879398636e-01 4.260075222503286740e-01
-2.480575277171507831e-01 6.557788944723620395e-01 4.230949039555292890e-01
-2.654650735218631041e-01 6.708542713567839932e-01 4.205607177010326492e-01
-2.828726193265754807e-01 6.859296482412062801e-01 4.183105318696282993e-01
-3.002801651312877462e-01 7.010050251256282339e-01 4.162562861718804852e-01
-3.176877109360001228e-01 7.160804020100502987e-01 4.143198015384520483e-01
-3.350952567407124438e-01 7.311557788944725855e-01 4.124358899854543847e-01
-3.525028025454247649e-01 7.462311557788945393e-01 4.105549734003846041e-01
-3.699103483501371414e-01 7.613065326633168262e-01 4.086451343733101815e-01
-3.873178941548495180e-01 7.763819095477388910e-01 4.066935384312817536e-01
-4.047254399595617835e-01 7.914572864321608447e-01 4.047071848988677001e-01
-4.221329857642741046e-01 8.065326633165831316e-01 4.027129626377222160e-01
-4.395405315689864811e-01 8.216080402010050854e-01 4.007570066164546363e-01
-4.569480773736988022e-01 8.366834170854272612e-01 3.989033711140135829e-01
-4.743556231784110677e-01 8.517587939698494370e-01 3.972320548455092193e-01
-4.917631689831233888e-01 8.668341708542713908e-01 3.958364319068976567e-01
-5.091707147878358208e-01 8.819095477386935666e-01 3.948201596730378515e-01
-5.265782605925480864e-01 8.969849246231157425e-01 3.942936501941211036e-01
-5.439858063972604629e-01 9.120603015075380293e-01 3.943702048050121700e-01
-5.613933522019727285e-01 9.271356783919599831e-01 3.951619222324756486e-01
-5.788008980066852160e-01 9.422110552763820479e-01 3.967754981630878808e-01
-5.962084438113974816e-01 9.572864321608042237e-01 3.993080387985832314e-01
-6.136159896161097471e-01 9.723618090452262885e-01 4.028430122325133977e-01
-6.310235354208221237e-01 9.874371859296485754e-01 4.074464594718076871e-01
-6.484310812255345002e-01 1.002512562814070529e+00 4.131635816230265212e-01
-6.658386270302468768e-01 1.017587939698492594e+00 4.200158112741133043e-01
-6.832461728349591423e-01 1.032663316582914881e+00 4.279984646190629904e-01
-7.006537186396714079e-01 1.047738693467336946e+00 4.370790566641079011e-01
-7.180612644443838954e-01 1.062814070351758788e+00 4.471963452609202250e-01
-7.354688102490961610e-01 1.077889447236181075e+00 4.582601511402488725e-01
-7.528763560538085375e-01 1.092964824120603140e+00 4.701519810281973299e-01
-7.702839018585208031e-01 1.108040201005025427e+00 4.827264598203172552e-01
-7.876914476632330686e-01 1.123115577889447492e+00 4.958135562004059027e-01
-8.050989934679455562e-01 1.138190954773869334e+00 5.092215645738853436e-01
-8.225065392726578217e-01 1.153266331658291621e+00 5.227407852968329882e-01
-8.399140850773701983e-01 1.168341708542713686e+00 5.361478254683235134e-01
-8.573216308820825748e-01 1.183417085427135973e+00 5.492104245393124584e-01
-8.747291766867947294e-01 1.198492462311558038e+00 5.616926931624435237e-01
-8.921367224915072169e-01 1.213567839195980103e+00 5.733606405007221074e-01
-9.095442682962194825e-01 1.228643216080402167e+00 5.839878550044493855e-01
-9.269518141009318590e-01 1.243718592964824232e+00 5.933611967592485881e-01
-9.443593599056442356e-01 1.258793969849246519e+00 6.012863561274348623e-01
-9.617669057103566121e-01 1.273869346733668584e+00 6.075931336878298561e-01
-9.791744515150688777e-01 1.288944723618090649e+00 6.121403004717742569e-01
-9.965819973197812542e-01 1.304020100502512935e+00 6.148199051485266908e-01
-1.013989543124493409e+00 1.319095477386934778e+00 6.155609059911028025e-01
-1.031397088929205896e+00 1.334170854271357065e+00 6.143320199226897094e-01
-1.048804634733918162e+00 1.349246231155779130e+00 6.111436983865408124e-01
-1.066212180538630427e+00 1.364321608040201195e+00 6.060491598020008031e-01
-1.083619726343342915e+00 1.379396984924623482e+00 5.991444304989688163e-01
-1.101027272148054958e+00 1.394472361809045324e+00 5.905673697363007513e-01
-1.118434817952767446e+00 1.409547738693467611e+00 5.804956791330894150e-01
-1.135842363757479934e+00 1.424623115577889676e+00 5.691439219692477902e-01
-1.153249909562191977e+00 1.439698492462311741e+00 5.567596027189100072e-01
-1.170657455366904465e+00 1.454773869346734028e+00 5.436183812399272286e-01
-1.188065001171616952e+00 1.469849246231156092e+00 5.300185186411990879e-01
-1.205472546976328996e+00 1.484924623115578157e+00 5.162746724016794575e-01
-1.222880092781041483e+00 1.500000000000000222e+00 5.027111762792445537e-01
-1.240287638585753749e+00 1.515075376884422287e+00 4.896549554409147520e-01
-1.257695184390466236e+00 1.530150753768844574e+00 4.774282386555981916e-01
-1.275102730195178502e+00 1.545226130653266639e+00 4.663412369862109941e-01
-1.292510275999890768e+00 1.560301507537688481e+00 4.566849619604722021e-01
-1.309917821804603255e+00 1.575376884422110768e+00 4.487243555483220736e-01
-1.327325367609315743e+00 1.590452261306532833e+00 4.426918993909685351e-01
-1.344732913414027786e+00 1.605527638190955120e+00 4.387818616797790616e-01
-1.362140459218740274e+00 1.620603015075377185e+00 4.371453270447240302e-01
-1.379548005023452317e+00 1.635678391959799027e+00 4.378861380557506067e-01
-1.396955550828164805e+00 1.650753768844221314e+00 4.410578568357079177e-01
-1.414363096632877292e+00 1.665829145728643379e+00 4.466618322874078562e-01
-1.431770642437589558e+00 1.680904522613065666e+00 4.546464330838426715e-01
-1.449178188242301824e+00 1.695979899497487731e+00 4.649074794578927361e-01
-1.466585734047014311e+00 1.711055276381909795e+00 4.772898786040505326e-01
-1.483993279851726577e+00 1.726130653266332082e+00 4.915904398522427665e-01
-1.501400825656439064e+00 1.741206030150753925e+00 5.075618173923327481e-01
-1.518808371461151108e+00 1.756281407035176212e+00 5.249175009171117567e-01
-1.536215917265863595e+00 1.771356783919598277e+00 5.433377487936026373e-01
-1.553623463070576083e+00 1.786432160804020342e+00 5.624763349146293390e-01
-1.571031008875288126e+00 1.801507537688442184e+00 5.819679598207313509e-01
-1.588438554680000614e+00 1.816582914572864471e+00 6.014361595458563858e-01
-1.605846100484713102e+00 1.831658291457286536e+00 6.205015323774414338e-01
-1.623253646289425145e+00 1.846733668341708823e+00 6.387900946887081766e-01
-1.640661192094137633e+00 1.861809045226131110e+00 6.559415724523877111e-01
-1.658068737898849898e+00 1.876884422110552952e+00 6.716174351256082309e-01
-1.675476283703562386e+00 1.891959798994975239e+00 6.855084833366490438e-01
-1.692883829508274651e+00 1.907035175879397082e+00 6.973418111218878668e-01
-1.710291375312986917e+00 1.922110552763819369e+00 7.068869771579316952e-01
-1.727698921117699404e+00 1.937185929648241656e+00 7.139612372023192988e-01
-1.745106466922411448e+00 1.952261306532663498e+00 7.184337113866202662e-01
-1.762514012727123935e+00 1.967336683417085785e+00 7.202283845954593478e-01
-1.779921558531836423e+00 1.982412060301507628e+00 7.193258653305110162e-01
-1.797329104336548466e+00 1.997487437185929915e+00 7.157638575496509947e-01
-1.814736650141260954e+00 2.012562814070352424e+00 7.096363302873688328e-01
-1.832144195945973220e+00 2.027638190954773822e+00 7.010914006690083244e-01
-1.849551741750685485e+00 2.042713567839196109e+00 6.903279764788916584e-01
-1.866959287555397973e+00 2.057788944723618396e+00 6.775912339850029831e-01
-1.884366833360110460e+00 2.072864321608040683e+00 6.631670345367856045e-01
-1.901774379164822726e+00 2.087939698492462970e+00 6.473754088542990059e-01
-1.919181924969534769e+00 2.103015075376884369e+00 6.305632602904152062e-01
-1.936589470774247257e+00 2.118090452261306655e+00 6.130964571203675328e-01
-1.953997016578959744e+00 2.133165829145728942e+00 5.953514986293187983e-01
-1.971404562383672232e+00 2.148241206030151229e+00 5.777069500625685583e-01
-1.988812108188384276e+00 2.163316582914573516e+00 5.605348471167186375e-01
-2.006219653993096763e+00 2.178391959798995359e+00 5.441922714409528350e-01
-2.023627199797808807e+00 2.193467336683417201e+00 5.290132945615413362e-01
-2.041034745602521294e+00 2.208542713567839488e+00 5.153014788354599585e-01
-2.058442291407233782e+00 2.223618090452261775e+00 5.033231106932941623e-01
-2.075849837211945825e+00 2.238693467336684062e+00 4.933013238721893345e-01
-2.093257383016658313e+00 2.253768844221105905e+00 4.854112489950585529e-01
-2.110664928821370356e+00 2.268844221105528192e+00 4.797763012442973762e-01
-2.128072474626082844e+00 2.283919597989950034e+00 4.764656906087464394e-01
-2.145480020430795332e+00 2.298994974874372321e+00 4.754932099184196459e-01
-2.162887566235507819e+00 2.314070351758794608e+00 4.768173253378075183e-01
-2.180295112040219863e+00 2.329145728643216451e+00 4.803425629110736339e-01
-2.197702657844932350e+00 2.344221105527638738e+00 4.859221538986540079e-01
-2.215110203649644838e+00 2.359296482412060580e+00 4.933618717651800378e-01
-2.232517749454357325e+00 2.374371859296482867e+00 5.024249654979745516e-01
-2.249925295259069369e+00 2.389447236180904710e+00 5.128380681347067815e-01
-2.267332841063781856e+00 2.404522613065326997e+00 5.242979365786931689e-01
-2.284740386868493900e+00 2.419597989949749284e+00 5.364788595255485237e-01
-2.302147932673205943e+00 2.434673366834171127e+00 5.490405550711612293e-01
-2.319555478477918875e+00 2.449748743718593413e+00 5.616363686739309635e-01
-2.336963024282630919e+00 2.464824120603015700e+00 5.739215758510011200e-01
-2.354370570087343850e+00 2.479899497487437987e+00 5.855615924317528753e-01
-2.371778115892055450e+00 2.494974874371859830e+00 5.962398983880490277e-01
-2.389185661696767937e+00 2.510050251256282117e+00 6.056654891087022152e-01
-2.406593207501479981e+00 2.525125628140704404e+00 6.135796802707237374e-01
-2.424000753306192912e+00 2.540201005025125802e+00 6.197621088596371175e-01
-2.441408299110904956e+00 2.555276381909548089e+00 6.240357929837506701e-01
-2.458815844915616999e+00 2.570351758793969932e+00 6.262711364028988870e-01
-2.476223390720329487e+00 2.585427135678392219e+00 6.263887895658694083e-01
-2.493630936525041975e+00 2.600502512562814506e+00 6.243613067775128922e-01
-2.511038482329754462e+00 2.615577889447236792e+00 6.202135682077730694e-01
-2.528446028134466950e+00 2.630653266331659079e+00 6.140219650955757169e-01
-2.545853573939178993e+00 2.645728643216080922e+00 6.059123759672713216e-01
-2.563261119743891481e+00 2.660804020100503209e+00 5.960569902682368859e-01
-2.580668665548603524e+00 2.675879396984925496e+00 5.846700628105783171e-01
-2.598076211353316012e+00 2.690954773869347338e+00 5.720027072266888890e-01
-2.615483757158028499e+00 2.706030150753769181e+00 5.583368586043702120e-01
-2.632891302962740543e+00 2.721105527638191024e+00 5.439785541541296565e-01
-2.650298848767452586e+00 2.736180904522613311e+00 5.292506956985063571e-01
-2.667706394572165518e+00 2.751256281407035598e+00 5.144854686471592720e-01
-2.685113940376877562e+00 2.766331658291457885e+00 5.000165987027773706e-01
-2.702521486181590493e+00 2.781407035175879727e+00 4.861716297114698770e-01
-2.719929031986302537e+00 2.796482412060302014e+00 4.732644038161251676e-01
-2.737336577791014580e+00 2.811557788944723857e+00 4.615879184893765252e-01
-2.754744123595726624e+00 2.826633165829146144e+00 4.514077243164306696e-01
-2.772151669400439555e+00 2.841708542713568431e+00 4.429560128679098652e-01
-2.789559215205151599e+00 2.856783919597990717e+00 4.364265260404331381e-01
-2.806966761009863642e+00 2.871859296482412116e+00 4.319703973190712754e-01
-2.824374306814576574e+00 2.886934673366834403e+00 4.296930120698126410e-01
-2.841781852619288617e+00 2.902010050251256690e+00 4.296519487939211013e-01
-2.859189398424001105e+00 2.917085427135678977e+00 4.318560369001532284e-01
-2.876596944228713593e+00 2.932160804020100819e+00 4.362655396282326126e-01
-2.894004490033425636e+00 2.947236180904523106e+00 4.427934439469219385e-01
-2.911412035838138124e+00 2.962311557788944949e+00 4.513078132015830302e-01
-2.928819581642850167e+00 2.977386934673367236e+00 4.616351336223571966e-01
-2.946227127447562655e+00 2.992462311557789523e+00 4.735645631072119000e-01
-2.963634673252275142e+00 3.007537688442211810e+00 4.868529704914973388e-01
-2.981042219056987630e+00 3.022613065326634096e+00 5.012306362676013372e-01
-2.998449764861699673e+00 3.037688442211055495e+00 5.164074718074270764e-01
-3.015857310666412161e+00 3.052763819095477782e+00 5.320796038634342251e-01
-3.033264856471124205e+00 3.067839195979900069e+00 5.479361646848845968e-01
-3.050672402275837136e+00 3.082914572864321912e+00 5.636661255928088199e-01
-3.068079948080549180e+00 3.097989949748744198e+00 5.789650133200049398e-01
-3.085487493885261223e+00 3.113065326633166041e+00 5.935413537543619000e-01
-3.102895039689974155e+00 3.128140703517588328e+00 6.071226967444683931e-01
-3.120302585494686198e+00 3.143216080402010615e+00 6.194610880673253606e-01
-3.137710131299398242e+00 3.158291457286432902e+00 6.303378701699666742e-01
-3.155117677104111173e+00 3.173366834170855189e+00 6.395677114598985469e-01
-3.172525222908823217e+00 3.188442211055277031e+00 6.470017842537187924e-01
-3.189932768713535260e+00 3.203517587939699318e+00 6.525300334716945816e-01
-3.207340314518247748e+00 3.218592964824121605e+00 6.560825012274782431e-01
-3.224747860322960236e+00 3.233668341708543004e+00 6.576296960254157664e-01
-3.242155406127672279e+00 3.248743718592965291e+00 6.571820187569418215e-01
-3.259562951932384767e+00 3.263819095477387133e+00 6.547882805051765676e-01
-3.276970497737097254e+00 3.278894472361809420e+00 6.505333687690184608e-01
-3.294378043541809298e+00 3.293969849246231707e+00 6.445351385874025230e-01
1.827792309494795375e-01 3.165829145728643601e-01 6.084374131730670987e-01
1.653716851447671887e-01 3.316582914572864804e-01 6.015175710489635286e-01
1.479641393400548677e-01 3.467336683417085452e-01 5.934938166805754367e-01
1.305565935353425189e-01 3.618090452261307211e-01 5.845478057435206098e-01
1.131490477306301839e-01 3.768844221105527859e-01 5.748704522563312658e-01
9.574150192591786290e-02 3.919597989949749062e-01 5.646569059184737283e-01
7.833395612120552798e-02 4.070351758793970265e-01 5.541015923779591956e-01
6.092641031649318611e-02 4.221105527638191468e-01 5.433934441246686120e-01
4.351886451178084425e-02 4.371859296482412671e-01 5.327114426459058638e-01
2.611131870706852667e-02 4.522613065326633319e-01 5.222205824053666179e-01
8.703772902356186544e-03 4.673366834170855078e-01 5.120683543985102837e-01
-8.703772902356151850e-03 4.824120603015075726e-01 5.023818318452756282e-01
-2.611131870706849198e-02 4.974874371859296929e-01 4.932654234115117498e-01
-4.351886451178083037e-02 5.125628140703518687e-01 4.847993406567926988e-01
-6.092641031649316530e-02 5.276381909547739335e-01 4.770388066770949731e-01
-7.833395612120547247e-02 5.427135678391959983e-01 4.700140126583168820e-01
-9.574150192591784903e-02 5.577889447236181741e-01 4.637308088032091602e-01
-1.131490477306301562e-01 5.728643216080402389e-01 4.581720963601242924e-01
-1.305565935353424911e-01 5.879396984924624148e-01 4.532998687717417763e-01
-1.479641393400547844e-01 6.030150753768844796e-01 4.490578327525828750e-01
-1.653716851447671610e-01 6.180904522613065444e-01 4.453745248331552609e-01
-1.827792309494794820e-01 6.331658291457287202e-01 4.421668259631537645e-01
-2.001867767541918308e-01 6.482412060301508960e-01 4.393437664737690485e-01
-2.175943225589041519e-01 6.633165829145729608e-01 4.368105063194532289e-01
-2.350018683636165284e-01 6.783919597989951367e-01 4.344723712379526814e-01
-2.524094141683288495e-01 6.934673366834170904e-01 4.322388243907552829e-01
-2.698169599730411705e-01 7.085427135678393773e-01 4.300272551996765502e-01
-2.872245057777534916e-01 7.236180904522614421e-01 4.277664724223357862e-01
-3.046320515824658681e-01 7.386934673366833959e-01 4.253997968723631784e-01
-3.220395973871781892e-01 7.537688442211056827e-01 4.228876603743870755e-01
-3.394471431918905102e-01 7.688442211055277475e-01 4.202096312622052299e-01
-3.568546889966028313e-01 7.839195979899500344e-01 4.173658026286939937e-01
-3.742622348013152078e-01 7.989949748743719882e-01 4.143774972091937570e-01
-3.916697806060275289e-01 8.140703517587940530e-01 4.112872617708874246e-01
-4.090773264107398499e-01 8.291457286432162288e-01 4.081581436983348632e-01
-4.264848722154522265e-01 8.442211055276382936e-01 4.050722625959206069e-01
-4.438924180201644920e-01 8.592964824120604694e-01 4.021287096470681499e-01
-4.612999638248768131e-01 8.743718592964825342e-01 3.994408266559596465e-01
-4.787075096295891341e-01 8.894472361809045990e-01 3.971329346440613528e-01
-4.961150554343015662e-01 9.045226130653266639e-01 3.953365981034801524e-01
-5.135226012390138317e-01 9.195979899497488397e-01 3.941865250851335767e-01
-5.309301470437262083e-01 9.346733668341711265e-01 3.938162148369069859e-01
-5.483376928484384738e-01 9.497487437185930803e-01 3.943534733823365057e-01
-5.657452386531509614e-01 9.648241206030151451e-01 3.959159229913065126e-01
-5.831527844578632269e-01 9.798994974874374320e-01 3.986066337656719583e-01
-6.005603302625754925e-01 9.949748743718593857e-01 4.025100044519001052e-01
-6.179678760672878690e-01 1.010050251256281673e+00 4.076880150926014967e-01
-6.353754218720002456e-01 1.025125628140703737e+00 4.141769663184320938e-01
-6.527829676767126221e-01 1.040201005025125802e+00 4.219848091258120992e-01
-6.701905134814248877e-01 1.055276381909548089e+00 4.310891551306259561e-01
-6.875980592861371532e-01 1.070351758793969932e+00 4.414360408565308758e-01
-7.050056050908496408e-01 1.085427135678391997e+00 4.529395010007727929e-01
-7.224131508955619063e-01 1.100502512562814283e+00 4.654819852726599927e-01
-7.398206967002742829e-01 1.115577889447236348e+00 4.789156318214382035e-01
-7.572282425049865484e-01 1.130653266331658635e+00 4.930643879997683721e-01
-7.746357883096988139e-01 1.145728643216080478e+00 5.077269468088961846e-01
-7.920433341144113015e-01 1.160804020100502543e+00 5.226804454145435042e-01
-8.094508799191235671e-01 1.175879396984924830e+00 5.376848511769318772e-01
-8.268584257238359436e-01 1.190954773869346894e+00 5.524879412540286694e-01
-8.442659715285483202e-01 1.206030150753769181e+00 5.668307645311626564e-01
-8.616735173332604747e-01 1.221105527638191024e+00 5.804534598736821316e-01
-8.790810631379729623e-01 1.236180904522613089e+00 5.931012929048310456e-01
-8.964886089426852278e-01 1.251256281407035376e+00 6.045307650213465056e-01
-9.138961547473976044e-01 1.266331658291457440e+00 6.145156434383077793e-01
-9.313037005521099809e-01 1.281407035175879727e+00 6.228527598794083575e-01
-9.487112463568222465e-01 1.296482412060301792e+00 6.293674281839619633e-01
-9.661187921615346230e-01 1.311557788944723635e+00 6.339183375767718509e-01
-9.835263379662469996e-01 1.326633165829145922e+00 6.364017885342880820e-01
-1.000933883770959154e+00 1.341708542713567986e+00 6.367551518780834030e-01
-1.018341429575671642e+00 1.356783919597990273e+00 6.349594486414367189e-01
-1.035748975380383907e+00 1.371859296482412338e+00 6.310409680087082362e-01
-1.053156521185096173e+00 1.386934673366834181e+00 6.250718627660281079e-01
-1.070564066989808660e+00 1.402010050251256468e+00 6.171696857054868035e-01
-1.087971612794520704e+00 1.417085427135678533e+00 6.074958557199670039e-01
-1.105379158599233191e+00 1.432160804020100819e+00 5.962530682986741937e-01
-1.122786704403945679e+00 1.447236180904522884e+00 5.836816911462463509e-01
-1.140194250208657722e+00 1.462311557788944949e+00 5.700552110539092165e-01
-1.157601796013370210e+00 1.477386934673367236e+00 5.556748223095758776e-01
-1.175009341818082698e+00 1.492462311557789079e+00 5.408632692284353061e-01
-1.192416887622794741e+00 1.507537688442211365e+00 5.259580752388769431e-01
-1.209824433427507229e+00 1.522613065326633430e+00 5.113043078471245506e-01
-1.227231979232219494e+00 1.537688442211055495e+00 4.972470422721068095e-01
-1.244639525036931982e+00 1.552763819095477782e+00 4.841236962142183575e-01
-1.262047070841644247e+00 1.567839195979899625e+00 4.722564138126228439e-01
-1.279454616646356291e+00 1.582914572864321689e+00 4.619446781688137937e-01
-1.296862162451069000e+00 1.597989949748743976e+00 4.534583287868845236e-01
-1.314269708255781266e+00 1.613065326633166041e+00 4.470311529282806617e-01
-1.331677254060493309e+00 1.628140703517588328e+00 4.428552083335349776e-01
-1.349084799865206019e+00 1.643216080402010171e+00 4.410760192640905686e-01
-1.366492345669918285e+00 1.658291457286432236e+00 4.417887687029355970e-01
-1.383899891474630550e+00 1.673366834170854522e+00 4.450355872556637782e-01
-1.401307437279343260e+00 1.688442211055276587e+00 4.508040143292361690e-01
-1.418714983084055303e+00 1.703517587939698874e+00 4.590266801206067115e-01
-1.436122528888767569e+00 1.718592964824120939e+00 4.695822284648820122e-01
-1.453530074693480278e+00 1.733668341708542782e+00 4.822974713575746697e-01
-1.470937620498192322e+00 1.748743718592965068e+00 4.969507366869041487e-01
-1.488345166302904587e+00 1.763819095477387133e+00 5.132763421062456199e-01
-1.505752712107616631e+00 1.778894472361809420e+00 5.309701007487126478e-01
-1.523160257912329341e+00 1.793969849246231485e+00 5.496957393121163493e-01
-1.540567803717041606e+00 1.809045226130653328e+00 5.690920865535546991e-01
-1.557975349521753872e+00 1.824120603015075393e+00 5.887808709974244881e-01
-1.575382895326466581e+00 1.839195979899497679e+00 6.083749511705118795e-01
-1.592790441131178625e+00 1.854271356783919744e+00 6.274867903356717846e-01
-1.610197986935890890e+00 1.869346733668342031e+00 6.457369808037525249e-01
-1.627605532740603600e+00 1.884422110552764318e+00 6.627626206561626487e-01
-1.645013078545315643e+00 1.899497487437185939e+00 6.782253481882297708e-01
-1.662420624350027909e+00 1.914572864321608225e+00 6.918188465504602203e-01
-1.679828170154740619e+00 1.929648241206030290e+00 7.032756427690893819e-01
-1.697235715959452662e+00 1.944723618090452577e+00 7.123730413042780318e-01
-1.714643261764164928e+00 1.959798994974874864e+00 7.189380521826521653e-01
-1.732050807568877193e+00 1.974874371859296485e+00 7.228511970514442941e-01
-1.749458353373589903e+00 1.989949748743718771e+00 7.240491026886898274e-01
-1.766865899178301946e+00 2.005025125628141058e+00 7.225258199392079472e-01
-1.784273444983014212e+00 2.020100502512563345e+00 7.183328360435270454e-01
-1.801680990787726921e+00 2.035175879396985188e+00 7.115777791600408353e-01
-1.819088536592438965e+00 2.050251256281407031e+00 7.024218448007114590e-01
-1.836496082397151230e+00 2.065326633165829318e+00 6.910760041548587029e-01
-1.853903628201863940e+00 2.080402010050251604e+00 6.777960831264612240e-01
-1.871311174006575984e+00 2.095477386934673891e+00 6.628768276537015947e-01
-1.888718719811288249e+00 2.110552763819096178e+00 6.466450948621945694e-01
-1.906126265616000515e+00 2.125628140703517577e+00 6.294523302397388997e-01
-1.923533811420713224e+00 2.140703517587939864e+00 6.116665078070961936e-01
-1.940941357225425268e+00 2.155778894472362150e+00 5.936637227872958444e-01
-1.958348903030137977e+00 2.170854271356784437e+00 5.758196342415731195e-01
-1.975756448834850243e+00 2.185929648241206724e+00 5.585009583518314447e-01
-1.993163994639562286e+00 2.201005025125628567e+00 5.420572114134368791e-01
-2.010571540444274330e+00 2.216080402010050410e+00 5.268128952031488899e-01
-2.027979086248987262e+00 2.231155778894472697e+00 5.130603063677644515e-01
-2.045386632053699305e+00 2.246231155778894983e+00 5.010531361159071828e-01
-2.062794177858411349e+00 2.261306532663317270e+00 4.910010071711904400e-01
-2.080201723663124280e+00 2.276381909547739113e+00 4.830650721393051072e-01
-2.097609269467836324e+00 2.291457286432160956e+00 4.773547717186573669e-01
-2.115016815272548811e+00 2.306532663316583243e+00 4.739258231786599440e-01
-2.132424361077261299e+00 2.321608040201005529e+00 4.727794799306233031e-01
-2.149831906881973342e+00 2.336683417085427816e+00 4.738630725494210605e-01
-2.167239452686685830e+00 2.351758793969849659e+00 4.770718110146699997e-01
-2.184646998491397873e+00 2.366834170854271502e+00 4.822517979731681392e-01
-2.202054544296110361e+00 2.381909547738693789e+00 4.892041742066851606e-01
-2.219462090100822849e+00 2.396984924623116076e+00 4.976902909114342966e-01
-2.236869635905535336e+00 2.412060301507537918e+00 5.074377794949539444e-01
-2.254277181710247380e+00 2.427135678391960205e+00 5.181473689410078798e-01
-2.271684727514959867e+00 2.442211055276382048e+00 5.295002838691625913e-01
-2.289092273319671911e+00 2.457286432160804335e+00 5.411660436141414454e-01
-2.306499819124384842e+00 2.472361809045226622e+00 5.528104742587304221e-01
-2.323907364929096886e+00 2.487437185929648464e+00 5.641037417504815021e-01
-2.341314910733809374e+00 2.502512562814070751e+00 5.747282150805446133e-01
-2.358722456538520973e+00 2.517587939698492594e+00 5.843859739516601426e-01
-2.376130002343233905e+00 2.532663316582914881e+00 5.928057852480037582e-01
-2.393537548147945948e+00 2.547738693467337168e+00 5.997493866705246868e-01
-2.410945093952658880e+00 2.562814070351759455e+00 6.050169337456465790e-01
-2.428352639757370923e+00 2.577889447236181741e+00 6.084514875901436692e-01
-2.445760185562082967e+00 2.592964824120603584e+00 6.099424447798093007e-01
-2.463167731366795454e+00 2.608040201005025871e+00 6.094278368189415263e-01
-2.480575277171507942e+00 2.623115577889448158e+00 6.068954543876240448e-01
-2.497982822976219985e+00 2.638190954773869557e+00 6.023827800679538713e-01
-2.515390368780932917e+00 2.653266331658291843e+00 5.959757419174159798e-01
-2.532797914585644961e+00 2.668341708542713686e+00 5.878063283687410268e-01
-2.550205460390357004e+00 2.683417085427135973e+00 5.780491318116532939e-01
-2.567613006195069492e+00 2.698492462311558260e+00 5.669169132103509812e-01
-2.585020551999781979e+00 2.713567839195980547e+00 5.546553026404470454e-01
-2.602428097804494023e+00 2.728643216080402834e+00 5.415367701658576616e-01
-2.619835643609206510e+00 2.743718592964824676e+00 5.278540175733736906e-01
-2.637243189413918554e+00 2.758793969849246963e+00 5.139129537827265004e-01
-2.654650735218631485e+00 2.773869346733669250e+00 5.000254249918743010e-01
-2.672058281023343529e+00 2.788944723618091537e+00 4.865018746419456086e-01
-2.689465826828056016e+00 2.804020100502512935e+00 4.736441080399285131e-01
-2.706873372632768504e+00 2.819095477386935222e+00 4.617383320109189060e-01
-2.724280918437480548e+00 2.834170854271357065e+00 4.510486314197872382e-01
-2.741688464242192591e+00 2.849246231155779352e+00 4.418110320564747062e-01
-2.759096010046905523e+00 2.864321608040201639e+00 4.342282835627181981e-01
-2.776503555851617566e+00 2.879396984924623926e+00 4.284654772148422386e-01
-2.793911101656329610e+00 2.894472361809045768e+00 4.246465919615181051e-01
-2.811318647461042541e+00 2.909547738693468055e+00 4.228520386980851864e-01
-2.828726193265754585e+00 2.924623115577890342e+00 4.231172479341714920e-01
-2.846133739070466628e+00 2.939698492462312629e+00 4.254323204005477366e-01
-2.863541284875179560e+00 2.954773869346734472e+00 4.297427343782675435e-01
-2.880948830679891604e+00 2.969849246231156314e+00 4.359510782483841385e-01
-2.898356376484603647e+00 2.984924623115578157e+00 4.439197525651107923e-01
-2.915763922289316135e+00 3.000000000000000444e+00 4.534745634265883729e-01
-2.933171468094028622e+00 3.015075376884422731e+00 4.644091085851988487e-01
-2.950579013898740666e+00 3.030150753768845018e+00 4.764898400732759387e-01
-2.967986559703453597e+00 3.045226130653267305e+00 4.894616725189405715e-01
-2.985394105508165641e+00 3.060301507537689147e+00 5.030539951094146200e-01
-3.002801651312878128e+00 3.075376884422111434e+00 5.169869375577729187e-01
-3.020209197117590172e+00 3.090452261306533721e+00 5.309777365841691354e-01
-3.037616742922302659e+00 3.105527638190955564e+00 5.447470493810017134e-01
-3.055024288727015147e+00 3.120603015075377851e+00 5.580250642459901878e-01
-3.072431834531727191e+00 3.135678391959799249e+00 5.705572658989324086e-01
-3.089839380336439678e+00 3.150753768844221536e+00 5.821097237207407682e-01
-3.107246926141152166e+00 3.165829145728643823e+00 5.924737849605137274e-01
-3.124654471945864209e+00 3.180904522613066110e+00 6.014700714686144201e-01
-3.142062017750576697e+00 3.195979899497488397e+00 6.089516972897132119e-01
-3.159469563555289184e+00 3.211055276381910240e+00 6.148066449975098102e-01
-3.176877109360001228e+00 3.226130653266332526e+00 6.189592604422560207e-01
-3.194284655164713271e+00 3.241206030150754813e+00 6.213708480585458105e-01
-3.211692200969426203e+00 3.256281407035176656e+00 6.220393714785559247e-01
-3.229099746774138247e+00 3.271356783919598943e+00 6.209982863527092611e-01
-3.246507292578850290e+00 3.286432160804020342e+00 6.183145534502006990e-01
-3.263914838383563222e+00 3.301507537688442628e+00 6.140858997806750708e-01
-3.281322384188275265e+00 3.316582914572864915e+00 6.084374131730667656e-01
1.958348903030137644e-01 3.391959798994975128e-01 5.744517354593848824e-01
1.784273444983014156e-01 3.542713567839196331e-01 5.682985990910455198e-01
1.610197986935890946e-01 3.693467336683416979e-01 5.613581088167187705e-01
1.436122528888767458e-01 3.844221105527638738e-01 5.538004937423208762e-01
1.262047070841644247e-01 3.994974874371859386e-01 5.457997277738919628e-01
1.087971612794520898e-01 4.145728643216080589e-01 5.375288273045334408e-01
9.138961547473975489e-02 4.296482412060301237e-01 5.291553179625153591e-01
7.398206967002741996e-02 4.447236180904522995e-01 5.208369891362073512e-01
5.657452386531507810e-02 4.597989949748744198e-01 5.127180458848766831e-01
3.916697806060275011e-02 4.748743718592964846e-01 5.049257559629677372e-01
2.175943225589041519e-02 4.899497487437186605e-01 4.975676753493086246e-01
4.351886451178075925e-03 5.050251256281407253e-01 4.907295192621657365e-01
-1.305565935353426334e-02 5.201005025125629011e-01 4.844737275871906501e-01
-3.046320515824660000e-02 5.351758793969849659e-01 4.788387544188426048e-01
-4.787075096295893839e-02 5.502512562814070307e-01 4.738390915157931760e-01
-6.527829676767124556e-02 5.653266331658290955e-01 4.694660154116269135e-01
-8.268584257238362212e-02 5.804020100502512713e-01 4.656890282213355658e-01
-1.000933883770959154e-01 5.954773869346734472e-01 4.624579433492177483e-01
-1.175009341818082642e-01 6.105527638190955120e-01 4.597055498198369672e-01
-1.349084799865205575e-01 6.256281407035176878e-01 4.573507732712354112e-01
-1.523160257912329341e-01 6.407035175879397526e-01 4.553022381733954349e-01
-1.697235715959452551e-01 6.557788944723618174e-01 4.534621249140461940e-01
-1.871311174006576039e-01 6.708542713567839932e-01 4.517302073127947293e-01
-2.045386632053699250e-01 6.859296482412061691e-01 4.500079510960180440e-01
-2.219462090100823015e-01 7.010050251256282339e-01 4.482025520246705752e-01
-2.393537548147945948e-01 7.160804020100502987e-01 4.462307937700858984e-01
-2.567613006195069714e-01 7.311557788944725855e-01 4.440226102516844908e-01
-2.741688464242192924e-01 7.462311557788945393e-01 4.415242448760481886e-01
-2.915763922289316690e-01 7.613065326633166041e-01 4.387009097604049890e-01
-3.089839380336439900e-01 7.763819095477388910e-01 4.355388613214317139e-01
-3.263914838383563111e-01 7.914572864321608447e-01 4.320468242298837747e-01
-3.437990296430685766e-01 8.065326633165831316e-01 4.282567132793732578e-01
-3.612065754477810087e-01 8.216080402010050854e-01 4.242236217488315475e-01
-3.786141212524933297e-01 8.366834170854271502e-01 4.200250648674780374e-01
-3.960216670572056508e-01 8.517587939698494370e-01 4.157594875043771343e-01
-4.134292128619179718e-01 8.668341708542713908e-01 4.115440656720628088e-01
-4.308367586666302373e-01 8.819095477386935666e-01 4.075118513224018635e-01
-4.482443044713425584e-01 8.969849246231157425e-01 4.038083287007717681e-01
-4.656518502760548794e-01 9.120603015075376963e-01 4.005874677132728601e-01
-4.830593960807673115e-01 9.271356783919598721e-01 3.980073748891503893e-01
-5.004669418854795770e-01 9.422110552763820479e-01 3.962256551732415977e-01
-5.178744876901919536e-01 9.572864321608042237e-01 3.953946076067153537e-01
-5.352820334949042191e-01 9.723618090452262885e-01 3.956563846628219361e-01
-5.526895792996167067e-01 9.874371859296482423e-01 3.971382483885576020e-01
-5.700971251043289723e-01 1.002512562814070529e+00 3.999480564362084545e-01
-5.875046709090412378e-01 1.017587939698492594e+00 4.041701075103880103e-01
-6.049122167137536143e-01 1.032663316582914881e+00 4.098614687544654966e-01
-6.223197625184659909e-01 1.047738693467336946e+00 4.170488972914089820e-01
-6.397273083231783675e-01 1.062814070351758788e+00 4.257264547398907917e-01
-6.571348541278906330e-01 1.077889447236181075e+00 4.358538973498358726e-01
-6.745423999326028985e-01 1.092964824120603140e+00 4.473559058195643590e-01
-6.919499457373153861e-01 1.108040201005025205e+00 4.601221983120090675e-01
-7.093574915420276517e-01 1.123115577889447492e+00 4.740085481781324828e-01
-7.267650373467400282e-01 1.138190954773869334e+00 4.888387049628995507e-01
-7.441725831514522937e-01 1.153266331658291621e+00 5.044071939844770869e-01
-7.615801289561645593e-01 1.168341708542713686e+00 5.204829467283276223e-01
-7.789876747608770469e-01 1.183417085427135751e+00 5.368136920738042495e-01
-7.963952205655893124e-01 1.198492462311558038e+00 5.531310175476071844e-01
-8.138027663703016890e-01 1.213567839195980103e+00 5.691559909240364590e-01
-8.312103121750140655e-01 1.228643216080402167e+00 5.846052160722907676e-01
-8.486178579797262200e-01 1.243718592964824232e+00 5.991971834366323080e-01
-8.660254037844387076e-01 1.258793969849246297e+00 6.126587653093007457e-01
-8.834329495891509731e-01 1.273869346733668584e+00 6.247316994238842902e-01
-9.008404953938632387e-01 1.288944723618090649e+00 6.351789015773152691e-01
-9.182480411985757263e-01 1.304020100502512935e+00 6.437904491074717406e-01
-9.356555870032879918e-01 1.319095477386934778e+00 6.503890821389051169e-01
-9.530631328080003684e-01 1.334170854271356843e+00 6.548350784905572208e-01
-9.704706786127127449e-01 1.349246231155779130e+00 6.570303708468104853e-01
-9.878782244174248994e-01 1.364321608040201195e+00 6.569217909615807649e-01
-1.005285770222137387e+00 1.379396984924623482e+00 6.545033449389739966e-01
-1.022693316026849653e+00 1.394472361809045324e+00 6.498174455756590140e-01
-1.040100861831561918e+00 1.409547738693467389e+00 6.429550518496335298e-01
-1.057508407636274406e+00 1.424623115577889676e+00 6.340546913274309748e-01
-1.074915953440986449e+00 1.439698492462311741e+00 6.233003679201940539e-01
-1.092323499245698937e+00 1.454773869346734028e+00 6.109183844001313535e-01
-1.109731045050411424e+00 1.469849246231156092e+00 5.971731357285587904e-01
-1.127138590855123468e+00 1.484924623115577935e+00 5.823619548816955094e-01
-1.144546136659835955e+00 1.500000000000000222e+00 5.668091168448757822e-01
-1.161953682464548443e+00 1.515075376884422287e+00 5.508591281678946183e-01
-1.179361228269260486e+00 1.530150753768844574e+00 5.348694483714957482e-01
-1.196768774073972974e+00 1.545226130653266639e+00 5.192028050694927899e-01
-1.214176319878685240e+00 1.560301507537688481e+00 5.042192765019776202e-01
-1.231583865683397727e+00 1.575376884422110768e+00 4.902683229305662693e-01
-1.248991411488109993e+00 1.590452261306532833e+00 4.776809517926888238e-01
-1.266398957292822258e+00 1.605527638190954898e+00 4.667622005191995327e-01
-1.283806503097534746e+00 1.620603015075377185e+00 4.577841154678095048e-01
-1.301214048902247011e+00 1.635678391959799027e+00 4.509793956041600049e-01
-1.318621594706959277e+00 1.650753768844221314e+00 4.465358555720477240e-01
-1.336029140511671764e+00 1.665829145728643379e+00 4.445918449389185678e-01
-1.353436686316383808e+00 1.680904522613065444e+00 4.452327390850420175e-01
-1.370844232121096296e+00 1.695979899497487731e+00 4.484885929167287122e-01
-1.388251777925808783e+00 1.711055276381909795e+00 4.543330218949409027e-01
-1.405659323730521049e+00 1.726130653266332082e+00 4.626833464138682683e-01
-1.423066869535233314e+00 1.741206030150753925e+00 4.734020060210886727e-01
-1.440474415339945802e+00 1.756281407035175990e+00 4.862992200550786404e-01
-1.457881961144658067e+00 1.771356783919598277e+00 5.011368417144349552e-01
-1.475289506949370333e+00 1.786432160804020342e+00 5.176333240894470666e-01
-1.492697052754082598e+00 1.801507537688442628e+00 5.354696899817230626e-01
-1.510104598558795086e+00 1.816582914572864471e+00 5.542963730726543359e-01
-1.527512144363507574e+00 1.831658291457286536e+00 5.737407767811929515e-01
-1.544919690168219617e+00 1.846733668341708601e+00 5.934153795083545457e-01
-1.562327235972932105e+00 1.861809045226130888e+00 6.129262013468776971e-01
-1.579734781777644592e+00 1.876884422110552952e+00 6.318814380892064930e-01
-1.597142327582356636e+00 1.891959798994975239e+00 6.499000637385853318e-01
-1.614549873387069123e+00 1.907035175879397304e+00 6.666202028467447249e-01
-1.631957419191781389e+00 1.922110552763819147e+00 6.817070788810078996e-01
-1.649364964996493654e+00 1.937185929648241434e+00 6.948603543598571575e-01
-1.666772510801206142e+00 1.952261306532663498e+00 7.058206924700830553e-01
-1.684180056605918407e+00 1.967336683417085785e+00 7.143753879616479008e-01
-1.701587602410630895e+00 1.982412060301508072e+00 7.203629368772170860e-01
-1.718995148215342939e+00 1.997487437185929693e+00 7.236764395894107471e-01
-1.736402694020055426e+00 2.012562814070351980e+00 7.242657590888176289e-01
-1.753810239824767914e+00 2.027638190954773822e+00 7.221383858247156784e-01
-1.771217785629479957e+00 2.042713567839196109e+00 7.173589909357983574e-01
-1.788625331434192445e+00 2.057788944723618396e+00 7.100476806781905736e-01
-1.806032877238904710e+00 2.072864321608040239e+00 7.003769955096136313e-01
-1.823440423043616976e+00 2.087939698492462526e+00 6.885677268765412196e-01
-1.840847968848329463e+00 2.103015075376884369e+00 6.748836525566076494e-01
-1.858255514653041951e+00 2.118090452261306655e+00 6.596253167567491804e-01
-1.875663060457754217e+00 2.133165829145728942e+00 6.431230034449014754e-01
-1.893070606262466260e+00 2.148241206030150785e+00 6.257290700622446522e-01
-1.910478152067178748e+00 2.163316582914573072e+00 6.078098233762228020e-01
-1.927885697871891235e+00 2.178391959798994915e+00 5.897371294448006118e-01
-1.945293243676603501e+00 2.193467336683417201e+00 5.718799552316644608e-01
-1.962700789481315766e+00 2.208542713567839488e+00 5.545960402172560588e-01
-1.980108335286028254e+00 2.223618090452261775e+00 5.382238923860214186e-01
-1.997515881090740297e+00 2.238693467336683618e+00 5.230752943481863371e-01
-2.014923426895452785e+00 2.253768844221105905e+00 5.094284923008494115e-01
-2.032330972700165272e+00 2.268844221105528192e+00 4.975222233829976748e-01
-2.049738518504877316e+00 2.283919597989950478e+00 4.875507161663407141e-01
-2.067146064309589804e+00 2.298994974874372321e+00 4.796597750713586517e-01
-2.084553610114301847e+00 2.314070351758794164e+00 4.739440330034396243e-01
-2.101961155919014335e+00 2.329145728643216451e+00 4.704454281250346481e-01
-2.119368701723726822e+00 2.344221105527638738e+00 4.691529311172616956e-01
-2.136776247528439310e+00 2.359296482412061025e+00 4.700035192648011062e-01
-2.154183793333151353e+00 2.374371859296482867e+00 4.728843639550024958e-01
-2.171591339137863841e+00 2.389447236180904710e+00 4.776361694388567836e-01
-2.188998884942576328e+00 2.404522613065326997e+00 4.840575736518836769e-01
-2.206406430747288372e+00 2.419597989949749284e+00 4.919104971852598096e-01
-2.223813976552000859e+00 2.434673366834171127e+00 5.009263047180977368e-01
-2.241221522356713347e+00 2.449748743718593413e+00 5.108126248811712955e-01
-2.258629068161425391e+00 2.464824120603015700e+00 5.212606600430255144e-01
-2.276036613966137434e+00 2.479899497487437543e+00 5.319528072157204690e-01
-2.293444159770850366e+00 2.494974874371859830e+00 5.425704053885597178e-01
-2.310851705575562409e+00 2.510050251256282117e+00 5.528014232231400760e-01
-2.328259251380275341e+00 2.525125628140704404e+00 5.623479041791287214e-01
-2.345666797184986940e+00 2.540201005025125802e+00 5.709329936736505795e-01
-2.363074342989699428e+00 2.555276381909548089e+00 5.783073845870632113e-01
-2.380481888794411471e+00 2.570351758793970376e+00 5.842550329924264263e-01
-2.397889434599124403e+00 2.585427135678392219e+00 5.885980149913508930e-01
-2.415296980403836447e+00 2.600502512562814506e+00 5.912004174901642761e-01
-2.432704526208548490e+00 2.615577889447236348e+00 5.919711800848790340e-01
-2.450112072013260978e+00 2.630653266331658635e+00 5.908658313247543425e-01
-2.467519617817973909e+00 2.645728643216080922e+00 5.878870898385883947e-01
-2.484927163622685953e+00 2.660804020100503209e+00 5.830843284599644960e-01
-2.502334709427398884e+00 2.675879396984925496e+00 5.765519268982767231e-01
-2.519742255232110928e+00 2.690954773869347338e+00 5.684265650046673723e-01
-2.537149801036822971e+00 2.706030150753769181e+00 5.588835336382942387e-01
-2.554557346841535015e+00 2.721105527638191468e+00 5.481321629552509123e-01
-2.571964892646247947e+00 2.736180904522613311e+00 5.364104880854031476e-01
-2.589372438450959990e+00 2.751256281407035598e+00 5.239792891679146969e-01
-2.606779984255672478e+00 2.766331658291457440e+00 5.111156562029818273e-01
-2.624187530060384521e+00 2.781407035175879727e+00 4.981062388542718544e-01
-2.641595075865097009e+00 2.796482412060302014e+00 4.852403470097399474e-01
-2.659002621669809496e+00 2.811557788944724301e+00 4.728030694839813752e-01
-2.676410167474521984e+00 2.826633165829146144e+00 4.610685757312271149e-01
-2.693817713279234027e+00 2.841708542713568431e+00 4.502937589427433163e-01
-2.711225259083946515e+00 2.856783919597989829e+00 4.407123686307021226e-01
-2.728632804888658558e+00 2.871859296482412116e+00 4.325297670479584800e-01
-2.746040350693371046e+00 2.886934673366834403e+00 4.259184269371057985e-01
-2.763447896498083534e+00 2.902010050251256690e+00 4.210142685921783867e-01
-2.780855442302795577e+00 2.917085427135678533e+00 4.179139125619428796e-01
-2.798262988107508509e+00 2.932160804020100819e+00 4.166729010811920930e-01
-2.815670533912220552e+00 2.947236180904523106e+00 4.173049170748130976e-01
-2.833078079716932596e+00 2.962311557788945393e+00 4.197820049452758440e-01
-2.850485625521645527e+00 2.977386934673367236e+00 4.240357729369252371e-01
-2.867893171326357571e+00 2.992462311557789523e+00 4.299595332669070569e-01
-2.885300717131069614e+00 3.007537688442210921e+00 4.374113139927619520e-01
-2.902708262935781658e+00 3.022613065326633208e+00 4.462176562799407553e-01
-2.920115808740494590e+00 3.037688442211055495e+00 4.561780928149882230e-01
-2.937523354545206633e+00 3.052763819095477782e+00 4.670701879937373402e-01
-2.954930900349919565e+00 3.067839195979900069e+00 4.786550085368522778e-01
-2.972338446154631608e+00 3.082914572864321912e+00 4.906828846044860026e-01
-2.989745991959343652e+00 3.097989949748744198e+00 5.028993164682417083e-01
-3.007153537764056139e+00 3.113065326633166485e+00 5.150508804327456058e-01
-3.024561083568768627e+00 3.128140703517588328e+00 5.268909899708633660e-01
-3.041968629373480670e+00 3.143216080402010615e+00 5.381853738462866188e-01
-3.059376175178193158e+00 3.158291457286432458e+00 5.487171421589627229e-01
-3.076783720982905646e+00 3.173366834170854744e+00 5.582913234961194293e-01
-3.094191266787617689e+00 3.188442211055277031e+00 5.667387713644524982e-01
-3.111598812592330177e+00 3.203517587939699318e+00 5.739193554132553388e-01
-3.129006358397042664e+00 3.218592964824121605e+00 5.797243721758599255e-01
-3.146413904201755152e+00 3.233668341708543004e+00 5.840781306579871934e-01
-3.163821450006467195e+00 3.248743718592965291e+00 5.869386895572186180e-01
-3.181228995811179239e+00 3.263819095477387577e+00 5.882977446626972418e-01
-3.198636541615892170e+00 3.278894472361809420e+00 5.881796865106717620e-01
-3.216044087420604214e+00 3.293969849246231707e+00 5.866398691229656182e-01
-3.233451633225316257e+00 3.309045226130653550e+00 5.837621501193079876e-01
-3.250859179030029189e+00 3.324120603015075837e+00 5.796557801944777211e-01
-3.268266724834741233e+00 3.339195979899498123e+00 5.744517354593848824e-01
2.088905496565480191e-01 3.618090452261307211e-01 5.430363305507868166e-01
1.914830038518356981e-01 3.768844221105528414e-01 5.377154227605944747e-01
1.740754580471233492e-01 3.919597989949749062e-01 5.319174053813636727e-01
1.566679122424110004e-01 4.070351758793970820e-01 5.258001359996121726e-01
1.392603664376986794e-01 4.221105527638191468e-01 5.195198256238455770e-01
1.218528206329863584e-01 4.371859296482412671e-01 5.132266770116699073e-01
1.044452748282740095e-01 4.522613065326634429e-01 5.070607946411856970e-01
8.703772902356167462e-02 4.673366834170855078e-01 5.011484757295953107e-01
6.963018321884933970e-02 4.824120603015076281e-01 4.955989806394253128e-01
5.222263741413701865e-02 4.974874371859296929e-01 4.905018674174467241e-01
3.481509160942467679e-02 5.125628140703518687e-01 4.859249594389717375e-01
1.740754580471233839e-02 5.276381909547740445e-01 4.819129975908223451e-01
0.000000000000000000e+00 5.427135678391961093e-01 4.784870095740660911e-01
-1.740754580471233839e-02 5.577889447236181741e-01 4.756444092298934279e-01
-3.481509160942467679e-02 5.728643216080402389e-01 4.733598187967008597e-01
-5.222263741413698396e-02 5.879396984924624148e-01 4.715865872099348488e-01
-6.963018321884935358e-02 6.030150753768845906e-01 4.702589584702543402e-01
-8.703772902356166075e-02 6.180904522613065444e-01 4.692948262246525726e-01
-1.044452748282739957e-01 6.331658291457287202e-01 4.685989944942876018e-01
-1.218528206329863028e-01 6.482412060301508960e-01 4.680668503655925905e-01
-1.392603664376986794e-01 6.633165829145729608e-01 4.675883428097180605e-01
-1.566679122424109727e-01 6.783919597989951367e-01 4.670521529199722077e-01
-1.740754580471233492e-01 6.934673366834170904e-01 4.663499349989746467e-01
-1.914830038518356703e-01 7.085427135678393773e-01 4.653805052524004338e-01
-2.088905496565480191e-01 7.236180904522614421e-01 4.640538554400401305e-01
-2.262980954612603401e-01 7.386934673366833959e-01 4.622948727004185243e-01
-2.437056412659727167e-01 7.537688442211056827e-01 4.600466538222015012e-01
-2.611131870706850377e-01 7.688442211055277475e-01 4.572733123222498253e-01
-2.785207328753973588e-01 7.839195979899498123e-01 4.539621895664889273e-01
-2.959282786801096798e-01 7.989949748743719882e-01 4.501253965231794552e-01
-3.133358244848220009e-01 8.140703517587940530e-01 4.458006301907556090e-01
-3.307433702895343219e-01 8.291457286432162288e-01 4.410512278599198477e-01
-3.481509160942467540e-01 8.442211055276382936e-01 4.359654426718911346e-01
-3.655584618989590751e-01 8.592964824120604694e-01 4.306549449072806235e-01
-3.829660077036713961e-01 8.743718592964825342e-01 4.252525745468273555e-01
-4.003735535083836616e-01 8.894472361809047101e-01 4.199093913418254220e-01
-4.177810993130959827e-01 9.045226130653268859e-01 4.147910883792152448e-01
-4.351886451178083037e-01 9.195979899497488397e-01 4.100738534035848759e-01
-4.525961909225206248e-01 9.346733668341710155e-01 4.059397784773639550e-01
-4.700037367272330568e-01 9.497487437185930803e-01 4.025719324775189345e-01
-4.874112825319453224e-01 9.648241206030152561e-01 4.001492220546372103e-01
-5.048188283366576989e-01 9.798994974874374320e-01 3.988411746974939720e-01
-5.222263741413699645e-01 9.949748743718593857e-01 3.988027822075024820e-01
-5.396339199460823410e-01 1.010050251256281673e+00 4.001695440296946793e-01
-5.570414657507947176e-01 1.025125628140703737e+00 4.030528474342795486e-01
-5.744490115555069831e-01 1.040201005025125802e+00 4.075358155098385837e-01
-5.918565573602193597e-01 1.055276381909548089e+00 4.136697444213214836e-01
-6.092641031649317362e-01 1.070351758793969932e+00 4.214712385978919285e-01
-6.266716489696440018e-01 1.085427135678392219e+00 4.309201367276622729e-01
-6.440791947743563783e-01 1.100502512562814283e+00 4.419583030080638797e-01
-6.614867405790686439e-01 1.115577889447236348e+00 4.544893374631184257e-01
-6.788942863837811315e-01 1.130653266331658413e+00 4.683792367844564208e-01
-6.963018321884933970e-01 1.145728643216080700e+00 4.834580136237208170e-01
-7.137093779932056625e-01 1.160804020100502765e+00 4.995222581385607152e-01
-7.311169237979180391e-01 1.175879396984924830e+00 5.163386014740024565e-01
-7.485244696026303046e-01 1.190954773869346894e+00 5.336480173544169148e-01
-7.659320154073427922e-01 1.206030150753768959e+00 5.511708756697916156e-01
-7.833395612120550577e-01 1.221105527638191246e+00 5.686126414420417108e-01
-8.007471070167673233e-01 1.236180904522613089e+00 5.856700943934348702e-01
-8.181546528214798109e-01 1.251256281407035376e+00 6.020379289988859739e-01
-8.355621986261919654e-01 1.266331658291457440e+00 6.174155828113374600e-01
-8.529697444309044529e-01 1.281407035175879505e+00 6.315141323529225303e-01
-8.703772902356167185e-01 1.296482412060301792e+00 6.440630912265590258e-01
-8.877848360403289840e-01 1.311557788944724079e+00 6.548169444920951543e-01
-9.051923818450414716e-01 1.326633165829145922e+00 6.635612568383071341e-01
-9.225999276497537371e-01 1.341708542713567986e+00 6.701181996354026449e-01
-9.400074734544661137e-01 1.356783919597990273e+00 6.743513534386175179e-01
-9.574150192591784903e-01 1.371859296482412560e+00 6.761696576983259321e-01
-9.748225650638906448e-01 1.386934673366834181e+00 6.755303979870507236e-01
-9.922301108686031323e-01 1.402010050251256468e+00 6.724411425619623017e-01
-1.009637656673315398e+00 1.417085427135678755e+00 6.669605640474961517e-01
-1.027045202478027663e+00 1.432160804020100597e+00 6.591981078842656938e-01
-1.044452748282740151e+00 1.447236180904522884e+00 6.493124963315244358e-01
-1.061860294087452194e+00 1.462311557788944949e+00 6.375090845765222225e-01
-1.079267839892164682e+00 1.477386934673367236e+00 6.240361132179542691e-01
-1.096675385696877170e+00 1.492462311557789079e+00 6.091799283692447275e-01
-1.114082931501589213e+00 1.507537688442211365e+00 5.932592661987835525e-01
-1.131490477306301701e+00 1.522613065326633430e+00 5.766187222447622940e-01
-1.148898023111014188e+00 1.537688442211055495e+00 5.596215467128118348e-01
-1.166305568915726232e+00 1.552763819095477782e+00 5.426419246462004242e-01
-1.183713114720438719e+00 1.567839195979900069e+00 5.260569138859056970e-01
-1.201120660525150985e+00 1.582914572864321689e+00 5.102382237328746406e-01
-1.218528206329863472e+00 1.597989949748743976e+00 4.955440229052744949e-01
-1.235935752134575960e+00 1.613065326633166263e+00 4.823109665720972661e-01
-1.253343297939288004e+00 1.628140703517588106e+00 4.708466288734607375e-01
-1.270750843744000491e+00 1.643216080402010171e+00 4.614225194520360507e-01
-1.288158389548712979e+00 1.658291457286432458e+00 4.542678502760493231e-01
-1.305565935353425244e+00 1.673366834170854744e+00 4.495642026979562167e-01
-1.322973481158137510e+00 1.688442211055276587e+00 4.474412246330265464e-01
-1.340381026962849775e+00 1.703517587939698874e+00 4.479734644220877970e-01
-1.357788572767562263e+00 1.718592964824121161e+00 4.511784219094683857e-01
-1.375196118572274750e+00 1.733668341708542782e+00 4.570158691380993288e-01
-1.392603664376986794e+00 1.748743718592965068e+00 4.653884635114771684e-01
-1.410011210181699282e+00 1.763819095477387355e+00 4.761436460082903444e-01
-1.427418755986411769e+00 1.778894472361809198e+00 4.890767867928058066e-01
-1.444826301791123813e+00 1.793969849246231485e+00 5.039355110784586866e-01
-1.462233847595836300e+00 1.809045226130653772e+00 5.204251100940691099e-01
-1.479641393400548566e+00 1.824120603015076059e+00 5.382149161588708486e-01
-1.497048939205260831e+00 1.839195979899497679e+00 5.569454978305709014e-01
-1.514456485009973319e+00 1.854271356783919966e+00 5.762365114197021132e-01
-1.531864030814685584e+00 1.869346733668341809e+00 5.956950293519470696e-01
-1.549271576619398072e+00 1.884422110552764096e+00 6.149241543028646229e-01
-1.566679122424110338e+00 1.899497487437186161e+00 6.335317210173239122e-01
-1.584086668228822603e+00 1.914572864321608447e+00 6.511388854387920588e-01
-1.601494214033535091e+00 1.929648241206030734e+00 6.673884032749018980e-01
-1.618901759838247134e+00 1.944723618090452577e+00 6.819524073613411064e-01
-1.636309305642959622e+00 1.959798994974874864e+00 6.945395049850495717e-01
-1.653716851447672109e+00 1.974874371859296485e+00 7.049010324065901889e-01
-1.671124397252384153e+00 1.989949748743718771e+00 7.128363237913192263e-01
-1.688531943057096640e+00 2.005025125628141058e+00 7.181968751346267110e-01
-1.705939488861808906e+00 2.020100502512562901e+00 7.208893099792282877e-01
-1.723347034666521393e+00 2.035175879396985188e+00 7.208770821336991652e-01
-1.740754580471233659e+00 2.050251256281407475e+00 7.181808805189271450e-01
-1.758162126275945925e+00 2.065326633165829762e+00 7.128777319641845800e-01
-1.775569672080658412e+00 2.080402010050252049e+00 7.050988285001510425e-01
-1.792977217885370456e+00 2.095477386934673891e+00 6.950261357059422940e-01
-1.810384763690082943e+00 2.110552763819096178e+00 6.828878672334557365e-01
-1.827792309494795431e+00 2.125628140703517577e+00 6.689529370647535611e-01
-1.845199855299507918e+00 2.140703517587939864e+00 6.535245247205447860e-01
-1.862607401104219962e+00 2.155778894472362150e+00 6.369329089639023112e-01
-1.880014946908932227e+00 2.170854271356783993e+00 6.195277420507324662e-01
-1.897422492713644493e+00 2.185929648241206280e+00 6.016699488804945206e-01
-1.914830038518356981e+00 2.201005025125628567e+00 5.837234432153783903e-01
-1.932237584323069468e+00 2.216080402010050854e+00 5.660468562933321790e-01
-1.949645130127781734e+00 2.231155778894473141e+00 5.489854716051406625e-01
-1.967052675932493999e+00 2.246231155778894983e+00 5.328635533994657836e-01
-1.984460221737206265e+00 2.261306532663317270e+00 5.179772457980045264e-01
-2.001867767541918752e+00 2.276381909547738669e+00 5.045882045304849184e-01
-2.019275313346631240e+00 2.291457286432160956e+00 4.929181046226133178e-01
-2.036682859151343283e+00 2.306532663316583243e+00 4.831441453672815634e-01
-2.054090404956055771e+00 2.321608040201005529e+00 4.753956491373848570e-01
-2.071497950760767814e+00 2.336683417085427372e+00 4.697518236793315483e-01
-2.088905496565480302e+00 2.351758793969849659e+00 4.662407291304741519e-01
-2.106313042370192790e+00 2.366834170854271946e+00 4.648394618339029005e-01
-2.123720588174905277e+00 2.381909547738694233e+00 4.654755377972157881e-01
-2.141128133979617321e+00 2.396984924623116076e+00 4.680294300711927424e-01
-2.158535679784329364e+00 2.412060301507538362e+00 4.723381871016273381e-01
-2.175943225589041852e+00 2.427135678391960205e+00 4.782000338862358313e-01
-2.193350771393754339e+00 2.442211055276382048e+00 4.853798351476880102e-01
-2.210758317198466827e+00 2.457286432160804335e+00 4.936152802435496700e-01
-2.228165863003178870e+00 2.472361809045226622e+00 5.026236336231063584e-01
-2.245573408807891358e+00 2.487437185929648464e+00 5.121088826665257665e-01
-2.262980954612603401e+00 2.502512562814070751e+00 5.217691069604460941e-01
-2.280388500417316333e+00 2.517587939698493038e+00 5.313038896272671563e-01
-2.297796046222028377e+00 2.532663316582914881e+00 5.404215922761587132e-01
-2.315203592026740864e+00 2.547738693467337168e+00 5.488463204166785792e-01
-2.332611137831452464e+00 2.562814070351759010e+00 5.563244155997403295e-01
-2.350018683636165395e+00 2.577889447236181297e+00 5.626303238536506379e-01
-2.367426229440877439e+00 2.592964824120603584e+00 5.675717068004465515e-01
-2.384833775245590370e+00 2.608040201005025871e+00 5.709936817221940020e-01
-2.402241321050302414e+00 2.623115577889448158e+00 5.727820992795947808e-01
-2.419648866855014457e+00 2.638190954773869557e+00 5.728657919902148121e-01
-2.437056412659726945e+00 2.653266331658291843e+00 5.712177523320708383e-01
-2.454463958464439433e+00 2.668341708542714130e+00 5.678552258046932755e-01
-2.471871504269151476e+00 2.683417085427135973e+00 5.628387307979111354e-01
-2.489279050073863964e+00 2.698492462311558260e+00 5.562700430380809191e-01
-2.506686595878576007e+00 2.713567839195980103e+00 5.482892070735342349e-01
-2.524094141683288495e+00 2.728643216080402389e+00 5.390706601341761495e-01
-2.541501687488000538e+00 2.743718592964824676e+00 5.288185742139652756e-01
-2.558909233292713470e+00 2.758793969849246963e+00 5.177615399033426158e-01
-2.576316779097425513e+00 2.773869346733669250e+00 5.061467299403573650e-01
-2.593724324902137557e+00 2.788944723618090649e+00 4.942336913374155150e-01
-2.611131870706849600e+00 2.804020100502512935e+00 4.822879220494133978e-01
-2.628539416511562532e+00 2.819095477386935222e+00 4.705743913483704799e-01
-2.645946962316274575e+00 2.834170854271357509e+00 4.593511623270833955e-01
-2.663354508120987507e+00 2.849246231155779352e+00 4.488632703348741648e-01
-2.680762053925699551e+00 2.864321608040201639e+00 4.393370028119789050e-01
-2.698169599730411594e+00 2.879396984924623482e+00 4.309747141850204799e-01
-2.715577145535124082e+00 2.894472361809045768e+00 4.239502945464707628e-01
-2.732984691339836569e+00 2.909547738693468055e+00 4.184053931715210339e-01
-2.750392237144548613e+00 2.924623115577890342e+00 4.144464779944974642e-01
-2.767799782949261100e+00 2.939698492462312185e+00 4.121427904924907515e-01
-2.785207328753973588e+00 2.954773869346734472e+00 4.115252325616989837e-01
-2.802614874558685631e+00 2.969849246231156314e+00 4.125861985008001387e-01
-2.820022420363398119e+00 2.984924623115578601e+00 4.152803417223992488e-01
-2.837429966168110607e+00 3.000000000000000444e+00 4.195262428792889131e-01
-2.854837511972822650e+00 3.015075376884422731e+00 4.252089242775818345e-01
-2.872245057777535138e+00 3.030150753768844574e+00 4.321831352805707294e-01
-2.889652603582247181e+00 3.045226130653266861e+00 4.402773153658525729e-01
-2.907060149386960113e+00 3.060301507537689147e+00 4.492981260065215809e-01
-2.924467695191672156e+00 3.075376884422111434e+00 4.590354299601576149e-01
-2.941875240996384644e+00 3.090452261306533721e+00 4.692675871465958326e-01
-2.959282786801097132e+00 3.105527638190955564e+00 4.797669302748950315e-01
-2.976690332605809175e+00 3.120603015075377851e+00 4.903052808538728158e-01
-2.994097878410521218e+00 3.135678391959800138e+00 5.006593672135951634e-01
-3.011505424215234150e+00 3.150753768844221536e+00 5.106160106146533373e-01
-3.028912970019946194e+00 3.165829145728643823e+00 5.199769532801812311e-01
-3.046320515824658237e+00 3.180904522613065666e+00 5.285632130240534021e-01
-3.063728061629371169e+00 3.195979899497487953e+00 5.362188627650534833e-01
-3.081135607434083212e+00 3.211055276381910240e+00 5.428141492422653425e-01
-3.098543153238795256e+00 3.226130653266332526e+00 5.482478832562961424e-01
-3.115950699043508187e+00 3.241206030150754813e+00 5.524490532832392331e-01
-3.133358244848220231e+00 3.256281407035176656e+00 5.553776348390303541e-01
-3.150765790652932274e+00 3.271356783919598943e+00 5.570245889853258081e-01
-3.168173336457644762e+00 3.286432160804021230e+00 5.574110643306976476e-01
-3.185580882262357250e+00 3.301507537688442628e+00 5.565868372643874018e-01
-3.202988428067069293e+00 3.316582914572864915e+00 5.546280444539289922e-01
-3.220395973871781781e+00 3.331658291457286758e+00 5.516342793629781527e-01
-3.237803519676494268e+00 3.346733668341709045e+00 5.477251402643277256e-01
-3.255211065481206756e+00 3.361809045226131332e+00 5.430363305507864835e-01
2.219462090100823015e-01 3.844221105527637627e-01 5.145463116147142024e-01
2.045386632053699527e-01 3.994974874371859386e-01 5.100963435499014098e-01
1.871311174006576039e-01 4.145728643216080034e-01 5.054712232935426597e-01
1.697235715959452829e-01 4.296482412060301237e-01 5.008157436103720661e-01
1.523160257912329341e-01 4.447236180904522440e-01 4.962677983415333394e-01
1.349084799865206130e-01 4.597989949748743643e-01 4.919543770564178131e-01
1.175009341818082781e-01 4.748743718592964291e-01 4.879879305191472949e-01
1.000933883770959432e-01 4.899497487437185494e-01 4.844632067976410439e-01
8.268584257238359436e-02 5.050251256281407253e-01 4.814546448992596539e-01
6.527829676767127332e-02 5.201005025125627901e-01 4.790143975836655410e-01
4.787075096295893839e-02 5.351758793969849659e-01 4.771710378709652645e-01
3.046320515824660000e-02 5.502512562814070307e-01 4.759289851703059071e-01
1.305565935353426334e-02 5.653266331658290955e-01 4.752686673775304849e-01
-4.351886451178075925e-03 5.804020100502512713e-01 4.751474152331229273e-01
-2.175943225589041519e-02 5.954773869346733361e-01 4.755010652099759261e-01
-3.916697806060272236e-02 6.105527638190954010e-01 4.762462277319439719e-01
-5.657452386531509197e-02 6.256281407035175768e-01 4.772831591141471486e-01
-7.398206967002739221e-02 6.407035175879397526e-01 4.784991587454543449e-01
-9.138961547473974101e-02 6.557788944723618174e-01 4.797723981466727738e-01
-1.087971612794520343e-01 6.708542713567839932e-01 4.809760760309092498e-01
-1.262047070841644247e-01 6.859296482412059470e-01 4.819827837035154383e-01
-1.436122528888767180e-01 7.010050251256281229e-01 4.826689583391525207e-01
-1.610197986935890946e-01 7.160804020100502987e-01 4.829192980600220952e-01
-1.784273444983013879e-01 7.311557788944724745e-01 4.826310124297782944e-01
-1.958348903030137644e-01 7.462311557788945393e-01 4.817177850067095868e-01
-2.132424361077260577e-01 7.613065326633166041e-01 4.801133309175235064e-01
-2.306499819124384343e-01 7.763819095477388910e-01 4.777744418856679776e-01
-2.480575277171507553e-01 7.914572864321608447e-01 4.746834235604859842e-01
-2.654650735218631041e-01 8.065326633165829096e-01 4.708498450539608249e-01
-2.828726193265754252e-01 8.216080402010050854e-01 4.663115379387880455e-01
-3.002801651312877462e-01 8.366834170854271502e-01 4.611348011719223483e-01
-3.176877109360000673e-01 8.517587939698494370e-01 4.554137890069939187e-01
-3.350952567407124993e-01 8.668341708542713908e-01 4.492690804324993015e-01
-3.525028025454248204e-01 8.819095477386934556e-01 4.428454504781984546e-01
-3.699103483501371414e-01 8.969849246231157425e-01 4.363088853133770817e-01
-3.873178941548494070e-01 9.120603015075376963e-01 4.298429038607157748e-01
-4.047254399595617280e-01 9.271356783919598721e-01 4.236442681253166365e-01
-4.221329857642740491e-01 9.422110552763820479e-01 4.179181820741455500e-01
-4.395405315689863146e-01 9.572864321608040017e-01 4.128730942216423672e-01
-4.569480773736988022e-01 9.723618090452261775e-01 4.087152316604626412e-01
-4.743556231784110677e-01 9.874371859296482423e-01 4.056430027644400416e-01
-4.917631689831233888e-01 1.002512562814070529e+00 4.038414119001404456e-01
-5.091707147878357098e-01 1.017587939698492594e+00 4.034766320120691252e-01
-5.265782605925480864e-01 1.032663316582914659e+00 4.046908797809608549e-01
-5.439858063972604629e-01 1.047738693467336946e+00 4.075977331729697117e-01
-5.613933522019727285e-01 1.062814070351758788e+00 4.122780226717995822e-01
-5.788008980066849940e-01 1.077889447236181075e+00 4.187764154807395722e-01
-5.962084438113974816e-01 1.092964824120603140e+00 4.270987967519019879e-01
-6.136159896161097471e-01 1.108040201005025205e+00 4.372105337850059614e-01
-6.310235354208221237e-01 1.123115577889447492e+00 4.490356885542010623e-01
-6.484310812255343892e-01 1.138190954773869334e+00 4.624572213525995901e-01
-6.658386270302468768e-01 1.153266331658291399e+00 4.773182043304887712e-01
-6.832461728349591423e-01 1.168341708542713686e+00 4.934240388279728662e-01
-7.006537186396714079e-01 1.183417085427135751e+00 5.105456452785831489e-01
-7.180612644443837844e-01 1.198492462311558038e+00 5.284235697136772103e-01
-7.354688102490960500e-01 1.213567839195980103e+00 5.467729271532953961e-01
-7.528763560538085375e-01 1.228643216080401945e+00 5.652890800352384781e-01
-7.702839018585208031e-01 1.243718592964824232e+00 5.836539298854686031e-01
-7.876914476632330686e-01 1.258793969849246297e+00 6.015426831968307964e-01
-8.050989934679455562e-01 1.273869346733668584e+00 6.186309384254644606e-01
-8.225065392726577107e-01 1.288944723618090649e+00 6.346019305271290989e-01
-8.399140850773701983e-01 1.304020100502512491e+00 6.491537628464830734e-01
-8.573216308820824638e-01 1.319095477386934778e+00 6.620064536552822121e-01
-8.747291766867947294e-01 1.334170854271356843e+00 6.729086263250199096e-01
-8.921367224915072169e-01 1.349246231155779130e+00 6.816436780264826245e-01
-9.095442682962194825e-01 1.364321608040201195e+00 6.880352718787851041e-01
-9.269518141009318590e-01 1.379396984924623037e+00 6.919520114255086618e-01
-9.443593599056442356e-01 1.394472361809045324e+00 6.933111738975163973e-01
-9.617669057103563901e-01 1.409547738693467389e+00 6.920813995391650320e-01
-9.791744515150688777e-01 1.424623115577889676e+00 6.882842578507220033e-01
-9.965819973197811432e-01 1.439698492462311741e+00 6.819946373849232746e-01
-1.013989543124493409e+00 1.454773869346733806e+00 6.733399331194928061e-01
-1.031397088929205674e+00 1.469849246231156092e+00 6.624980337539491115e-01
-1.048804634733917940e+00 1.484924623115577935e+00 6.496941398624189734e-01
-1.066212180538630427e+00 1.500000000000000222e+00 6.351964719757760003e-01
-1.083619726343342915e+00 1.515075376884422287e+00 6.193109546723227776e-01
-1.101027272148054958e+00 1.530150753768844352e+00 6.023749879543391916e-01
-1.118434817952767446e+00 1.545226130653266639e+00 5.847504399453035129e-01
-1.135842363757479934e+00 1.560301507537688481e+00 5.668160146816572098e-01
-1.153249909562191977e+00 1.575376884422110768e+00 5.489591649860573463e-01
-1.170657455366904465e+00 1.590452261306532833e+00 5.315677326718636353e-01
-1.188065001171616730e+00 1.605527638190954898e+00 5.150215063114580438e-01
-1.205472546976328996e+00 1.620603015075377185e+00 4.996838902777084868e-01
-1.222880092781041483e+00 1.635678391959799027e+00 4.858938776220633748e-01
-1.240287638585753749e+00 1.650753768844221092e+00 4.739585135815619354e-01
-1.257695184390466236e+00 1.665829145728643379e+00 4.641460262217192989e-01
-1.275102730195178502e+00 1.680904522613065444e+00 4.566797861462774111e-01
-1.292510275999890768e+00 1.695979899497487731e+00 4.517332386687488710e-01
-1.309917821804603255e+00 1.711055276381909795e+00 4.494259297745428761e-01
-1.327325367609315299e+00 1.726130653266331638e+00 4.498207221254441612e-01
-1.344732913414027786e+00 1.741206030150753925e+00 4.529222698661391489e-01
-1.362140459218740274e+00 1.756281407035175990e+00 4.586767917432619801e-01
-1.379548005023452317e+00 1.771356783919598277e+00 4.669731517448160729e-01
-1.396955550828164805e+00 1.786432160804020342e+00 4.776452258441228338e-01
-1.414363096632877292e+00 1.801507537688442184e+00 4.904755032301600370e-01
-1.431770642437589558e+00 1.816582914572864471e+00 5.051998413597323934e-01
-1.449178188242301824e+00 1.831658291457286536e+00 5.215132669840071289e-01
-1.466585734047014089e+00 1.846733668341708823e+00 5.390766906462083341e-01
-1.483993279851726577e+00 1.861809045226130888e+00 5.575243806211149789e-01
-1.501400825656439064e+00 1.876884422110552952e+00 5.764720243970433700e-01
-1.518808371461151108e+00 1.891959798994974795e+00 5.955251920242450314e-01
-1.536215917265863595e+00 1.907035175879397082e+00 6.142880063070761398e-01
-1.553623463070576083e+00 1.922110552763819147e+00 6.323718201287134022e-01
-1.571031008875288126e+00 1.937185929648241434e+00 6.494037012802513775e-01
-1.588438554680000614e+00 1.952261306532663721e+00 6.650345300165471096e-01
-1.605846100484712879e+00 1.967336683417085341e+00 6.789465240580443428e-01
-1.623253646289425145e+00 1.982412060301507628e+00 6.908600196655065862e-01
-1.640661192094137633e+00 1.997487437185929693e+00 7.005393553892615977e-01
-1.658068737898849898e+00 2.012562814070351980e+00 7.077977266930320921e-01
-1.675476283703562386e+00 2.027638190954774267e+00 7.125009043427741329e-01
-1.692883829508274429e+00 2.042713567839196109e+00 7.145697366265699735e-01
-1.710291375312986917e+00 2.057788944723618396e+00 7.139813844659502751e-01
-1.727698921117699404e+00 2.072864321608040239e+00 7.107692685826159096e-01
-1.745106466922411448e+00 2.087939698492462526e+00 7.050217383626689038e-01
-1.762514012727123935e+00 2.103015075376884813e+00 6.968795021716486238e-01
-1.779921558531836201e+00 2.118090452261306655e+00 6.865318878880056763e-01
-1.797329104336548466e+00 2.133165829145728942e+00 6.742120296399874979e-01
-1.814736650141260954e+00 2.148241206030150785e+00 6.601911014983631310e-01
-1.832144195945973442e+00 2.163316582914573072e+00 6.447717406050138544e-01
-1.849551741750685485e+00 2.178391959798995359e+00 6.282808203930311253e-01
-1.866959287555397751e+00 2.193467336683417201e+00 6.110617487551867066e-01
-1.884366833360110238e+00 2.208542713567839488e+00 5.934664759223213792e-01
-1.901774379164822726e+00 2.223618090452261331e+00 5.758474022064885567e-01
-1.919181924969534991e+00 2.238693467336683618e+00 5.585493765432287816e-01
-1.936589470774247257e+00 2.253768844221105905e+00 5.419019729448355527e-01
-1.953997016578959744e+00 2.268844221105528192e+00 5.262122236768306260e-01
-1.971404562383671788e+00 2.283919597989950034e+00 5.117579754274594883e-01
-1.988812108188384276e+00 2.298994974874371877e+00 4.987820182920136847e-01
-2.006219653993096763e+00 2.314070351758794164e+00 4.874871174710972976e-01
-2.023627199797808807e+00 2.329145728643216451e+00 4.780320546979550667e-01
-2.041034745602521294e+00 2.344221105527638738e+00 4.705287611469847198e-01
-2.058442291407233338e+00 2.359296482412060580e+00 4.650405965699789812e-01
-2.075849837211945825e+00 2.374371859296482423e+00 4.615818013326546398e-01
-2.093257383016658313e+00 2.389447236180904710e+00 4.601181195765458032e-01
-2.110664928821370800e+00 2.404522613065326997e+00 4.605685636086449541e-01
-2.128072474626082844e+00 2.419597989949749284e+00 4.628082625073350331e-01
-2.145480020430795332e+00 2.434673366834171127e+00 4.666723124815062018e-01
-2.162887566235507819e+00 2.449748743718592969e+00 4.719605233365188335e-01
-2.180295112040219863e+00 2.464824120603015700e+00 4.784429350307240481e-01
-2.197702657844932350e+00 2.479899497487437543e+00 4.858659612198718003e-01
-2.215110203649644838e+00 2.494974874371859830e+00 4.939590032688118137e-01
-2.232517749454356881e+00 2.510050251256282117e+00 5.024413687510459470e-01
-2.249925295259068925e+00 2.525125628140703515e+00 5.110293231471673137e-01
-2.267332841063781856e+00 2.540201005025125802e+00 5.194431023789115587e-01
-2.284740386868493900e+00 2.555276381909548089e+00 5.274137169571831985e-01
-2.302147932673206387e+00 2.570351758793970376e+00 5.346893857568721931e-01
-2.319555478477918431e+00 2.585427135678392219e+00 5.410414485359097414e-01
-2.336963024282630919e+00 2.600502512562814506e+00 5.462696209749775544e-01
-2.354370570087342962e+00 2.615577889447236792e+00 5.502064738276520872e-01
-2.371778115892055894e+00 2.630653266331658635e+00 5.527210382650554754e-01
-2.389185661696767937e+00 2.645728643216080922e+00 5.537214621398565129e-01
-2.406593207501479981e+00 2.660804020100502765e+00 5.531566661004362340e-01
-2.424000753306192468e+00 2.675879396984925052e+00 5.510169736435313048e-01
-2.441408299110904956e+00 2.690954773869347338e+00 5.473337146727290659e-01
-2.458815844915616999e+00 2.706030150753769181e+00 5.421778272997365145e-01
-2.476223390720329931e+00 2.721105527638191468e+00 5.356575068694071629e-01
-2.493630936525041975e+00 2.736180904522613311e+00 5.279149739217244841e-01
-2.511038482329754462e+00 2.751256281407035598e+00 5.191224534821223813e-01
-2.528446028134466506e+00 2.766331658291457885e+00 5.094774762103650989e-01
-2.545853573939178993e+00 2.781407035175879727e+00 4.991976271206193805e-01
-2.563261119743891481e+00 2.796482412060302014e+00 4.885148794721217436e-01
-2.580668665548603524e+00 2.811557788944723857e+00 4.776696597669244371e-01
-2.598076211353315568e+00 2.826633165829146144e+00 4.669047944151931140e-01
-2.615483757158028499e+00 2.841708542713568431e+00 4.564594894696206717e-01
-2.632891302962740543e+00 2.856783919597990717e+00 4.465634919130446190e-01
-2.650298848767453030e+00 2.871859296482412116e+00 4.374315744243468251e-01
-2.667706394572165518e+00 2.886934673366834403e+00 4.292584755527406037e-01
-2.685113940376877562e+00 2.902010050251256246e+00 4.222144140878902885e-01
-2.702521486181589605e+00 2.917085427135678533e+00 4.164412804856626460e-01
-2.719929031986302537e+00 2.932160804020100819e+00 4.120495899243812876e-01
-2.737336577791014580e+00 2.947236180904523106e+00 4.091162614053250879e-01
-2.754744123595726624e+00 2.962311557788944949e+00 4.076832657962671247e-01
-2.772151669400439555e+00 2.977386934673367236e+00 4.077571633982509103e-01
-2.789559215205151599e+00 2.992462311557789523e+00 4.093095290577066225e-01
-2.806966761009863642e+00 3.007537688442211810e+00 4.122782406126228594e-01
-2.824374306814576574e+00 3.022613065326633208e+00 4.165695851030671859e-01
-2.841781852619288617e+00 3.037688442211055495e+00 4.220611172158471036e-01
-2.859189398424001105e+00 3.052763819095477338e+00 4.286051863536552431e-01
-2.876596944228713149e+00 3.067839195979899625e+00 4.360330329522726922e-01
-2.894004490033425636e+00 3.082914572864321912e+00 4.441593415855731308e-01
-2.911412035838138124e+00 3.097989949748744198e+00 4.527871282972499856e-01
-2.928819581642850611e+00 3.113065326633166485e+00 4.617128327037555713e-01
-2.946227127447562655e+00 3.128140703517588328e+00 4.707314818665843670e-01
-2.963634673252275142e+00 3.143216080402010615e+00 4.796417927911215129e-01
-2.981042219056987186e+00 3.158291457286432902e+00 4.882510836459485470e-01
-2.998449764861699673e+00 3.173366834170854744e+00 4.963798702992675005e-01
-3.015857310666412161e+00 3.188442211055277031e+00 5.038660343460101831e-01
-3.033264856471124205e+00 3.203517587939698430e+00 5.105684611832872477e-01
-3.050672402275837136e+00 3.218592964824120717e+00 5.163700615481485734e-01
-3.068079948080549180e+00 3.233668341708543004e+00 5.211801068659983605e-01
-3.085487493885261223e+00 3.248743718592965291e+00 5.249358273270390285e-01
-3.102895039689974155e+00 3.263819095477387577e+00 5.276032413303990420e-01
-3.120302585494686198e+00 3.278894472361809420e+00 5.291772053039348611e-01
-3.137710131299398242e+00 3.293969849246231707e+00 5.296806934014069990e-01
-3.155117677104110285e+00 3.309045226130653994e+00 5.291633366769037394e-01
-3.172525222908823217e+00 3.324120603015075837e+00 5.276992705304144327e-01
-3.189932768713535260e+00 3.339195979899498123e+00 5.253843570247088701e-01
-3.207340314518247748e+00 3.354271356783919522e+00 5.223328646452074508e-01
-3.224747860322960236e+00 3.369346733668341809e+00 5.186737018120046727e-01
-3.242155406127672279e+00 3.384422110552764096e+00 5.145463116147139804e-01
2.350018683636165562e-01 4.070351758793970265e-01 4.892289501057378032e-01
2.175943225589042074e-01 4.221105527638191468e-01 4.856625110851673366e-01
2.001867767541918863e-01 4.371859296482412116e-01 4.822129473158014434e-01
1.827792309494795375e-01 4.522613065326633319e-01 4.790115043890294522e-01
1.653716851447671887e-01 4.673366834170854522e-01 4.761774294205666780e-01
1.479641393400548677e-01 4.824120603015075726e-01 4.738143345307320176e-01
1.305565935353425466e-01 4.974874371859296929e-01 4.720070270250646960e-01
1.131490477306301978e-01 5.125628140703517577e-01 4.708188962883471662e-01
9.574150192591786290e-02 5.276381909547739335e-01 4.702899326410138747e-01
7.833395612120554186e-02 5.427135678391959983e-01 4.704354365996198384e-01
6.092641031649319999e-02 5.577889447236181741e-01 4.712454585567771859e-01
4.351886451178086507e-02 5.728643216080402389e-01 4.726849893178806661e-01
2.611131870706852667e-02 5.879396984924623037e-01 4.746949017006217297e-01
8.703772902356186544e-03 6.030150753768844796e-01 4.771936230366701226e-01
-8.703772902356151850e-03 6.180904522613065444e-01 4.800794984372454000e-01
-2.611131870706845728e-02 6.331658291457287202e-01 4.832337856134050202e-01
-4.351886451178083037e-02 6.482412060301508960e-01 4.865242043759717139e-01
-6.092641031649313060e-02 6.633165829145728498e-01 4.898089481452446714e-01
-7.833395612120547247e-02 6.783919597989950256e-01 4.929410512991941329e-01
-9.574150192591777964e-02 6.934673366834170904e-01 4.957729953480801699e-01
-1.131490477306301562e-01 7.085427135678392663e-01 4.981614290462768602e-01
-1.305565935353424634e-01 7.236180904522614421e-01 4.999718728688709035e-01
-1.479641393400548399e-01 7.386934673366833959e-01 5.010832769427874256e-01
-1.653716851447671332e-01 7.537688442211056827e-01 5.013923035977524423e-01
-1.827792309494795098e-01 7.688442211055277475e-01 5.008172111734572329e-01
-2.001867767541918031e-01 7.839195979899497013e-01 4.993012244817053302e-01
-2.175943225589041796e-01 7.989949748743719882e-01 4.968152891874698107e-01
-2.350018683636164729e-01 8.140703517587940530e-01 4.933601220715007063e-01
-2.524094141683288495e-01 8.291457286432161178e-01 4.889674863254841464e-01
-2.698169599730411705e-01 8.442211055276382936e-01 4.837006402981612885e-01
-2.872245057777534916e-01 8.592964824120602474e-01 4.776539289893306228e-01
-3.046320515824658681e-01 8.743718592964825342e-01 4.709515095643874161e-01
-3.220395973871782447e-01 8.894472361809045990e-01 4.637452246872719730e-01
-3.394471431918905657e-01 9.045226130653266639e-01 4.562116599765632663e-01
-3.568546889966028313e-01 9.195979899497488397e-01 4.485484438036520527e-01
-3.742622348013151523e-01 9.346733668341710155e-01 4.409698684074335739e-01
-3.916697806060274734e-01 9.497487437185930803e-01 4.337019303530270098e-01
-4.090773264107397944e-01 9.648241206030151451e-01 4.269769052053559721e-01
-4.264848722154520599e-01 9.798994974874373209e-01 4.210275854641919446e-01
-4.438924180201644920e-01 9.949748743718593857e-01 4.160813219193204016e-01
-4.612999638248768131e-01 1.010050251256281673e+00 4.123540163090575472e-01
-4.787075096295891341e-01 1.025125628140703737e+00 4.100442172599148560e-01
-4.961150554343014552e-01 1.040201005025125802e+00 4.093274717958535480e-01
-5.135226012390138317e-01 1.055276381909547867e+00 4.103510811716050699e-01
-5.309301470437262083e-01 1.070351758793969932e+00 4.132294024414389089e-01
-5.483376928484384738e-01 1.085427135678392219e+00 4.180398261542582206e-01
-5.657452386531507393e-01 1.100502512562814283e+00 4.248195460939262480e-01
-5.831527844578632269e-01 1.115577889447236348e+00 4.335632193758442443e-01
-6.005603302625754925e-01 1.130653266331658413e+00 4.442215948652998847e-01
-6.179678760672878690e-01 1.145728643216080478e+00 4.567011652721081894e-01
-6.353754218720001345e-01 1.160804020100502543e+00 4.708648739343495038e-01
-6.527829676767126221e-01 1.175879396984924607e+00 4.865338818164903767e-01
-6.701905134814248877e-01 1.190954773869346894e+00 5.034903742346318323e-01
-6.875980592861371532e-01 1.206030150753768959e+00 5.214813609256352400e-01
-7.050056050908495298e-01 1.221105527638191024e+00 5.402233979438257894e-01
-7.224131508955617953e-01 1.236180904522613089e+00 5.594081361339277025e-01
-7.398206967002742829e-01 1.251256281407035376e+00 5.787085791995082440e-01
-7.572282425049865484e-01 1.266331658291457662e+00 5.977859152270741383e-01
-7.746357883096988139e-01 1.281407035175879505e+00 6.162967694440992794e-01
-7.920433341144113015e-01 1.296482412060301792e+00 6.339007134205565386e-01
-8.094508799191234560e-01 1.311557788944723635e+00 6.502678572211607610e-01
-8.268584257238359436e-01 1.326633165829145700e+00 6.650863464402538838e-01
-8.442659715285482092e-01 1.341708542713567986e+00 6.780695857637062396e-01
-8.616735173332604747e-01 1.356783919597990273e+00 6.889630147581371489e-01
-8.790810631379729623e-01 1.371859296482412338e+00 6.975502699352801317e-01
-8.964886089426852278e-01 1.386934673366834181e+00 7.036585796194163578e-01
-9.138961547473976044e-01 1.402010050251256468e+00 7.071632544951826915e-01
-9.313037005521099809e-01 1.417085427135678755e+00 7.079911565696970221e-01
-9.487112463568221354e-01 1.432160804020100597e+00 7.061230521945270899e-01
-9.661187921615346230e-01 1.447236180904522884e+00 7.015947802271292888e-01
-9.835263379662468886e-01 1.462311557788945171e+00 6.944971937684684127e-01
-1.000933883770959154e+00 1.477386934673366792e+00 6.849748625411863356e-01
-1.018341429575671420e+00 1.492462311557789079e+00 6.732235521816153367e-01
-1.035748975380383685e+00 1.507537688442211143e+00 6.594865257999255048e-01
-1.053156521185096173e+00 1.522613065326633430e+00 6.440497414042788416e-01
-1.070564066989808660e+00 1.537688442211055495e+00 6.272360454909247096e-01
-1.087971612794520704e+00 1.552763819095477782e+00 6.093984876097617853e-01
-1.105379158599233191e+00 1.567839195979899625e+00 5.909129024107517836e-01
-1.122786704403945679e+00 1.582914572864321689e+00 5.721699240129770603e-01
-1.140194250208657722e+00 1.597989949748743976e+00 5.535666120469316942e-01
-1.157601796013370210e+00 1.613065326633166263e+00 5.354978790253940302e-01
-1.175009341818082476e+00 1.628140703517588106e+00 5.183479145242240183e-01
-1.192416887622794741e+00 1.643216080402010171e+00 5.024818028358938315e-01
-1.209824433427507229e+00 1.658291457286432458e+00 4.882375272436315083e-01
-1.227231979232219494e+00 1.673366834170854300e+00 4.759185459162303400e-01
-1.244639525036931982e+00 1.688442211055276587e+00 4.657871118209939154e-01
-1.262047070841644469e+00 1.703517587939698874e+00 4.580584922834528006e-01
-1.279454616646356735e+00 1.718592964824121161e+00 4.528962232796380771e-01
-1.296862162451069000e+00 1.733668341708542782e+00 4.504085097162806028e-01
-1.314269708255781266e+00 1.748743718592965068e+00 4.506458564052018279e-01
-1.331677254060493754e+00 1.763819095477387355e+00 4.535999858075692726e-01
-1.349084799865206019e+00 1.778894472361809198e+00 4.592040686016056750e-01
-1.366492345669918285e+00 1.793969849246231485e+00 4.673342624392213263e-01
-1.383899891474630772e+00 1.809045226130653772e+00 4.778125236459691560e-01
-1.401307437279343260e+00 1.824120603015075393e+00 4.904106268267580115e-01
-1.418714983084055303e+00 1.839195979899497679e+00 5.048552990895559534e-01
-1.436122528888767791e+00 1.854271356783919966e+00 5.208343495759423236e-01
-1.453530074693480056e+00 1.869346733668342253e+00 5.380036518213946461e-01
-1.470937620498192322e+00 1.884422110552764096e+00 5.559948167197814595e-01
-1.488345166302904810e+00 1.899497487437186161e+00 5.744233780116421162e-01
-1.505752712107617075e+00 1.914572864321608003e+00 5.928973006342831420e-01
-1.523160257912329341e+00 1.929648241206030290e+00 6.110256152379065497e-01
-1.540567803717041828e+00 1.944723618090452577e+00 6.284269798480556224e-01
-1.557975349521754094e+00 1.959798994974874864e+00 6.447379720867841835e-01
-1.575382895326466581e+00 1.974874371859297151e+00 6.596209224821599770e-01
-1.592790441131178625e+00 1.989949748743718771e+00 6.727711110121590288e-01
-1.610197986935891112e+00 2.005025125628141058e+00 6.839231648486769899e-01
-1.627605532740603600e+00 2.020100502512562901e+00 6.928565148918163219e-01
-1.645013078545315643e+00 2.035175879396985188e+00 6.993997916232292944e-01
-1.662420624350028131e+00 2.050251256281407475e+00 7.034340664896978623e-01
-1.679828170154740397e+00 2.065326633165829318e+00 7.048948728188849655e-01
-1.697235715959452662e+00 2.080402010050251604e+00 7.037729694835669347e-01
-1.714643261764165150e+00 2.095477386934673891e+00 7.001138404521638492e-01
-1.732050807568877415e+00 2.110552763819096178e+00 6.940159532615846061e-01
-1.749458353373589903e+00 2.125628140703518465e+00 6.856278285971699749e-01
-1.766865899178301946e+00 2.140703517587939864e+00 6.751440008601667930e-01
-1.784273444983014434e+00 2.155778894472362150e+00 6.627999751817242879e-01
-1.801680990787726921e+00 2.170854271356783993e+00 6.488663091960146234e-01
-1.819088536592439409e+00 2.185929648241206280e+00 6.336419674766735621e-01
-1.836496082397151453e+00 2.201005025125628567e+00 6.174471124171604375e-01
-1.853903628201863718e+00 2.216080402010050410e+00 6.006155071380226973e-01
-1.871311174006575984e+00 2.231155778894472697e+00 5.834867134765487906e-01
-1.888718719811288471e+00 2.246231155778894983e+00 5.663982711094038835e-01
-1.906126265616000959e+00 2.261306532663317270e+00 5.496780423403609950e-01
-1.923533811420713224e+00 2.276381909547739557e+00 5.336369011285142516e-01
-1.940941357225425490e+00 2.291457286432160956e+00 5.185619347212498953e-01
-1.958348903030137755e+00 2.306532663316583243e+00 5.047103120779554697e-01
-1.975756448834850243e+00 2.321608040201005085e+00 4.923039555074699147e-01
-1.993163994639562508e+00 2.336683417085427372e+00 4.815251310619487746e-01
-2.010571540444274774e+00 2.351758793969849659e+00 4.725130497722894729e-01
-2.027979086248987262e+00 2.366834170854271946e+00 4.653615463740439773e-01
-2.045386632053699305e+00 2.381909547738693789e+00 4.601178753997131055e-01
-2.062794177858411793e+00 2.396984924623116076e+00 4.567826370720267648e-01
-2.080201723663124280e+00 2.412060301507538362e+00 4.553108180018702877e-01
-2.097609269467836768e+00 2.427135678391960649e+00 4.556139049455927847e-01
-2.115016815272548811e+00 2.442211055276382048e+00 4.575630044574849342e-01
-2.132424361077260855e+00 2.457286432160804335e+00 4.609928777929438448e-01
-2.149831906881973342e+00 2.472361809045226178e+00 4.657067794306937181e-01
-2.167239452686685830e+00 2.487437185929648464e+00 4.714819695754983719e-01
-2.184646998491398318e+00 2.502512562814070751e+00 4.780757563845768887e-01
-2.202054544296110361e+00 2.517587939698493038e+00 4.852319127516737662e-01
-2.219462090100822849e+00 2.532663316582914881e+00 4.926873055078338504e-01
-2.236869635905534892e+00 2.547738693467337168e+00 5.001785719830561527e-01
-2.254277181710247380e+00 2.562814070351759455e+00 5.074486800422250976e-01
-2.271684727514959867e+00 2.577889447236181297e+00 5.142532128849560680e-01
-2.289092273319672355e+00 2.592964824120603584e+00 5.203662289071131486e-01
-2.306499819124383954e+00 2.608040201005024983e+00 5.255855594938763087e-01
-2.323907364929096886e+00 2.623115577889447270e+00 5.297374233976068769e-01
-2.341314910733808929e+00 2.638190954773869557e+00 5.326802549201823389e-01
-2.358722456538521861e+00 2.653266331658291843e+00 5.343076639770696357e-01
-2.376130002343233905e+00 2.668341708542714130e+00 5.345504687262361276e-01
-2.393537548147945948e+00 2.683417085427135973e+00 5.333777652192822627e-01
-2.410945093952657992e+00 2.698492462311558260e+00 5.307970228729343987e-01
-2.428352639757370923e+00 2.713567839195980547e+00 5.268532188573349373e-01
-2.445760185562082967e+00 2.728643216080402389e+00 5.216270481525088210e-01
-2.463167731366795898e+00 2.743718592964824676e+00 5.152322684581152057e-01
-2.480575277171507942e+00 2.758793969849246075e+00 5.078122598129808374e-01
-2.497982822976219985e+00 2.773869346733668362e+00 4.995358971988884678e-01
-2.515390368780932473e+00 2.788944723618090649e+00 4.905928501378393203e-01
-2.532797914585644961e+00 2.804020100502512935e+00 4.811884359851801296e-01
-2.550205460390357004e+00 2.819095477386935222e+00 4.715381629935482821e-01
-2.567613006195069492e+00 2.834170854271357065e+00 4.618621050809498807e-01
-2.585020551999781535e+00 2.849246231155779352e+00 4.523792524760280043e-01
-2.602428097804494023e+00 2.864321608040201639e+00 4.433019810211554779e-01
-2.619835643609206510e+00 2.879396984924623926e+00 4.348307779659131844e-01
-2.637243189413918998e+00 2.894472361809045768e+00 4.271493537437909827e-01
-2.654650735218631485e+00 2.909547738693468055e+00 4.204202577396332074e-01
-2.672058281023343529e+00 2.924623115577889898e+00 4.147811017462233463e-01
-2.689465826828055572e+00 2.939698492462312185e+00 4.103414780636396308e-01
-2.706873372632768504e+00 2.954773869346734472e+00 4.071806404594968676e-01
-2.724280918437480548e+00 2.969849246231156314e+00 4.053459959715282612e-01
-2.741688464242192591e+00 2.984924623115578157e+00 4.048524343183661500e-01
-2.759096010046905523e+00 3.000000000000000444e+00 4.056825000311937712e-01
-2.776503555851617566e+00 3.015075376884422731e+00 4.077873908753670285e-01
-2.793911101656329610e+00 3.030150753768845018e+00 4.110887452364943573e-01
-2.811318647461042541e+00 3.045226130653266861e+00 4.154811614182546964e-01
-2.828726193265754585e+00 3.060301507537689147e+00 4.208353737242731540e-01
-2.846133739070466628e+00 3.075376884422110990e+00 4.270019942133101432e-01
-2.863541284875179116e+00 3.090452261306533277e+00 4.338157155098441020e-01
-2.880948830679891604e+00 3.105527638190955564e+00 4.410998593401251333e-01
-2.898356376484603647e+00 3.120603015075377851e+00 4.486711477942406656e-01
-2.915763922289316579e+00 3.135678391959800138e+00 4.563445698572284326e-01
-2.933171468094028622e+00 3.150753768844221536e+00 4.639382145952032910e-01
-2.950579013898740666e+00 3.165829145728643823e+00 4.712779445312837989e-01
-2.967986559703453153e+00 3.180904522613066110e+00 4.782017881236759749e-01
-2.985394105508165641e+00 3.195979899497487953e+00 4.845639387074212046e-01
-3.002801651312878128e+00 3.211055276381910240e+00 4.902382585488789801e-01
-3.020209197117590172e+00 3.226130653266332082e+00 4.951212004852698634e-01
-3.037616742922302659e+00 3.241206030150754369e+00 4.991340756156729119e-01
-3.055024288727015147e+00 3.256281407035176656e+00 5.022246132574690325e-01
-3.072431834531727191e+00 3.271356783919598943e+00 5.043677784235992556e-01
-3.089839380336439678e+00 3.286432160804021230e+00 5.055658319208851115e-01
-3.107246926141152166e+00 3.301507537688442628e+00 5.058476383091621287e-01
-3.124654471945864209e+00 3.316582914572864915e+00 5.052672468802869021e-01
-3.142062017750576253e+00 3.331658291457287202e+00 5.039017900071972589e-01
-3.159469563555289184e+00 3.346733668341709045e+00 5.018487611873789778e-01
-3.176877109360001228e+00 3.361809045226131332e+00 4.992227514050219250e-01
-3.194284655164713271e+00 3.376884422110553174e+00 4.961517366469882506e-01
-3.211692200969426203e+00 3.391959798994975461e+00 4.927730211675699912e-01
-3.229099746774138247e+00 3.407035175879397748e+00 4.892289501057374701e-01
2.480575277171507831e-01 4.296482412060301237e-01 4.672228415204681129e-01
2.306499819124384343e-01 4.447236180904522995e-01 4.645279803876729008e-01
2.132424361077261132e-01 4.597989949748743643e-01 4.622307210654309495e-01
1.958348903030137644e-01 4.748743718592964846e-01 4.604484457134637165e-01
1.784273444983014156e-01 4.899497487437185494e-01 4.592816041384300552e-01
1.610197986935891223e-01 5.050251256281407253e-01 4.588104567967334901e-01
1.436122528888767735e-01 5.201005025125629011e-01 4.590923771445780677e-01
1.262047070841644247e-01 5.351758793969849659e-01 4.601597932748698327e-01
1.087971612794520898e-01 5.502512562814070307e-01 4.620188322498103850e-01
9.138961547473976876e-02 5.653266331658290955e-01 4.646487122158918792e-01
7.398206967002743384e-02 5.804020100502512713e-01 4.680019077325004440e-01
5.657452386531509197e-02 5.954773869346734472e-01 4.720050932515235109e-01
3.916697806060275011e-02 6.105527638190955120e-01 4.765608488732196446e-01
2.175943225589041519e-02 6.256281407035176878e-01 4.815500919053158912e-01
4.351886451178075925e-03 6.407035175879397526e-01 4.868351778989812306e-01
-1.305565935353422864e-02 6.557788944723618174e-01 4.922635962438462465e-01
-3.046320515824660000e-02 6.708542713567839932e-01 4.976721685640640436e-01
-4.787075096295890370e-02 6.859296482412059470e-01 5.028916435182825273e-01
-6.527829676767124556e-02 7.010050251256281229e-01 5.077515695665621998e-01
-8.268584257238355273e-02 7.160804020100502987e-01 5.120853181630621309e-01
-1.000933883770959154e-01 7.311557788944724745e-01 5.157351239303037405e-01
-1.175009341818082226e-01 7.462311557788945393e-01 5.185570058560902140e-01
-1.349084799865205853e-01 7.613065326633166041e-01 5.204254345312585572e-01
-1.523160257912329063e-01 7.763819095477388910e-01 5.212376149315379736e-01
-1.697235715959452829e-01 7.914572864321608447e-01 5.209172621676045889e-01
-1.871311174006575762e-01 8.065326633165829096e-01 5.194177588238828580e-01
-2.045386632053699527e-01 8.216080402010050854e-01 5.167245967341179691e-01
-2.219462090100822460e-01 8.366834170854271502e-01 5.128570229760530674e-01
-2.393537548147946226e-01 8.517587939698493260e-01 5.078688291123721887e-01
-2.567613006195069159e-01 8.668341708542713908e-01 5.018482438009502777e-01
-2.741688464242192369e-01 8.819095477386934556e-01 4.949169113326470915e-01
-2.915763922289316135e-01 8.969849246231157425e-01 4.872279618776537702e-01
-3.089839380336439900e-01 9.120603015075376963e-01 4.789632026533059972e-01
-3.263914838383563111e-01 9.271356783919598721e-01 4.703294822764890748e-01
-3.437990296430685766e-01 9.422110552763820479e-01 4.615543026437319285e-01
-3.612065754477809532e-01 9.572864321608041127e-01 4.528807732203329883e-01
-3.786141212524932742e-01 9.723618090452262885e-01 4.445620210766315084e-01
-3.960216670572055953e-01 9.874371859296482423e-01 4.368551858906603025e-01
-4.134292128619178608e-01 1.002512562814070529e+00 4.300151420063675345e-01
-4.308367586666303484e-01 1.017587939698492594e+00 4.242880991300813642e-01
-4.482443044713426139e-01 1.032663316582914659e+00 4.199052390799809520e-01
-4.656518502760549350e-01 1.047738693467336946e+00 4.170765479774509732e-01
-4.830593960807672560e-01 1.062814070351758788e+00 4.159850012833036237e-01
-5.004669418854796881e-01 1.077889447236181075e+00 4.167812531319564640e-01
-5.178744876901919536e-01 1.092964824120603140e+00 4.195789715982403689e-01
-5.352820334949043302e-01 1.108040201005025205e+00 4.244509480382299693e-01
-5.526895792996165957e-01 1.123115577889447492e+00 4.314260917654223482e-01
-5.700971251043290833e-01 1.138190954773869334e+00 4.404874014332048060e-01
-5.875046709090413488e-01 1.153266331658291621e+00 4.515709820501437877e-01
-6.049122167137536143e-01 1.168341708542713686e+00 4.645661520818648582e-01
-6.223197625184659909e-01 1.183417085427135751e+00 4.793166591746825245e-01
-6.397273083231784785e-01 1.198492462311557816e+00 4.956229962971706593e-01
-6.571348541278906330e-01 1.213567839195980103e+00 5.132457831895702594e-01
-6.745423999326030096e-01 1.228643216080401945e+00 5.319101516020269260e-01
-6.919499457373152751e-01 1.243718592964824232e+00 5.513110475506807218e-01
-7.093574915420276517e-01 1.258793969849246297e+00 5.711193403636437571e-01
-7.267650373467401392e-01 1.273869346733668362e+00 5.909886072269778801e-01
-7.441725831514522937e-01 1.288944723618090649e+00 6.105624438206858073e-01
-7.615801289561646703e-01 1.304020100502512935e+00 6.294821369357035401e-01
-7.789876747608771579e-01 1.319095477386934778e+00 6.473945240838140380e-01
-7.963952205655893124e-01 1.334170854271356843e+00 6.639598583612463800e-01
-8.138027663703018000e-01 1.349246231155779130e+00 6.788594944117530838e-01
-8.312103121750139545e-01 1.364321608040201417e+00 6.918032133587745935e-01
-8.486178579797263311e-01 1.379396984924623037e+00 7.025360110322460550e-01
-8.660254037844388186e-01 1.394472361809045324e+00 7.108441845870067111e-01
-8.834329495891509731e-01 1.409547738693467611e+00 7.165605674720277873e-01
-9.008404953938634607e-01 1.424623115577889454e+00 7.195687813348574657e-01
-9.182480411985758373e-01 1.439698492462311741e+00 7.198063954100746287e-01
-9.356555870032879918e-01 1.454773869346734028e+00 7.172669087345167060e-01
-9.530631328080004794e-01 1.469849246231156092e+00 7.120004975720533036e-01
-9.704706786127126339e-01 1.484924623115577935e+00 7.041134990735836707e-01
-9.878782244174247884e-01 1.500000000000000222e+00 6.937666317564313845e-01
-1.005285770222137165e+00 1.515075376884422287e+00 6.811719831470891551e-01
-1.022693316026849431e+00 1.530150753768844352e+00 6.665888241684967408e-01
-1.040100861831561918e+00 1.545226130653266639e+00 6.503183378525637659e-01
-1.057508407636274406e+00 1.560301507537688925e+00 6.326973760318449491e-01
-1.074915953440986449e+00 1.575376884422110546e+00 6.140913811664011623e-01
-1.092323499245698937e+00 1.590452261306532833e+00 5.948866308084110877e-01
-1.109731045050411424e+00 1.605527638190954898e+00 5.754819788886218479e-01
-1.127138590855123468e+00 1.620603015075377185e+00 5.562802806039777170e-01
-1.144546136659835955e+00 1.635678391959799027e+00 5.376796958724523456e-01
-1.161953682464548221e+00 1.650753768844221314e+00 5.200650698844636599e-01
-1.179361228269260486e+00 1.665829145728643601e+00 5.037995881185175495e-01
-1.196768774073972974e+00 1.680904522613065444e+00 4.892168973163122936e-01
-1.214176319878685240e+00 1.695979899497487731e+00 4.766138734597673565e-01
-1.231583865683397727e+00 1.711055276381910017e+00 4.662442030026457962e-01
-1.248991411488109993e+00 1.726130653266331638e+00 4.583129248331956340e-01
-1.266398957292822258e+00 1.741206030150753925e+00 4.529720581306670435e-01
-1.283806503097534746e+00 1.756281407035176212e+00 4.503174159644149910e-01
-1.301214048902246789e+00 1.771356783919598055e+00 4.503866767805860816e-01
-1.318621594706959277e+00 1.786432160804020342e+00 4.531587564982039740e-01
-1.336029140511671764e+00 1.801507537688442628e+00 4.585544935064181371e-01
-1.353436686316383808e+00 1.816582914572864915e+00 4.664386281549577351e-01
-1.370844232121096296e+00 1.831658291457286536e+00 4.766230281040357286e-01
-1.388251777925808783e+00 1.846733668341708823e+00 4.888710818793913226e-01
-1.405659323730521049e+00 1.861809045226131110e+00 5.029031558637889754e-01
-1.423066869535233314e+00 1.876884422110552952e+00 5.184029854011816818e-01
-1.440474415339945580e+00 1.891959798994975239e+00 5.350248492829422498e-01
-1.457881961144658067e+00 1.907035175879397304e+00 5.524013591375709353e-01
-1.475289506949370333e+00 1.922110552763819147e+00 5.701516815753773226e-01
-1.492697052754082598e+00 1.937185929648241434e+00 5.878900016659183159e-01
-1.510104598558795086e+00 1.952261306532663721e+00 6.052340316573259216e-01
-1.527512144363507574e+00 1.967336683417085341e+00 6.218133688784540647e-01
-1.544919690168219617e+00 1.982412060301507628e+00 6.372775114761176640e-01
-1.562327235972932105e+00 1.997487437185929915e+00 6.513033498953089140e-01
-1.579734781777644370e+00 2.012562814070351536e+00 6.636019655633044190e-01
-1.597142327582356636e+00 2.027638190954773822e+00 6.739245857381657157e-01
-1.614549873387069123e+00 2.042713567839196109e+00 6.820675644818493533e-01
-1.631957419191781389e+00 2.057788944723618396e+00 6.878762836881153753e-01
-1.649364964996493654e+00 2.072864321608040683e+00 6.912478944355829880e-01
-1.666772510801205920e+00 2.087939698492462526e+00 6.921328469918442972e-01
-1.684180056605918407e+00 2.103015075376884813e+00 6.905351868726545828e-01
-1.701587602410630895e+00 2.118090452261306655e+00 6.865116237471510230e-01
-1.718995148215342939e+00 2.133165829145728942e+00 6.801694089594420012e-01
-1.736402694020055426e+00 2.148241206030151229e+00 6.716630853073105589e-01
-1.753810239824767470e+00 2.163316582914573072e+00 6.611901988110828743e-01
-1.771217785629479957e+00 2.178391959798994915e+00 6.489860858996496784e-01
-1.788625331434192445e+00 2.193467336683417201e+00 6.353178701796383665e-01
-1.806032877238904932e+00 2.208542713567839488e+00 6.204778202585192748e-01
-1.823440423043616976e+00 2.223618090452261775e+00 6.047762335720896498e-01
-1.840847968848329241e+00 2.238693467336683618e+00 5.885340205279568915e-01
-1.858255514653041729e+00 2.253768844221105905e+00 5.720751683298633816e-01
-1.875663060457754217e+00 2.268844221105527748e+00 5.557192645113903096e-01
-1.893070606262466482e+00 2.283919597989950034e+00 5.397742565088092803e-01
-1.910478152067178748e+00 2.298994974874372321e+00 5.245296156762760953e-01
-1.927885697871891235e+00 2.314070351758794608e+00 5.102500622292346355e-01
-1.945293243676603279e+00 2.329145728643216451e+00 4.971699920274396667e-01
-1.962700789481315766e+00 2.344221105527638738e+00 4.854887272973854029e-01
-1.980108335286028254e+00 2.359296482412061025e+00 4.753666918410992537e-01
-1.997515881090740297e+00 2.374371859296483311e+00 4.669225875422837180e-01
-2.014923426895452785e+00 2.389447236180904710e+00 4.602316236681144312e-01
-2.032330972700164828e+00 2.404522613065326997e+00 4.553248242141922919e-01
-2.049738518504877316e+00 2.419597989949748840e+00 4.521894120063200684e-01
-2.067146064309589804e+00 2.434673366834171127e+00 4.507702421106915547e-01
-2.084553610114302291e+00 2.449748743718593413e+00 4.509722319522308509e-01
-2.101961155919014335e+00 2.464824120603015700e+00 4.526637120055532759e-01
-2.119368701723726822e+00 2.479899497487437543e+00 4.556805995639441331e-01
-2.136776247528439310e+00 2.494974874371859830e+00 4.598312794083652677e-01
-2.154183793333151353e+00 2.510050251256282117e+00 4.649020596184241239e-01
-2.171591339137863841e+00 2.525125628140703515e+00 4.706630586365113667e-01
-2.188998884942576328e+00 2.540201005025125802e+00 4.768743712715843852e-01
-2.206406430747288372e+00 2.555276381909548089e+00 4.832923567724815572e-01
-2.223813976552000415e+00 2.570351758793969932e+00 4.896758914765889092e-01
-2.241221522356713347e+00 2.585427135678392219e+00 4.957924318147091114e-01
-2.258629068161425391e+00 2.600502512562814506e+00 5.014237404973026502e-01
-2.276036613966137878e+00 2.615577889447236792e+00 5.063711392996131933e-01
-2.293444159770849922e+00 2.630653266331658635e+00 5.104601656967791001e-01
-2.310851705575562409e+00 2.645728643216080922e+00 5.135445272917070758e-01
-2.328259251380274453e+00 2.660804020100503209e+00 5.155092670785720310e-01
-2.345666797184987384e+00 2.675879396984925052e+00 5.162730735895364464e-01
-2.363074342989699428e+00 2.690954773869347338e+00 5.157896923362724761e-01
-2.380481888794411471e+00 2.706030150753768737e+00 5.140484181087988658e-01
-2.397889434599123959e+00 2.721105527638191024e+00 5.110736710464581778e-01
-2.415296980403836447e+00 2.736180904522613311e+00 5.069236823661420477e-01
-2.432704526208548490e+00 2.751256281407035598e+00 5.016883376535603567e-01
-2.450112072013261422e+00 2.766331658291457885e+00 4.954862461571842291e-01
-2.467519617817973909e+00 2.781407035175879727e+00 4.884611230769320689e-01
-2.484927163622685953e+00 2.796482412060302014e+00 4.807775879710817768e-01
-2.502334709427397996e+00 2.811557788944724301e+00 4.726164957404314637e-01
-2.519742255232110928e+00 2.826633165829146144e+00 4.641699268872248041e-01
-2.537149801036822971e+00 2.841708542713568431e+00 4.556359706666504583e-01
-2.554557346841535015e+00 2.856783919597989829e+00 4.472134382146195630e-01
-2.571964892646247502e+00 2.871859296482412116e+00 4.390966426978817339e-01
-2.589372438450959990e+00 2.886934673366834403e+00 4.314703800300841441e-01
-2.606779984255672478e+00 2.902010050251256690e+00 4.245052368543353882e-01
-2.624187530060384965e+00 2.917085427135678533e+00 4.183533425155534502e-01
-2.641595075865097009e+00 2.932160804020100819e+00 4.131446689165394481e-01
-2.659002621669809496e+00 2.947236180904522662e+00 4.089839668209696022e-01
-2.676410167474521540e+00 2.962311557788944949e+00 4.059484097440114181e-01
-2.693817713279234027e+00 2.977386934673367236e+00 4.040859975152587547e-01
-2.711225259083946515e+00 2.992462311557789523e+00 4.034147514040380966e-01
-2.728632804888658558e+00 3.007537688442210921e+00 4.039227118831680285e-01
-2.746040350693371046e+00 3.022613065326633208e+00 4.055687292044064529e-01
-2.763447896498083534e+00 3.037688442211055495e+00 4.082840164958143614e-01
-2.780855442302795577e+00 3.052763819095477782e+00 4.119744155818638731e-01
-2.798262988107508509e+00 3.067839195979899625e+00 4.165233076576733140e-01
-2.815670533912220552e+00 3.082914572864321912e+00 4.217950847664728165e-01
-2.833078079716932596e+00 3.097989949748743754e+00 4.276390841313783553e-01
-2.850485625521644639e+00 3.113065326633166041e+00 4.338938761165399560e-01
-2.867893171326357571e+00 3.128140703517588328e+00 4.403917882089327662e-01
-2.885300717131069614e+00 3.143216080402010615e+00 4.469635421170039535e-01
-2.902708262935782546e+00 3.158291457286432902e+00 4.534428789942834825e-01
-2.920115808740494590e+00 3.173366834170854744e+00 4.596710489524092336e-01
-2.937523354545206633e+00 3.188442211055277031e+00 4.655010453848352769e-01
-2.954930900349919121e+00 3.203517587939699318e+00 4.708014720558923449e-01
-2.972338446154631608e+00 3.218592964824120717e+00 4.754599412191586882e-01
-2.989745991959343652e+00 3.233668341708543004e+00 4.793859139422167459e-01
-3.007153537764056139e+00 3.248743718592964846e+00 4.825129089949991568e-01
-3.024561083568768627e+00 3.263819095477387133e+00 4.848000237131318002e-01
-3.041968629373480670e+00 3.278894472361809420e+00 4.862327287366109418e-01
-3.059376175178193158e+00 3.293969849246231707e+00 4.868229179730179101e-01
-3.076783720982905646e+00 3.309045226130653994e+00 4.866082150446062182e-01
-3.094191266787617689e+00 3.324120603015075837e+00 4.856505573401218023e-01
-3.111598812592330177e+00 3.339195979899498123e+00 4.840340980962385409e-01
-3.129006358397042220e+00 3.354271356783920410e+00 4.818624851850532576e-01
-3.146413904201755152e+00 3.369346733668341809e+00 4.792555920141101655e-01
-3.163821450006467195e+00 3.384422110552764096e+00 4.763457907226493759e-01
-3.181228995811179239e+00 3.399497487437185939e+00 4.732738702992123070e-01
-3.198636541615892170e+00 3.414572864321608225e+00 4.701847120264638358e-01
-3.216044087420604214e+00 3.429648241206030512e+00 4.672228415204680574e-01
2.611131870706850377e-01 4.522613065326633319e-01 4.485608298503548363e-01
2.437056412659727167e-01 4.673366834170855078e-01 4.467033947373454383e-01
2.262980954612603679e-01 4.824120603015075726e-01 4.455118237445293006e-01
2.088905496565480191e-01 4.974874371859296929e-01 4.450894403574634506e-01
1.914830038518356981e-01 5.125628140703517577e-01 4.455178815864309638e-01
1.740754580471233770e-01 5.276381909547739335e-01 4.468542305725828889e-01
1.566679122424110004e-01 5.427135678391959983e-01 4.491287978502984668e-01
1.392603664376986794e-01 5.577889447236181741e-01 4.523436208232998745e-01
1.218528206329863584e-01 5.728643216080402389e-01 4.564717327677084158e-01
1.044452748282740373e-01 5.879396984924623037e-01 4.614572329003630013e-01
8.703772902356168850e-02 6.030150753768844796e-01 4.672161682369063707e-01
6.963018321884935358e-02 6.180904522613065444e-01 4.736382166337888000e-01
5.222263741413701865e-02 6.331658291457287202e-01 4.805891391019048164e-01
3.481509160942467679e-02 6.482412060301508960e-01 4.879139487422627375e-01
1.740754580471233839e-02 6.633165829145728498e-01 4.954407240222570841e-01
3.409285000949297454e-17 6.783919597989950256e-01 5.029849760986694340e-01
-1.740754580471233839e-02 6.934673366834170904e-01 5.103544639790564830e-01
-3.481509160942464209e-02 7.085427135678392663e-01 5.173543379272809162e-01
-5.222263741413698396e-02 7.236180904522614421e-01 5.237924810332126313e-01
-6.963018321884928419e-02 7.386934673366833959e-01 5.294849115835309483e-01
-8.703772902356166075e-02 7.537688442211056827e-01 5.342611050151369056e-01
-1.044452748282739679e-01 7.688442211055277475e-01 5.379690939460726185e-01
-1.218528206329863306e-01 7.839195979899498123e-01 5.404802081137248804e-01
-1.392603664376986516e-01 7.989949748743719882e-01 5.416933229684018913e-01
-1.566679122424110004e-01 8.140703517587940530e-01 5.415384960431742778e-01
-1.740754580471233215e-01 8.291457286432161178e-01 5.399798838305782667e-01
-1.914830038518356981e-01 8.442211055276382936e-01 5.370178484414800391e-01
-2.088905496565479913e-01 8.592964824120604694e-01 5.326901824216038195e-01
-2.262980954612603679e-01 8.743718592964825342e-01 5.270724013082193071e-01
-2.437056412659726612e-01 8.894472361809045990e-01 5.202770763161145284e-01
-2.611131870706849822e-01 9.045226130653266639e-01 5.124522033943329502e-01
-2.785207328753973588e-01 9.195979899497488397e-01 5.037786292062208515e-01
-2.959282786801097354e-01 9.346733668341710155e-01 4.944665787491602238e-01
-3.133358244848220009e-01 9.497487437185930803e-01 4.847513527371677400e-01
-3.307433702895343219e-01 9.648241206030151451e-01 4.748882849209494217e-01
-3.481509160942466985e-01 9.798994974874374320e-01 4.651470696442192021e-01
-3.655584618989590195e-01 9.949748743718593857e-01 4.558055876016531283e-01
-3.829660077036713406e-01 1.010050251256281673e+00 4.471433724973569168e-01
-4.003735535083836061e-01 1.025125628140703737e+00 4.394348726955524809e-01
-4.177810993130960382e-01 1.040201005025125802e+00 4.329426696784493545e-01
-4.351886451178083592e-01 1.055276381909548089e+00 4.279108189390330996e-01
-4.525961909225206803e-01 1.070351758793969932e+00 4.245584786928965348e-01
-4.700037367272329458e-01 1.085427135678391997e+00 4.230739874471634021e-01
-4.874112825319454334e-01 1.100502512562814283e+00 4.236095430720130395e-01
-5.048188283366576989e-01 1.115577889447236348e+00 4.262766237391294455e-01
-5.222263741413700755e-01 1.130653266331658635e+00 4.311422751783789420e-01
-5.396339199460823410e-01 1.145728643216080478e+00 4.382263695096609291e-01
-5.570414657507947176e-01 1.160804020100502543e+00 4.474999188674452788e-01
-5.744490115555070942e-01 1.175879396984924830e+00 4.588845026630737900e-01
-5.918565573602193597e-01 1.190954773869346894e+00 4.722528412003806353e-01
-6.092641031649317362e-01 1.206030150753768959e+00 4.874305210992128101e-01
-6.266716489696440018e-01 1.221105527638191024e+00 5.041988502495751145e-01
-6.440791947743564894e-01 1.236180904522613311e+00 5.222987924953339522e-01
-6.614867405790686439e-01 1.251256281407035376e+00 5.414359056112866275e-01
-6.788942863837811315e-01 1.266331658291457440e+00 5.612861810561196041e-01
-6.963018321884932860e-01 1.281407035175879505e+00 5.815026610893075931e-01
-7.137093779932056625e-01 1.296482412060301792e+00 6.017226887168063421e-01
-7.311169237979181501e-01 1.311557788944724079e+00 6.215756290994982614e-01
-7.485244696026303046e-01 1.326633165829145922e+00 6.406908879637155385e-01
-7.659320154073427922e-01 1.341708542713567986e+00 6.587060435497235078e-01
-7.833395612120549467e-01 1.356783919597990051e+00 6.752749039785195251e-01
-8.007471070167673233e-01 1.371859296482412338e+00 6.900753017604150941e-01
-8.181546528214798109e-01 1.386934673366834625e+00 7.028164415514114305e-01
-8.355621986261919654e-01 1.402010050251256468e+00 7.132456261138184761e-01
-8.529697444309044529e-01 1.417085427135678533e+00 7.211541985734999383e-01
-8.703772902356168295e-01 1.432160804020100819e+00 7.263825561977967915e-01
-8.877848360403289840e-01 1.447236180904522884e+00 7.288241116552000021e-01
-9.051923818450414716e-01 1.462311557788945171e+00 7.284281015783147240e-01
-9.225999276497536261e-01 1.477386934673367236e+00 7.252011686735977403e-01
-9.400074734544661137e-01 1.492462311557789079e+00 7.192076719764942672e-01
-9.574150192591784903e-01 1.507537688442211365e+00 7.105687094594943520e-01
-9.748225650638906448e-01 1.522613065326633430e+00 6.994598673496326136e-01
-9.922301108686031323e-01 1.537688442211055495e+00 6.861077404706747984e-01
-1.009637656673315398e+00 1.552763819095477338e+00 6.707852969648832042e-01
-1.027045202478027663e+00 1.567839195979899625e+00 6.538061881606885839e-01
-1.044452748282740151e+00 1.582914572864321912e+00 6.355181294642916479e-01
-1.061860294087452417e+00 1.597989949748743976e+00 6.162955003479103633e-01
-1.079267839892164682e+00 1.613065326633166041e+00 5.965313302379221527e-01
-1.096675385696877170e+00 1.628140703517588106e+00 5.766288519090423392e-01
-1.114082931501589435e+00 1.643216080402010171e+00 5.569928144981413087e-01
-1.131490477306301923e+00 1.658291457286432458e+00 5.380207542003856425e-01
-1.148898023111013966e+00 1.673366834170854522e+00 5.200944219499162857e-01
-1.166305568915726454e+00 1.688442211055276809e+00 5.035715638816037343e-01
-1.183713114720438941e+00 1.703517587939698874e+00 4.887782422006118344e-01
-1.201120660525150985e+00 1.718592964824120939e+00 4.760018714482497915e-01
-1.218528206329863472e+00 1.733668341708543226e+00 4.654851283515240579e-01
-1.235935752134575960e+00 1.748743718592965068e+00 4.574208728877472985e-01
-1.253343297939288004e+00 1.763819095477387355e+00 4.519481943845324312e-01
-1.270750843744000491e+00 1.778894472361809420e+00 4.491496699890160649e-01
-1.288158389548712757e+00 1.793969849246231485e+00 4.490498943228613538e-01
-1.305565935353425244e+00 1.809045226130653772e+00 4.516153092851205586e-01
-1.322973481158137510e+00 1.824120603015075615e+00 4.567553324985729191e-01
-1.340381026962849775e+00 1.839195979899497901e+00 4.643247525554789479e-01
-1.357788572767562263e+00 1.854271356783919966e+00 4.741273297396048636e-01
-1.375196118572274750e+00 1.869346733668342031e+00 4.859205129935513234e-01
-1.392603664376986794e+00 1.884422110552764318e+00 4.994211582338047295e-01
-1.410011210181699282e+00 1.899497487437186161e+00 5.143121103030404706e-01
-1.427418755986411325e+00 1.914572864321608447e+00 5.302494914303305107e-01
-1.444826301791123813e+00 1.929648241206030512e+00 5.468705234997180975e-01
-1.462233847595836300e+00 1.944723618090452577e+00 5.638017000643051890e-01
-1.479641393400548566e+00 1.959798994974874642e+00 5.806671171397923548e-01
-1.497048939205260831e+00 1.974874371859296929e+00 5.970967695107711748e-01
-1.514456485009973319e+00 1.989949748743718771e+00 6.127346216135250989e-01
-1.531864030814685584e+00 2.005025125628141058e+00 6.272462689355520205e-01
-1.549271576619398072e+00 2.020100502512563345e+00 6.403260170978323229e-01
-1.566679122424110115e+00 2.035175879396985188e+00 6.517032210591949815e-01
-1.584086668228822603e+00 2.050251256281407475e+00 6.611477458032618548e-01
-1.601494214033535091e+00 2.065326633165829318e+00 6.684744319510426136e-01
-1.618901759838247134e+00 2.080402010050251604e+00 6.735464744255185154e-01
-1.636309305642959622e+00 2.095477386934673891e+00 6.762776489580105688e-01
-1.653716851447671887e+00 2.110552763819095734e+00 6.766333492052559739e-01
-1.671124397252384153e+00 2.125628140703518021e+00 6.746304258493455164e-01
-1.688531943057096640e+00 2.140703517587939864e+00 6.703358475786485027e-01
-1.705939488861808906e+00 2.155778894472362150e+00 6.638642316030110013e-01
-1.723347034666521393e+00 2.170854271356784437e+00 6.553743176722854891e-01
-1.740754580471233437e+00 2.185929648241206280e+00 6.450644838163133166e-01
-1.758162126275945925e+00 2.201005025125628567e+00 6.331674236361723995e-01
-1.775569672080658412e+00 2.216080402010050410e+00 6.199441234503726417e-01
-1.792977217885370678e+00 2.231155778894472697e+00 6.056772925172507760e-01
-1.810384763690082943e+00 2.246231155778894983e+00 5.906644105894280905e-01
-1.827792309494795209e+00 2.261306532663316826e+00 5.752105639798782422e-01
-1.845199855299507474e+00 2.276381909547739113e+00 5.596212440077855677e-01
-1.862607401104219962e+00 2.291457286432160956e+00 5.441952801272843532e-01
-1.880014946908932449e+00 2.306532663316583243e+00 5.292180743099114126e-01
-1.897422492713644493e+00 2.321608040201005529e+00 5.149552935405016241e-01
-1.914830038518356981e+00 2.336683417085427816e+00 5.016471638807218358e-01
-1.932237584323069246e+00 2.351758793969849659e+00 4.895034928269989538e-01
-1.949645130127781734e+00 2.366834170854271502e+00 4.786995270905510247e-01
-1.967052675932493999e+00 2.381909547738693789e+00 4.693727309727175334e-01
-1.984460221737206265e+00 2.396984924623116076e+00 4.616205467672989116e-01
-2.001867767541918752e+00 2.412060301507538362e+00 4.554991736991727547e-01
-2.019275313346630796e+00 2.427135678391960205e+00 4.510233764333027584e-01
-2.036682859151343283e+00 2.442211055276382048e+00 4.481673087949253897e-01
-2.054090404956055771e+00 2.457286432160804335e+00 4.468663136552494808e-01
-2.071497950760768259e+00 2.472361809045226622e+00 4.470196365575928032e-01
-2.088905496565480302e+00 2.487437185929648464e+00 4.484939691472297763e-01
-2.106313042370192345e+00 2.502512562814070751e+00 4.511277193320767931e-01
-2.123720588174904833e+00 2.517587939698492594e+00 4.547358887836300823e-01
-2.141128133979617321e+00 2.532663316582914881e+00 4.591154252560442073e-01
-2.158535679784329808e+00 2.547738693467337168e+00 4.640509075403385642e-01
-2.175943225589041852e+00 2.562814070351759455e+00 4.693204148755074634e-01
-2.193350771393754339e+00 2.577889447236181297e+00 4.747014304105738325e-01
-2.210758317198466383e+00 2.592964824120603584e+00 4.799766298586054525e-01
-2.228165863003178870e+00 2.608040201005025871e+00 4.849394117189250175e-01
-2.245573408807891358e+00 2.623115577889447270e+00 4.893990341902333951e-01
-2.262980954612603846e+00 2.638190954773869557e+00 4.931852358931705371e-01
-2.280388500417315445e+00 2.653266331658291399e+00 4.961522324264334149e-01
-2.297796046222028377e+00 2.668341708542713686e+00 4.981819981881596138e-01
-2.315203592026740420e+00 2.683417085427135973e+00 4.991867623386856967e-01
-2.332611137831453352e+00 2.698492462311558260e+00 4.991106687515881046e-01
-2.350018683636165395e+00 2.713567839195980547e+00 4.979305717545393639e-01
-2.367426229440877439e+00 2.728643216080402389e+00 4.956559618391815358e-01
-2.384833775245589482e+00 2.743718592964824676e+00 4.923280377546715436e-01
-2.402241321050302414e+00 2.758793969849246963e+00 4.880179629375379080e-01
-2.419648866855014457e+00 2.773869346733668362e+00 4.828243645388443084e-01
-2.437056412659727389e+00 2.788944723618090649e+00 4.768701518927194738e-01
-2.454463958464439433e+00 2.804020100502512491e+00 4.702987476803693334e-01
-2.471871504269151476e+00 2.819095477386934778e+00 4.632698388918385923e-01
-2.489279050073863520e+00 2.834170854271357065e+00 4.559547656528189497e-01
-2.506686595878576007e+00 2.849246231155779352e+00 4.485316738194121133e-01
-2.524094141683288495e+00 2.864321608040201639e+00 4.411805617841684235e-01
-2.541501687488000538e+00 2.879396984924623482e+00 4.340783530996404349e-01
-2.558909233292712582e+00 2.894472361809045768e+00 4.273941243140217949e-01
-2.576316779097425513e+00 2.909547738693468055e+00 4.212846119140716827e-01
-2.593724324902137557e+00 2.924623115577890342e+00 4.158901136517592079e-01
-2.611131870706850489e+00 2.939698492462312185e+00 4.113308880376870258e-01
-2.628539416511562532e+00 2.954773869346734472e+00 4.077041417309558713e-01
-2.645946962316274575e+00 2.969849246231155870e+00 4.050816783179441161e-01
-2.663354508120986619e+00 2.984924623115578157e+00 4.035082639794964621e-01
-2.680762053925699551e+00 3.000000000000000444e+00 4.030007462663119933e-01
-2.698169599730411594e+00 3.015075376884422731e+00 4.035479421338574735e-01
-2.715577145535124082e+00 3.030150753768844574e+00 4.051112910457702054e-01
-2.732984691339836569e+00 3.045226130653266861e+00 4.076262488569510345e-01
-2.750392237144548613e+00 3.060301507537689147e+00 4.110043788440793655e-01
-2.767799782949261100e+00 3.075376884422111434e+00 4.151360781502697050e-01
-2.785207328753973588e+00 3.090452261306533277e+00 4.198938615068082969e-01
-2.802614874558685631e+00 3.105527638190955564e+00 4.251361097986660620e-01
-2.820022420363398119e+00 3.120603015075376963e+00 4.307111792076719903e-01
-2.837429966168110163e+00 3.135678391959799249e+00 4.364617575907394076e-01
-2.854837511972822650e+00 3.150753768844221536e+00 4.422293486532192230e-01
-2.872245057777535138e+00 3.165829145728643823e+00 4.478587615068734262e-01
-2.889652603582247625e+00 3.180904522613066110e+00 4.532024834267888713e-01
-2.907060149386960113e+00 3.195979899497487953e+00 4.581248170301863709e-01
-2.924467695191672156e+00 3.211055276381910240e+00 4.625056696009606227e-01
-2.941875240996384200e+00 3.226130653266332526e+00 4.662438917076566214e-01
-2.959282786801097132e+00 3.241206030150754369e+00 4.692600743669383956e-01
-2.976690332605809175e+00 3.256281407035176656e+00 4.714987284794186495e-01
-2.994097878410521218e+00 3.271356783919598055e+00 4.729297867403189914e-01
-3.011505424215234150e+00 3.286432160804020342e+00 4.735493862834562195e-01
-3.028912970019946194e+00 3.301507537688442628e+00 4.733799094928303197e-01
-3.046320515824658237e+00 3.316582914572864915e+00 4.724692802220071819e-01
-3.063728061629371169e+00 3.331658291457287202e+00 4.708895325909823737e-01
-3.081135607434083212e+00 3.346733668341709045e+00 4.687346890722972059e-01
-3.098543153238795256e+00 3.361809045226131332e+00 4.661180032301631138e-01
-3.115950699043507743e+00 3.376884422110553619e+00 4.631686397561774471e-01
-3.133358244848220231e+00 3.391959798994975461e+00 4.600278799036206512e-01
-3.150765790652932274e+00 3.407035175879397748e+00 4.568449536540943878e-01
-3.168173336457644762e+00 3.422110552763819591e+00 4.537726106043876717e-01
-3.185580882262357250e+00 3.437185929648241878e+00 4.509625493502577021e-01
-3.202988428067069293e+00 3.452261306532664165e+00 4.485608298503545588e-01
2.741688464242192924e-01 4.748743718592964846e-01 4.331764212498624422e-01
2.567613006195069714e-01 4.899497487437186605e-01 4.321030020967759899e-01
2.393537548147946226e-01 5.050251256281407253e-01 4.319502239685214517e-01
2.219462090100823015e-01 5.201005025125629011e-01 4.328072358270607656e-01
2.045386632053699527e-01 5.351758793969849659e-01 4.347369428251579571e-01
1.871311174006576594e-01 5.502512562814070307e-01 4.377735389040370850e-01
1.697235715959452829e-01 5.653266331658290955e-01 4.419207737279137183e-01
1.523160257912329618e-01 5.804020100502512713e-01 4.471510127537037249e-01
1.349084799865206130e-01 5.954773869346734472e-01 4.534051293371665903e-01
1.175009341818082920e-01 6.105527638190955120e-01 4.605932466228078725e-01
1.000933883770959570e-01 6.256281407035176878e-01 4.685963250785956657e-01
8.268584257238362212e-02 6.407035175879397526e-01 4.772685694665645406e-01
6.527829676767127332e-02 6.557788944723618174e-01 4.864406073461525759e-01
4.787075096295893839e-02 6.708542713567839932e-01 4.959233704448291480e-01
3.046320515824660000e-02 6.859296482412059470e-01 5.055125909393487493e-01
1.305565935353429630e-02 7.010050251256281229e-01 5.149938073789832593e-01
-4.351886451178075925e-03 7.160804020100502987e-01 5.241477601137007891e-01
-2.175943225589038049e-02 7.311557788944724745e-01 5.327560440736148761e-01
-3.916697806060272236e-02 7.462311557788945393e-01 5.406068779223655030e-01
-5.657452386531502259e-02 7.613065326633166041e-01 5.475008432413249748e-01
-7.398206967002739221e-02 7.763819095477388910e-01 5.532564456746148496e-01
-9.138961547473969937e-02 7.914572864321608447e-01 5.577153519685461580e-01
-1.087971612794520759e-01 8.065326633165830206e-01 5.607471625720332753e-01
-1.262047070841643692e-01 8.216080402010050854e-01 5.622535888317806707e-01
-1.436122528888767458e-01 8.366834170854271502e-01 5.621719166299623538e-01
-1.610197986935890668e-01 8.517587939698493260e-01 5.604776542961146246e-01
-1.784273444983014156e-01 8.668341708542713908e-01 5.571862814192372060e-01
-1.958348903030137367e-01 8.819095477386935666e-01 5.523540363559322763e-01
-2.132424361077261132e-01 8.969849246231157425e-01 5.460777032758334926e-01
-2.306499819124384065e-01 9.120603015075376963e-01 5.384933839535250844e-01
-2.480575277171507276e-01 9.271356783919598721e-01 5.297742646134545597e-01
-2.654650735218631041e-01 9.422110552763820479e-01 5.201274133422797430e-01
-2.828726193265754807e-01 9.572864321608041127e-01 5.097896682726591466e-01
-3.002801651312877462e-01 9.723618090452262885e-01 4.990227002899699782e-01
-3.176877109360000673e-01 9.874371859296482423e-01 4.881073558163140924e-01
-3.350952567407124438e-01 1.002512562814070529e+00 4.773374047182835089e-01
-3.525028025454247649e-01 1.017587939698492594e+00 4.670128350514328175e-01
-3.699103483501370304e-01 1.032663316582914659e+00 4.574328497448785225e-01
-3.873178941548493515e-01 1.047738693467336946e+00 4.488887300703399696e-01
-4.047254399595617835e-01 1.062814070351758788e+00 4.416567365445647764e-01
-4.221329857642741046e-01 1.077889447236181075e+00 4.359912195908220989e-01
-4.395405315689864256e-01 1.092964824120603140e+00 4.321181097433178242e-01
-4.569480773736986912e-01 1.108040201005025205e+00 4.302289504315813251e-01
-4.743556231784111232e-01 1.123115577889447492e+00 4.304756255486292815e-01
-4.917631689831234443e-01 1.138190954773869334e+00 4.329659193087733726e-01
-5.091707147878357098e-01 1.153266331658291621e+00 4.377600276585417172e-01
-5.265782605925480864e-01 1.168341708542713686e+00 4.448681191291374293e-01
-5.439858063972604629e-01 1.183417085427135751e+00 4.542490190050195165e-01
-5.613933522019728395e-01 1.198492462311558038e+00 4.658100645948285989e-01
-5.788008980066851050e-01 1.213567839195980103e+00 4.794081518492964156e-01
-5.962084438113973706e-01 1.228643216080401945e+00 4.948519652390327983e-01
-6.136159896161098581e-01 1.243718592964824232e+00 5.119053543719211952e-01
-6.310235354208221237e-01 1.258793969849246519e+00 5.302917929926036500e-01
-6.484310812255345002e-01 1.273869346733668584e+00 5.496998294535687668e-01
-6.658386270302466547e-01 1.288944723618090649e+00 5.697894131410268237e-01
-6.832461728349591423e-01 1.304020100502512491e+00 5.901989592983186705e-01
-7.006537186396716299e-01 1.319095477386934778e+00 6.105529957756257176e-01
-7.180612644443837844e-01 1.334170854271357065e+00 6.304702199344411895e-01
-7.354688102490961610e-01 1.349246231155779130e+00 6.495717826499579628e-01
-7.528763560538086486e-01 1.364321608040201195e+00 6.674896093888679216e-01
-7.702839018585208031e-01 1.379396984924623037e+00 6.838745658939979766e-01
-7.876914476632332907e-01 1.394472361809045324e+00 6.984042781700408042e-01
-8.050989934679454452e-01 1.409547738693467611e+00 7.107904232124759858e-01
-8.225065392726578217e-01 1.424623115577889676e+00 7.207853181172843016e-01
-8.399140850773703093e-01 1.439698492462311741e+00 7.281876506043098995e-01
-8.573216308820824638e-01 1.454773869346734028e+00 7.328472132294445718e-01
-8.747291766867949514e-01 1.469849246231156092e+00 7.346685262008206818e-01
-8.921367224915073280e-01 1.484924623115578157e+00 7.336132592168765898e-01
-9.095442682962194825e-01 1.500000000000000222e+00 7.297013905016971336e-01
-9.269518141009319701e-01 1.515075376884422287e+00 7.230110705598762344e-01
-9.443593599056441246e-01 1.530150753768844574e+00 7.136771884022103940e-01
-9.617669057103562791e-01 1.545226130653266639e+00 7.018886683740717114e-01
-9.791744515150687667e-01 1.560301507537688481e+00 6.878845555136184897e-01
-9.965819973197809212e-01 1.575376884422110546e+00 6.719489758532748436e-01
-1.013989543124493409e+00 1.590452261306532833e+00 6.544050845619203693e-01
-1.031397088929205674e+00 1.605527638190955120e+00 6.356081386619079066e-01
-1.048804634733917940e+00 1.620603015075377185e+00 6.159378516635262146e-01
-1.066212180538630427e+00 1.635678391959799027e+00 5.957902043377795165e-01
-1.083619726343342915e+00 1.650753768844221092e+00 5.755688985856556306e-01
-1.101027272148054958e+00 1.665829145728643379e+00 5.556766496493471541e-01
-1.118434817952767446e+00 1.680904522613065666e+00 5.365065155484310955e-01
-1.135842363757479712e+00 1.695979899497487731e+00 5.184334615264317714e-01
-1.153249909562191977e+00 1.711055276381910017e+00 5.018063514913738699e-01
-1.170657455366904465e+00 1.726130653266332082e+00 4.869405480743804193e-01
-1.188065001171616730e+00 1.741206030150753925e+00 4.741112882712266163e-01
-1.205472546976328996e+00 1.756281407035176212e+00 4.635479830363183895e-01
-1.222880092781041483e+00 1.771356783919598277e+00 4.554295671259656619e-01
-1.240287638585753749e+00 1.786432160804020564e+00 4.498810004815660957e-01
-1.257695184390466236e+00 1.801507537688442628e+00 4.469709951172511908e-01
-1.275102730195178280e+00 1.816582914572864471e+00 4.467110124998094900e-01
-1.292510275999890768e+00 1.831658291457286758e+00 4.490555464884080084e-01
-1.309917821804603255e+00 1.846733668341708823e+00 4.539036767656757787e-01
-1.327325367609315299e+00 1.861809045226131110e+00 4.611018480701106204e-01
-1.344732913414027786e+00 1.876884422110553174e+00 4.704478021469000182e-01
-1.362140459218740274e+00 1.891959798994975239e+00 4.816955628508319820e-01
-1.379548005023452317e+00 1.907035175879397304e+00 4.945613508915899792e-01
-1.396955550828164805e+00 1.922110552763819369e+00 5.087302838731163623e-01
-1.414363096632877070e+00 1.937185929648241656e+00 5.238637000303923985e-01
-1.431770642437589558e+00 1.952261306532663721e+00 5.396069308032467315e-01
-1.449178188242301824e+00 1.967336683417085785e+00 5.555973384018387806e-01
-1.466585734047014089e+00 1.982412060301507628e+00 5.714724299993765300e-01
-1.483993279851726577e+00 1.997487437185929915e+00 5.868778602106451414e-01
-1.501400825656439064e+00 2.012562814070351980e+00 6.014751380441106798e-01
-1.518808371461151108e+00 2.027638190954774267e+00 6.149488634044639745e-01
-1.536215917265863595e+00 2.042713567839196553e+00 6.270133312191241703e-01
-1.553623463070575639e+00 2.057788944723618396e+00 6.374183580152650297e-01
-1.571031008875288126e+00 2.072864321608040683e+00 6.459542058426762656e-01
-1.588438554680000614e+00 2.087939698492462526e+00 6.524555013038058071e-01
-1.605846100484712879e+00 2.103015075376884813e+00 6.568040725329972185e-01
-1.623253646289425145e+00 2.118090452261307099e+00 6.589306536302925732e-01
-1.640661192094137411e+00 2.133165829145728942e+00 6.588154336362075369e-01
-1.658068737898849898e+00 2.148241206030151229e+00 6.564874549512718094e-01
-1.675476283703562386e+00 2.163316582914573072e+00 6.520228934772669405e-01
-1.692883829508274429e+00 2.178391959798995359e+00 6.455422790230858077e-01
-1.710291375312986917e+00 2.193467336683417646e+00 6.372067390479820848e-01
-1.727698921117698960e+00 2.208542713567839488e+00 6.272133710289050645e-01
-1.745106466922411448e+00 2.223618090452261775e+00 6.157898681200094648e-01
-1.762514012727123935e+00 2.238693467336683618e+00 6.031885388798853276e-01
-1.779921558531836423e+00 2.253768844221105905e+00 5.896798743197521064e-01
-1.797329104336548466e+00 2.268844221105528192e+00 5.755458241113293738e-01
-1.814736650141260732e+00 2.283919597989950034e+00 5.610729483227477887e-01
-1.832144195945973220e+00 2.298994974874372321e+00 5.465456114631191964e-01
-1.849551741750685485e+00 2.314070351758794164e+00 5.322393819519186664e-01
-1.866959287555397973e+00 2.329145728643216451e+00 5.184147925289580572e-01
-1.884366833360110238e+00 2.344221105527638738e+00 5.053116058209378147e-01
-1.901774379164822726e+00 2.359296482412061025e+00 4.931437146063314958e-01
-1.919181924969534769e+00 2.374371859296482867e+00 4.820947886762272927e-01
-1.936589470774247257e+00 2.389447236180904710e+00 4.723147600479074559e-01
-1.953997016578959744e+00 2.404522613065326997e+00 4.639172161795190319e-01
-1.971404562383671788e+00 2.419597989949749284e+00 4.569777473296746106e-01
-1.988812108188384276e+00 2.434673366834171571e+00 4.515332699042418074e-01
-2.006219653993096319e+00 2.449748743718593413e+00 4.475823231454934548e-01
-2.023627199797808807e+00 2.464824120603015256e+00 4.450863124547102534e-01
-2.041034745602521294e+00 2.479899497487437543e+00 4.439716495890767556e-01
-2.058442291407233782e+00 2.494974874371859830e+00 4.441327184954844132e-01
-2.075849837211945825e+00 2.510050251256282117e+00 4.454355761503194233e-01
-2.093257383016658313e+00 2.525125628140703515e+00 4.477222809199336573e-01
-2.110664928821370356e+00 2.540201005025125802e+00 4.508157270273939754e-01
-2.128072474626082844e+00 2.555276381909548089e+00 4.545248530159899936e-01
-2.145480020430795332e+00 2.570351758793969932e+00 4.586500848635908789e-01
-2.162887566235507819e+00 2.585427135678392219e+00 4.629888707604550291e-01
-2.180295112040219863e+00 2.600502512562814506e+00 4.673411645615961341e-01
-2.197702657844931906e+00 2.615577889447236348e+00 4.715147185176067346e-01
-2.215110203649644838e+00 2.630653266331658635e+00 4.753300529401297547e-01
-2.232517749454356881e+00 2.645728643216080922e+00 4.786249807509229681e-01
-2.249925295259069369e+00 2.660804020100503209e+00 4.812585780992985063e-01
-2.267332841063780968e+00 2.675879396984925052e+00 4.831145080445064521e-01
-2.284740386868493900e+00 2.690954773869347338e+00 4.841036222601145522e-01
-2.302147932673205943e+00 2.706030150753769181e+00 4.841657853504764963e-01
-2.319555478477918875e+00 2.721105527638191024e+00 4.832708871623919156e-01
-2.336963024282630919e+00 2.736180904522613311e+00 4.814190298917913058e-01
-2.354370570087342962e+00 2.751256281407035154e+00 4.786398982796452595e-01
-2.371778115892055450e+00 2.766331658291457440e+00 4.749913422206016311e-01
-2.389185661696767937e+00 2.781407035175879727e+00 4.705572211465254839e-01
-2.406593207501479981e+00 2.796482412060302014e+00 4.654445780992644832e-01
-2.424000753306192912e+00 2.811557788944724301e+00 4.597802280184216106e-01
-2.441408299110904956e+00 2.826633165829146144e+00 4.537068590392367429e-01
-2.458815844915616999e+00 2.841708542713568431e+00 4.473787571832521515e-01
-2.476223390720329487e+00 2.856783919597990717e+00 4.409572734608073197e-01
-2.493630936525041975e+00 2.871859296482412116e+00 4.346061578958023142e-01
-2.511038482329754462e+00 2.886934673366834403e+00 4.284868872163111186e-01
-2.528446028134466506e+00 2.902010050251256246e+00 4.227541118982923729e-01
-2.545853573939178549e+00 2.917085427135678533e+00 4.175513439554027761e-01
-2.563261119743891481e+00 2.932160804020100819e+00 4.130069994678821632e-01
-2.580668665548603524e+00 2.947236180904523106e+00 4.092308995467234256e-01
-2.598076211353316012e+00 2.962311557788944949e+00 4.063113205162987573e-01
-2.615483757158028499e+00 2.977386934673367236e+00 4.043126689135356222e-01
-2.632891302962740543e+00 2.992462311557789079e+00 4.032738398441377270e-01
-2.650298848767452586e+00 3.007537688442210921e+00 4.032072987506154504e-01
-2.667706394572165518e+00 3.022613065326633208e+00 4.040989072113063685e-01
-2.685113940376877562e+00 3.037688442211055495e+00 4.059084935042214237e-01
-2.702521486181589605e+00 3.052763819095477338e+00 4.085711488440154082e-01
-2.719929031986302537e+00 3.067839195979899625e+00 4.119992109410491876e-01
-2.737336577791014580e+00 3.082914572864321912e+00 4.160848783291157815e-01
-2.754744123595726624e+00 3.097989949748744198e+00 4.207033822259857447e-01
-2.772151669400439555e+00 3.113065326633166041e+00 4.257166279523542651e-01
-2.789559215205151599e+00 3.128140703517588328e+00 4.309772055145353886e-01
-2.806966761009863642e+00 3.143216080402010171e+00 4.363326591699775991e-01
-2.824374306814576130e+00 3.158291457286432458e+00 4.416298988917694013e-01
-2.841781852619288617e+00 3.173366834170854744e+00 4.467196328053825716e-01
-2.859189398424001105e+00 3.188442211055277031e+00 4.514606989878421905e-01
-2.876596944228713593e+00 3.203517587939699318e+00 4.557241775165685183e-01
-2.894004490033425636e+00 3.218592964824120717e+00 4.593971692726769307e-01
-2.911412035838138124e+00 3.233668341708543004e+00 4.623861366031990494e-01
-2.928819581642850167e+00 3.248743718592965291e+00 4.646197123147760011e-01
-2.946227127447562655e+00 3.263819095477387133e+00 4.660508973239526065e-01
-2.963634673252275142e+00 3.278894472361809420e+00 4.666585832788585075e-01
-2.981042219056987186e+00 3.293969849246231263e+00 4.664483541915495080e-01
-2.998449764861699673e+00 3.309045226130653550e+00 4.654525401318981848e-01
-3.015857310666412161e+00 3.324120603015075837e+00 4.637295158509668891e-01
-3.033264856471124205e+00 3.339195979899498123e+00 4.613622573198035148e-01
-3.050672402275837136e+00 3.354271356783920410e+00 4.584561890742052115e-01
-3.068079948080549180e+00 3.369346733668341809e+00 4.551363744354068319e-01
-3.085487493885261223e+00 3.384422110552764096e+00 4.515441186344017477e-01
-3.102895039689973267e+00 3.399497487437186383e+00 4.478330711351004023e-01
-3.120302585494686198e+00 3.414572864321608225e+00 4.441649275996882307e-01
-3.137710131299398242e+00 3.429648241206030512e+00 4.407048435899141303e-01
-3.155117677104110285e+00 3.444723618090452355e+00 4.376166809324039675e-01
-3.172525222908823217e+00 3.459798994974874642e+00 4.350582134449338945e-01
-3.189932768713535260e+00 3.474874371859296929e+00 4.331764212498624422e-01
2.872245057777535471e-01 4.974874371859296929e-01 4.209133024607222273e-01
2.698169599730412260e-01 5.125628140703518687e-01 4.205546082571663957e-01
2.524094141683289050e-01 5.276381909547739335e-01 4.213569070616271506e-01
2.350018683636165562e-01 5.427135678391961093e-01 4.233951018282198220e-01
2.175943225589042074e-01 5.577889447236181741e-01 4.267135124237455557e-01
2.001867767541919141e-01 5.728643216080402389e-01 4.313238194832631489e-01
1.827792309494795375e-01 5.879396984924624148e-01 4.372038241477485543e-01
1.653716851447672442e-01 6.030150753768844796e-01 4.442970712725606286e-01
1.479641393400548677e-01 6.180904522613065444e-01 4.525133622230582686e-01
1.305565935353425466e-01 6.331658291457287202e-01 4.617301609342638891e-01
1.131490477306302117e-01 6.482412060301508960e-01 4.717948740611417335e-01
9.574150192591787678e-02 6.633165829145729608e-01 4.825279633579799832e-01
7.833395612120554186e-02 6.783919597989951367e-01 4.937268264754430258e-01
6.092641031649319999e-02 6.934673366834170904e-01 5.051703617163907367e-01
4.351886451178086507e-02 7.085427135678392663e-01 5.166241134849220984e-01
2.611131870706855790e-02 7.236180904522614421e-01 5.278458786959400184e-01
8.703772902356186544e-03 7.386934673366836179e-01 5.385916407307593801e-01
-8.703772902356118890e-03 7.537688442211056827e-01 5.486216870093295617e-01
-2.611131870706845728e-02 7.688442211055277475e-01 5.577067592079539837e-01
-4.351886451178076098e-02 7.839195979899498123e-01 5.656340818060275888e-01
-6.092641031649313060e-02 7.989949748743719882e-01 5.722131151291791618e-01
-7.833395612120544471e-02 8.140703517587940530e-01 5.772808834077403084e-01
-9.574150192591780739e-02 8.291457286432162288e-01 5.807067365304582340e-01
-1.131490477306301146e-01 8.442211055276382936e-01 5.823964159893543213e-01
-1.305565935353424911e-01 8.592964824120604694e-01 5.822953107346084956e-01
-1.479641393400547844e-01 8.743718592964825342e-01 5.803908069517204060e-01
-1.653716851447671610e-01 8.894472361809047101e-01 5.767136567196067265e-01
-1.827792309494794820e-01 9.045226130653268859e-01 5.713383136186050981e-01
-2.001867767541918308e-01 9.195979899497488397e-01 5.643822080826387255e-01
-2.175943225589041519e-01 9.346733668341710155e-01 5.560039610340474781e-01
-2.350018683636164452e-01 9.497487437185930803e-01 5.464005604743940037e-01
-2.524094141683288495e-01 9.648241206030152561e-01 5.358035515844086216e-01
-2.698169599730411705e-01 9.798994974874374320e-01 5.244743158645582826e-01
-2.872245057777534916e-01 9.949748743718593857e-01 5.126985382932278679e-01
-3.046320515824658126e-01 1.010050251256281673e+00 5.007799827919674485e-01
-3.220395973871781892e-01 1.025125628140703737e+00 4.890337149132500949e-01
-3.394471431918905102e-01 1.040201005025125802e+00 4.777789261131249465e-01
-3.568546889966027758e-01 1.055276381909548089e+00 4.673315258206596212e-01
-3.742622348013150968e-01 1.070351758793969932e+00 4.579966754348230307e-01
-3.916697806060275289e-01 1.085427135678391997e+00 4.500614421288919309e-01
-4.090773264107398499e-01 1.100502512562814283e+00 4.437877497851933084e-01
-4.264848722154521155e-01 1.115577889447236348e+00 4.394057994876349182e-01
-4.438924180201644365e-01 1.130653266331658413e+00 4.371081228421977438e-01
-4.612999638248768686e-01 1.145728643216080478e+00 4.370444181592152977e-01
-4.787075096295891896e-01 1.160804020100502765e+00 4.393173025018471956e-01
-4.961150554343015107e-01 1.175879396984924830e+00 4.439790921653576361e-01
-5.135226012390138317e-01 1.190954773869346894e+00 4.510297007724225482e-01
-5.309301470437262083e-01 1.206030150753768959e+00 4.604157183983900170e-01
-5.483376928484385848e-01 1.221105527638191024e+00 4.720307075887630321e-01
-5.657452386531508504e-01 1.236180904522613089e+00 4.857167234596520000e-01
-5.831527844578631159e-01 1.251256281407035376e+00 5.012670359739334058e-01
-6.005603302625756035e-01 1.266331658291457440e+00 5.184300036703464176e-01
-6.179678760672879800e-01 1.281407035175879727e+00 5.369140202968550879e-01
-6.353754218720001345e-01 1.296482412060301792e+00 5.563934296506579669e-01
-6.527829676767126221e-01 1.311557788944724079e+00 5.765152801056577792e-01
-6.701905134814247766e-01 1.326633165829145700e+00 5.969067694108480815e-01
-6.875980592861371532e-01 1.341708542713567986e+00 6.171832128980950793e-01
-7.050056050908496408e-01 1.356783919597990273e+00 6.369563546909324803e-01
-7.224131508955617953e-01 1.371859296482412338e+00 6.558428322091743867e-01
-7.398206967002742829e-01 1.386934673366834181e+00 6.734725994660238912e-01
-7.572282425049864374e-01 1.402010050251256468e+00 6.894971144937844798e-01
-7.746357883096988139e-01 1.417085427135678533e+00 7.035971007363274188e-01
-7.920433341144113015e-01 1.432160804020100819e+00 7.154897013211869439e-01
-8.094508799191234560e-01 1.447236180904522884e+00 7.249348585687509505e-01
-8.268584257238359436e-01 1.462311557788945171e+00 7.317407685991074162e-01
-8.442659715285483202e-01 1.477386934673367236e+00 7.357682820465102358e-01
-8.616735173332604747e-01 1.492462311557789079e+00 7.369341461840168694e-01
-8.790810631379729623e-01 1.507537688442211365e+00 7.352130106148343502e-01
-8.964886089426851168e-01 1.522613065326633430e+00 7.306381474564153100e-01
-9.138961547473976044e-01 1.537688442211055495e+00 7.233008669340600383e-01
-9.313037005521099809e-01 1.552763819095477782e+00 7.133486397876098728e-01
-9.487112463568221354e-01 1.567839195979899625e+00 7.009819681395222934e-01
-9.661187921615346230e-01 1.582914572864321689e+00 6.864500757425391342e-01
-9.835263379662467775e-01 1.597989949748743976e+00 6.700455161112462976e-01
-1.000933883770959154e+00 1.613065326633166263e+00 6.520978222764404197e-01
-1.018341429575671642e+00 1.628140703517588328e+00 6.329663441747109820e-01
-1.035748975380383907e+00 1.643216080402010171e+00 6.130324384614562749e-01
-1.053156521185096173e+00 1.658291457286432458e+00 5.926911903636766787e-01
-1.070564066989808660e+00 1.673366834170854300e+00 5.723428577167307685e-01
-1.087971612794520926e+00 1.688442211055276587e+00 5.523842333104574953e-01
-1.105379158599233413e+00 1.703517587939698874e+00 5.332001229704743661e-01
-1.122786704403945457e+00 1.718592964824120939e+00 5.151551334009188965e-01
-1.140194250208657945e+00 1.733668341708543226e+00 4.985859558118981294e-01
-1.157601796013370432e+00 1.748743718592965068e+00 4.837943189573941094e-01
-1.175009341818082476e+00 1.763819095477387133e+00 4.710407687336024551e-01
-1.192416887622794963e+00 1.778894472361809420e+00 4.605394113487005781e-01
-1.209824433427507451e+00 1.793969849246231485e+00 4.524537337761806444e-01
-1.227231979232219494e+00 1.809045226130653772e+00 4.468935893237392931e-01
-1.244639525036931982e+00 1.824120603015075615e+00 4.439134083276372600e-01
-1.262047070841644247e+00 1.839195979899497679e+00 4.435116649020811597e-01
-1.279454616646356735e+00 1.854271356783919966e+00 4.456316010455594889e-01
-1.296862162451069000e+00 1.869346733668342031e+00 4.501631799516019883e-01
-1.314269708255781266e+00 1.884422110552764318e+00 4.569462118019896324e-01
-1.331677254060493754e+00 1.899497487437186161e+00 4.657745683217913713e-01
-1.349084799865206019e+00 1.914572864321608225e+00 4.764013775904593628e-01
-1.366492345669918285e+00 1.929648241206030512e+00 4.885450686155469180e-01
-1.383899891474630772e+00 1.944723618090452577e+00 5.018961164966597721e-01
-1.401307437279342816e+00 1.959798994974874864e+00 5.161243240631078200e-01
-1.418714983084055303e+00 1.974874371859296929e+00 5.308864649906690492e-01
-1.436122528888767791e+00 1.989949748743718771e+00 5.458341068195361467e-01
-1.453530074693480056e+00 2.005025125628141058e+00 5.606214301283388712e-01
-1.470937620498192322e+00 2.020100502512563345e+00 5.749128623798863691e-01
-1.488345166302904810e+00 2.035175879396985188e+00 5.883903515459408817e-01
-1.505752712107617075e+00 2.050251256281407475e+00 6.007601153383573811e-01
-1.523160257912329341e+00 2.065326633165829762e+00 6.117587164200077865e-01
-1.540567803717041606e+00 2.080402010050251604e+00 6.211583319477803622e-01
-1.557975349521754094e+00 2.095477386934673891e+00 6.287711067375322260e-01
-1.575382895326466581e+00 2.110552763819095734e+00 6.344525026951859381e-01
-1.592790441131178625e+00 2.125628140703518021e+00 6.381035823331556722e-01
-1.610197986935891112e+00 2.140703517587940308e+00 6.396721905523984342e-01
-1.627605532740603378e+00 2.155778894472362150e+00 6.391530257603925680e-01
-1.645013078545315643e+00 2.170854271356784437e+00 6.365866181512768174e-01
-1.662420624350028131e+00 2.185929648241206280e+00 6.320572589435978772e-01
-1.679828170154740397e+00 2.201005025125628567e+00 6.256899489277875093e-01
-1.697235715959452662e+00 2.216080402010050854e+00 6.176464572355642169e-01
-1.714643261764164928e+00 2.231155778894472697e+00 6.081206012788007431e-01
-1.732050807568877415e+00 2.246231155778894983e+00 5.973328758562541640e-01
-1.749458353373589903e+00 2.261306532663316826e+00 5.855245731122428188e-01
-1.766865899178302168e+00 2.276381909547739113e+00 5.729515450586192271e-01
-1.784273444983014434e+00 2.291457286432161400e+00 5.598777665410181736e-01
-1.801680990787726477e+00 2.306532663316583243e+00 5.465688587405675980e-01
-1.819088536592438965e+00 2.321608040201005529e+00 5.332857315506359663e-01
-1.836496082397151453e+00 2.336683417085427372e+00 5.202784975500104325e-01
-1.853903628201863940e+00 2.351758793969849659e+00 5.077808009991149341e-01
-1.871311174006575984e+00 2.366834170854271946e+00 4.960046925929556538e-01
-1.888718719811288471e+00 2.381909547738693789e+00 4.851361649725428049e-01
-1.906126265616000737e+00 2.396984924623116076e+00 4.753314456555713385e-01
-1.923533811420713224e+00 2.412060301507537918e+00 4.667141235863947468e-01
-1.940941357225425490e+00 2.427135678391960205e+00 4.593731634604747982e-01
-1.958348903030137755e+00 2.442211055276382492e+00 4.533618389179078223e-01
-1.975756448834850243e+00 2.457286432160804335e+00 4.486975922107613868e-01
-1.993163994639562286e+00 2.472361809045226178e+00 4.453628046197475876e-01
-2.010571540444274774e+00 2.487437185929648464e+00 4.433064393058019914e-01
-2.027979086248987262e+00 2.502512562814070751e+00 4.424464969846897966e-01
-2.045386632053699749e+00 2.517587939698493038e+00 4.426732053221421048e-01
-2.062794177858411793e+00 2.532663316582915325e+00 4.438528457264828697e-01
-2.080201723663123836e+00 2.547738693467337168e+00 4.458321066664999721e-01
-2.097609269467836324e+00 2.562814070351759010e+00 4.484428410944113486e-01
-2.115016815272548811e+00 2.577889447236181297e+00 4.515070972587156839e-01
-2.132424361077261299e+00 2.592964824120603584e+00 4.548422873169457037e-01
-2.149831906881973342e+00 2.608040201005025871e+00 4.582663567844399988e-01
-2.167239452686685830e+00 2.623115577889448158e+00 4.616028199743765215e-01
-2.184646998491397873e+00 2.638190954773869557e+00 4.646855321019184859e-01
-2.202054544296110361e+00 2.653266331658291843e+00 4.673630774629191631e-01
-2.219462090100822849e+00 2.668341708542713686e+00 4.695026647984191781e-01
-2.236869635905535336e+00 2.683417085427135973e+00 4.709934352920480682e-01
-2.254277181710246936e+00 2.698492462311558260e+00 4.717491052278643959e-01
-2.271684727514959867e+00 2.713567839195980547e+00 4.717098837183953397e-01
-2.289092273319671911e+00 2.728643216080402834e+00 4.708436256132591535e-01
-2.306499819124384842e+00 2.743718592964824676e+00 4.691462002059028635e-01
-2.323907364929096886e+00 2.758793969849246963e+00 4.666410771422883075e-01
-2.341314910733808929e+00 2.773869346733668362e+00 4.633781514712447258e-01
-2.358722456538520973e+00 2.788944723618090649e+00 4.594318495425993576e-01
-2.376130002343233905e+00 2.804020100502512935e+00 4.548985759609360247e-01
-2.393537548147945948e+00 2.819095477386935222e+00 4.498935785798767184e-01
-2.410945093952658880e+00 2.834170854271357509e+00 4.445473231611151710e-01
-2.428352639757370923e+00 2.849246231155778908e+00 4.390014814672872356e-01
-2.445760185562082967e+00 2.864321608040201195e+00 4.334046459165165066e-01
-2.463167731366795454e+00 2.879396984924623482e+00 4.279078902790289241e-01
-2.480575277171507942e+00 2.894472361809045768e+00 4.226602990994485221e-01
-2.497982822976219985e+00 2.909547738693468055e+00 4.178045885186666974e-01
-2.515390368780932473e+00 2.924623115577889898e+00 4.134729379641686187e-01
-2.532797914585644516e+00 2.939698492462312185e+00 4.097831458749120470e-01
-2.550205460390357004e+00 2.954773869346734472e+00 4.068352134013795696e-01
-2.567613006195069492e+00 2.969849246231156314e+00 4.047084481208606532e-01
-2.585020551999781979e+00 2.984924623115578157e+00 4.034591655464853655e-01
-2.602428097804494023e+00 3.000000000000000444e+00 4.031190499583068854e-01
-2.619835643609206510e+00 3.015075376884422287e+00 4.036942182672579316e-01
-2.637243189413918554e+00 3.030150753768844574e+00 4.051650116978274263e-01
-2.654650735218631485e+00 3.045226130653266861e+00 4.074865205297352744e-01
-2.672058281023343529e+00 3.060301507537689147e+00 4.105898274744416154e-01
-2.689465826828055572e+00 3.075376884422110990e+00 4.143839359833992875e-01
-2.706873372632768504e+00 3.090452261306533277e+00 4.187583313859009615e-01
-2.724280918437480548e+00 3.105527638190955564e+00 4.235861057074467584e-01
-2.741688464242192591e+00 3.120603015075377851e+00 4.287275617631688407e-01
-2.759096010046905523e+00 3.135678391959799249e+00 4.340341990486978330e-01
-2.776503555851617566e+00 3.150753768844221536e+00 4.393529734022071920e-01
-2.793911101656329610e+00 3.165829145728643379e+00 4.445307146624327133e-01
-2.811318647461042097e+00 3.180904522613065666e+00 4.494185818046781411e-01
-2.828726193265754585e+00 3.195979899497487953e+00 4.538764334311846116e-01
-2.846133739070466628e+00 3.211055276381910240e+00 4.577769930764445383e-01
-2.863541284875179560e+00 3.226130653266332526e+00 4.610096935341590485e-01
-2.880948830679891604e+00 3.241206030150754369e+00 4.634840922131924223e-01
-2.898356376484603647e+00 3.256281407035176656e+00 4.651327601999330486e-01
-2.915763922289316135e+00 3.271356783919598943e+00 4.659135609857485982e-01
-2.933171468094028622e+00 3.286432160804020342e+00 4.658112503852369635e-01
-2.950579013898740666e+00 3.301507537688442628e+00 4.648383466388312235e-01
-2.967986559703453153e+00 3.316582914572864471e+00 4.630352386268702936e-01
-2.985394105508165641e+00 3.331658291457286758e+00 4.604695200466397131e-01
-3.002801651312878128e+00 3.346733668341709045e+00 4.572345578159954238e-01
-3.020209197117590172e+00 3.361809045226131332e+00 4.534473233481458587e-01
-3.037616742922302659e+00 3.376884422110553619e+00 4.492455351699328747e-01
-3.055024288727015147e+00 3.391959798994975461e+00 4.447841801183914923e-01
-3.072431834531727191e+00 3.407035175879397748e+00 4.402314975581627099e-01
-3.089839380336439234e+00 3.422110552763820035e+00 4.357645262611237746e-01
-3.107246926141152166e+00 3.437185929648241878e+00 4.315643263718252909e-01
-3.124654471945864209e+00 3.452261306532664165e+00 4.278109988977178424e-01
-3.142062017750576253e+00 3.467336683417085563e+00 4.246786321279268916e-01
-3.159469563555289184e+00 3.482412060301507850e+00 4.223303080889418970e-01
-3.176877109360001228e+00 3.497487437185930137e+00 4.209133024607223383e-01
3.002801651312878017e-01 5.201005025125629011e-01 4.115374857343990778e-01
2.828726193265754807e-01 5.351758793969849659e-01 4.118119860228818818e-01
2.654650735218631041e-01 5.502512562814070307e-01 4.134724975011789816e-01
2.480575277171507831e-01 5.653266331658292065e-01 4.165796239520787037e-01
2.306499819124384343e-01 5.804020100502512713e-01 4.211592910570476911e-01
2.132424361077261132e-01 5.954773869346734472e-01 4.272011138334801394e-01
1.958348903030137922e-01 6.105527638190955120e-01 4.346576566367051364e-01
1.784273444983014156e-01 6.256281407035176878e-01 4.434446215922877021e-01
1.610197986935891223e-01 6.407035175879397526e-01 4.534419783782610014e-01
1.436122528888767735e-01 6.557788944723618174e-01 4.644960246725540198e-01
1.262047070841644525e-01 6.708542713567839932e-01 4.764223429037326984e-01
1.087971612794521037e-01 6.859296482412061691e-01 4.890095957879083688e-01
9.138961547473976876e-02 7.010050251256282339e-01 5.020240810902328876e-01
7.398206967002743384e-02 7.160804020100502987e-01 5.152149456841048636e-01
5.657452386531509197e-02 7.311557788944724745e-01 5.283199408281972209e-01
3.916697806060278481e-02 7.462311557788945393e-01 5.410715851248998343e-01
2.175943225589041519e-02 7.613065326633167151e-01 5.532035892862939841e-01
4.351886451178110619e-03 7.763819095477388910e-01 5.644573879648338011e-01
-1.305565935353422864e-02 7.914572864321608447e-01 5.745886187722747396e-01
-3.046320515824653408e-02 8.065326633165830206e-01 5.833733873885669219e-01
-4.787075096295890370e-02 8.216080402010050854e-01 5.906141604329983030e-01
-6.527829676767120393e-02 8.366834170854271502e-01 5.961451345144028746e-01
-8.268584257238358048e-02 8.517587939698494370e-01 5.998369404777236236e-01
-1.000933883770958877e-01 8.668341708542713908e-01 6.016005561046414707e-01
-1.175009341818082642e-01 8.819095477386935666e-01 6.013903180969031315e-01
-1.349084799865205575e-01 8.969849246231157425e-01 5.992059446760688024e-01
-1.523160257912329341e-01 9.120603015075378073e-01 5.950935030985092800e-01
-1.697235715959452551e-01 9.271356783919599831e-01 5.891452812686904794e-01
-1.871311174006576039e-01 9.422110552763820479e-01 5.814985488422248494e-01
-2.045386632053699250e-01 9.572864321608041127e-01 5.723332201084477822e-01
-2.219462090100822182e-01 9.723618090452262885e-01 5.618684578719392864e-01
-2.393537548147945948e-01 9.874371859296484644e-01 5.503582838472815819e-01
-2.567613006195069714e-01 1.002512562814070529e+00 5.380862860840689432e-01
-2.741688464242192924e-01 1.017587939698492594e+00 5.253595370179953150e-01
-2.915763922289315579e-01 1.032663316582914659e+00 5.125018563084723366e-01
-3.089839380336439900e-01 1.047738693467336946e+00 4.998465701402562411e-01
-3.263914838383563111e-01 1.062814070351758788e+00 4.877289326732743291e-01
-3.437990296430685766e-01 1.077889447236181075e+00 4.764783854415173825e-01
-3.612065754477808976e-01 1.092964824120603140e+00 4.664108364419675690e-01
-3.786141212524933297e-01 1.108040201005025205e+00 4.578211422328524183e-01
-3.960216670572056508e-01 1.123115577889447492e+00 4.509759734984627455e-01
-4.134292128619179718e-01 1.138190954773869557e+00 4.461072372664196539e-01
-4.308367586666302373e-01 1.153266331658291621e+00 4.434062174233312503e-01
-4.482443044713426694e-01 1.168341708542713686e+00 4.430185796139167742e-01
-4.656518502760549905e-01 1.183417085427135751e+00 4.450403673761474388e-01
-4.830593960807673115e-01 1.198492462311558038e+00 4.495150939035978399e-01
-5.004669418854795770e-01 1.213567839195980103e+00 4.564320086619051975e-01
-5.178744876901920646e-01 1.228643216080401945e+00 4.657255908153545843e-01
-5.352820334949043302e-01 1.243718592964824232e+00 4.772762926946010897e-01
-5.526895792996167067e-01 1.258793969849246519e+00 4.909125270497214921e-01
-5.700971251043289723e-01 1.273869346733668362e+00 5.064138622995024708e-01
-5.875046709090413488e-01 1.288944723618090649e+00 5.235153611285459085e-01
-6.049122167137537254e-01 1.304020100502512935e+00 5.419129703059728520e-01
-6.223197625184659909e-01 1.319095477386934778e+00 5.612698441802650429e-01
-6.397273083231783675e-01 1.334170854271356843e+00 5.812234615733106180e-01
-6.571348541278906330e-01 1.349246231155779130e+00 6.013933763188040738e-01
-6.745423999326030096e-01 1.364321608040201195e+00 6.213894259534158415e-01
-6.919499457373153861e-01 1.379396984924623482e+00 6.408202114708573260e-01
-7.093574915420276517e-01 1.394472361809045324e+00 6.593016538856563136e-01
-7.267650373467401392e-01 1.409547738693467611e+00 6.764654308132703742e-01
-7.441725831514522937e-01 1.424623115577889454e+00 6.919670984308322614e-01
-7.615801289561646703e-01 1.439698492462311741e+00 7.054937109976103793e-01
-7.789876747608770469e-01 1.454773869346734028e+00 7.167707614305819375e-01
-7.963952205655893124e-01 1.469849246231156092e+00 7.255682819818275453e-01
-8.138027663703018000e-01 1.484924623115577935e+00 7.317059634795194389e-01
-8.312103121750140655e-01 1.500000000000000222e+00 7.350571744065127477e-01
-8.486178579797263311e-01 1.515075376884422287e+00 7.355517867494087980e-01
-8.660254037844388186e-01 1.530150753768844574e+00 7.331777434357625856e-01
-8.834329495891509731e-01 1.545226130653266639e+00 7.279813316123678879e-01
-9.008404953938634607e-01 1.560301507537688925e+00 7.200661562899361989e-01
-9.182480411985757263e-01 1.575376884422110768e+00 7.095908392554839406e-01
-9.356555870032878808e-01 1.590452261306532833e+00 6.967654978980674096e-01
-9.530631328080003684e-01 1.605527638190955120e+00 6.818470869873011209e-01
-9.704706786127125229e-01 1.620603015075376963e+00 6.651337128028977919e-01
-9.878782244174248994e-01 1.635678391959799027e+00 6.469580527040715845e-01
-1.005285770222137387e+00 1.650753768844221314e+00 6.276800336839081229e-01
-1.022693316026849653e+00 1.665829145728643379e+00 6.076789401903434085e-01
-1.040100861831561918e+00 1.680904522613065444e+00 5.873451341197091224e-01
-1.057508407636274406e+00 1.695979899497487731e+00 5.670715781104990194e-01
-1.074915953440986671e+00 1.711055276381910017e+00 5.472453569028051801e-01
-1.092323499245699159e+00 1.726130653266332082e+00 5.282393905147192426e-01
-1.109731045050411202e+00 1.741206030150753925e+00 5.104045273672189742e-01
-1.127138590855123690e+00 1.756281407035176212e+00 4.940621954227241708e-01
-1.144546136659836177e+00 1.771356783919598277e+00 4.794977751570996816e-01
-1.161953682464548221e+00 1.786432160804020342e+00 4.669548401288085016e-01
-1.179361228269260709e+00 1.801507537688442628e+00 4.566303895022198467e-01
-1.196768774073973196e+00 1.816582914572864471e+00 4.486711726640532083e-01
-1.214176319878685240e+00 1.831658291457286758e+00 4.431711796477434961e-01
-1.231583865683397727e+00 1.846733668341708823e+00 4.401703431052734206e-01
-1.248991411488109771e+00 1.861809045226130888e+00 4.396544687286516040e-01
-1.266398957292822258e+00 1.876884422110553174e+00 4.415563820287365382e-01
-1.283806503097534746e+00 1.891959798994975239e+00 4.457582509313109953e-01
-1.301214048902246789e+00 1.907035175879397304e+00 4.520950164340982180e-01
-1.318621594706959277e+00 1.922110552763819369e+00 4.603588382330429662e-01
-1.336029140511671764e+00 1.937185929648241434e+00 4.703044393693700531e-01
-1.353436686316383808e+00 1.952261306532663721e+00 4.816552141025536860e-01
-1.370844232121096296e+00 1.967336683417085785e+00 4.941099468315357512e-01
-1.388251777925808561e+00 1.982412060301508072e+00 5.073499773314487094e-01
-1.405659323730521049e+00 1.997487437185929915e+00 5.210466391124332075e-01
-1.423066869535233314e+00 2.012562814070351980e+00 5.348687935043341390e-01
-1.440474415339945580e+00 2.027638190954773822e+00 5.484902821835837550e-01
-1.457881961144658067e+00 2.042713567839196109e+00 5.615971252369158506e-01
-1.475289506949370333e+00 2.057788944723618396e+00 5.738943003471493887e-01
-1.492697052754082598e+00 2.072864321608040683e+00 5.851119510357353226e-01
-1.510104598558795086e+00 2.087939698492462970e+00 5.950108877596473889e-01
-1.527512144363507129e+00 2.103015075376884369e+00 6.033872646082474311e-01
-1.544919690168219617e+00 2.118090452261306655e+00 6.100763358794744073e-01
-1.562327235972932105e+00 2.133165829145728942e+00 6.149552203765600300e-01
-1.579734781777644370e+00 2.148241206030151229e+00 6.179446262551988589e-01
-1.597142327582356636e+00 2.163316582914573516e+00 6.190095150373103872e-01
-1.614549873387068901e+00 2.178391959798994915e+00 6.181587093493500218e-01
-1.631957419191781389e+00 2.193467336683417201e+00 6.154434744025820692e-01
-1.649364964996493654e+00 2.208542713567839488e+00 6.109551275912087354e-01
-1.666772510801205920e+00 2.223618090452261775e+00 6.048217532577964128e-01
-1.684180056605918407e+00 2.238693467336684062e+00 5.972041201288441625e-01
-1.701587602410630451e+00 2.253768844221105905e+00 5.882909166826389979e-01
-1.718995148215342939e+00 2.268844221105528192e+00 5.782934343753245443e-01
-1.736402694020055426e+00 2.283919597989950034e+00 5.674398398993250048e-01
-1.753810239824767914e+00 2.298994974874372321e+00 5.559691852493892084e-01
-1.771217785629479957e+00 2.314070351758794608e+00 5.441253081871482156e-01
-1.788625331434192223e+00 2.329145728643216451e+00 5.321507756821645119e-01
-1.806032877238904710e+00 2.344221105527638738e+00 5.202810191183924182e-01
-1.823440423043616976e+00 2.359296482412060580e+00 5.087388026350023740e-01
-1.840847968848329463e+00 2.374371859296482867e+00 4.977291551529856584e-01
-1.858255514653041729e+00 2.389447236180905154e+00 4.874348827387380845e-01
-1.875663060457754217e+00 2.404522613065326997e+00 4.780127613599925440e-01
-1.893070606262466260e+00 2.419597989949749284e+00 4.695904912475930559e-01
-1.910478152067178748e+00 2.434673366834171127e+00 4.622644734880707040e-01
-1.927885697871891235e+00 2.449748743718593413e+00 4.560984476737087734e-01
-1.945293243676603279e+00 2.464824120603015700e+00 4.511230069889742289e-01
-1.962700789481315766e+00 2.479899497487437987e+00 4.473359845845912286e-01
-1.980108335286028032e+00 2.494974874371859830e+00 4.447036830478363623e-01
-1.997515881090740297e+00 2.510050251256281229e+00 4.431628977659171631e-01
-2.014923426895452785e+00 2.525125628140703515e+00 4.426236655124530794e-01
-2.032330972700165272e+00 2.540201005025125802e+00 4.429726521345839774e-01
-2.049738518504877316e+00 2.555276381909548089e+00 4.440770781940275858e-01
-2.067146064309589804e+00 2.570351758793970376e+00 4.457890691681730133e-01
-2.084553610114301847e+00 2.585427135678392219e+00 4.479503076226604708e-01
-2.101961155919014335e+00 2.600502512562814506e+00 4.503968588212627355e-01
-2.119368701723726822e+00 2.615577889447236348e+00 4.529640386554656395e-01
-2.136776247528439310e+00 2.630653266331658635e+00 4.554911935830191494e-01
-2.154183793333151353e+00 2.645728643216080922e+00 4.578262664048901587e-01
-2.171591339137863397e+00 2.660804020100503209e+00 4.598300290438119831e-01
-2.188998884942576328e+00 2.675879396984925496e+00 4.613798737966298691e-01
-2.206406430747288372e+00 2.690954773869347338e+00 4.623730675261725209e-01
-2.223813976552000859e+00 2.706030150753769181e+00 4.627293885811049057e-01
-2.241221522356712459e+00 2.721105527638191024e+00 4.623930834734396589e-01
-2.258629068161425391e+00 2.736180904522613311e+00 4.613340990478655423e-01
-2.276036613966137434e+00 2.751256281407035598e+00 4.595485655563215643e-01
-2.293444159770850366e+00 2.766331658291457885e+00 4.570585261962549217e-01
-2.310851705575562409e+00 2.781407035175880171e+00 4.539109287644835233e-01
-2.328259251380274453e+00 2.796482412060301570e+00 4.501759146083053609e-01
-2.345666797184986940e+00 2.811557788944723857e+00 4.459444585264087935e-01
-2.363074342989699428e+00 2.826633165829146144e+00 4.413254302190291467e-01
-2.380481888794411471e+00 2.841708542713568431e+00 4.364421628850583823e-01
-2.397889434599124403e+00 2.856783919597990717e+00 4.314286272403093370e-01
-2.415296980403836447e+00 2.871859296482412116e+00 4.264253192725129815e-01
-2.432704526208548490e+00 2.886934673366834403e+00 4.215749772094853354e-01
-2.450112072013260978e+00 2.902010050251256690e+00 4.170182472849376931e-01
-2.467519617817973909e+00 2.917085427135678533e+00 4.128894188468854587e-01
-2.484927163622685953e+00 2.932160804020100819e+00 4.093123471511713740e-01
-2.502334709427397996e+00 2.947236180904523106e+00 4.063966768815694963e-01
-2.519742255232110484e+00 2.962311557788945393e+00 4.042344711803829704e-01
-2.537149801036822971e+00 2.977386934673367680e+00 4.028973399757680984e-01
-2.554557346841535015e+00 2.992462311557789967e+00 4.024341479391950749e-01
-2.571964892646247947e+00 3.007537688442210921e+00 4.028693668451967524e-01
-2.589372438450959990e+00 3.022613065326633208e+00 4.042021198354908695e-01
-2.606779984255672478e+00 3.037688442211055495e+00 4.064059465534638482e-01
-2.624187530060384521e+00 3.052763819095477782e+00 4.094292987877823364e-01
-2.641595075865097009e+00 3.067839195979900069e+00 4.131967566409396886e-01
-2.659002621669809496e+00 3.082914572864322356e+00 4.176109358234071367e-01
-2.676410167474521540e+00 3.097989949748743754e+00 4.225550379660558686e-01
-2.693817713279234027e+00 3.113065326633166041e+00 4.278959783253569737e-01
-2.711225259083946515e+00 3.128140703517588328e+00 4.334880093816122493e-01
-2.728632804888658558e+00 3.143216080402010615e+00 4.391767450142771145e-01
-2.746040350693371046e+00 3.158291457286432902e+00 4.448034785440044825e-01
-2.763447896498083534e+00 3.173366834170855189e+00 4.502096792626688604e-01
-2.780855442302795577e+00 3.188442211055276143e+00 4.552415463670722029e-01
-2.798262988107507621e+00 3.203517587939698430e+00 4.597544966326795879e-01
-2.815670533912220552e+00 3.218592964824120717e+00 4.636174627957977967e-01
-2.833078079716932596e+00 3.233668341708543004e+00 4.667168834610831429e-01
-2.850485625521645527e+00 3.248743718592965291e+00 4.689602723396549822e-01
-2.867893171326357571e+00 3.263819095477387577e+00 4.702792645956241357e-01
-2.885300717131069614e+00 3.278894472361809864e+00 4.706320508029991911e-01
-2.902708262935781658e+00 3.293969849246232151e+00 4.700051241874450558e-01
-2.920115808740494590e+00 3.309045226130653550e+00 4.684142840805283203e-01
-2.937523354545206633e+00 3.324120603015075837e+00 4.659048574251754005e-01
-2.954930900349919121e+00 3.339195979899498123e+00 4.625511202716543480e-01
-2.972338446154631608e+00 3.354271356783920410e+00 4.584549219913203189e-01
-2.989745991959343652e+00 3.369346733668342697e+00 4.537435358864351787e-01
-3.007153537764056139e+00 3.384422110552764984e+00 4.485667804556284777e-01
-3.024561083568768627e+00 3.399497487437187271e+00 4.430934752571453195e-01
-3.041968629373480670e+00 3.414572864321608225e+00 4.375073135847135086e-01
-3.059376175178193158e+00 3.429648241206030512e+00 4.320022505527926771e-01
-3.076783720982905201e+00 3.444723618090452799e+00 4.267775192409808960e-01
-3.094191266787617689e+00 3.459798994974875086e+00 4.220323988874993271e-01
-3.111598812592330177e+00 3.474874371859297373e+00 4.179608674291601655e-01
-3.129006358397042220e+00 3.489949748743718771e+00 4.147462757132493461e-01
-3.146413904201755152e+00 3.505025125628141058e+00 4.125561822883524465e-01
-3.163821450006467195e+00 3.520100502512563345e+00 4.115374857343991888e-01
3.133358244848220009e-01 5.427135678391959983e-01 4.047515316103802441e-01
2.959282786801096798e-01 5.577889447236181741e-01 4.055691984516285875e-01
2.785207328753973588e-01 5.728643216080402389e-01 4.079816448583892807e-01
2.611131870706850377e-01 5.879396984924623037e-01 4.120351250234945417e-01
2.437056412659726612e-01 6.030150753768844796e-01 4.177373955144824125e-01
2.262980954612603679e-01 6.180904522613065444e-01 4.250565194537023195e-01
2.088905496565479913e-01 6.331658291457287202e-01 4.339206341558126123e-01
1.914830038518356981e-01 6.482412060301508960e-01 4.442187058114946963e-01
1.740754580471233215e-01 6.633165829145728498e-01 4.558022705197834479e-01
1.566679122424110004e-01 6.783919597989950256e-01 4.684881363552789724e-01
1.392603664376986794e-01 6.934673366834170904e-01 4.820619968225708929e-01
1.218528206329863306e-01 7.085427135678392663e-01 4.962828826106159830e-01
1.044452748282739957e-01 7.236180904522614421e-01 5.108883566119601927e-01
8.703772902356166075e-02 7.386934673366833959e-01 5.256003372826089093e-01
6.963018321884932582e-02 7.537688442211055717e-01 5.401314181105454360e-01
5.222263741413701865e-02 7.688442211055277475e-01 5.541915366983491964e-01
3.481509160942464209e-02 7.839195979899498123e-01 5.674948361414581255e-01
1.740754580471233839e-02 7.989949748743719882e-01 5.797665543103093233e-01
0.000000000000000000e+00 8.140703517587940530e-01 5.907497735436998409e-01
-1.740754580471230370e-02 8.291457286432161178e-01 6.002118642573469609e-01
-3.481509160942467679e-02 8.442211055276382936e-01 6.079504610899350014e-01
-5.222263741413698396e-02 8.592964824120602474e-01 6.137988193704878581e-01
-6.963018321884935358e-02 8.743718592964825342e-01 6.176304127153673384e-01
-8.703772902356166075e-02 8.894472361809045990e-01 6.193626491720468641e-01
-1.044452748282740373e-01 9.045226130653266639e-01 6.189596031490143258e-01
-1.218528206329863306e-01 9.195979899497488397e-01 6.164336829518066718e-01
-1.392603664376987072e-01 9.346733668341710155e-01 6.118461785558021448e-01
-1.566679122424110004e-01 9.497487437185930803e-01 6.053066606977697273e-01
-1.740754580471233770e-01 9.648241206030151451e-01 5.969712298242449977e-01
-1.914830038518356981e-01 9.798994974874373209e-01 5.870396412284444310e-01
-2.088905496565479913e-01 9.949748743718593857e-01 5.757513601567261219e-01
-2.262980954612603679e-01 1.010050251256281673e+00 5.633806270909467173e-01
-2.437056412659727445e-01 1.025125628140703737e+00 5.502306381540965630e-01
-2.611131870706850377e-01 1.040201005025125802e+00 5.366269680190801639e-01
-2.785207328753973588e-01 1.055276381909547867e+00 5.229103822521833367e-01
-2.959282786801097354e-01 1.070351758793969932e+00 5.094292021881287047e-01
-3.133358244848220009e-01 1.085427135678391997e+00 4.965313977872040652e-01
-3.307433702895343219e-01 1.100502512562814283e+00 4.845565921324743175e-01
-3.481509160942466430e-01 1.115577889447236348e+00 4.738281650526224853e-01
-3.655584618989590751e-01 1.130653266331658191e+00 4.646456426764583592e-01
-3.829660077036713961e-01 1.145728643216080478e+00 4.572775545222696469e-01
-4.003735535083836616e-01 1.160804020100502765e+00 4.519549300946553161e-01
-4.177810993130959827e-01 1.175879396984924607e+00 4.488655931091282136e-01
-4.351886451178084148e-01 1.190954773869346894e+00 4.481493937022337781e-01
-4.525961909225207358e-01 1.206030150753768959e+00 4.498944977223686692e-01
-4.700037367272330568e-01 1.221105527638191024e+00 4.541348279328707438e-01
-4.874112825319453224e-01 1.236180904522613089e+00 4.608487252700746994e-01
-5.048188283366578100e-01 1.251256281407035376e+00 4.699588698233821971e-01
-5.222263741413700755e-01 1.266331658291457440e+00 4.813334716276301273e-01
-5.396339199460823410e-01 1.281407035175879505e+00 4.947887113958316929e-01
-5.570414657507947176e-01 1.296482412060301792e+00 5.100923817008707895e-01
-5.744490115555070942e-01 1.311557788944723635e+00 5.269686505602211302e-01
-5.918565573602194707e-01 1.326633165829145922e+00 5.451038425867071879e-01
-6.092641031649317362e-01 1.341708542713567986e+00 5.641531084978294031e-01
-6.266716489696440018e-01 1.356783919597990273e+00 5.837478324254143924e-01
-6.440791947743563783e-01 1.371859296482411894e+00 6.035036086625613638e-01
-6.614867405790687549e-01 1.386934673366834181e+00 6.230286056659560812e-01
-6.788942863837811315e-01 1.402010050251256468e+00 6.419321256411847365e-01
-6.963018321884933970e-01 1.417085427135678533e+00 6.598331631131371111e-01
-7.137093779932058846e-01 1.432160804020100597e+00 6.763687656473158505e-01
-7.311169237979180391e-01 1.447236180904522884e+00 6.912020043499415012e-01
-7.485244696026304156e-01 1.462311557788944949e+00 7.040293708286873287e-01
-7.659320154073427922e-01 1.477386934673367236e+00 7.145874307222366273e-01
-7.833395612120550577e-01 1.492462311557789079e+00 7.226585813788549695e-01
-8.007471070167675453e-01 1.507537688442211365e+00 7.280757823556507358e-01
-8.181546528214798109e-01 1.522613065326633430e+00 7.307261516065773899e-01
-8.355621986261920764e-01 1.537688442211055495e+00 7.305533469382710088e-01
-8.529697444309045640e-01 1.552763819095477782e+00 7.275586808874211497e-01
-8.703772902356167185e-01 1.567839195979899625e+00 7.218009469160348024e-01
-8.877848360403292061e-01 1.582914572864321689e+00 7.133949650090020134e-01
-9.051923818450414716e-01 1.597989949748743976e+00 7.025088846601373893e-01
-9.225999276497536261e-01 1.613065326633166041e+00 6.893603121258684574e-01
-9.400074734544661137e-01 1.628140703517588106e+00 6.742113560145843731e-01
-9.574150192591782682e-01 1.643216080402010171e+00 6.573627101133545647e-01
-9.748225650638906448e-01 1.658291457286432458e+00 6.391469142415631133e-01
-9.922301108686031323e-01 1.673366834170854522e+00 6.199209523471247429e-01
-1.009637656673315398e+00 1.688442211055276587e+00 6.000583615967867157e-01
-1.027045202478027663e+00 1.703517587939698874e+00 5.799410365264736633e-01
-1.044452748282740151e+00 1.718592964824120495e+00 5.599509181850356176e-01
-1.061860294087452417e+00 1.733668341708542782e+00 5.404617595095906335e-01
-1.079267839892164682e+00 1.748743718592965068e+00 5.218311549101726232e-01
-1.096675385696876948e+00 1.763819095477387133e+00 5.043930143247267184e-01
-1.114082931501589435e+00 1.778894472361809420e+00 4.884506500504373072e-01
-1.131490477306301923e+00 1.793969849246231485e+00 4.742706287842295421e-01
-1.148898023111013966e+00 1.809045226130653328e+00 4.620775219281486601e-01
-1.166305568915726454e+00 1.824120603015075615e+00 4.520496648313050425e-01
-1.183713114720438941e+00 1.839195979899497679e+00 4.443160108161944843e-01
-1.201120660525150985e+00 1.854271356783919966e+00 4.389541391958631800e-01
-1.218528206329863472e+00 1.869346733668342031e+00 4.359894486915537049e-01
-1.235935752134575738e+00 1.884422110552764096e+00 4.353955393927890216e-01
-1.253343297939288004e+00 1.899497487437186161e+00 4.370957583535765023e-01
-1.270750843744000491e+00 1.914572864321608225e+00 4.409658567682381847e-01
-1.288158389548712757e+00 1.929648241206030512e+00 4.468376810686313649e-01
-1.305565935353425244e+00 1.944723618090452577e+00 4.545037968373225601e-01
-1.322973481158137510e+00 1.959798994974874642e+00 4.637229236860010428e-01
-1.340381026962849775e+00 1.974874371859296929e+00 4.742260416804762180e-01
-1.357788572767562263e+00 1.989949748743718771e+00 4.857230158956110655e-01
-1.375196118572274306e+00 2.005025125628141058e+00 4.979095755561816494e-01
-1.392603664376986794e+00 2.020100502512563345e+00 5.104744781652585939e-01
-1.410011210181699282e+00 2.035175879396985188e+00 5.231066871403352581e-01
-1.427418755986411325e+00 2.050251256281407031e+00 5.355023937651884891e-01
-1.444826301791123813e+00 2.065326633165829318e+00 5.473717206161454740e-01
-1.462233847595836300e+00 2.080402010050251604e+00 5.584449538297507898e-01
-1.479641393400548566e+00 2.095477386934673891e+00 5.684781653471231433e-01
-1.497048939205260831e+00 2.110552763819096178e+00 5.772581032164483261e-01
-1.514456485009973097e+00 2.125628140703517577e+00 5.846062477033351357e-01
-1.531864030814685584e+00 2.140703517587939864e+00 5.903819528316458509e-01
-1.549271576619398072e+00 2.155778894472362150e+00 5.944846164893583529e-01
-1.566679122424110115e+00 2.170854271356784437e+00 5.968548467858499906e-01
-1.584086668228822603e+00 2.185929648241206724e+00 5.974746173213016931e-01
-1.601494214033534647e+00 2.201005025125628123e+00 5.963664288054681961e-01
-1.618901759838247134e+00 2.216080402010050410e+00 5.935915184342344109e-01
-1.636309305642959622e+00 2.231155778894472697e+00 5.892471810180996972e-01
-1.653716851447671887e+00 2.246231155778894983e+00 5.834632865183889683e-01
-1.671124397252384153e+00 2.261306532663317270e+00 5.763980969005259025e-01
-1.688531943057096418e+00 2.276381909547738669e+00 5.682335006405704325e-01
-1.705939488861808906e+00 2.291457286432160956e+00 5.591697954783594326e-01
-1.723347034666521393e+00 2.306532663316583243e+00 5.494201588376371737e-01
-1.740754580471233659e+00 2.321608040201005529e+00 5.392049505586095082e-01
-1.758162126275945925e+00 2.336683417085427816e+00 5.287459941308533251e-01
-1.775569672080657968e+00 2.351758793969849215e+00 5.182609804864014569e-01
-1.792977217885370456e+00 2.366834170854271502e+00 5.079581327169271354e-01
-1.810384763690082943e+00 2.381909547738693789e+00 4.980312610054968281e-01
-1.827792309494795431e+00 2.396984924623116076e+00 4.886553248840422858e-01
-1.845199855299507474e+00 2.412060301507538362e+00 4.799826049882887635e-01
-1.862607401104219962e+00 2.427135678391960205e+00 4.721395691923286897e-01
-1.880014946908932227e+00 2.442211055276382048e+00 4.652244988291942551e-01
-1.897422492713644493e+00 2.457286432160803891e+00 4.593059201466057617e-01
-1.914830038518356981e+00 2.472361809045226178e+00 4.544218647424085877e-01
-1.932237584323069246e+00 2.487437185929648464e+00 4.505799610204410111e-01
-1.949645130127781734e+00 2.502512562814070751e+00 4.477583372547682128e-01
-1.967052675932493777e+00 2.517587939698493038e+00 4.459072961856433981e-01
-1.984460221737206265e+00 2.532663316582914881e+00 4.449517017062414315e-01
-2.001867767541918752e+00 2.547738693467337168e+00 4.447940006090886911e-01
-2.019275313346631240e+00 2.562814070351759455e+00 4.453177869698321523e-01
-2.036682859151343283e+00 2.577889447236181297e+00 4.463918039189877507e-01
-2.054090404956055327e+00 2.592964824120603584e+00 4.478742675871926759e-01
-2.071497950760767814e+00 2.608040201005025871e+00 4.496173911293783187e-01
-2.088905496565480302e+00 2.623115577889448158e+00 4.514719830821105062e-01
-2.106313042370192790e+00 2.638190954773869557e+00 4.532919939476682258e-01
-2.123720588174904833e+00 2.653266331658291843e+00 4.549388878070548259e-01
-2.141128133979617321e+00 2.668341708542713686e+00 4.562857218388951530e-01
-2.158535679784329364e+00 2.683417085427135973e+00 4.572208256804421445e-01
-2.175943225589041852e+00 2.698492462311558260e+00 4.576509843555022772e-01
-2.193350771393754339e+00 2.713567839195980547e+00 4.575040426902418078e-01
-2.210758317198466827e+00 2.728643216080402834e+00 4.567308653614218228e-01
-2.228165863003178426e+00 2.743718592964823788e+00 4.553066045441478971e-01
-2.245573408807891358e+00 2.758793969849246075e+00 4.532312460816129152e-01
-2.262980954612603401e+00 2.773869346733668362e+00 4.505294246955595105e-01
-2.280388500417316333e+00 2.788944723618090649e+00 4.472495184878234609e-01
-2.297796046222028377e+00 2.804020100502512935e+00 4.434620523438547735e-01
-2.315203592026740420e+00 2.819095477386934778e+00 4.392574583435612245e-01
-2.332611137831452464e+00 2.834170854271357065e+00 4.347432584419914092e-01
-2.350018683636165395e+00 2.849246231155779352e+00 4.300407500663367411e-01
-2.367426229440877439e+00 2.864321608040201195e+00 4.252812884964509710e-01
-2.384833775245590370e+00 2.879396984924623482e+00 4.206022706191321348e-01
-2.402241321050302414e+00 2.894472361809045768e+00 4.161429326008274643e-01
-2.419648866855014457e+00 2.909547738693468055e+00 4.120400790085115839e-01
-2.437056412659726945e+00 2.924623115577890342e+00 4.084238627986525594e-01
-2.454463958464439433e+00 2.939698492462312185e+00 4.054137343417993922e-01
-2.471871504269151920e+00 2.954773869346734472e+00 4.031146732871320748e-01
-2.489279050073863964e+00 2.969849246231155870e+00 4.016138097074106184e-01
-2.506686595878576007e+00 2.984924623115578157e+00 4.009775307859786420e-01
-2.524094141683288495e+00 3.000000000000000444e+00 4.012491565709466745e-01
-2.541501687488000538e+00 3.015075376884422731e+00 4.024472533493521076e-01
-2.558909233292713914e+00 3.030150753768844574e+00 4.045646363650667321e-01
-2.576316779097425957e+00 3.045226130653266861e+00 4.075680953453917343e-01
-2.593724324902138001e+00 3.060301507537688703e+00 4.113988570768541408e-01
-2.611131870706850489e+00 3.075376884422110990e+00 4.159737795709226860e-01
-2.628539416511562532e+00 3.090452261306533277e+00 4.211872526892799229e-01
-2.645946962316274575e+00 3.105527638190955564e+00 4.269137609614764295e-01
-2.663354508120986619e+00 3.120603015075376963e+00 4.330110462197186427e-01
-2.680762053925699995e+00 3.135678391959799249e+00 4.393237910672741497e-01
-2.698169599730412038e+00 3.150753768844221536e+00 4.456877295243341086e-01
-2.715577145535124526e+00 3.165829145728643823e+00 4.519340788478035109e-01
-2.732984691339836569e+00 3.180904522613065666e+00 4.578941768327577932e-01
-2.750392237144548613e+00 3.195979899497487953e+00 4.634042021418097179e-01
-2.767799782949261100e+00 3.211055276381909795e+00 4.683098515710173992e-01
-2.785207328753973144e+00 3.226130653266332082e+00 4.724708477665483519e-01
-2.802614874558686520e+00 3.241206030150754369e+00 4.757651537934561858e-01
-2.820022420363398563e+00 3.256281407035176656e+00 4.780927770826634005e-01
-2.837429966168110607e+00 3.271356783919598943e+00 4.793790545184674068e-01
-2.854837511972822650e+00 3.286432160804020342e+00 4.795773225709535903e-01
-2.872245057777535138e+00 3.301507537688442628e+00 4.786708911448620540e-01
-2.889652603582247181e+00 3.316582914572864915e+00 4.766742568590592311e-01
-2.907060149386960557e+00 3.331658291457286758e+00 4.736335103785439538e-01
-2.924467695191672600e+00 3.346733668341709045e+00 4.696259127324046712e-01
-2.941875240996384644e+00 3.361809045226130888e+00 4.647586367648750549e-01
-2.959282786801097132e+00 3.376884422110553174e+00 4.591666914532302468e-01
-2.976690332605809175e+00 3.391959798994975461e+00 4.530100682412179780e-01
-2.994097878410521218e+00 3.407035175879397748e+00 4.464701692341190853e-01
-3.011505424215234594e+00 3.422110552763820035e+00 4.397455965473471839e-01
-3.028912970019946638e+00 3.437185929648241878e+00 4.330473997864244251e-01
-3.046320515824658681e+00 3.452261306532664165e+00 4.265938940922220923e-01
-3.063728061629371169e+00 3.467336683417086451e+00 4.206051739925342758e-01
-3.081135607434083212e+00 3.482412060301507850e+00 4.152974581017666589e-01
-3.098543153238795256e+00 3.497487437185930137e+00 4.108774062190477250e-01
-3.115950699043507743e+00 3.512562814070351980e+00 4.075365533846622701e-01
-3.133358244848220675e+00 3.527638190954774267e+00 4.054460048444793463e-01
-3.150765790652933163e+00 3.542713567839196553e+00 4.047515316103801886e-01
3.263914838383563111e-01 5.653266331658290955e-01 4.002102549103010998e-01
3.089839380336439900e-01 5.804020100502512713e-01 4.014762558496232092e-01
2.915763922289316135e-01 5.954773869346733361e-01 4.045286096013014920e-01
2.741688464242192924e-01 6.105527638190955120e-01 4.093991684923055652e-01
2.567613006195069159e-01 6.256281407035175768e-01 4.160777788797016541e-01
2.393537548147946226e-01 6.407035175879397526e-01 4.245115354804423480e-01
2.219462090100822460e-01 6.557788944723618174e-01 4.346050631736193548e-01
2.045386632053699527e-01 6.708542713567839932e-01 4.462218370287113767e-01
1.871311174006575762e-01 6.859296482412059470e-01 4.591865258552565998e-01
1.697235715959452829e-01 7.010050251256281229e-01 4.732883191304284587e-01
1.523160257912329341e-01 7.160804020100502987e-01 4.882851723745819661e-01
1.349084799865205853e-01 7.311557788944724745e-01 5.039088825356083934e-01
1.175009341818082642e-01 7.462311557788945393e-01 5.198708833106068239e-01
1.000933883770959154e-01 7.613065326633166041e-01 5.358686311378080269e-01
8.268584257238358048e-02 7.763819095477386689e-01 5.515924363381152773e-01
6.527829676767127332e-02 7.914572864321608447e-01 5.667325810114213214e-01
4.787075096295890370e-02 8.065326633165830206e-01 5.809865561560170200e-01
3.046320515824660000e-02 8.216080402010050854e-01 5.940662453483811500e-01
1.305565935353426334e-02 8.366834170854271502e-01 6.057048813670036225e-01
-4.351886451178042098e-03 8.517587939698493260e-01 6.156636054367997657e-01
-2.175943225589041519e-02 8.668341708542713908e-01 6.237374662742654063e-01
-3.916697806060272236e-02 8.819095477386934556e-01 6.297607076866208464e-01
-5.657452386531509197e-02 8.969849246231157425e-01 6.336112088770362583e-01
-7.398206967002739221e-02 9.120603015075376963e-01 6.352139604912020454e-01
-9.138961547473976876e-02 9.271356783919598721e-01 6.345434813768043858e-01
-1.087971612794520759e-01 9.422110552763820479e-01 6.316251055057123809e-01
-1.262047070841644525e-01 9.572864321608041127e-01 6.265350949500583244e-01
-1.436122528888767458e-01 9.723618090452262885e-01 6.193995625751679279e-01
-1.610197986935891223e-01 9.874371859296482423e-01 6.103922165434219060e-01
-1.784273444983014156e-01 1.002512562814070529e+00 5.997309671206485504e-01
-1.958348903030137367e-01 1.017587939698492594e+00 5.876734639429171958e-01
-2.132424361077261132e-01 1.032663316582914659e+00 5.745116581518230348e-01
-2.306499819124384898e-01 1.047738693467336946e+00 5.605655079856702860e-01
-2.480575277171507831e-01 1.062814070351758788e+00 5.461759679142663693e-01
-2.654650735218631041e-01 1.077889447236181075e+00 5.316974196803763153e-01
-2.828726193265754807e-01 1.092964824120603140e+00 5.174897181916041644e-01
-3.002801651312877462e-01 1.108040201005025205e+00 5.039100357114526529e-01
-3.176877109360000673e-01 1.123115577889447492e+00 4.913046939450182449e-01
-3.350952567407123883e-01 1.138190954773869334e+00 4.800011752269260357e-01
-3.525028025454248204e-01 1.153266331658291399e+00 4.703005010315476908e-01
-3.699103483501371414e-01 1.168341708542713686e+00 4.624701584866690585e-01
-3.873178941548494070e-01 1.183417085427135751e+00 4.567377436425039128e-01
-4.047254399595617280e-01 1.198492462311557816e+00 4.532854741986521163e-01
-4.221329857642741601e-01 1.213567839195980103e+00 4.522457045953560684e-01
-4.395405315689864811e-01 1.228643216080401945e+00 4.536975532994227955e-01
-4.569480773736988022e-01 1.243718592964824232e+00 4.576647263091868645e-01
-4.743556231784110677e-01 1.258793969849246519e+00 4.641145929859131214e-01
-4.917631689831234998e-01 1.273869346733668362e+00 4.729585409639111560e-01
-5.091707147878358208e-01 1.288944723618090649e+00 4.840536068084857479e-01
-5.265782605925480864e-01 1.304020100502512935e+00 4.972053490094501815e-01
-5.439858063972604629e-01 1.319095477386934556e+00 5.121719005493690080e-01
-5.613933522019728395e-01 1.334170854271356843e+00 5.286691103843674799e-01
-5.788008980066852160e-01 1.349246231155779130e+00 5.463766574008485088e-01
-5.962084438113974816e-01 1.364321608040201195e+00 5.649449973918208023e-01
-6.136159896161097471e-01 1.379396984924623037e+00 5.840029838923394001e-01
-6.310235354208221237e-01 1.394472361809045324e+00 6.031659878040704914e-01
-6.484310812255345002e-01 1.409547738693467389e+00 6.220443290100524658e-01
-6.658386270302468768e-01 1.424623115577889676e+00 6.402518259153605618e-01
-6.832461728349591423e-01 1.439698492462311741e+00 6.574142662205415544e-01
-7.006537186396716299e-01 1.454773869346734028e+00 6.731776043012974720e-01
-7.180612644443837844e-01 1.469849246231155648e+00 6.872156972733129976e-01
-7.354688102490961610e-01 1.484924623115577935e+00 6.992374029948373870e-01
-7.528763560538085375e-01 1.500000000000000222e+00 7.089928786216731504e-01
-7.702839018585208031e-01 1.515075376884422287e+00 7.162789374974039003e-01
-7.876914476632332907e-01 1.530150753768844352e+00 7.209433446612819596e-01
-8.050989934679455562e-01 1.545226130653266639e+00 7.228879565321205680e-01
-8.225065392726578217e-01 1.560301507537688481e+00 7.220706377573169465e-01
-8.399140850773703093e-01 1.575376884422110768e+00 7.185059171296536151e-01
-8.573216308820824638e-01 1.590452261306532833e+00 7.122643741648737592e-01
-8.747291766867949514e-01 1.605527638190955120e+00 7.034707776782377353e-01
-8.921367224915072169e-01 1.620603015075377185e+00 6.923010267783133997e-01
-9.095442682962193715e-01 1.635678391959799027e+00 6.789779724109032966e-01
-9.269518141009318590e-01 1.650753768844221314e+00 6.637662232722200129e-01
-9.443593599056440135e-01 1.665829145728643157e+00 6.469660629584998990e-01
-9.617669057103563901e-01 1.680904522613065444e+00 6.289066250877953790e-01
-9.791744515150688777e-01 1.695979899497487731e+00 6.099384893586583534e-01
-9.965819973197810322e-01 1.711055276381909795e+00 5.904258737318762718e-01
-1.013989543124493409e+00 1.726130653266331638e+00 5.707386058684130736e-01
-1.031397088929205896e+00 1.741206030150753925e+00 5.512440604687811607e-01
-1.048804634733918162e+00 1.756281407035176212e+00 5.322992481859432079e-01
-1.066212180538630427e+00 1.771356783919598277e+00 5.142432363855763411e-01
-1.083619726343342693e+00 1.786432160804020342e+00 4.973900723722364248e-01
-1.101027272148055181e+00 1.801507537688442628e+00 4.820223660589799120e-01
-1.118434817952767668e+00 1.816582914572864471e+00 4.683856717980138806e-01
-1.135842363757479712e+00 1.831658291457286536e+00 4.566837886634493304e-01
-1.153249909562192199e+00 1.846733668341708823e+00 4.470750754102608693e-01
-1.170657455366904687e+00 1.861809045226130888e+00 4.396698512122071412e-01
-1.188065001171616730e+00 1.876884422110553174e+00 4.345289267366795882e-01
-1.205472546976329218e+00 1.891959798994975239e+00 4.316632828060773530e-01
-1.222880092781041483e+00 1.907035175879397082e+00 4.310348864953262860e-01
-1.240287638585753971e+00 1.922110552763819369e+00 4.325586076910330480e-01
-1.257695184390466236e+00 1.937185929648241434e+00 4.361051735358597581e-01
-1.275102730195178280e+00 1.952261306532663721e+00 4.415050744114876191e-01
-1.292510275999890990e+00 1.967336683417085785e+00 4.485533137329043019e-01
-1.309917821804603255e+00 1.982412060301507628e+00 4.570148753286538690e-01
-1.327325367609315299e+00 1.997487437185929915e+00 4.666307669827237659e-01
-1.344732913414028008e+00 2.012562814070351980e+00 4.771244871445367020e-01
-1.362140459218740274e+00 2.027638190954774267e+00 4.882087541115932017e-01
-1.379548005023452317e+00 2.042713567839196109e+00 4.995923332941702433e-01
-1.396955550828165027e+00 2.057788944723618396e+00 5.109867985222910081e-01
-1.414363096632877292e+00 2.072864321608040239e+00 5.221130676909271351e-01
-1.431770642437589558e+00 2.087939698492462526e+00 5.327075612016470840e-01
-1.449178188242302268e+00 2.103015075376884369e+00 5.425278433966667091e-01
-1.466585734047014311e+00 2.118090452261306655e+00 5.513576221586030668e-01
-1.483993279851726577e+00 2.133165829145728942e+00 5.590109996542270698e-01
-1.501400825656438620e+00 2.148241206030150785e+00 5.653358873567752019e-01
-1.518808371461151330e+00 2.163316582914573072e+00 5.702165204602636095e-01
-1.536215917265863595e+00 2.178391959798994915e+00 5.735750300338429142e-01
-1.553623463070575639e+00 2.193467336683417201e+00 5.753720551636404279e-01
-1.571031008875288348e+00 2.208542713567839488e+00 5.756064012940426133e-01
-1.588438554680000614e+00 2.223618090452261331e+00 5.743137744161591618e-01
-1.605846100484712879e+00 2.238693467336683618e+00 5.715646430851500925e-01
-1.623253646289425589e+00 2.253768844221105905e+00 5.674613009416333842e-01
-1.640661192094137633e+00 2.268844221105528192e+00 5.621342209744158991e-01
-1.658068737898849898e+00 2.283919597989950478e+00 5.557378087603448424e-01
-1.675476283703561942e+00 2.298994974874371877e+00 5.484456749890785909e-01
-1.692883829508274651e+00 2.314070351758794164e+00 5.404455574403751461e-01
-1.710291375312986917e+00 2.329145728643216451e+00 5.319340290265217597e-01
-1.727698921117699626e+00 2.344221105527638738e+00 5.231111314277768765e-01
-1.745106466922411670e+00 2.359296482412061025e+00 5.141750732082426278e-01
-1.762514012727123935e+00 2.374371859296482423e+00 5.053171271662721953e-01
-1.779921558531836201e+00 2.389447236180904710e+00 4.967168541964289696e-01
-1.797329104336548911e+00 2.404522613065326997e+00 4.885377703497702506e-01
-1.814736650141260954e+00 2.419597989949749284e+00 4.809235603812042625e-01
-1.832144195945973220e+00 2.434673366834171571e+00 4.739949252390350809e-01
-1.849551741750685929e+00 2.449748743718593413e+00 4.678471331109670950e-01
-1.866959287555397973e+00 2.464824120603015700e+00 4.625483242668931849e-01
-1.884366833360110238e+00 2.479899497487437543e+00 4.581385995387990406e-01
-1.901774379164822948e+00 2.494974874371859830e+00 4.546299013795384591e-01
-1.919181924969534991e+00 2.510050251256282117e+00 4.520066755795700275e-01
-1.936589470774247257e+00 2.525125628140703515e+00 4.502272814221922048e-01
-1.953997016578959522e+00 2.540201005025125802e+00 4.492260988324278670e-01
-1.971404562383672232e+00 2.555276381909548089e+00 4.489162633997697549e-01
-1.988812108188384276e+00 2.570351758793970376e+00 4.491929444647310143e-01
-2.006219653993097207e+00 2.585427135678392663e+00 4.499370681341224865e-01
-2.023627199797809251e+00 2.600502512562814506e+00 4.510193764483827472e-01
-2.041034745602521294e+00 2.615577889447236348e+00 4.523047062142888652e-01
-2.058442291407233338e+00 2.630653266331658635e+00 4.536563664108024252e-01
-2.075849837211946269e+00 2.645728643216080922e+00 4.549404916681681343e-01
-2.093257383016658313e+00 2.660804020100503209e+00 4.560302511232878220e-01
-2.110664928821370356e+00 2.675879396984925496e+00 4.568097968996266411e-01
-2.128072474626082844e+00 2.690954773869347338e+00 4.571778444007645881e-01
-2.145480020430794887e+00 2.706030150753768737e+00 4.570507873218737638e-01
-2.162887566235507819e+00 2.721105527638191024e+00 4.563652634830182020e-01
-2.180295112040219863e+00 2.736180904522613311e+00 4.550801029212213078e-01
-2.197702657844932350e+00 2.751256281407035598e+00 4.531776067414877707e-01
-2.215110203649643950e+00 2.766331658291457440e+00 4.506641235752856800e-01
-2.232517749454356881e+00 2.781407035175879727e+00 4.475699096522765541e-01
-2.249925295259068925e+00 2.796482412060302014e+00 4.439482779624367437e-01
-2.267332841063781856e+00 2.811557788944723857e+00 4.398740612694244656e-01
-2.284740386868493900e+00 2.826633165829146144e+00 4.354414323362771344e-01
-2.302147932673205943e+00 2.841708542713568431e+00 4.307611421633711912e-01
-2.319555478477918431e+00 2.856783919597990717e+00 4.259572528680181103e-01
-2.336963024282630919e+00 2.871859296482413004e+00 4.211634556479019187e-01
-2.354370570087342962e+00 2.886934673366834403e+00 4.165190757105896036e-01
-2.371778115892055894e+00 2.902010050251256690e+00 4.121648748220249070e-01
-2.389185661696767937e+00 2.917085427135678533e+00 4.082387679989589180e-01
-2.406593207501479981e+00 2.932160804020100819e+00 4.048715736870984738e-01
-2.424000753306192468e+00 2.947236180904523106e+00 4.021829164487886188e-01
-2.441408299110904956e+00 2.962311557788945393e+00 4.002773977304969200e-01
-2.458815844915616999e+00 2.977386934673367680e+00 3.992411437697441778e-01
-2.476223390720329487e+00 2.992462311557789079e+00 3.991388302892239781e-01
-2.493630936525041530e+00 3.007537688442210921e+00 4.000112715423587706e-01
-2.511038482329754462e+00 3.022613065326633208e+00 4.018736468174438636e-01
-2.528446028134466506e+00 3.037688442211055495e+00 4.047144210361027228e-01
-2.545853573939178993e+00 3.052763819095477782e+00 4.084949980078713683e-01
-2.563261119743891481e+00 3.067839195979900069e+00 4.131501256808232103e-01
-2.580668665548603524e+00 3.082914572864321467e+00 4.185890528443427794e-01
-2.598076211353315568e+00 3.097989949748743754e+00 4.246974167001293377e-01
-2.615483757158028499e+00 3.113065326633166041e+00 4.313398210342860861e-01
-2.632891302962740543e+00 3.128140703517588328e+00 4.383630459043983962e-01
-2.650298848767452586e+00 3.143216080402010615e+00 4.455998122901583813e-01
-2.667706394572165518e+00 3.158291457286432902e+00 4.528730095033257075e-01
-2.685113940376877562e+00 3.173366834170855189e+00 4.600002797294625023e-01
-2.702521486181589605e+00 3.188442211055277475e+00 4.667988432439854063e-01
-2.719929031986302537e+00 3.203517587939698430e+00 4.730904399104637892e-01
-2.737336577791014580e+00 3.218592964824120717e+00 4.787062577612145042e-01
-2.754744123595726624e+00 3.233668341708543004e+00 4.834917179338063531e-01
-2.772151669400439111e+00 3.248743718592965291e+00 4.873109870657039155e-01
-2.789559215205151599e+00 3.263819095477387577e+00 4.900510934224365789e-01
-2.806966761009863642e+00 3.278894472361809864e+00 4.916255314577241964e-01
-2.824374306814576574e+00 3.293969849246232151e+00 4.919772509993017295e-01
-2.841781852619288617e+00 3.309045226130653550e+00 4.910809415647650611e-01
-2.859189398424001105e+00 3.324120603015075837e+00 4.889445391071788882e-01
-2.876596944228713149e+00 3.339195979899498123e+00 4.856099013735701297e-01
-2.894004490033425636e+00 3.354271356783920410e+00 4.811526185771184960e-01
-2.911412035838138124e+00 3.369346733668342697e+00 4.756809477357757943e-01
-2.928819581642850167e+00 3.384422110552763652e+00 4.693338812819566330e-01
-2.946227127447562655e+00 3.399497487437185939e+00 4.622783828442607601e-01
-2.963634673252275142e+00 3.414572864321608225e+00 4.547058448796096330e-01
-2.981042219056987186e+00 3.429648241206030512e+00 4.468278435359729350e-01
-2.998449764861699673e+00 3.444723618090452799e+00 4.388712852154229016e-01
-3.015857310666412161e+00 3.459798994974875086e+00 4.310730562822100431e-01
-3.033264856471124205e+00 3.474874371859297373e+00 4.236743017654976406e-01
-3.050672402275836248e+00 3.489949748743719660e+00 4.169144703449098044e-01
-3.068079948080549180e+00 3.505025125628141058e+00 4.110252710523906727e-01
-3.085487493885261223e+00 3.520100502512563345e+00 4.062246917279337399e-01
-3.102895039689973267e+00 3.535175879396985188e+00 4.027112301672352013e-01
-3.120302585494686198e+00 3.550251256281407475e+00 4.006584860249405855e-01
-3.137710131299398242e+00 3.565326633165829762e+00 4.002102549103007667e-01
3.394471431918905657e-01 5.879396984924624148e-01 3.975372974909094359e-01
3.220395973871782447e-01 6.030150753768845906e-01 3.991555102842628266e-01
3.046320515824658681e-01 6.180904522613066554e-01 4.027334736140388283e-01
2.872245057777535471e-01 6.331658291457287202e-01 4.082885897089615912e-01
2.698169599730411705e-01 6.482412060301508960e-01 4.157930966804592177e-01
2.524094141683289050e-01 6.633165829145729608e-01 4.251737857497406847e-01
2.350018683636165284e-01 6.783919597989951367e-01 4.363128018952916465e-01
2.175943225589042074e-01 6.934673366834170904e-01 4.490495253186391200e-01
2.001867767541918308e-01 7.085427135678392663e-01 4.631835047035265385e-01
1.827792309494795375e-01 7.236180904522614421e-01 4.784783872069639510e-01
1.653716851447671887e-01 7.386934673366836179e-01 4.946667651192885318e-01
1.479641393400548677e-01 7.537688442211056827e-01 5.114558357947898148e-01
1.305565935353425189e-01 7.688442211055277475e-01 5.285337503800990877e-01
1.131490477306301839e-01 7.839195979899500344e-01 5.455765085998710573e-01
9.574150192591784903e-02 7.989949748743719882e-01 5.622552418791540996e-01
7.833395612120554186e-02 8.140703517587941640e-01 5.782437157933293381e-01
6.092641031649316530e-02 8.291457286432162288e-01 5.932258755554186136e-01
4.351886451178086507e-02 8.442211055276382936e-01 6.069032551963799982e-01
2.611131870706852667e-02 8.592964824120604694e-01 6.190020723827640570e-01
8.703772902356221239e-03 8.743718592964825342e-01 6.292798364572239622e-01
-8.703772902356151850e-03 8.894472361809047101e-01 6.375313071819688204e-01
-2.611131870706845728e-02 9.045226130653268859e-01 6.435936556080400495e-01
-4.351886451178083037e-02 9.195979899497488397e-01 6.473506961766949397e-01
-6.092641031649313060e-02 9.346733668341711265e-01 6.487360801802609656e-01
-7.833395612120550022e-02 9.497487437185930803e-01 6.477353645796579684e-01
-9.574150192591780739e-02 9.648241206030151451e-01 6.443868963310366293e-01
-1.131490477306301839e-01 9.798994974874374320e-01 6.387814801905691287e-01
-1.305565935353424911e-01 9.949748743718593857e-01 6.310608267745972944e-01
-1.479641393400548677e-01 1.010050251256281673e+00 6.214148067532986319e-01
-1.653716851447671610e-01 1.025125628140703737e+00 6.100775657391508400e-01
-1.827792309494794820e-01 1.040201005025125802e+00 5.973225819920296997e-01
-2.001867767541918308e-01 1.055276381909548089e+00 5.834567748197392323e-01
-2.175943225589042074e-01 1.070351758793969932e+00 5.688137948657843168e-01
-2.350018683636165284e-01 1.085427135678392219e+00 5.537466477620656136e-01
-2.524094141683288495e-01 1.100502512562814283e+00 5.386198193715031612e-01
-2.698169599730411705e-01 1.115577889447236348e+00 5.238010836281679072e-01
-2.872245057777534916e-01 1.130653266331658635e+00 5.096531824700525348e-01
-3.046320515824658126e-01 1.145728643216080478e+00 4.965255713267664461e-01
-3.220395973871781337e-01 1.160804020100502765e+00 4.847464229565097704e-01
-3.394471431918905657e-01 1.175879396984924830e+00 4.746150771230592258e-01
-3.568546889966028313e-01 1.190954773869346894e+00 4.663951137779932532e-01
-3.742622348013151523e-01 1.206030150753769181e+00 4.603082132917334923e-01
-3.916697806060274734e-01 1.221105527638191024e+00 4.565289491914560904e-01
-4.090773264107399054e-01 1.236180904522613089e+00 4.551806372453331972e-01
-4.264848722154522265e-01 1.251256281407035376e+00 4.563323400996383561e-01
-4.438924180201644920e-01 1.266331658291457662e+00 4.599970996218571417e-01
-4.612999638248768131e-01 1.281407035175879727e+00 4.661314402833917070e-01
-4.787075096295892451e-01 1.296482412060301792e+00 4.746361570281460995e-01
-4.961150554343015662e-01 1.311557788944724079e+00 4.853583708434437982e-01
-5.135226012390138317e-01 1.326633165829145922e+00 4.980948054111797862e-01
-5.309301470437262083e-01 1.341708542713567986e+00 5.125962094941249880e-01
-5.483376928484385848e-01 1.356783919597990273e+00 5.285728228013869545e-01
-5.657452386531509614e-01 1.371859296482412560e+00 5.457007586297124568e-01
-5.831527844578632269e-01 1.386934673366834181e+00 5.636291551838797931e-01
-6.005603302625754925e-01 1.402010050251256468e+00 5.819879296542883607e-01
-6.179678760672878690e-01 1.417085427135678533e+00 6.003959552988362702e-01
-6.353754218720002456e-01 1.432160804020100597e+00 6.184694722661602251e-01
-6.527829676767126221e-01 1.447236180904522884e+00 6.358305379281695702e-01
-6.701905134814248877e-01 1.462311557788945171e+00 6.521153221693020141e-01
-6.875980592861373752e-01 1.477386934673367236e+00 6.669820574013191061e-01
-7.050056050908495298e-01 1.492462311557789079e+00 6.801184619149792665e-01
-7.224131508955619063e-01 1.507537688442211365e+00 6.912484683122347429e-01
-7.398206967002742829e-01 1.522613065326633652e+00 7.001381058488842513e-01
-7.572282425049865484e-01 1.537688442211055495e+00 7.066004061265049874e-01
[truncated: 2,625,167 more chars]
