# Supplementary material for: Quantum anomalous Hall crystals in moiré bands with higher Chern number
Source: Nat Commun. 2025 Jul 25;16:6875. doi: 10.1038/s41467-025-62224-9 (PMC12297688; doi:10.1038/s41467-025-62224-9)
Supplement: Supplementary file 3 — Source Data [file 41467_2025_62224_MOESM3_ESM.zip › Fig1e.txt]

# Many-body energy spectrum for 2/3 filling of the ideal C=2 band in a 27 sites system. 1st column: momentum sectors. 2nd column: energies (meV)
1.000000000000000000e+00 2.795610810221660358e+00
1.000000000000000000e+00 2.994273966421587829e+00
1.000000000000000000e+00 3.279550871346600616e+00
1.000000000000000000e+00 3.507956772256875411e+00
1.000000000000000000e+00 3.594994115112967847e+00
1.000000000000000000e+00 3.876673856186926059e+00
1.000000000000000000e+00 4.164736216555638748e+00
1.000000000000000000e+00 4.527358947937727862e+00
1.000000000000000000e+00 4.865046785865615675e+00
1.000000000000000000e+00 5.042995841126412415e+00
1.000000000000000000e+00 5.100983430843371025e+00
1.000000000000000000e+00 5.126552142750597341e+00
1.000000000000000000e+00 5.590276217758400890e+00
1.000000000000000000e+00 5.662444746093342474e+00
1.000000000000000000e+00 5.682562786688777123e+00
2.000000000000000000e+00 9.952045379052378848e-01
2.000000000000000000e+00 1.812956743203358201e+00
2.000000000000000000e+00 2.859194791535173863e+00
2.000000000000000000e+00 3.045217967793405478e+00
2.000000000000000000e+00 3.630133639450377814e+00
2.000000000000000000e+00 4.081605647588276042e+00
2.000000000000000000e+00 4.245970899253507014e+00
2.000000000000000000e+00 4.396942576204082798e+00
2.000000000000000000e+00 4.728550501938798334e+00
2.000000000000000000e+00 4.860208192191521448e+00
2.000000000000000000e+00 5.031609184540684510e+00
2.000000000000000000e+00 5.281585113305254708e+00
2.000000000000000000e+00 5.407768303700322576e+00
2.000000000000000000e+00 5.624744738275239797e+00
2.000000000000000000e+00 5.779160441801423076e+00
3.000000000000000000e+00 2.181533433609274653e+00
3.000000000000000000e+00 2.865229795259210732e+00
3.000000000000000000e+00 3.109846949760822099e+00
3.000000000000000000e+00 3.414804221189797317e+00
3.000000000000000000e+00 3.848436742878220684e+00
3.000000000000000000e+00 3.963917795752422535e+00
3.000000000000000000e+00 4.289202663570677032e+00
3.000000000000000000e+00 4.502209413542686889e+00
3.000000000000000000e+00 4.756070503692171769e+00
3.000000000000000000e+00 5.011770826016800129e+00
3.000000000000000000e+00 5.222497360583020054e+00
3.000000000000000000e+00 5.245699458784883973e+00
3.000000000000000000e+00 5.341102499822682148e+00
3.000000000000000000e+00 5.410016452256741104e+00
3.000000000000000000e+00 5.713417816295759621e+00
4.000000000000000000e+00 9.952045378963703115e-01
4.000000000000000000e+00 1.812956743196536991e+00
4.000000000000000000e+00 2.859194791489017007e+00
4.000000000000000000e+00 3.045217967805683656e+00
4.000000000000000000e+00 3.630133639426730952e+00
4.000000000000000000e+00 4.081605647590777153e+00
4.000000000000000000e+00 4.245970899255780751e+00
4.000000000000000000e+00 4.396942576208175524e+00
4.000000000000000000e+00 4.728550501908102888e+00
4.000000000000000000e+00 4.860208192197433164e+00
4.000000000000000000e+00 5.031609184549552083e+00
4.000000000000000000e+00 5.281585113292976530e+00
4.000000000000000000e+00 5.407768303719421965e+00
4.000000000000000000e+00 5.624744738277740908e+00
4.000000000000000000e+00 5.779160441794829239e+00
5.000000000000000000e+00 2.175277416526114393e+00
5.000000000000000000e+00 2.768780356462684722e+00
5.000000000000000000e+00 3.003288264586899459e+00
5.000000000000000000e+00 3.331170903484689916e+00
5.000000000000000000e+00 3.770940193126079976e+00
5.000000000000000000e+00 4.202265190325078947e+00
5.000000000000000000e+00 4.370868492327190324e+00
5.000000000000000000e+00 4.684123367588881592e+00
5.000000000000000000e+00 4.815344041468961223e+00
5.000000000000000000e+00 4.930469044390065392e+00
5.000000000000000000e+00 5.031757515261915614e+00
5.000000000000000000e+00 5.287080255247474270e+00
5.000000000000000000e+00 5.382630144245013071e+00
5.000000000000000000e+00 5.533617322958889417e+00
5.000000000000000000e+00 5.637989417683911597e+00
6.000000000000000000e+00 2.592885674760964321e+00
6.000000000000000000e+00 2.827585989558656365e+00
6.000000000000000000e+00 3.356977580914417558e+00
6.000000000000000000e+00 3.724696057691062379e+00
6.000000000000000000e+00 3.760480116957523933e+00
6.000000000000000000e+00 4.005051408861845630e+00
6.000000000000000000e+00 4.268013266365414893e+00
6.000000000000000000e+00 4.387702274683988435e+00
6.000000000000000000e+00 4.467301489085002686e+00
6.000000000000000000e+00 4.719503635671799202e+00
6.000000000000000000e+00 5.111017393004885889e+00
6.000000000000000000e+00 5.421383813072679914e+00
6.000000000000000000e+00 5.480170965206298206e+00
6.000000000000000000e+00 5.542992497041950628e+00
6.000000000000000000e+00 5.695900968729347369e+00
7.000000000000000000e+00 2.181533433627691920e+00
7.000000000000000000e+00 2.865229795285131331e+00
7.000000000000000000e+00 3.109846949770599167e+00
7.000000000000000000e+00 3.414804221212534685e+00
7.000000000000000000e+00 3.848436742853891701e+00
7.000000000000000000e+00 3.963917795771067176e+00
7.000000000000000000e+00 4.289202663581818342e+00
7.000000000000000000e+00 4.502209413549962846e+00
7.000000000000000000e+00 4.756070503695355001e+00
7.000000000000000000e+00 5.011770826028396186e+00
7.000000000000000000e+00 5.222497360564830160e+00
7.000000000000000000e+00 5.245699458795570536e+00
7.000000000000000000e+00 5.341102499835187700e+00
7.000000000000000000e+00 5.410016452277432109e+00
7.000000000000000000e+00 5.713417816289165785e+00
8.000000000000000000e+00 2.592885674789840778e+00
8.000000000000000000e+00 2.827585989566159697e+00
8.000000000000000000e+00 3.356977580918282911e+00
8.000000000000000000e+00 3.724696057689016016e+00
8.000000000000000000e+00 3.760480116966618880e+00
8.000000000000000000e+00 4.005051408884355624e+00
8.000000000000000000e+00 4.268013266384059534e+00
8.000000000000000000e+00 4.387702274677167225e+00
8.000000000000000000e+00 4.467301489101373591e+00
8.000000000000000000e+00 4.719503635668843344e+00
8.000000000000000000e+00 5.111017393005340637e+00
8.000000000000000000e+00 5.421383813070633551e+00
8.000000000000000000e+00 5.480170965185152454e+00
8.000000000000000000e+00 5.542992497041041133e+00
8.000000000000000000e+00 5.695900968734576963e+00
9.000000000000000000e+00 3.112940487540072354e-02
9.000000000000000000e+00 2.198020721435796077e+00
9.000000000000000000e+00 2.386070815208768181e+00
9.000000000000000000e+00 2.906813152653057841e+00
9.000000000000000000e+00 3.694671512747618181e+00
9.000000000000000000e+00 3.746596981136008253e+00
9.000000000000000000e+00 3.886446051149960113e+00
9.000000000000000000e+00 4.467860540291212601e+00
9.000000000000000000e+00 4.652603547473290746e+00
9.000000000000000000e+00 4.855834968732551715e+00
9.000000000000000000e+00 4.948890963092253514e+00
9.000000000000000000e+00 5.090739519791668499e+00
9.000000000000000000e+00 5.205369221437194938e+00
9.000000000000000000e+00 5.423083400385394270e+00
9.000000000000000000e+00 5.442015799489581696e+00
1.000000000000000000e+01 2.682494263093531117e+00
1.000000000000000000e+01 3.175857900522260024e+00
1.000000000000000000e+01 3.457567097361561537e+00
1.000000000000000000e+01 3.665050712102583930e+00
1.000000000000000000e+01 3.942944907318178593e+00
1.000000000000000000e+01 4.140981208151288229e+00
1.000000000000000000e+01 4.309505723977281377e+00
1.000000000000000000e+01 4.401077201369162140e+00
1.000000000000000000e+01 4.506318999475297460e+00
1.000000000000000000e+01 4.877465088871304033e+00
1.000000000000000000e+01 5.084993628091069695e+00
1.000000000000000000e+01 5.166141381709621783e+00
1.000000000000000000e+01 5.418878776582005230e+00
1.000000000000000000e+01 5.666643638556934093e+00
1.000000000000000000e+01 5.767893348345069171e+00
1.100000000000000000e+01 9.952045378993261693e-01
1.100000000000000000e+01 1.812956743194263254e+00
1.100000000000000000e+01 2.859194791483560039e+00
1.100000000000000000e+01 3.045217967808866888e+00
1.100000000000000000e+01 3.630133639432415293e+00
1.100000000000000000e+01 4.081605647590549779e+00
1.100000000000000000e+01 4.245970899254189135e+00
1.100000000000000000e+01 4.396942576211586129e+00
1.100000000000000000e+01 4.728550501909239756e+00
1.100000000000000000e+01 4.860208192191748822e+00
1.100000000000000000e+01 5.031609184545459357e+00
1.100000000000000000e+01 5.281585113295932388e+00
1.100000000000000000e+01 5.407768303728289538e+00
1.100000000000000000e+01 5.624744738282970502e+00
1.100000000000000000e+01 5.779160441791873382e+00
1.200000000000000000e+01 2.175277416517474194e+00
1.200000000000000000e+01 2.768780356464048964e+00
1.200000000000000000e+01 3.003288264585762590e+00
1.200000000000000000e+01 3.331170903481051937e+00
1.200000000000000000e+01 3.770940193124260986e+00
1.200000000000000000e+01 4.202265190320986221e+00
1.200000000000000000e+01 4.370868492319914367e+00
1.200000000000000000e+01 4.684123367578422403e+00
1.200000000000000000e+01 4.815344041466914859e+00
1.200000000000000000e+01 4.930469044385290545e+00
1.200000000000000000e+01 5.031757515255776525e+00
1.200000000000000000e+01 5.287080255252249117e+00
1.200000000000000000e+01 5.382630144241375092e+00
1.200000000000000000e+01 5.533617322952068207e+00
1.200000000000000000e+01 5.637989417680728366e+00
1.300000000000000000e+01 9.952045378863658698e-01
1.300000000000000000e+01 1.812956743210179411e+00
1.300000000000000000e+01 2.859194791519030332e+00
1.300000000000000000e+01 3.045217967789994873e+00
1.300000000000000000e+01 3.630133639449695693e+00
1.300000000000000000e+01 4.081605647591004526e+00
1.300000000000000000e+01 4.245970899257599740e+00
1.300000000000000000e+01 4.396942576210449261e+00
1.300000000000000000e+01 4.728550501924701166e+00
1.300000000000000000e+01 4.860208192218806289e+00
1.300000000000000000e+01 5.031609184557737535e+00
1.300000000000000000e+01 5.281585113291157541e+00
1.300000000000000000e+01 5.407768303721695702e+00
1.300000000000000000e+01 5.624744738256367782e+00
1.300000000000000000e+01 5.779160441795056613e+00
1.400000000000000000e+01 2.219804827319876495e+00
1.400000000000000000e+01 2.810442443687634295e+00
1.400000000000000000e+01 3.072647437528530645e+00
1.400000000000000000e+01 3.757756109662295785e+00
1.400000000000000000e+01 4.035985341212153799e+00
1.400000000000000000e+01 4.257423632786640155e+00
1.400000000000000000e+01 4.474853490749865159e+00
1.400000000000000000e+01 4.676701606424785496e+00
1.400000000000000000e+01 4.872572367035218122e+00
1.400000000000000000e+01 4.965628409723876757e+00
1.400000000000000000e+01 5.179089511482061425e+00
1.400000000000000000e+01 5.302222981457589412e+00
1.400000000000000000e+01 5.432296785309290499e+00
1.400000000000000000e+01 5.590692027534714725e+00
1.400000000000000000e+01 5.712703493746403183e+00
1.500000000000000000e+01 2.795610810224388842e+00
1.500000000000000000e+01 2.994273966420678335e+00
1.500000000000000000e+01 3.279550871350238594e+00
1.500000000000000000e+01 3.507956772254829048e+00
1.500000000000000000e+01 3.594994115116605826e+00
1.500000000000000000e+01 3.876673856187380807e+00
1.500000000000000000e+01 4.164736216556093495e+00
1.500000000000000000e+01 4.527358947942047962e+00
1.500000000000000000e+01 4.865046785868116785e+00
1.500000000000000000e+01 5.042995841128686152e+00
1.500000000000000000e+01 5.100983430840869914e+00
1.500000000000000000e+01 5.126552142745595120e+00
1.500000000000000000e+01 5.590276217755899779e+00
1.500000000000000000e+01 5.662444746097435200e+00
1.500000000000000000e+01 5.682562786687867629e+00
1.600000000000000000e+01 2.175277416527933383e+00
1.600000000000000000e+01 2.768780356455181391e+00
1.600000000000000000e+01 3.003288264599177637e+00
1.600000000000000000e+01 3.331170903495831226e+00
1.600000000000000000e+01 3.770940193113801797e+00
1.600000000000000000e+01 4.202265190303705822e+00
1.600000000000000000e+01 4.370868492317868004e+00
1.600000000000000000e+01 4.684123367578649777e+00
1.600000000000000000e+01 4.815344041488742732e+00
1.600000000000000000e+01 4.930469044390974886e+00
1.600000000000000000e+01 5.031757515263507230e+00
1.600000000000000000e+01 5.287080255268165274e+00
1.600000000000000000e+01 5.382630144235008629e+00
1.600000000000000000e+01 5.533617322985946885e+00
1.600000000000000000e+01 5.637989417676863013e+00
1.700000000000000000e+01 2.795610810232574295e+00
1.700000000000000000e+01 2.994273966441824086e+00
1.700000000000000000e+01 3.279550871351148089e+00
1.700000000000000000e+01 3.507956772243232990e+00
1.700000000000000000e+01 3.594994115115468958e+00
1.700000000000000000e+01 3.876673856207844437e+00
1.700000000000000000e+01 4.164736216583150963e+00
1.700000000000000000e+01 4.527358947910897768e+00
1.700000000000000000e+01 4.865046785876302238e+00
1.700000000000000000e+01 5.042995841095489595e+00
1.700000000000000000e+01 5.100983430841552035e+00
1.700000000000000000e+01 5.126552142736045425e+00
1.700000000000000000e+01 5.590276217761356747e+00
1.700000000000000000e+01 5.662444746086748637e+00
1.700000000000000000e+01 5.682562786691278234e+00
1.800000000000000000e+01 2.964817899965055403e-02
1.800000000000000000e+01 2.058214014761233557e+00
1.800000000000000000e+01 2.204002982370184327e+00
1.800000000000000000e+01 2.872195587302030617e+00
1.800000000000000000e+01 3.344469730503988103e+00
1.800000000000000000e+01 3.621464095731198540e+00
1.800000000000000000e+01 3.926532776114527223e+00
1.800000000000000000e+01 4.012194652362722991e+00
1.800000000000000000e+01 4.367364799552206023e+00
1.800000000000000000e+01 4.417222387103265646e+00
1.800000000000000000e+01 4.637397286906661975e+00
1.800000000000000000e+01 5.076354677317340247e+00
1.800000000000000000e+01 5.092999185485041380e+00
1.800000000000000000e+01 5.265771632832411342e+00
1.800000000000000000e+01 5.373270192166728521e+00
1.900000000000000000e+01 2.592885674762328563e+00
1.900000000000000000e+01 2.827585989559793234e+00
1.900000000000000000e+01 3.356977580913962811e+00
1.900000000000000000e+01 3.724696057688106521e+00
1.900000000000000000e+01 3.760480116954795449e+00
1.900000000000000000e+01 4.005051408860936135e+00
1.900000000000000000e+01 4.268013266367461256e+00
1.900000000000000000e+01 4.387702274689672777e+00
1.900000000000000000e+01 4.467301489088868038e+00
1.900000000000000000e+01 4.719503635670662334e+00
1.900000000000000000e+01 5.111017393010342857e+00
1.900000000000000000e+01 5.421383813083366476e+00
1.900000000000000000e+01 5.480170965205616085e+00
1.900000000000000000e+01 5.542992497040131639e+00
1.900000000000000000e+01 5.695900968728210501e+00
2.000000000000000000e+01 9.952045378938692011e-01
2.000000000000000000e+01 1.812956743210861532e+00
2.000000000000000000e+01 2.859194791520167200e+00
2.000000000000000000e+01 3.045217967792041236e+00
2.000000000000000000e+01 3.630133639449240945e+00
2.000000000000000000e+01 4.081605647590777153e+00
2.000000000000000000e+01 4.245970899260555598e+00
2.000000000000000000e+01 4.396942576208630271e+00
2.000000000000000000e+01 4.728550501923791671e+00
2.000000000000000000e+01 4.860208192217669421e+00
2.000000000000000000e+01 5.031609184559783898e+00
2.000000000000000000e+01 5.281585113288201683e+00
2.000000000000000000e+01 5.407768303724424186e+00
2.000000000000000000e+01 5.624744738258868892e+00
2.000000000000000000e+01 5.779160441795738734e+00
2.100000000000000000e+01 2.219804827313737405e+00
2.100000000000000000e+01 2.810442443688998537e+00
2.100000000000000000e+01 3.072647437527848524e+00
2.100000000000000000e+01 3.757756109657066190e+00
2.100000000000000000e+01 4.035985341210107435e+00
2.100000000000000000e+01 4.257423632786185408e+00
2.100000000000000000e+01 4.474853490752366270e+00
2.100000000000000000e+01 4.676701606426604485e+00
2.100000000000000000e+01 4.872572367039538221e+00
2.100000000000000000e+01 4.965628409722285141e+00
2.100000000000000000e+01 5.179089511487291020e+00
2.100000000000000000e+01 5.302222981460772644e+00
2.100000000000000000e+01 5.432296785307926257e+00
2.100000000000000000e+01 5.590692027535169473e+00
2.100000000000000000e+01 5.712703493742083083e+00
2.200000000000000000e+01 9.952045379002356640e-01
2.200000000000000000e+01 1.812956743199947596e+00
2.200000000000000000e+01 2.859194791527670532e+00
2.200000000000000000e+01 3.045217967791359115e+00
2.200000000000000000e+01 3.630133639446057714e+00
2.200000000000000000e+01 4.081605647589412911e+00
2.200000000000000000e+01 4.245970899256008124e+00
2.200000000000000000e+01 4.396942576200899566e+00
2.200000000000000000e+01 4.728550501933796113e+00
2.200000000000000000e+01 4.860208192189475085e+00
2.200000000000000000e+01 5.031609184545231983e+00
2.200000000000000000e+01 5.281585113308210566e+00
2.200000000000000000e+01 5.407768303701914192e+00
2.200000000000000000e+01 5.624744738278650402e+00
2.200000000000000000e+01 5.779160441801423076e+00
2.300000000000000000e+01 2.181533433611775763e+00
2.300000000000000000e+01 2.865229795263530832e+00
2.300000000000000000e+01 3.109846949766279067e+00
2.300000000000000000e+01 3.414804221191161560e+00
2.300000000000000000e+01 3.848436742878220684e+00
2.300000000000000000e+01 3.963917795752422535e+00
2.300000000000000000e+01 4.289202663568858043e+00
2.300000000000000000e+01 4.502209413541095273e+00
2.300000000000000000e+01 4.756070503684668438e+00
2.300000000000000000e+01 5.011770826016118008e+00
2.300000000000000000e+01 5.222497360583247428e+00
2.300000000000000000e+01 5.245699458788521952e+00
2.300000000000000000e+01 5.341102499821317906e+00
2.300000000000000000e+01 5.410016452252193631e+00
2.300000000000000000e+01 5.713417816293258511e+00
2.400000000000000000e+01 2.682494263089211017e+00
2.400000000000000000e+01 3.175857900521350530e+00
2.400000000000000000e+01 3.457567097360424668e+00
2.400000000000000000e+01 3.665050712100992314e+00
2.400000000000000000e+01 3.942944907314995362e+00
2.400000000000000000e+01 4.140981208151288229e+00
2.400000000000000000e+01 4.309505723967049562e+00
2.400000000000000000e+01 4.401077201360067193e+00
2.400000000000000000e+01 4.506318999468476250e+00
2.400000000000000000e+01 4.877465088862663833e+00
2.400000000000000000e+01 5.084993628090614948e+00
2.400000000000000000e+01 5.166141381711895519e+00
2.400000000000000000e+01 5.418878776567225941e+00
2.400000000000000000e+01 5.666643638556024598e+00
2.400000000000000000e+01 5.767893348345978666e+00
2.500000000000000000e+01 2.219804827336474773e+00
2.500000000000000000e+01 2.810442443685815306e+00
2.500000000000000000e+01 3.072647437534897108e+00
2.500000000000000000e+01 3.757756109666615885e+00
2.500000000000000000e+01 4.035985341189189057e+00
2.500000000000000000e+01 4.257423632787322276e+00
2.500000000000000000e+01 4.474853490755322127e+00
2.500000000000000000e+01 4.676701606426604485e+00
2.500000000000000000e+01 4.872572367009070149e+00
2.500000000000000000e+01 4.965628409719556657e+00
2.500000000000000000e+01 5.179089511482743546e+00
2.500000000000000000e+01 5.302222981452587192e+00
2.500000000000000000e+01 5.432296785297467068e+00
2.500000000000000000e+01 5.590692027535851594e+00
2.500000000000000000e+01 5.712703493751405404e+00
2.600000000000000000e+01 2.682494263126045553e+00
2.600000000000000000e+01 3.175857900502478515e+00
2.600000000000000000e+01 3.457567097355877195e+00
2.600000000000000000e+01 3.665050712077572825e+00
2.600000000000000000e+01 3.942944907329547277e+00
2.600000000000000000e+01 4.140981208165840144e+00
2.600000000000000000e+01 4.309505723995016524e+00
2.600000000000000000e+01 4.401077201351199619e+00
2.600000000000000000e+01 4.506318999474387965e+00
2.600000000000000000e+01 4.877465088888811806e+00
2.600000000000000000e+01 5.084993628099255147e+00
2.600000000000000000e+01 5.166141381730994908e+00
2.600000000000000000e+01 5.418878776559267862e+00
2.600000000000000000e+01 5.666643638582172571e+00
2.600000000000000000e+01 5.767893348325742409e+00
2.700000000000000000e+01 0.000000000000000000e+00
2.700000000000000000e+01 2.215185501156383907e+00
2.700000000000000000e+01 2.222487566791869540e+00
2.700000000000000000e+01 2.932162311811907784e+00
2.700000000000000000e+01 3.539239205650574149e+00
2.700000000000000000e+01 4.149234078053268604e+00
2.700000000000000000e+01 4.200518698266023421e+00
2.700000000000000000e+01 4.217381080048198783e+00
2.700000000000000000e+01 4.375873981234462917e+00
2.700000000000000000e+01 4.817666272702808783e+00
2.700000000000000000e+01 4.859849327694973908e+00
2.700000000000000000e+01 5.358110557240479466e+00
2.700000000000000000e+01 5.458568675884180266e+00
2.700000000000000000e+01 5.513323637269650135e+00
2.700000000000000000e+01 5.878716048801607030e+00
