# Supplementary material for: Quantum anomalous Hall crystals in moiré bands with higher Chern number
Source: Nat Commun. 2025 Jul 25;16:6875. doi: 10.1038/s41467-025-62224-9 (PMC12297688; doi:10.1038/s41467-025-62224-9)
Supplement: Supplementary file 3 — Source Data [file 41467_2025_62224_MOESM3_ESM.zip › Fig1f.txt]

# Many-body Berry curvature averaged over the ground states for 2/3 filling of the ideal C=2 band in a 27 sites system. 1st column: Flux x. 2nd column: Flux y. 3rd column: Normalized Berry curvature
0.000000000000000000e+00 0.000000000000000000e+00 9.724644593950538818e-01
0.000000000000000000e+00 3.333333333333333287e-02 9.731109149623667909e-01
0.000000000000000000e+00 6.666666666666666574e-02 9.745769487579646340e-01
0.000000000000000000e+00 1.000000000000000056e-01 9.767811660011928021e-01
0.000000000000000000e+00 1.333333333333333315e-01 9.796100467974380166e-01
0.000000000000000000e+00 1.666666666666666574e-01 9.829245797423630249e-01
0.000000000000000000e+00 2.000000000000000111e-01 9.865680484810007700e-01
0.000000000000000000e+00 2.333333333333333370e-01 9.903746088147884485e-01
0.000000000000000000e+00 2.666666666666666630e-01 9.941779972867972326e-01
0.000000000000000000e+00 2.999999999999999889e-01 9.978195560332048242e-01
0.000000000000000000e+00 3.333333333333333148e-01 1.001154818769346200e+00
0.000000000000000000e+00 3.666666666666666408e-01 1.004058152955056959e+00
0.000000000000000000e+00 4.000000000000000222e-01 1.006425311348658314e+00
0.000000000000000000e+00 4.333333333333333481e-01 1.008174128580601625e+00
0.000000000000000000e+00 4.666666666666666741e-01 1.009243944812265426e+00
0.000000000000000000e+00 5.000000000000000000e-01 1.009594596503017971e+00
0.000000000000000000e+00 5.333333333333333259e-01 1.009205914896095235e+00
0.000000000000000000e+00 5.666666666666666519e-01 1.008078533974014368e+00
0.000000000000000000e+00 5.999999999999999778e-01 1.006236375826226048e+00
0.000000000000000000e+00 6.333333333333333037e-01 1.003730488652749830e+00
0.000000000000000000e+00 6.666666666666666297e-01 1.000643128721467878e+00
0.000000000000000000e+00 6.999999999999999556e-01 9.970903811941445039e-01
0.000000000000000000e+00 7.333333333333332815e-01 9.932214977724833638e-01
0.000000000000000000e+00 7.666666666666667185e-01 9.892136594795841731e-01
0.000000000000000000e+00 8.000000000000000444e-01 9.852619768029466929e-01
0.000000000000000000e+00 8.333333333333333703e-01 9.815658726421170321e-01
0.000000000000000000e+00 8.666666666666666963e-01 9.783140492069735128e-01
0.000000000000000000e+00 9.000000000000000222e-01 9.756705784666357406e-01
0.000000000000000000e+00 9.333333333333333481e-01 9.737641503442872049e-01
0.000000000000000000e+00 9.666666666666666741e-01 9.726814395463817542e-01
3.333333333333333287e-02 0.000000000000000000e+00 9.731109170423902777e-01
3.333333333333333287e-02 3.333333333333333287e-02 9.733363895729958415e-01
3.333333333333333287e-02 6.666666666666666574e-02 9.743974119233814735e-01
3.333333333333333287e-02 1.000000000000000056e-01 9.762303687877330605e-01
3.333333333333333287e-02 1.333333333333333315e-01 9.787368962314298981e-01
3.333333333333333287e-02 1.666666666666666574e-01 9.817900983105278812e-01
3.333333333333333287e-02 2.000000000000000111e-01 9.852419718578609986e-01
3.333333333333333287e-02 2.333333333333333370e-01 9.889317623973599147e-01
3.333333333333333287e-02 2.666666666666666630e-01 9.926946947828401147e-01
3.333333333333333287e-02 2.999999999999999889e-01 9.963703168673264665e-01
3.333333333333333287e-02 3.333333333333333148e-01 9.998096741830992951e-01
3.333333333333333287e-02 3.666666666666666408e-01 1.002880711180298201e+00
3.333333333333333287e-02 4.000000000000000222e-01 1.005471606737706303e+00
3.333333333333333287e-02 4.333333333333333481e-01 1.007492117675416132e+00
3.333333333333333287e-02 4.666666666666666741e-01 1.008873360531928887e+00
3.333333333333333287e-02 5.000000000000000000e-01 1.009566762564476861e+00
3.333333333333333287e-02 5.333333333333333259e-01 1.009543099893154050e+00
3.333333333333333287e-02 5.666666666666666519e-01 1.008792532152567034e+00
3.333333333333333287e-02 5.999999999999999778e-01 1.007326257877632525e+00
3.333333333333333287e-02 6.333333333333333037e-01 1.005179834083604451e+00
3.333333333333333287e-02 6.666666666666666297e-01 1.002417429319267139e+00
3.333333333333333287e-02 6.999999999999999556e-01 9.991355479729188138e-01
3.333333333333333287e-02 7.333333333333332815e-01 9.954643783580751082e-01
3.333333333333333287e-02 7.666666666666667185e-01 9.915651222610045723e-01
3.333333333333333287e-02 8.000000000000000444e-01 9.876225083755966194e-01
3.333333333333333287e-02 8.333333333333333703e-01 9.838329576216242600e-01
3.333333333333333287e-02 8.666666666666666963e-01 9.803901106000298959e-01
3.333333333333333287e-02 9.000000000000000222e-01 9.774701533733364256e-01
3.333333333333333287e-02 9.333333333333333481e-01 9.752192935491369452e-01
3.333333333333333287e-02 9.666666666666666741e-01 9.737449246361246091e-01
6.666666666666666574e-02 0.000000000000000000e+00 9.745769528774679280e-01
6.666666666666666574e-02 3.333333333333333287e-02 9.743974139827557002e-01
6.666666666666666574e-02 6.666666666666666574e-02 9.750494441860484418e-01
6.666666666666666574e-02 1.000000000000000056e-01 9.764879349547918030e-01
6.666666666666666574e-02 1.333333333333333315e-01 9.786307149074517930e-01
6.666666666666666574e-02 1.666666666666666574e-01 9.813644747834396886e-01
6.666666666666666574e-02 2.000000000000000111e-01 9.845519926945550671e-01
6.666666666666666574e-02 2.333333333333333370e-01 9.880403619582723840e-01
6.666666666666666574e-02 2.666666666666666630e-01 9.916697078039227176e-01
6.666666666666666574e-02 2.999999999999999889e-01 9.952816825579904325e-01
6.666666666666666574e-02 3.333333333333333148e-01 9.987269743281530499e-01
6.666666666666666574e-02 3.666666666666666408e-01 1.001871189161226194e+00
6.666666666666666574e-02 4.000000000000000222e-01 1.004598731160226910e+00
6.666666666666666574e-02 4.333333333333333481e-01 1.006814636407427521e+00
6.666666666666666574e-02 4.666666666666666741e-01 1.008444657047580462e+00
6.666666666666666574e-02 5.000000000000000000e-01 1.009434204231227650e+00
6.666666666666666574e-02 5.333333333333333259e-01 1.009747000920442117e+00
6.666666666666666574e-02 5.666666666666666519e-01 1.009364394306552226e+00
6.666666666666666574e-02 5.999999999999999778e-01 1.008286137502284241e+00
6.666666666666666574e-02 6.333333333333333037e-01 1.006533005996055330e+00
6.666666666666666574e-02 6.666666666666666297e-01 1.004150903401417327e+00
6.666666666666666574e-02 6.999999999999999556e-01 1.001215313248696281e+00
6.666666666666666574e-02 7.333333333333332815e-01 9.978343593624512398e-01
6.666666666666666574e-02 7.666666666666667185e-01 9.941486373177298441e-01
6.666666666666666574e-02 8.000000000000000444e-01 9.903265219899105576e-01
6.666666666666666574e-02 8.333333333333333703e-01 9.865547453492415908e-01
6.666666666666666574e-02 8.666666666666666963e-01 9.830253270072315530e-01
6.666666666666666574e-02 9.000000000000000222e-01 9.799209488047745387e-01
6.666666666666666574e-02 9.333333333333333481e-01 9.774011989321409466e-01
6.666666666666666574e-02 9.666666666666666741e-01 9.755916692339799967e-01
1.000000000000000056e-01 0.000000000000000000e+00 9.767811720856403035e-01
1.000000000000000056e-01 3.333333333333333287e-02 9.762303728552789162e-01
1.000000000000000056e-01 6.666666666666666574e-02 9.764879369878856075e-01
1.000000000000000056e-01 1.000000000000000056e-01 9.775278794138002603e-01
1.000000000000000056e-01 1.333333333333333315e-01 9.792850810299202902e-01
1.000000000000000056e-01 1.666666666666666574e-01 9.816608794567526219e-01
1.000000000000000056e-01 2.000000000000000111e-01 9.845301943586584059e-01
1.000000000000000056e-01 2.333333333333333370e-01 9.877497737341285333e-01
1.000000000000000056e-01 2.666666666666666630e-01 9.911669987894581313e-01
1.000000000000000056e-01 2.999999999999999889e-01 9.946285333101831938e-01
1.000000000000000056e-01 3.333333333333333148e-01 9.979880595185856018e-01
1.000000000000000056e-01 3.666666666666666408e-01 1.001112454647467676e+00
1.000000000000000056e-01 4.000000000000000222e-01 1.003886000838631221e+00
1.000000000000000056e-01 4.333333333333333481e-01 1.006212522393623354e+00
1.000000000000000056e-01 4.666666666666666741e-01 1.008015655195607652e+00
1.000000000000000056e-01 5.000000000000000000e-01 1.009237749124418437e+00
1.000000000000000056e-01 5.333333333333333259e-01 1.009838165217288974e+00
1.000000000000000056e-01 5.666666666666666519e-01 1.009791901746301956e+00
1.000000000000000056e-01 5.999999999999999778e-01 1.009089470911543218e+00
1.000000000000000056e-01 6.333333333333333037e-01 1.007738652580854044e+00
1.000000000000000056e-01 6.666666666666666297e-01 1.005768146622815218e+00
1.000000000000000056e-01 6.999999999999999556e-01 1.003232346132993280e+00
1.000000000000000056e-01 7.333333333333332815e-01 1.000215714637050057e+00
1.000000000000000056e-01 7.666666666666667185e-01 9.968348835599800672e-01
1.000000000000000056e-01 8.000000000000000444e-01 9.932368169177331341e-01
1.000000000000000056e-01 8.333333333333333703e-01 9.895922330599289385e-01
1.000000000000000056e-01 8.666666666666666963e-01 9.860846875045554683e-01
1.000000000000000056e-01 9.000000000000000222e-01 9.828968842403751349e-01
1.000000000000000056e-01 9.333333333333333481e-01 9.801964645301093348e-01
1.000000000000000056e-01 9.666666666666666741e-01 9.781234871933035535e-01
1.333333333333333315e-01 0.000000000000000000e+00 9.796100547587770491e-01
1.333333333333333315e-01 3.333333333333333287e-02 9.787369022311471767e-01
1.333333333333333315e-01 6.666666666666666574e-02 9.786307189117259275e-01
1.333333333333333315e-01 1.000000000000000056e-01 9.792850830262036510e-01
1.333333333333333315e-01 1.333333333333333315e-01 9.806527584060776848e-01
1.333333333333333315e-01 1.666666666666666574e-01 9.826506967086120481e-01
1.333333333333333315e-01 2.000000000000000111e-01 9.851669953690269654e-01
1.333333333333333315e-01 2.333333333333333370e-01 9.880692382195866985e-01
1.333333333333333315e-01 2.666666666666666630e-01 9.912135288112334797e-01
1.333333333333333315e-01 2.999999999999999889e-01 9.944534178657998824e-01
1.333333333333333315e-01 3.333333333333333148e-01 9.976479181204179758e-01
1.333333333333333315e-01 3.666666666666666408e-01 1.000667934008452553e+00
1.333333333333333315e-01 4.000000000000000222e-01 1.003400683039423091e+00
1.333333333333333315e-01 4.333333333333333481e-01 1.005751983317812126e+00
1.333333333333333315e-01 4.666666666666666741e-01 1.007646572724872680e+00
1.333333333333333315e-01 5.000000000000000000e-01 1.009026892515549445e+00
1.333333333333333315e-01 5.333333333333333259e-01 1.009851015123298890e+00
1.333333333333333315e-01 5.666666666666666519e-01 1.010090600173108477e+00
1.333333333333333315e-01 5.999999999999999778e-01 1.009729845779121060e+00
1.333333333333333315e-01 6.333333333333333037e-01 1.008766249587486730e+00
1.333333333333333315e-01 6.666666666666666297e-01 1.007213526369773238e+00
1.333333333333333315e-01 6.999999999999999556e-01 1.005106287189386993e+00
1.333333333333333315e-01 7.333333333333332815e-01 1.002505269154297052e+00
1.333333333333333315e-01 7.666666666666667185e-01 9.995013213860938217e-01
1.333333333333333315e-01 8.000000000000000444e-01 9.962162841946705649e-01
1.333333333333333315e-01 8.333333333333333703e-01 9.927994565856749221e-01
1.333333333333333315e-01 8.666666666666666963e-01 9.894193980814505185e-01
1.333333333333333315e-01 9.000000000000000222e-01 9.862520086896195970e-01
1.333333333333333315e-01 9.333333333333333481e-01 9.834667540838597510e-01
1.333333333333333315e-01 9.666666666666666741e-01 9.812132399461277465e-01
1.666666666666666574e-01 0.000000000000000000e+00 9.829245894639508929e-01
1.666666666666666574e-01 3.333333333333333287e-02 9.817901061384147754e-01
1.666666666666666574e-01 6.666666666666666574e-02 9.813644806808035082e-01
1.666666666666666574e-01 1.000000000000000056e-01 9.816608833919587829e-01
1.666666666666666574e-01 1.333333333333333315e-01 9.826506986718616110e-01
1.666666666666666574e-01 1.666666666666666574e-01 9.842675100821330902e-01
1.666666666666666574e-01 2.000000000000000111e-01 9.864136161485665966e-01
1.666666666666666574e-01 2.333333333333333370e-01 9.889683738960497461e-01
1.666666666666666574e-01 2.666666666666666630e-01 9.917975223709445398e-01
1.666666666666666574e-01 2.999999999999999889e-01 9.947625373071341537e-01
1.666666666666666574e-01 3.333333333333333148e-01 9.977290853992654140e-01
1.666666666666666574e-01 3.666666666666666408e-01 1.000573816568411711e+00
1.666666666666666574e-01 4.000000000000000222e-01 1.003189022353910387e+00
1.666666666666666574e-01 4.333333333333333481e-01 1.005485020440252564e+00
1.666666666666666574e-01 4.666666666666666741e-01 1.007390428548136541e+00
1.666666666666666574e-01 5.000000000000000000e-01 1.008850742316984572e+00
1.666666666666666574e-01 5.333333333333333259e-01 1.009825849790751962e+00
1.666666666666666574e-01 5.666666666666666519e-01 1.010287312647139890e+00
1.666666666666666574e-01 5.999999999999999778e-01 1.010216378388249847e+00
1.666666666666666574e-01 6.333333333333333037e-01 1.009603652267011098e+00
1.666666666666666574e-01 6.666666666666666297e-01 1.008451038032385449e+00
1.666666666666666574e-01 6.999999999999999556e-01 1.006775922132673751e+00
1.666666666666666574e-01 7.333333333333332815e-01 1.004616753046222444e+00
1.666666666666666574e-01 7.666666666666667185e-01 1.002038429789897434e+00
1.666666666666666574e-01 8.000000000000000444e-01 9.991355741216680908e-01
1.666666666666666574e-01 8.333333333333333703e-01 9.960320185565401108e-01
1.666666666666666574e-01 8.666666666666666963e-01 9.928756676707638507e-01
1.666666666666666574e-01 9.000000000000000222e-01 9.898290237003842806e-01
1.666666666666666574e-01 9.333333333333333481e-01 9.870567237605840649e-01
1.666666666666666574e-01 9.666666666666666741e-01 9.847120680805628856e-01
2.000000000000000111e-01 0.000000000000000000e+00 9.865680598445888405e-01
2.000000000000000111e-01 3.333333333333333287e-02 9.852419814044495183e-01
2.000000000000000111e-01 6.666666666666666574e-02 9.845520003842451739e-01
2.000000000000000111e-01 1.000000000000000056e-01 9.845302001590641172e-01
2.000000000000000111e-01 1.333333333333333315e-01 9.851669992411599130e-01
2.000000000000000111e-01 1.666666666666666574e-01 9.864136180843987578e-01
2.000000000000000111e-01 2.000000000000000111e-01 9.881877062496292607e-01
2.000000000000000111e-01 2.333333333333333370e-01 9.903813937056002992e-01
2.000000000000000111e-01 2.666666666666666630e-01 9.928707980921283038e-01
2.000000000000000111e-01 2.999999999999999889e-01 9.955258706593917983e-01
2.000000000000000111e-01 3.333333333333333148e-01 9.982194657179793706e-01
2.000000000000000111e-01 3.666666666666666408e-01 1.000834704870426251e+00
2.000000000000000111e-01 4.000000000000000222e-01 1.003270043091264441e+00
2.000000000000000111e-01 4.333333333333333481e-01 1.005441838750897432e+00
2.000000000000000111e-01 4.666666666666666741e-01 1.007284587172376566e+00
2.000000000000000111e-01 5.000000000000000000e-01 1.008749249640778611e+00
2.000000000000000111e-01 5.333333333333333259e-01 1.009800310710992521e+00
2.000000000000000111e-01 5.666666666666666519e-01 1.010412366405699203e+00
2.000000000000000111e-01 5.999999999999999778e-01 1.010567186600805467e+00
2.000000000000000111e-01 6.333333333333333037e-01 1.010252233921829390e+00
2.000000000000000111e-01 6.666666666666666297e-01 1.009461436662836720e+00
2.000000000000000111e-01 6.999999999999999556e-01 1.008198517063942257e+00
2.000000000000000111e-01 7.333333333333332815e-01 1.006482412680959948e+00
2.000000000000000111e-01 7.666666666666667185e-01 1.004353508890262425e+00
2.000000000000000111e-01 8.000000000000000444e-01 1.001878837195664840e+00
2.000000000000000111e-01 8.333333333333333703e-01 9.991543526853841062e-01
2.000000000000000111e-01 8.666666666666666963e-01 9.963029612087448417e-01
2.000000000000000111e-01 9.000000000000000222e-01 9.934679580874784532e-01
2.000000000000000111e-01 9.333333333333333481e-01 9.908026327252188459e-01
2.000000000000000111e-01 9.666666666666666741e-01 9.884576325535141539e-01
2.333333333333333370e-01 0.000000000000000000e+00 9.903746217056780266e-01
2.333333333333333370e-01 3.333333333333333287e-02 9.889317735455226410e-01
2.333333333333333370e-01 6.666666666666666574e-02 9.880403713385602638e-01
2.333333333333333370e-01 1.000000000000000056e-01 9.877497812991941073e-01
2.333333333333333370e-01 1.333333333333333315e-01 9.880692439353039314e-01
2.333333333333333370e-01 1.666666666666666574e-01 9.889683777274342891e-01
2.333333333333333370e-01 2.000000000000000111e-01 9.903813956250392403e-01
2.333333333333333370e-01 2.333333333333333370e-01 9.922143998346775184e-01
2.333333333333333370e-01 2.666666666666666630e-01 9.943547651678105170e-01
2.333333333333333370e-01 2.999999999999999889e-01 9.966813707640226339e-01
2.333333333333333370e-01 3.333333333333333148e-01 9.990743703552882327e-01
2.333333333333333370e-01 3.666666666666666408e-01 1.001423346350480026e+00
2.333333333333333370e-01 4.000000000000000222e-01 1.003633048180581744e+00
2.333333333333333370e-01 4.333333333333333481e-01 1.005626376130743793e+00
2.333333333333333370e-01 4.666666666666666741e-01 1.007344716609533286e+00
2.333333333333333370e-01 5.000000000000000000e-01 1.008746075527795716e+00
2.333333333333333370e-01 5.333333333333333259e-01 1.009801678747938913e+00
2.333333333333333370e-01 5.666666666666666519e-01 1.010491857726940612e+00
2.333333333333333370e-01 5.999999999999999778e-01 1.010802156655258965e+00
2.333333333333333370e-01 6.333333333333333037e-01 1.010720663107313344e+00
2.333333333333333370e-01 6.666666666666666297e-01 1.010237478591730298e+00
2.333333333333333370e-01 6.999999999999999556e-01 1.009346892422257502e+00
2.333333333333333370e-01 7.333333333333332815e-01 1.008052169298079503e+00
2.333333333333333370e-01 7.666666666666667185e-01 1.006372036293271321e+00
2.333333333333333370e-01 8.000000000000000444e-01 1.004347232538364665e+00
2.333333333333333370e-01 8.333333333333333703e-01 1.002045168565823152e+00
2.333333333333333370e-01 8.666666666666666963e-01 9.995610044585248044e-01
2.333333333333333370e-01 9.000000000000000222e-01 9.970142413614119237e-01
2.333333333333333370e-01 9.333333333333333481e-01 9.945409658691949373e-01
2.333333333333333370e-01 9.666666666666666741e-01 9.922828482496061087e-01
2.666666666666666630e-01 0.000000000000000000e+00 9.941780115959188979e-01
2.666666666666666630e-01 3.333333333333333287e-02 9.926947074304202090e-01
2.666666666666666630e-01 6.666666666666666574e-02 9.916697187732449459e-01
2.666666666666666630e-01 1.000000000000000056e-01 9.911670080454844101e-01
2.666666666666666630e-01 1.333333333333333315e-01 9.912135362992217091e-01
2.666666666666666630e-01 1.666666666666666574e-01 9.917975280482456135e-01
2.666666666666666630e-01 2.000000000000000111e-01 9.928708019077948643e-01
2.666666666666666630e-01 2.333333333333333370e-01 9.943547670914859582e-01
2.666666666666666630e-01 2.666666666666666630e-01 9.961492075716038563e-01
2.666666666666666630e-01 2.999999999999999889e-01 9.981425938633331496e-01
2.666666666666666630e-01 3.333333333333333148e-01 1.000222468708368506e+00
2.666666666666666630e-01 3.666666666666666408e-01 1.002284515568624634e+00
2.666666666666666630e-01 4.000000000000000222e-01 1.004239238198013418e+00
2.666666666666666630e-01 4.333333333333333481e-01 1.006015675705771661e+00
2.666666666666666630e-01 4.666666666666666741e-01 1.007562114884527293e+00
2.666666666666666630e-01 5.000000000000000000e-01 1.008844209876918141e+00
2.666666666666666630e-01 5.333333333333333259e-01 1.009841215219559052e+00
2.666666666666666630e-01 5.666666666666666519e-01 1.010541202522911686e+00
2.666666666666666630e-01 5.999999999999999778e-01 1.010936225714572867e+00
2.666666666666666630e-01 6.333333333333333037e-01 1.011018454932939514e+00
2.666666666666666630e-01 6.666666666666666297e-01 1.010778265632900741e+00
2.666666666666666630e-01 6.999999999999999556e-01 1.010205036670737133e+00
2.666666666666666630e-01 7.333333333333332815e-01 1.009290894778239744e+00
2.666666666666666630e-01 7.666666666666667185e-01 1.008036881748294089e+00
2.666666666666666630e-01 8.000000000000000444e-01 1.006460218761579428e+00
2.666666666666666630e-01 8.333333333333333703e-01 1.004600798887699264e+00
2.666666666666666630e-01 8.666666666666666963e-01 1.002525002140499000e+00
2.666666666666666630e-01 9.000000000000000222e-01 1.000325454536256320e+00
2.666666666666666630e-01 9.333333333333333481e-01 9.981162738276170288e-01
2.666666666666666630e-01 9.666666666666666741e-01 9.960243494825581356e-01
2.999999999999999889e-01 0.000000000000000000e+00 9.978195716818877292e-01
2.999999999999999889e-01 3.333333333333333287e-02 9.963703309191696000e-01
2.999999999999999889e-01 6.666666666666666574e-02 9.952816950297439513e-01
2.999999999999999889e-01 1.000000000000000056e-01 9.946285441670086325e-01
2.999999999999999889e-01 1.333333333333333315e-01 9.944534270647096275e-01
2.999999999999999889e-01 1.666666666666666574e-01 9.947625447823218447e-01
2.999999999999999889e-01 2.000000000000000111e-01 9.955258763509993170e-01
2.999999999999999889e-01 2.333333333333333370e-01 9.966813746146909736e-01
2.999999999999999889e-01 2.666666666666666630e-01 9.981425958157030820e-01
2.999999999999999889e-01 2.999999999999999889e-01 9.998086174097347012e-01
2.999999999999999889e-01 3.333333333333333148e-01 1.001574752973733329e+00
2.999999999999999889e-01 3.666666666666666408e-01 1.003342487685437989e+00
2.999999999999999889e-01 4.000000000000000222e-01 1.005027273682306932e+00
2.999999999999999889e-01 4.333333333333333481e-01 1.006563296529223051e+00
2.999999999999999889e-01 4.666666666666666741e-01 1.007904924360305321e+00
2.999999999999999889e-01 5.000000000000000000e-01 1.009025120034240386e+00
2.999999999999999889e-01 5.333333333333333259e-01 1.009911512770039099e+00
2.999999999999999889e-01 5.666666666666666519e-01 1.010561058697158288e+00
2.999999999999999889e-01 5.999999999999999778e-01 1.010974319818451539e+00
2.999999999999999889e-01 6.333333333333333037e-01 1.011150424127108094e+00
2.999999999999999889e-01 6.666666666666666297e-01 1.011083744909101467e+00
2.999999999999999889e-01 6.999999999999999556e-01 1.010763183379802310e+00
2.999999999999999889e-01 7.333333333333332815e-01 1.010174553418903276e+00
2.999999999999999889e-01 7.666666666666667185e-01 1.009305917159735166e+00
2.999999999999999889e-01 8.000000000000000444e-01 1.008154919067457245e+00
2.999999999999999889e-01 8.333333333333333703e-01 1.006736468048255562e+00
2.999999999999999889e-01 8.666666666666666963e-01 1.005088805838266319e+00
2.999999999999999889e-01 9.000000000000000222e-01 1.003276236155444812e+00
2.999999999999999889e-01 9.333333333333333481e-01 1.001387515408924456e+00
2.999999999999999889e-01 9.666666666666666741e-01 9.995298755021010395e-01
3.333333333333333148e-01 0.000000000000000000e+00 1.001154835698514267e+00
3.333333333333333148e-01 3.333333333333333287e-02 9.998096895802666140e-01
3.333333333333333148e-01 6.666666666666666574e-02 9.987269882308651425e-01
3.333333333333333148e-01 1.000000000000000056e-01 9.979880719201621453e-01
3.333333333333333148e-01 1.333333333333333315e-01 9.976479289730740829e-01
3.333333333333333148e-01 1.666666666666666574e-01 9.977290946387622483e-01
3.333333333333333148e-01 2.000000000000000111e-01 9.982194732719136265e-01
3.333333333333333148e-01 2.333333333333333370e-01 9.990743761365060704e-01
3.333333333333333148e-01 2.666666666666666630e-01 1.000222472641445703e+00
3.333333333333333148e-01 2.999999999999999889e-01 1.001574754982345050e+00
3.333333333333333148e-01 3.333333333333333148e-01 1.003035124693705926e+00
3.333333333333333148e-01 3.666666666666666408e-01 1.004510945555811663e+00
3.333333333333333148e-01 4.000000000000000222e-01 1.005921958392550053e+00
3.333333333333333148e-01 4.333333333333333481e-01 1.007206326762123405e+00
3.333333333333333148e-01 4.666666666666666741e-01 1.008323185638513309e+00
3.333333333333333148e-01 5.000000000000000000e-01 1.009251731557118115e+00
3.333333333333333148e-01 5.333333333333333259e-01 1.009987451330490060e+00
3.333333333333333148e-01 5.666666666666666519e-01 1.010536440865360763e+00
3.333333333333333148e-01 5.999999999999999778e-01 1.010908921898038049e+00
3.333333333333333148e-01 6.333333333333333037e-01 1.011113094477541718e+00
3.333333333333333148e-01 6.666666666666666297e-01 1.011150425210789905e+00
3.333333333333333148e-01 6.999999999999999556e-01 1.011013350697980817e+00
3.333333333333333148e-01 7.333333333333332815e-01 1.010686090716581331e+00
3.333333333333333148e-01 7.666666666666667185e-01 1.010148741565204622e+00
3.333333333333333148e-01 8.000000000000000444e-01 1.009384085182191138e+00
3.333333333333333148e-01 8.333333333333333703e-01 1.008385781043911411e+00
3.333333333333333148e-01 8.666666666666666963e-01 1.007166078128705733e+00
3.333333333333333148e-01 9.000000000000000222e-01 1.005761126313611253e+00
3.333333333333333148e-01 9.333333333333333481e-01 1.004232440755631117e+00
3.333333333333333148e-01 9.666666666666666741e-01 1.002663926330857436e+00
3.666666666666666408e-01 0.000000000000000000e+00 1.004058171143031419e+00
3.666666666666666408e-01 3.333333333333333287e-02 1.002880727885547385e+00
3.666666666666666408e-01 6.666666666666666574e-02 1.001871204456735942e+00
3.666666666666666408e-01 1.000000000000000056e-01 1.001112468550083179e+00
3.666666666666666408e-01 1.333333333333333315e-01 1.000667946483182469e+00
3.666666666666666408e-01 1.666666666666666574e-01 1.000573827552458495e+00
3.666666666666666408e-01 2.000000000000000111e-01 1.000834714273888926e+00
3.666666666666666408e-01 2.333333333333333370e-01 1.001423354080963168e+00
3.666666666666666408e-01 2.666666666666666630e-01 1.002284521523431504e+00
3.666666666666666408e-01 2.999999999999999889e-01 1.003342491760905508e+00
3.666666666666666408e-01 3.333333333333333148e-01 1.004510947647935248e+00
3.666666666666666408e-01 3.666666666666666408e-01 1.005703724568149049e+00
3.666666666666666408e-01 4.000000000000000222e-01 1.006844646327568427e+00
3.666666666666666408e-01 4.333333333333333481e-01 1.007874911489064385e+00
3.666666666666666408e-01 4.666666666666666741e-01 1.008757018070232547e+00
3.666666666666666408e-01 5.000000000000000000e-01 1.009474922195862323e+00
3.666666666666666408e-01 5.333333333333333259e-01 1.010030815724565878e+00
3.666666666666666408e-01 5.666666666666666519e-01 1.010439416350607189e+00
3.666666666666666408e-01 5.999999999999999778e-01 1.010720931487655516e+00
3.666666666666666408e-01 6.333333333333333037e-01 1.010893927765056377e+00
3.666666666666666408e-01 6.666666666666666297e-01 1.010969293539162317e+00
3.666666666666666408e-01 6.999999999999999556e-01 1.010946363836978223e+00
3.666666666666666408e-01 7.333333333333332815e-01 1.010812049827520820e+00
3.666666666666666408e-01 7.666666666666667185e-01 1.010543400963723970e+00
3.666666666666666408e-01 8.000000000000000444e-01 1.010113395109715428e+00
3.666666666666666408e-01 8.333333333333333703e-01 1.009498990762606629e+00
3.666666666666666408e-01 8.666666666666666963e-01 1.008689806400159039e+00
3.666666666666666408e-01 9.000000000000000222e-01 1.007695473559807597e+00
3.666666666666666408e-01 9.333333333333333481e-01 1.006549901584099516e+00
3.666666666666666408e-01 9.666666666666666741e-01 1.005311354596120532e+00
4.000000000000000222e-01 0.000000000000000000e+00 1.006425330815644559e+00
4.000000000000000222e-01 3.333333333333333287e-02 1.005471624754305626e+00
4.000000000000000222e-01 6.666666666666666574e-02 1.004598747837330608e+00
4.000000000000000222e-01 1.000000000000000056e-01 1.003886016225246536e+00
4.000000000000000222e-01 1.333333333333333315e-01 1.003400697123672636e+00
4.000000000000000222e-01 1.666666666666666574e-01 1.003189035075038094e+00
4.000000000000000222e-01 2.000000000000000111e-01 1.003270054359620911e+00
4.000000000000000222e-01 2.333333333333333370e-01 1.003633057886926805e+00
4.000000000000000222e-01 2.666666666666666630e-01 1.004239246219983839e+00
4.000000000000000222e-01 2.999999999999999889e-01 1.005027279895741588e+00
4.000000000000000222e-01 3.333333333333333148e-01 1.005921962673053116e+00
4.000000000000000222e-01 3.666666666666666408e-01 1.006844648537504439e+00
4.000000000000000222e-01 4.000000000000000222e-01 1.007723620290203348e+00
4.000000000000000222e-01 4.333333333333333481e-01 1.008502680111527994e+00
4.000000000000000222e-01 4.666666666666666741e-01 1.009146570192940517e+00
4.000000000000000222e-01 5.000000000000000000e-01 1.009642514305094441e+00
4.000000000000000222e-01 5.333333333333333259e-01 1.009997944975260964e+00
4.000000000000000222e-01 5.666666666666666519e-01 1.010235144764041193e+00
4.000000000000000222e-01 5.999999999999999778e-01 1.010383950559154753e+00
4.000000000000000222e-01 6.333333333333333037e-01 1.010473834299890683e+00
4.000000000000000222e-01 6.666666666666666297e-01 1.010526655731013967e+00
4.000000000000000222e-01 6.999999999999999556e-01 1.010551261771901466e+00
4.000000000000000222e-01 7.333333333333332815e-01 1.010540901384564538e+00
4.000000000000000222e-01 7.666666666666667185e-01 1.010474085991070581e+00
4.000000000000000222e-01 8.000000000000000444e-01 1.010318996131994274e+00
4.000000000000000222e-01 8.333333333333333703e-01 1.010040835063953812e+00
4.000000000000000222e-01 8.666666666666666963e-01 1.009610804175429033e+00
4.000000000000000222e-01 9.000000000000000222e-01 1.009014861808115171e+00
4.000000000000000222e-01 9.333333333333333481e-01 1.008260343324108632e+00
4.000000000000000222e-01 9.666666666666666741e-01 1.007378938278854719e+00
4.333333333333333481e-01 0.000000000000000000e+00 1.008174149375908657e+00
4.333333333333333481e-01 3.333333333333333287e-02 1.007492137037080626e+00
4.333333333333333481e-01 6.666666666666666574e-02 1.006814654491863470e+00
4.333333333333333481e-01 1.000000000000000056e-01 1.006212539281413187e+00
4.333333333333333481e-01 1.333333333333333315e-01 1.005751999017198806e+00
4.333333333333333481e-01 1.666666666666666574e-01 1.005485034911989706e+00
4.333333333333333481e-01 2.000000000000000111e-01 1.005441851903909889e+00
4.333333333333333481e-01 2.333333333333333370e-01 1.005626387848274517e+00
4.333333333333333481e-01 2.666666666666666630e-01 1.006015685850868202e+00
4.333333333333333481e-01 2.999999999999999889e-01 1.006563304958201899e+00
4.333333333333333481e-01 3.333333333333333148e-01 1.007206333324419223e+00
4.333333333333333481e-01 3.666666666666666408e-01 1.007874916028295376e+00
4.333333333333333481e-01 4.000000000000000222e-01 1.008502682463763067e+00
4.333333333333333481e-01 4.333333333333333481e-01 1.009036224035205098e+00
4.333333333333333481e-01 4.666666666666666741e-01 1.009441942851599716e+00
4.333333333333333481e-01 5.000000000000000000e-01 1.009709150138044631e+00
4.333333333333333481e-01 5.333333333333333259e-01 1.009849081543894300e+00
4.333333333333333481e-01 5.666666666666666519e-01 1.009890283314604842e+00
4.333333333333333481e-01 5.999999999999999778e-01 1.009871410676777881e+00
4.333333333333333481e-01 6.333333333333333037e-01 1.009832783765228781e+00
4.333333333333333481e-01 6.666666666666666297e-01 1.009808102477001146e+00
4.333333333333333481e-01 6.999999999999999556e-01 1.009817618518720206e+00
4.333333333333333481e-01 7.333333333333332815e-01 1.009863863508051018e+00
4.333333333333333481e-01 7.666666666666667185e-01 1.009930731906651280e+00
4.333333333333333481e-01 8.000000000000000444e-01 1.009986268739170079e+00
4.333333333333333481e-01 8.333333333333333703e-01 1.009988892219087830e+00
4.333333333333333481e-01 8.666666666666666963e-01 1.009896065175379443e+00
4.333333333333333481e-01 9.000000000000000222e-01 1.009673800115560516e+00
4.333333333333333481e-01 9.333333333333333481e-01 1.009305069728488879e+00
4.333333333333333481e-01 9.666666666666666741e-01 1.008795350661422674e+00
4.666666666666666741e-01 0.000000000000000000e+00 1.009243967031586697e+00
4.666666666666666741e-01 3.333333333333333287e-02 1.008873381316043094e+00
4.666666666666666741e-01 6.666666666666666574e-02 1.008444676592693101e+00
4.666666666666666741e-01 1.000000000000000056e-01 1.008015673626816433e+00
4.666666666666666741e-01 1.333333333333333315e-01 1.007646590077513116e+00
4.666666666666666741e-01 1.666666666666666574e-01 1.007390444801253171e+00
4.666666666666666741e-01 2.000000000000000111e-01 1.007284602244201244e+00
4.666666666666666741e-01 2.333333333333333370e-01 1.007344730382419451e+00
4.666666666666666741e-01 2.666666666666666630e-01 1.007562127212064063e+00
4.666666666666666741e-01 2.999999999999999889e-01 1.007904935080797371e+00
4.666666666666666741e-01 3.333333333333333148e-01 1.008323194582215088e+00
4.666666666666666741e-01 3.666666666666666408e-01 1.008757025056776557e+00
4.666666666666666741e-01 4.000000000000000222e-01 1.009146575039268079e+00
4.666666666666666741e-01 4.333333333333333481e-01 1.009441945367866911e+00
4.666666666666666741e-01 4.666666666666666741e-01 1.009611222777523354e+00
4.666666666666666741e-01 5.000000000000000000e-01 1.009645138526269692e+00
4.666666666666666741e-01 5.333333333333333259e-01 1.009557591564210544e+00
4.666666666666666741e-01 5.666666666666666519e-01 1.009382128108821997e+00
4.666666666666666741e-01 5.999999999999999778e-01 1.009165207382063167e+00
4.666666666666666741e-01 6.333333333333333037e-01 1.008957551272683828e+00
4.666666666666666741e-01 6.666666666666666297e-01 1.008805050763498690e+00
4.666666666666666741e-01 6.999999999999999556e-01 1.008740654358433408e+00
4.666666666666666741e-01 7.333333333333332815e-01 1.008778479805154671e+00
4.666666666666666741e-01 7.666666666666667185e-01 1.008911108161352876e+00
4.666666666666666741e-01 8.000000000000000444e-01 1.009110619508390094e+00
4.666666666666666741e-01 8.333333333333333703e-01 1.009333381387984341e+00
4.666666666666666741e-01 8.666666666666666963e-01 1.009527928745464154e+00
4.666666666666666741e-01 9.000000000000000222e-01 1.009644600511561796e+00
4.666666666666666741e-01 9.333333333333333481e-01 1.009645123821111490e+00
4.666666666666666741e-01 9.666666666666666741e-01 1.009510253411664227e+00
5.000000000000000000e-01 0.000000000000000000e+00 1.009594620269948395e+00
5.000000000000000000e-01 3.333333333333333287e-02 1.009566784876040790e+00
5.000000000000000000e-01 6.666666666666666574e-02 1.009434225325556600e+00
5.000000000000000000e-01 1.000000000000000056e-01 1.009237769159477383e+00
5.000000000000000000e-01 1.333333333333333315e-01 1.009026911572184826e+00
5.000000000000000000e-01 1.666666666666666574e-01 1.008850760396911461e+00
5.000000000000000000e-01 2.000000000000000111e-01 1.008749266675339706e+00
5.000000000000000000e-01 2.333333333333333370e-01 1.008746091405151812e+00
5.000000000000000000e-01 2.666666666666666630e-01 1.008844224444628512e+00
5.000000000000000000e-01 2.999999999999999889e-01 1.009025133118159001e+00
5.000000000000000000e-01 3.333333333333333148e-01 1.009251742970233900e+00
5.000000000000000000e-01 3.666666666666666408e-01 1.009474931742250670e+00
5.000000000000000000e-01 4.000000000000000222e-01 1.009642521780112379e+00
5.000000000000000000e-01 4.333333333333333481e-01 1.009709155332526587e+00
5.000000000000000000e-01 4.666666666666666741e-01 1.009645141224982057e+00
5.000000000000000000e-01 5.000000000000000000e-01 1.009442514532048474e+00
5.000000000000000000e-01 5.333333333333333259e-01 1.009117140679161251e+00
5.000000000000000000e-01 5.666666666666666519e-01 1.008706543541908918e+00
5.000000000000000000e-01 5.999999999999999778e-01 1.008263984210559849e+00
5.000000000000000000e-01 6.333333333333333037e-01 1.007849948263817019e+00
5.000000000000000000e-01 6.666666666666666297e-01 1.007522523212500021e+00
5.000000000000000000e-01 6.999999999999999556e-01 1.007328195807812854e+00
5.000000000000000000e-01 7.333333333333332815e-01 1.007294456953228945e+00
5.000000000000000000e-01 7.666666666666667185e-01 1.007425337648954144e+00
5.000000000000000000e-01 8.000000000000000444e-01 1.007700627286084227e+00
5.000000000000000000e-01 8.333333333333333703e-01 1.008079027151073781e+00
5.000000000000000000e-01 8.666666666666666963e-01 1.008504869444762253e+00
5.000000000000000000e-01 9.000000000000000222e-01 1.008917359222313292e+00
5.000000000000000000e-01 9.333333333333333481e-01 1.009260729525224720e+00
5.000000000000000000e-01 9.666666666666666741e-01 1.009493428210374466e+00
5.333333333333333259e-01 0.000000000000000000e+00 1.009205940370545784e+00
5.333333333333333259e-01 3.333333333333333287e-02 1.009543123871302406e+00
5.333333333333333259e-01 6.666666666666666574e-02 1.009747023678689404e+00
5.333333333333333259e-01 1.000000000000000056e-01 1.009838186959658879e+00
5.333333333333333259e-01 1.333333333333333315e-01 1.009851035958649446e+00
5.333333333333333259e-01 1.666666666666666574e-01 1.009825869754704231e+00
5.333333333333333259e-01 2.000000000000000111e-01 1.009800329758617332e+00
5.333333333333333259e-01 2.333333333333333370e-01 1.009801696775635582e+00
5.333333333333333259e-01 2.666666666666666630e-01 1.009841232079075946e+00
5.333333333333333259e-01 2.999999999999999889e-01 1.009911528280893256e+00
5.333333333333333259e-01 3.333333333333333148e-01 1.009987465292386810e+00
5.333333333333333259e-01 3.666666666666666408e-01 1.010030827922666630e+00
5.333333333333333259e-01 4.000000000000000222e-01 1.009997955192591501e+00
5.333333333333333259e-01 4.333333333333333481e-01 1.009849089548342294e+00
5.333333333333333259e-01 4.666666666666666741e-01 1.009557597121914840e+00
5.333333333333333259e-01 5.000000000000000000e-01 1.009117143567444863e+00
5.333333333333333259e-01 5.333333333333333259e-01 1.008545309744053098e+00
5.333333333333333259e-01 5.666666666666666519e-01 1.007882905115195848e+00
5.333333333333333259e-01 5.999999999999999778e-01 1.007189138113115723e+00
5.333333333333333259e-01 6.333333333333333037e-01 1.006533573666273496e+00
5.333333333333333259e-01 6.666666666666666297e-01 1.005986291476646866e+00
5.333333333333333259e-01 6.999999999999999556e-01 1.005607832255689837e+00
5.333333333333333259e-01 7.333333333333332815e-01 1.005440450094515548e+00
5.333333333333333259e-01 7.666666666666667185e-01 1.005501958895617109e+00
5.333333333333333259e-01 8.000000000000000444e-01 1.005783111692000409e+00
5.333333333333333259e-01 8.333333333333333703e-01 1.006248986158298830e+00
5.333333333333333259e-01 8.666666666666666963e-01 1.006844267509396929e+00
5.333333333333333259e-01 9.000000000000000222e-01 1.007501666307768717e+00
5.333333333333333259e-01 9.333333333333333481e-01 1.008152098442859135e+00
5.333333333333333259e-01 9.666666666666666741e-01 1.008734852853691910e+00
5.666666666666666519e-01 0.000000000000000000e+00 1.008078561337294232e+00
5.666666666666666519e-01 3.333333333333333287e-02 1.008792557963196446e+00
5.666666666666666519e-01 6.666666666666666574e-02 1.009364418871984137e+00
5.666666666666666519e-01 1.000000000000000056e-01 1.009791925302034654e+00
5.666666666666666519e-01 1.333333333333333315e-01 1.010090622876201216e+00
5.666666666666666519e-01 1.666666666666666574e-01 1.010287334565084683e+00
5.666666666666666519e-01 2.000000000000000111e-01 1.010412387521085309e+00
5.666666666666666519e-01 2.333333333333333370e-01 1.010491877952601314e+00
5.666666666666666519e-01 2.666666666666666630e-01 1.010541221718870286e+00
5.666666666666666519e-01 2.999999999999999889e-01 1.010561076682582105e+00
5.666666666666666519e-01 3.333333333333333148e-01 1.010536457433259150e+00
5.666666666666666519e-01 3.666666666666666408e-01 1.010439431277355471e+00
5.666666666666666519e-01 4.000000000000000222e-01 1.010235157812524154e+00
5.666666666666666519e-01 4.333333333333333481e-01 1.009890294241970965e+00
5.666666666666666519e-01 4.666666666666666741e-01 1.009382136663183216e+00
5.666666666666666519e-01 5.000000000000000000e-01 1.008706549476301895e+00
5.666666666666666519e-01 5.333333333333333259e-01 1.007882908188707072e+00
5.666666666666666519e-01 5.666666666666666519e-01 1.006954918067502147e+00
5.666666666666666519e-01 5.999999999999999778e-01 1.005987065930129765e+00
5.666666666666666519e-01 6.333333333333333037e-01 1.005057336980127225e+00
5.666666666666666519e-01 6.666666666666666297e-01 1.004247465716139764e+00
5.666666666666666519e-01 6.999999999999999556e-01 1.003632305732328645e+00
5.666666666666666519e-01 7.333333333333332815e-01 1.003269932102357487e+00
5.666666666666666519e-01 7.666666666666667185e-01 1.003193913549970562e+00
5.666666666666666519e-01 8.000000000000000444e-01 1.003408873417796165e+00
5.666666666666666519e-01 8.333333333333333703e-01 1.003890021629232132e+00
5.666666666666666519e-01 8.666666666666666963e-01 1.004586790509883309e+00
5.666666666666666519e-01 9.000000000000000222e-01 1.005430076997632982e+00
5.666666666666666519e-01 9.333333333333333481e-01 1.006341968278090304e+00
5.666666666666666519e-01 9.666666666666666741e-01 1.007246343951210488e+00
5.999999999999999778e-01 0.000000000000000000e+00 1.006236405289550051e+00
5.999999999999999778e-01 3.333333333333333287e-02 1.007326285708338487e+00
5.999999999999999778e-01 6.666666666666666574e-02 1.008286164037181631e+00
5.999999999999999778e-01 1.000000000000000056e-01 1.009089496418863474e+00
5.999999999999999778e-01 1.333333333333333315e-01 1.009729870457805267e+00
5.999999999999999778e-01 1.666666666666666574e-01 1.010216402337175357e+00
5.999999999999999778e-01 2.000000000000000111e-01 1.010567209839100089e+00
5.999999999999999778e-01 2.333333333333333370e-01 1.010802179121080613e+00
5.999999999999999778e-01 2.666666666666666630e-01 1.010936247278890754e+00
5.999999999999999778e-01 2.999999999999999889e-01 1.010974340309158226e+00
5.999999999999999778e-01 3.333333333333333148e-01 1.010908941107818038e+00
5.999999999999999778e-01 3.666666666666666408e-01 1.010720949187224438e+00
5.999999999999999778e-01 4.000000000000000222e-01 1.010383966499007968e+00
5.999999999999999778e-01 4.333333333333333481e-01 1.009871424603468570e+00
5.999999999999999778e-01 4.666666666666666741e-01 1.009165219030352167e+00
5.999999999999999778e-01 5.000000000000000000e-01 1.008263993313196050e+00
5.999999999999999778e-01 5.333333333333333259e-01 1.007189144411702708e+00
5.999999999999999778e-01 5.666666666666666519e-01 1.005987069185443339e+00
5.999999999999999778e-01 5.999999999999999778e-01 1.004726998779028602e+00
5.999999999999999778e-01 6.333333333333333037e-01 1.003494702249709603e+00
5.999999999999999778e-01 6.666666666666666297e-01 1.002383116295303855e+00
5.999999999999999778e-01 6.999999999999999556e-01 1.001481423842434548e+00
5.999999999999999778e-01 7.333333333333332815e-01 1.000864247486853653e+00
5.999999999999999778e-01 7.666666666666667185e-01 1.000582515998663213e+00
5.999999999999999778e-01 8.000000000000000444e-01 1.000657283111898943e+00
5.999999999999999778e-01 8.333333333333333703e-01 1.001077372840284641e+00
5.999999999999999778e-01 8.666666666666666963e-01 1.001801210019185984e+00
5.999999999999999778e-01 9.000000000000000222e-01 1.002762592842603828e+00
5.999999999999999778e-01 9.333333333333333481e-01 1.003879540080673038e+00
5.999999999999999778e-01 9.666666666666666741e-01 1.005064812333780644e+00
6.333333333333333037e-01 0.000000000000000000e+00 1.003730520433487428e+00
6.333333333333333037e-01 3.333333333333333287e-02 1.005179864144077673e+00
6.333333333333333037e-01 6.666666666666666574e-02 1.006533034682986161e+00
6.333333333333333037e-01 1.000000000000000056e-01 1.007738680197626246e+00
6.333333333333333037e-01 1.333333333333333315e-01 1.008766276358936897e+00
6.333333333333333037e-01 1.666666666666666574e-01 1.009603678338664157e+00
6.333333333333333037e-01 2.000000000000000111e-01 1.010252259344937009e+00
6.333333333333333037e-01 2.333333333333333370e-01 1.010720687848880139e+00
6.333333333333333037e-01 2.666666666666666630e-01 1.011018478892909300e+00
6.333333333333333037e-01 2.999999999999999889e-01 1.011150447139776309e+00
6.333333333333333037e-01 3.333333333333333148e-01 1.011113116341732843e+00
6.333333333333333037e-01 3.666666666666666408e-01 1.010893948252260088e+00
6.333333333333333037e-01 4.000000000000000222e-01 1.010473853157438873e+00
6.333333333333333037e-01 4.333333333333333481e-01 1.009832800731395697e+00
6.333333333333333037e-01 4.666666666666666741e-01 1.008957566068052758e+00
6.333333333333333037e-01 5.000000000000000000e-01 1.007849960616324703e+00
6.333333333333333037e-01 5.333333333333333259e-01 1.006533583294633827e+00
6.333333333333333037e-01 5.666666666666666519e-01 1.005057343622883348e+00
6.333333333333333037e-01 5.999999999999999778e-01 1.003494705669480069e+00
6.333333333333333037e-01 6.333333333333333037e-01 1.001938544969594336e+00
6.333333333333333037e-01 6.666666666666666297e-01 1.000492402941727921e+00
6.333333333333333037e-01 6.999999999999999556e-01 9.992595444015700545e-01
6.333333333333333037e-01 7.333333333333332815e-01 9.983314972997926473e-01
6.333333333333333037e-01 7.666666666666667185e-01 9.977777249591872621e-01
6.333333333333333037e-01 8.000000000000000444e-01 9.976378425797969296e-01
6.333333333333333037e-01 8.333333333333333703e-01 9.979174143528757313e-01
6.333333333333333037e-01 8.666666666666666963e-01 9.985878887650426750e-01
6.333333333333333037e-01 9.000000000000000222e-01 9.995906665870499808e-01
6.333333333333333037e-01 9.333333333333333481e-01 1.000844693000398911e+00
6.333333333333333037e-01 9.666666666666666741e-01 1.002256409832273487e+00
6.666666666666666297e-01 0.000000000000000000e+00 1.000643163042592265e+00
6.666666666666666297e-01 3.333333333333333287e-02 1.002417461822207034e+00
6.666666666666666297e-01 6.666666666666666574e-02 1.004150934442685772e+00
6.666666666666666297e-01 1.000000000000000056e-01 1.005768176518582635e+00
6.666666666666666297e-01 1.333333333333333315e-01 1.007213555376690772e+00
6.666666666666666297e-01 1.666666666666666574e-01 1.008451066333695190e+00
6.666666666666666297e-01 2.000000000000000111e-01 1.009461464345525528e+00
6.666666666666666297e-01 2.333333333333333370e-01 1.010237505655993351e+00
6.666666666666666297e-01 2.666666666666666630e-01 1.010778292004152368e+00
6.666666666666666297e-01 2.999999999999999889e-01 1.011083770449795471e+00
6.666666666666666297e-01 3.333333333333333148e-01 1.011150449727835854e+00
6.666666666666666297e-01 3.666666666666666408e-01 1.010969316807327933e+00
6.666666666666666297e-01 4.000000000000000222e-01 1.010526677504822057e+00
6.666666666666666297e-01 4.333333333333333481e-01 1.009808122483185189e+00
6.666666666666666297e-01 4.666666666666666741e-01 1.008805068727502752e+00
6.666666666666666297e-01 5.000000000000000000e-01 1.007522538843971915e+00
6.666666666666666297e-01 5.333333333333333259e-01 1.005986304488973637e+00
6.666666666666666297e-01 5.666666666666666519e-01 1.004247475826672842e+00
6.666666666666666297e-01 5.999999999999999778e-01 1.002383123244474428e+00
6.666666666666666297e-01 6.333333333333333037e-01 1.000492406504569276e+00
6.666666666666666297e-01 6.666666666666666297e-01 9.986886630457502134e-01
6.666666666666666297e-01 6.999999999999999556e-01 9.970886872031377024e-01
6.666666666666666297e-01 7.333333333333332815e-01 9.958008584630420046e-01
6.666666666666666297e-01 7.666666666666667185e-01 9.949138440531481997e-01
6.666666666666666297e-01 8.000000000000000444e-01 9.944874012117015383e-01
6.666666666666666297e-01 8.333333333333333703e-01 9.945464442261364724e-01
6.666666666666666297e-01 8.666666666666666963e-01 9.950790886690583648e-01
6.666666666666666297e-01 9.000000000000000222e-01 9.960388680629443936e-01
6.666666666666666297e-01 9.333333333333333481e-01 9.973507602989248877e-01
6.666666666666666297e-01 9.666666666666666741e-01 9.989201175632480556e-01
6.999999999999999556e-01 0.000000000000000000e+00 9.970904182531385995e-01
6.999999999999999556e-01 3.333333333333333287e-02 9.991355831260110287e-01
6.999999999999999556e-01 6.666666666666666574e-02 1.001215346842493803e+00
6.999999999999999556e-01 1.000000000000000056e-01 1.003232378489243626e+00
6.999999999999999556e-01 1.333333333333333315e-01 1.005106318589175540e+00
6.999999999999999556e-01 1.666666666666666574e-01 1.006775952780976313e+00
6.999999999999999556e-01 2.000000000000000111e-01 1.008198547092706399e+00
6.999999999999999556e-01 2.333333333333333370e-01 1.009346921864420876e+00
6.999999999999999556e-01 2.666666666666666630e-01 1.010205065483959608e+00
6.999999999999999556e-01 2.999999999999999889e-01 1.010763211450707910e+00
6.999999999999999556e-01 3.333333333333333148e-01 1.011013377854575790e+00
6.999999999999999556e-01 3.666666666666666408e-01 1.010946389866260509e+00
6.999999999999999556e-01 4.000000000000000222e-01 1.010551286429054674e+00
6.999999999999999556e-01 4.333333333333333481e-01 1.009817641541727928e+00
6.999999999999999556e-01 4.666666666666666741e-01 1.008740675465242154e+00
6.999999999999999556e-01 5.000000000000000000e-01 1.007328214709370728e+00
6.999999999999999556e-01 5.333333333333333259e-01 1.005607848654087144e+00
6.999999999999999556e-01 5.666666666666666519e-01 1.003632319337450785e+00
6.999999999999999556e-01 5.999999999999999778e-01 1.001481434377287982e+00
6.999999999999999556e-01 6.333333333333333037e-01 9.992595516167028791e-01
6.999999999999999556e-01 6.666666666666666297e-01 9.970886908876768207e-01
6.999999999999999556e-01 6.999999999999999556e-01 9.950982596927326895e-01
6.999999999999999556e-01 7.333333333333332815e-01 9.934129881247034666e-01
6.999999999999999556e-01 7.666666666666667185e-01 9.921408668970664868e-01
6.999999999999999556e-01 8.000000000000000444e-01 9.913627319648145031e-01
6.999999999999999556e-01 8.333333333333333703e-01 9.911247747008649078e-01
6.999999999999999556e-01 8.666666666666666963e-01 9.914347995084612508e-01
6.999999999999999556e-01 9.000000000000000222e-01 9.922625640236540923e-01
6.999999999999999556e-01 9.333333333333333481e-01 9.935440394764949446e-01
6.999999999999999556e-01 9.666666666666666741e-01 9.951889373176172615e-01
7.333333333333332815e-01 0.000000000000000000e+00 9.932215377099418152e-01
7.333333333333332815e-01 3.333333333333333287e-02 9.954644163333166151e-01
7.333333333333332815e-01 6.666666666666666574e-02 9.978343956914700330e-01
7.333333333333332815e-01 1.000000000000000056e-01 1.000215749637017204e+00
7.333333333333332815e-01 1.333333333333333315e-01 1.002505303110576174e+00
7.333333333333332815e-01 1.666666666666666574e-01 1.004616786187660260e+00
7.333333333333332815e-01 2.000000000000000111e-01 1.006482445163181083e+00
7.333333333333332815e-01 2.333333333333333370e-01 1.008052201196456998e+00
7.333333333333332815e-01 2.666666666666666630e-01 1.009290926079615458e+00
7.333333333333332815e-01 2.999999999999999889e-01 1.010174584037562662e+00
7.333333333333332815e-01 3.333333333333333148e-01 1.010686120505128294e+00
7.333333333333332815e-01 3.666666666666666408e-01 1.010812078590679564e+00
7.333333333333332815e-01 4.000000000000000222e-01 1.010540928889425816e+00
7.333333333333332815e-01 4.333333333333333481e-01 1.009863889497947698e+00
7.333333333333332815e-01 4.666666666666666741e-01 1.008778504006909271e+00
7.333333333333332815e-01 5.000000000000000000e-01 1.007294479077019744e+00
7.333333333333332815e-01 5.333333333333333259e-01 1.005440469845426232e+00
7.333333333333332815e-01 5.666666666666666519e-01 1.003269949182558296e+00
7.333333333333332815e-01 5.999999999999999778e-01 1.000864261607812278e+00
7.333333333333332815e-01 6.333333333333333037e-01 9.983315081911730005e-01
7.333333333333332815e-01 6.666666666666666297e-01 9.958008658947227199e-01
7.333333333333332815e-01 6.999999999999999556e-01 9.934129919032318456e-01
7.333333333333332815e-01 7.333333333333332815e-01 9.913079764669409100e-01
7.333333333333332815e-01 7.666666666666667185e-01 9.896126907346405321e-01
7.333333333333332815e-01 8.000000000000000444e-01 9.884293164165215417e-01
7.333333333333332815e-01 8.333333333333333703e-01 9.878264732711921070e-01
7.333333333333332815e-01 8.666666666666666963e-01 9.878338581379785266e-01
7.333333333333332815e-01 9.000000000000000222e-01 9.884408075893390544e-01
7.333333333333332815e-01 9.333333333333333481e-01 9.895987431741879448e-01
7.333333333333332815e-01 9.666666666666666741e-01 9.912270463844216062e-01
7.666666666666667185e-01 0.000000000000000000e+00 9.892137023440821242e-01
7.666666666666667185e-01 3.333333333333333287e-02 9.915651631536438471e-01
7.666666666666667185e-01 6.666666666666666574e-02 9.941486765167544259e-01
7.666666666666667185e-01 1.000000000000000056e-01 9.968349213552617494e-01
7.666666666666667185e-01 1.333333333333333315e-01 9.995013580517412288e-01
7.666666666666667185e-01 1.666666666666666574e-01 1.002038465566030156e+00
7.666666666666667185e-01 2.000000000000000111e-01 1.004353543953723005e+00
7.666666666666667185e-01 2.333333333333333370e-01 1.006372070741555547e+00
7.666666666666667185e-01 2.666666666666666630e-01 1.008036915605147854e+00
7.666666666666667185e-01 2.999999999999999889e-01 1.009305950366588212e+00
7.666666666666667185e-01 3.333333333333333148e-01 1.010148773996001559e+00
7.666666666666667185e-01 3.666666666666666408e-01 1.010543432447404744e+00
7.666666666666667185e-01 4.000000000000000222e-01 1.010474116307877424e+00
7.666666666666667185e-01 4.333333333333333481e-01 1.009930760816755368e+00
7.666666666666667185e-01 4.666666666666666741e-01 1.008911135395767822e+00
7.666666666666667185e-01 5.000000000000000000e-01 1.007425362927273360e+00
7.666666666666667185e-01 5.333333333333333259e-01 1.005501981925654986e+00
7.666666666666667185e-01 5.666666666666666519e-01 1.003193934040423896e+00
7.666666666666667185e-01 5.999999999999999778e-01 1.000582533650990813e+00
7.666666666666667185e-01 6.333333333333333037e-01 9.977777394997606741e-01
7.666666666666667185e-01 6.666666666666666297e-01 9.949138552244954914e-01
7.666666666666667185e-01 6.999999999999999556e-01 9.921408744888667863e-01
7.666666666666667185e-01 7.333333333333332815e-01 9.896126945810798103e-01
7.666666666666667185e-01 7.666666666666667185e-01 9.874740438272205934e-01
7.666666666666667185e-01 8.000000000000000444e-01 9.858480720659158481e-01
7.666666666666667185e-01 8.333333333333333703e-01 9.848262151001706544e-01
7.666666666666667185e-01 8.666666666666666963e-01 9.844613746762731488e-01
7.666666666666667185e-01 9.000000000000000222e-01 9.847648755027740286e-01
7.666666666666667185e-01 9.333333333333333481e-01 9.857071951989552216e-01
7.666666666666667185e-01 9.666666666666666741e-01 9.872221195857628917e-01
8.000000000000000444e-01 0.000000000000000000e+00 9.852620225016319733e-01
8.000000000000000444e-01 3.333333333333333287e-02 9.876225521694141918e-01
8.000000000000000444e-01 6.666666666666666574e-02 9.903265641056226976e-01
8.000000000000000444e-01 1.000000000000000056e-01 9.932368575974834801e-01
8.000000000000000444e-01 1.333333333333333315e-01 9.962163236938426092e-01
8.000000000000000444e-01 1.666666666666666574e-01 9.991356126651925740e-01
8.000000000000000444e-01 2.000000000000000111e-01 1.001878874967753408e+00
8.000000000000000444e-01 2.333333333333333370e-01 1.004347269654599417e+00
8.000000000000000444e-01 2.666666666666666630e-01 1.006460255265736015e+00
8.000000000000000444e-01 2.999999999999999889e-01 1.008154954928592195e+00
8.000000000000000444e-01 3.333333333333333148e-01 1.009384120297690535e+00
8.000000000000000444e-01 3.666666666666666408e-01 1.010113429326117584e+00
8.000000000000000444e-01 4.000000000000000222e-01 1.010319029248743172e+00
8.000000000000000444e-01 4.333333333333333481e-01 1.009986300526305225e+00
8.000000000000000444e-01 4.666666666666666741e-01 1.009110649715651675e+00
8.000000000000000444e-01 5.000000000000000000e-01 1.007700655644477195e+00
8.000000000000000444e-01 5.333333333333333259e-01 1.005783137918007997e+00
8.000000000000000444e-01 5.666666666666666519e-01 1.003408897226117036e+00
8.000000000000000444e-01 5.999999999999999778e-01 1.000657304212656085e+00
8.000000000000000444e-01 6.333333333333333037e-01 9.976378606905422775e-01
8.000000000000000444e-01 6.666666666666666297e-01 9.944874160708730981e-01
8.000000000000000444e-01 6.999999999999999556e-01 9.913627433378372489e-01
8.000000000000000444e-01 7.333333333333332815e-01 9.884293241164326949e-01
8.000000000000000444e-01 7.666666666666667185e-01 9.858480759541757843e-01
8.000000000000000444e-01 8.000000000000000444e-01 9.837621078300264887e-01
8.000000000000000444e-01 8.333333333333333703e-01 9.822853698831982561e-01
8.000000000000000444e-01 8.666666666666666963e-01 9.814944545792050334e-01
8.000000000000000444e-01 9.000000000000000222e-01 9.814241013060788221e-01
8.000000000000000444e-01 9.333333333333333481e-01 9.820663933682538538e-01
8.000000000000000444e-01 9.666666666666666741e-01 9.833732978195515173e-01
8.333333333333333703e-01 0.000000000000000000e+00 9.815659209273680519e-01
8.333333333333333703e-01 3.333333333333333287e-02 9.838330041586974550e-01
8.333333333333333703e-01 6.666666666666666574e-02 9.865547903050054801e-01
8.333333333333333703e-01 1.000000000000000056e-01 9.895922766238776092e-01
8.333333333333333703e-01 1.333333333333333315e-01 9.927994989672872528e-01
8.333333333333333703e-01 1.666666666666666574e-01 9.960320599568136535e-01
8.333333333333333703e-01 2.000000000000000111e-01 9.991543932758730762e-01
8.333333333333333703e-01 2.333333333333333370e-01 1.002045208468144155e+00
8.333333333333333703e-01 2.666666666666666630e-01 1.004600838151562536e+00
8.333333333333333703e-01 2.999999999999999889e-01 1.006736506656478181e+00
8.333333333333333703e-01 3.333333333333333148e-01 1.008385818916339938e+00
8.333333333333333703e-01 3.666666666666666408e-01 1.009499027758446354e+00
8.333333333333333703e-01 4.000000000000000222e-01 1.010040870998302642e+00
8.333333333333333703e-01 4.333333333333333481e-01 1.009988926875585058e+00
8.333333333333333703e-01 4.666666666666666741e-01 1.009333414531103479e+00
8.333333333333333703e-01 5.000000000000000000e-01 1.008079058523095872e+00
8.333333333333333703e-01 5.333333333333333259e-01 1.006249015498171362e+00
8.333333333333333703e-01 5.666666666666666519e-01 1.003890048657054779e+00
8.333333333333333703e-01 5.999999999999999778e-01 1.001077397281665116e+00
8.333333333333333703e-01 6.333333333333333037e-01 9.979174359299457508e-01
8.333333333333333703e-01 6.666666666666666297e-01 9.945464626795126328e-01
8.333333333333333703e-01 6.999999999999999556e-01 9.911247897795417705e-01
8.333333333333333703e-01 7.333333333333332815e-01 9.878264847694533390e-01
8.333333333333333703e-01 7.666666666666667185e-01 9.848262228572552957e-01
8.333333333333333703e-01 8.000000000000000444e-01 9.822853737876797720e-01
8.333333333333333703e-01 8.333333333333333703e-01 9.803394577935194976e-01
8.333333333333333703e-01 8.666666666666666963e-01 9.790885467059809999e-01
8.333333333333333703e-01 9.000000000000000222e-01 9.785913637949892330e-01
8.333333333333333703e-01 9.333333333333333481e-01 9.788631017585569527e-01
8.333333333333333703e-01 9.666666666666666741e-01 9.798765426313901239e-01
8.666666666666666963e-01 0.000000000000000000e+00 9.783140996589838601e-01
8.666666666666666963e-01 3.333333333333333287e-02 9.803901595532956703e-01
8.666666666666666963e-01 6.666666666666666574e-02 9.830253745729207182e-01
8.666666666666666963e-01 1.000000000000000056e-01 9.860847338165559250e-01
8.666666666666666963e-01 1.333333333333333315e-01 9.894194432945836448e-01
8.666666666666666963e-01 1.666666666666666574e-01 9.928757119433629930e-01
8.666666666666666963e-01 2.000000000000000111e-01 9.963030046845496868e-01
8.666666666666666963e-01 2.333333333333333370e-01 9.995610472399292235e-01
8.666666666666666963e-01 2.666666666666666630e-01 1.002525044277344346e+00
8.666666666666666963e-01 2.999999999999999889e-01 1.005088847315473544e+00
8.666666666666666963e-01 3.333333333333333148e-01 1.007166118862953708e+00
8.666666666666666963e-01 3.666666666666666408e-01 1.008689846259885670e+00
8.666666666666666963e-01 4.000000000000000222e-01 1.009610842986176316e+00
8.666666666666666963e-01 4.333333333333333481e-01 1.009896102729900935e+00
8.666666666666666963e-01 4.666666666666666741e-01 1.009527964819712409e+00
8.666666666666666963e-01 5.000000000000000000e-01 1.008504903795544472e+00
8.666666666666666963e-01 5.333333333333333259e-01 1.006844299891289651e+00
8.666666666666666963e-01 5.666666666666666519e-01 1.004586820666437008e+00
8.666666666666666963e-01 5.999999999999999778e-01 1.001801237689536883e+00
8.666666666666666963e-01 6.333333333333333037e-01 9.985879136888111685e-01
8.666666666666666963e-01 6.666666666666666297e-01 9.950791105868053155e-01
8.666666666666666963e-01 6.999999999999999556e-01 9.914348181792252968e-01
8.666666666666666963e-01 7.333333333333332815e-01 9.878338733432426855e-01
8.666666666666666963e-01 7.666666666666667185e-01 9.844613862325427567e-01
8.666666666666666963e-01 8.000000000000000444e-01 9.814944623480514885e-01
8.666666666666666963e-01 8.333333333333333703e-01 9.790885506068854882e-01
8.666666666666666963e-01 8.666666666666666963e-01 9.773663726587397127e-01
8.666666666666666963e-01 9.000000000000000222e-01 9.764105317249509586e-01
8.666666666666666963e-01 9.333333333333333481e-01 9.762599753402357861e-01
8.666666666666666963e-01 9.666666666666666741e-01 9.769098544337380119e-01
9.000000000000000222e-01 0.000000000000000000e+00 9.756706305378755051e-01
9.000000000000000222e-01 3.333333333333333287e-02 9.774702042672197555e-01
9.000000000000000222e-01 6.666666666666666574e-02 9.799209986032106912e-01
9.000000000000000222e-01 1.000000000000000056e-01 9.828969330263375159e-01
9.000000000000000222e-01 1.333333333333333315e-01 9.862520565604396827e-01
9.000000000000000222e-01 1.666666666666666574e-01 9.898290707628834006e-01
9.000000000000000222e-01 2.000000000000000111e-01 9.934680044409873734e-01
9.000000000000000222e-01 2.333333333333333370e-01 9.970142870738563090e-01
9.000000000000000222e-01 2.666666666666666630e-01 1.000325499637624738e+00
9.000000000000000222e-01 2.999999999999999889e-01 1.003276280609711968e+00
9.000000000000000222e-01 3.333333333333333148e-01 1.005761170032843266e+00
9.000000000000000222e-01 3.666666666666666408e-01 1.007695516404247149e+00
9.000000000000000222e-01 4.000000000000000222e-01 1.009014903598310031e+00
9.000000000000000222e-01 4.333333333333333481e-01 1.009673840642265841e+00
9.000000000000000222e-01 4.666666666666666741e-01 1.009644639556982471e+00
9.000000000000000222e-01 5.000000000000000000e-01 1.008917396560399915e+00
9.000000000000000222e-01 5.333333333333333259e-01 1.007501701701933428e+00
9.000000000000000222e-01 5.666666666666666519e-01 1.005430110217569784e+00
9.000000000000000222e-01 5.999999999999999778e-01 1.002762623645562456e+00
9.000000000000000222e-01 6.333333333333333037e-01 9.995906947380649443e-01
9.000000000000000222e-01 6.666666666666666297e-01 9.960388933185145843e-01
9.000000000000000222e-01 6.999999999999999556e-01 9.922625861516197743e-01
9.000000000000000222e-01 7.333333333333332815e-01 9.884408263699965280e-01
9.000000000000000222e-01 7.666666666666667185e-01 9.847648907443987687e-01
9.000000000000000222e-01 8.000000000000000444e-01 9.814241128534502145e-01
9.000000000000000222e-01 8.333333333333333703e-01 9.785913715367932086e-01
9.000000000000000222e-01 8.666666666666666963e-01 9.764105355983815349e-01
9.000000000000000222e-01 9.000000000000000222e-01 9.749874174033905661e-01
9.000000000000000222e-01 9.333333333333333481e-01 9.743847392272162455e-01
9.000000000000000222e-01 9.666666666666666741e-01 9.746207401284404659e-01
9.333333333333333481e-01 0.000000000000000000e+00 9.737642033908014971e-01
9.333333333333333481e-01 3.333333333333333287e-02 9.752193457958658884e-01
9.333333333333333481e-01 6.666666666666666574e-02 9.774012504492891606e-01
9.333333333333333481e-01 1.000000000000000056e-01 9.801965153727222324e-01
9.333333333333333481e-01 1.333333333333333315e-01 9.834668043061860487e-01
9.333333333333333481e-01 1.666666666666666574e-01 9.870567734119541914e-01
9.333333333333333481e-01 2.000000000000000111e-01 9.908026818522981394e-01
9.333333333333333481e-01 2.333333333333333370e-01 9.945410144953663600e-01
9.333333333333333481e-01 2.666666666666666630e-01 9.981163219377471307e-01
9.333333333333333481e-01 2.999999999999999889e-01 1.001387562937108733e+00
9.333333333333333481e-01 3.333333333333333148e-01 1.004232487586915967e+00
9.333333333333333481e-01 3.666666666666666408e-01 1.006549947551586444e+00
9.333333333333333481e-01 4.000000000000000222e-01 1.008260388230231008e+00
9.333333333333333481e-01 4.333333333333333481e-01 1.009305113352249261e+00
9.333333333333333481e-01 4.666666666666666741e-01 1.009645165932886668e+00
9.333333333333333481e-01 5.000000000000000000e-01 1.009260769901384025e+00
9.333333333333333481e-01 5.333333333333333259e-01 1.008152136861342640e+00
9.333333333333333481e-01 5.666666666666666519e-01 1.006342004530588197e+00
9.333333333333333481e-01 5.999999999999999778e-01 1.003879573953344595e+00
9.333333333333333481e-01 6.333333333333333037e-01 1.000844724277808462e+00
9.333333333333333481e-01 6.666666666666666297e-01 9.973507887668641159e-01
9.333333333333333481e-01 6.999999999999999556e-01 9.935440649167947003e-01
9.333333333333333481e-01 7.333333333333332815e-01 9.895987653844435794e-01
9.333333333333333481e-01 7.666666666666667185e-01 9.857072139886209339e-01
9.333333333333333481e-01 8.000000000000000444e-01 9.820664085665756771e-01
9.333333333333333481e-01 8.333333333333333703e-01 9.788631132404354007e-01
9.333333333333333481e-01 8.666666666666666963e-01 9.762599830188231076e-01
9.333333333333333481e-01 9.000000000000000222e-01 9.743847430616335847e-01
9.333333333333333481e-01 9.333333333333333481e-01 9.733234112862272358e-01
9.333333333333333481e-01 9.666666666666666741e-01 9.731174708416743258e-01
9.666666666666666741e-01 0.000000000000000000e+00 9.726814929254281594e-01
9.666666666666666741e-01 3.333333333333333287e-02 9.737449775968799459e-01
9.666666666666666741e-01 6.666666666666666574e-02 9.755917218802446778e-01
9.666666666666666741e-01 1.000000000000000056e-01 9.781235395825559342e-01
9.666666666666666741e-01 1.333333333333333315e-01 9.812132921015597198e-01
9.666666666666666741e-01 1.666666666666666574e-01 9.847121200102518790e-01
9.666666666666666741e-01 2.000000000000000111e-01 9.884576842537200481e-01
9.666666666666666741e-01 2.333333333333333370e-01 9.922828996828274573e-01
9.666666666666666741e-01 2.666666666666666630e-01 9.960244005872394002e-01
9.666666666666666741e-01 2.999999999999999889e-01 9.995299261598769025e-01
9.666666666666666741e-01 3.333333333333333148e-01 1.002663976380288258e+00
9.666666666666666741e-01 3.666666666666666408e-01 1.005311403827161554e+00
9.666666666666666741e-01 4.000000000000000222e-01 1.007378986457419190e+00
9.666666666666666741e-01 4.333333333333333481e-01 1.008795397529788307e+00
9.666666666666666741e-01 4.666666666666666741e-01 1.009510298729261235e+00
9.666666666666666741e-01 5.000000000000000000e-01 1.009493471734070225e+00
9.666666666666666741e-01 5.333333333333333259e-01 1.008734894368992663e+00
9.666666666666666741e-01 5.666666666666666519e-01 1.007246383260339995e+00
9.666666666666666741e-01 5.999999999999999778e-01 1.005064849249413417e+00
9.666666666666666741e-01 6.333333333333333037e-01 1.002256444171533589e+00
9.666666666666666741e-01 6.666666666666666297e-01 9.989201491406514144e-01
9.666666666666666741e-01 6.999999999999999556e-01 9.951889659508647012e-01
9.666666666666666741e-01 7.333333333333332815e-01 9.912270718840485717e-01
9.666666666666666741e-01 7.666666666666667185e-01 9.872221417675461907e-01
9.666666666666666741e-01 8.000000000000000444e-01 9.833733165263962572e-01
9.666666666666666741e-01 8.333333333333333703e-01 9.798765577211412392e-01
9.666666666666666741e-01 8.666666666666666963e-01 9.769098657965844534e-01
9.666666666666666741e-01 9.000000000000000222e-01 9.746207477084984916e-01
9.666666666666666741e-01 9.333333333333333481e-01 9.731174746175198509e-01
9.666666666666666741e-01 9.666666666666666741e-01 9.724645059986721796e-01
