# Supplementary material for: Quantum anomalous Hall crystals in moiré bands with higher Chern number
Source: Nat Commun. 2025 Jul 25;16:6875. doi: 10.1038/s41467-025-62224-9 (PMC12297688; doi:10.1038/s41467-025-62224-9)
Supplement: Supplementary file 3 — Source Data [file 41467_2025_62224_MOESM3_ESM.zip › Fig1g.txt]

# Structure factor S(q) for 2/3 filling of the ideal C=2 band in a 27 sites system. 1st column: qx. 2nd column: qy. 3rd column: S(q)x10⁻¹
0.000000000000000000e+00 5.773502691896257311e-01 1.797327342350970580e+00
-1.666666666666666852e-01 6.735753140545632789e-01 3.361764384277291517e-01
-3.333333333333333703e-01 7.698003589195010488e-01 1.818227732347019177e-01
-5.000000000000000000e-01 8.660254037844385966e-01 5.849772803619572858e-01
3.333333333333333703e-01 -7.698003589195010488e-01 1.666518285236941177e-01
1.666666666666666852e-01 -6.735753140545632789e-01 2.979132802919257639e-01
0.000000000000000000e+00 -5.773502691896257311e-01 1.762189735718048267e+00
1.666666666666666852e-01 6.735753140545632789e-01 3.361764384295035102e-01
0.000000000000000000e+00 7.698003589195009377e-01 1.869199073145143553e-01
-1.666666666666666574e-01 8.660254037844384856e-01 1.351217879794194554e-01
5.000000000000000000e-01 -6.735753140545632789e-01 1.818227732348861592e-01
3.333333333333333148e-01 -5.773502691896257311e-01 3.615991934028467414e-01
1.666666666666666574e-01 -4.811252243246881277e-01 5.770319760518123342e-01
3.333333333333333703e-01 7.698003589195010488e-01 1.818227732389527396e-01
1.666666666666666574e-01 8.660254037844384856e-01 1.351217879816318523e-01
5.000000000000000000e-01 -4.811252243246882387e-01 3.361764384244092518e-01
3.333333333333333703e-01 -3.849001794597504689e-01 5.889003131833614457e-01
5.000000000000000000e-01 8.660254037844385966e-01 5.849772804359854028e-01
6.666666666666666297e-01 -3.849001794597504689e-01 1.869199073163977098e-01
4.999999999999998890e-01 -2.886751345948128655e-01 1.797327342364068326e+00
-3.333333333333333703e-01 -7.698003589195010488e-01 1.666518285258640764e-01
-5.000000000000000000e-01 -6.735753140545632789e-01 1.818227732389411377e-01
6.666666666666667407e-01 -1.924500897298752899e-01 3.361764384244024795e-01
-1.666666666666666852e-01 -6.735753140545632789e-01 2.979132802920795853e-01
-3.333333333333333148e-01 -5.773502691896257311e-01 3.615991934087349202e-01
-5.000000000000000000e-01 -4.811252243246882387e-01 3.361764384294177455e-01
-6.666666666666666297e-01 -3.849001794597504689e-01 1.869199073144865997e-01
8.333333333333332593e-01 -9.622504486493754783e-02 1.818227732348829395e-01
5.000000000000000000e-01 -8.660254037844385966e-01 5.849772803619572858e-01
-1.666666666666666574e-01 -4.811252243246881277e-01 5.770319760573396906e-01
-3.333333333333333703e-01 -3.849001794597504689e-01 5.889003131954424486e-01
-4.999999999999998890e-01 -2.886751345948128655e-01 1.797327342350976132e+00
-6.666666666666667407e-01 -1.924500897298752899e-01 3.361764384276504369e-01
-8.333333333333332593e-01 -9.622504486493754783e-02 1.818227732346855141e-01
6.666666666666666297e-01 -5.773502691896258421e-01 1.351217879769540109e-01
0.000000000000000000e+00 -3.849001794597504689e-01 7.126610568236281251e-01
-1.666666666666666574e-01 -2.886751345948128655e-01 6.989347577598542527e-01
-3.333333333333333148e-01 -1.924500897298752344e-01 7.180659780635132439e-01
-5.000000000000000000e-01 -9.622504486493764497e-02 5.889003131943844060e-01
-6.666666666666666297e-01 0.000000000000000000e+00 3.615991934059933910e-01
-8.333333333333332593e-01 9.622504486493754783e-02 1.666518285215366768e-01
-5.000000000000000000e-01 -8.660254037844385966e-01 5.849772804359854028e-01
1.666666666666666574e-01 -2.886751345948128655e-01 6.989347577478177698e-01
0.000000000000000000e+00 -1.924500897298752344e-01 4.094787808843683430e-01
-1.666666666666666574e-01 -9.622504486493761722e-02 4.087476261965261037e-01
-3.333333333333333148e-01 0.000000000000000000e+00 6.989347577559987812e-01
-5.000000000000000000e-01 9.622504486493764497e-02 5.770319760565134626e-01
-6.666666666666667407e-01 1.924500897298752899e-01 2.979132802944561842e-01
-6.666666666666666297e-01 -5.773502691896258421e-01 1.351217879816621892e-01
3.333333333333333148e-01 -1.924500897298752344e-01 7.180659780502772760e-01
1.666666666666666574e-01 -9.622504486493761722e-02 4.087476261893349672e-01
0.000000000000000000e+00 0.000000000000000000e+00 0.000000000000000000e+00
-1.666666666666666574e-01 9.622504486493761722e-02 4.094787808842311749e-01
-3.333333333333333148e-01 1.924500897298752344e-01 7.126610568260809409e-01
-4.999999999999998890e-01 2.886751345948128655e-01 1.762189735742129004e+00
8.333333333333332593e-01 -2.886751345948129210e-01 1.351217879769454344e-01
5.000000000000000000e-01 -9.622504486493764497e-02 5.889003131832919458e-01
3.333333333333333148e-01 0.000000000000000000e+00 6.989347577475569784e-01
1.666666666666666574e-01 9.622504486493761722e-02 4.094787808841959253e-01
0.000000000000000000e+00 1.924500897298752344e-01 4.087476261967684654e-01
-1.666666666666666574e-01 2.886751345948128655e-01 6.989347577563203018e-01
-3.333333333333333703e-01 3.849001794597504689e-01 5.770319760565579825e-01
-8.333333333333332593e-01 -2.886751345948129210e-01 1.351217879794328613e-01
6.666666666666666297e-01 0.000000000000000000e+00 3.615991934027563137e-01
5.000000000000000000e-01 9.622504486493764497e-02 5.770319760517036434e-01
3.333333333333333148e-01 1.924500897298752344e-01 7.126610568234605925e-01
1.666666666666666574e-01 2.886751345948128655e-01 6.989347577599156480e-01
0.000000000000000000e+00 3.849001794597504689e-01 7.180659780637970169e-01
-1.666666666666666574e-01 4.811252243246881277e-01 5.889003131945532710e-01
8.333333333333332593e-01 9.622504486493754783e-02 1.666518285236906483e-01
6.666666666666667407e-01 1.924500897298752899e-01 2.979132802918829093e-01
4.999999999999998890e-01 2.886751345948128655e-01 1.762189735718094674e+00
3.333333333333333703e-01 3.849001794597504689e-01 5.770319760572739654e-01
1.666666666666666574e-01 4.811252243246881277e-01 5.889003131955425907e-01
8.333333333333332593e-01 2.886751345948129210e-01 9.710487434580249155e-02
6.666666666666666297e-01 3.849001794597504689e-01 1.278659285007865687e-01
5.000000000000000000e-01 4.811252243246882387e-01 2.979132802920010925e-01
3.333333333333333148e-01 5.773502691896257311e-01 3.615991934087397497e-01
1.000000000000000000e+00 0.000000000000000000e+00 5.849772803617959704e-01
-8.333333333333332593e-01 2.886751345948129210e-01 9.710487434447280519e-02
6.666666666666666297e-01 5.773502691896257311e-01 9.710487434656316086e-02
5.000000000000000000e-01 6.735753140545632789e-01 1.666518285258715149e-01
-1.000000000000000000e+00 0.000000000000000000e+00 5.849772803617959704e-01
-6.666666666666666297e-01 3.849001794597504689e-01 1.278659285054283834e-01
-5.000000000000000000e-01 4.811252243246882387e-01 2.979132802944361447e-01
-6.666666666666666297e-01 5.773502691896257311e-01 9.710487434448439314e-02
-1.666666666666666574e-01 -8.660254037844384856e-01 9.710487434652440020e-02
-3.333333333333333148e-01 5.773502691896257311e-01 3.615991934060904800e-01
-5.000000000000000000e-01 6.735753140545632789e-01 1.666518285215475015e-01
1.666666666666666574e-01 -8.660254037844384856e-01 9.710487434578239652e-02
0.000000000000000000e+00 -7.698003589195009377e-01 1.278659285008065249e-01
