# Supplementary material for: Quantum anomalous Hall crystals in moiré bands with higher Chern number
Source: Nat Commun. 2025 Jul 25;16:6875. doi: 10.1038/s41467-025-62224-9 (PMC12297688; doi:10.1038/s41467-025-62224-9)
Supplement: Supplementary file 3 — Source Data [file 41467_2025_62224_MOESM3_ESM.zip › Fig1h.txt]

# Pair-correlation function G(r) for 2/3 filling of the ideal C=2 band in a 27 sites system. 1st column: x. 2nd column: y. 3rd column: G(r) [normalized]
0.000000000000000000e+00 0.000000000000000000e+00 1.000000000000000000e+00
-1.305565935353425119e-02 2.261306532663317007e-02 9.993067244873294896e-01
-2.611131870706850239e-02 4.522613065326634013e-02 9.972381819014682902e-01
-3.916697806060275011e-02 6.783919597989949979e-02 9.938279461147578875e-01
-5.222263741413700477e-02 9.045226130653268026e-02 9.891310557124942671e-01
-6.527829676767125944e-02 1.130653266331658330e-01 9.832226674766991747e-01
-7.833395612120550022e-02 1.356783919597989996e-01 9.761962306944413914e-01
-9.138961547473976876e-02 1.582914572864321801e-01 9.681612391050850031e-01
-1.044452748282740095e-01 1.809045226130653605e-01 9.592406299186514440e-01
-1.175009341818082781e-01 2.035175879396985132e-01 9.495679094531246367e-01
-1.305565935353425189e-01 2.261306532663316660e-01 9.392840922157849048e-01
-1.436122528888767735e-01 2.487437185929648464e-01 9.285345444712639340e-01
-1.566679122424110004e-01 2.713567839195979992e-01 9.174658243978490724e-01
-1.697235715959452829e-01 2.939698492462312074e-01 9.062226088579535821e-01
-1.827792309494795375e-01 3.165829145728643601e-01 8.949447917423734022e-01
-1.958348903030137644e-01 3.391959798994975128e-01 8.837648310450135769e-01
-2.088905496565480191e-01 3.618090452261307211e-01 8.728054116356865899e-01
-2.219462090100823015e-01 3.844221105527637627e-01 8.621774785532625440e-01
-2.350018683636165562e-01 4.070351758793970265e-01 8.519786820287749141e-01
-2.480575277171507831e-01 4.296482412060301237e-01 8.422922608946477041e-01
-2.611131870706850377e-01 4.522613065326633319e-01 8.331863760837253663e-01
-2.741688464242192924e-01 4.748743718592964846e-01 8.247138911057927402e-01
-2.872245057777535471e-01 4.974874371859296929e-01 8.169125822185027141e-01
-3.002801651312878017e-01 5.201005025125629011e-01 8.098057479484733756e-01
-3.133358244848220009e-01 5.427135678391959983e-01 8.034031760715272252e-01
-3.263914838383563111e-01 5.653266331658290955e-01 7.977024164622474878e-01
-3.394471431918905657e-01 5.879396984924624148e-01 7.926903006266077245e-01
-3.525028025454248204e-01 6.105527638190955120e-01 7.883446434080862986e-01
-3.655584618989590751e-01 6.331658291457287202e-01 7.846360593934715855e-01
-3.786141212524932742e-01 6.557788944723618174e-01 7.815298259429372951e-01
-3.916697806060275289e-01 6.783919597989950256e-01 7.789877264557438785e-01
-4.047254399595618390e-01 7.010050251256282339e-01 7.769698113134045903e-01
-4.177810993130960382e-01 7.236180904522614421e-01 7.754360197095865326e-01
-4.308367586666303484e-01 7.462311557788945393e-01 7.743476130220104947e-01
-4.438924180201646030e-01 7.688442211055275255e-01 7.736683792062516440e-01
-4.569480773736988577e-01 7.914572864321608447e-01 7.733655775643538677e-01
-4.700037367272331124e-01 8.140703517587940530e-01 7.734106038125463378e-01
-4.830593960807673115e-01 8.366834170854271502e-01 7.737793662828265084e-01
-4.961150554343015662e-01 8.592964824120602474e-01 7.744523749841243365e-01
-5.091707147878358208e-01 8.819095477386934556e-01 7.754145557715479420e-01
-5.222263741413700755e-01 9.045226130653266639e-01 7.766548116968797766e-01
-5.352820334949043302e-01 9.271356783919598721e-01 7.781653624367171895e-01
-5.483376928484385848e-01 9.497487437185929693e-01 7.799409002473159935e-01
-5.613933522019728395e-01 9.723618090452261775e-01 7.819776069488324488e-01
-5.744490115555070942e-01 9.949748743718593857e-01 7.842720808147721767e-01
-5.875046709090413488e-01 1.017587939698492594e+00 7.868202248054085857e-01
-6.005603302625756035e-01 1.040201005025125802e+00 7.896161482634641571e-01
-6.136159896161098581e-01 1.062814070351758788e+00 7.926511329725263177e-01
-6.266716489696440018e-01 1.085427135678391997e+00 7.959127114106490097e-01
-6.397273083231784785e-01 1.108040201005025205e+00 7.993839002219933487e-01
-6.527829676767126221e-01 1.130653266331658191e+00 8.030426255462534968e-01
-6.658386270302468768e-01 1.153266331658291621e+00 8.068613691133347254e-01
-6.788942863837811315e-01 1.175879396984924830e+00 8.108070552037082157e-01
-6.919499457373153861e-01 1.198492462311557816e+00 8.148411890099693800e-01
-7.050056050908496408e-01 1.221105527638191024e+00 8.189202469616364555e-01
-7.180612644443837844e-01 1.243718592964824010e+00 8.229963095629894143e-01
-7.311169237979181501e-01 1.266331658291457440e+00 8.270179176199692339e-01
-7.441725831514524048e-01 1.288944723618090649e+00 8.309311237669410044e-01
-7.572282425049865484e-01 1.311557788944723635e+00 8.346807032958635242e-01
-7.702839018585209141e-01 1.334170854271356843e+00 8.382114817510409877e-01
-7.833395612120550577e-01 1.356783919597990051e+00 8.414697318442929674e-01
-7.963952205655893124e-01 1.379396984924623037e+00 8.444045891680763694e-01
-8.094508799191236781e-01 1.402010050251256468e+00 8.469694350664345173e-01
-8.225065392726578217e-01 1.424623115577889454e+00 8.491231959157244935e-01
-8.355621986261920764e-01 1.447236180904522884e+00 8.508315109373580931e-01
-8.486178579797265531e-01 1.469849246231156092e+00 8.520677254001828294e-01
-8.616735173332606967e-01 1.492462311557789079e+00 8.528136724801493873e-01
-8.747291766867949514e-01 1.515075376884422287e+00 8.530602148691860398e-01
-8.877848360403292061e-01 1.537688442211055051e+00 8.528075261447226607e-01
-9.008404953938634607e-01 1.560301507537688481e+00 8.520651015620991364e-01
-9.138961547473977154e-01 1.582914572864321689e+00 8.508514979213614993e-01
-9.269518141009318590e-01 1.605527638190954898e+00 8.491938120836260984e-01
-9.400074734544662247e-01 1.628140703517588106e+00 8.471269171726153457e-01
-9.530631328080003684e-01 1.650753768844221092e+00 8.446924841207277268e-01
-9.661187921615346230e-01 1.673366834170854300e+00 8.419378236728779497e-01
-9.791744515150689887e-01 1.695979899497487731e+00 8.389145899665743089e-01
-9.922301108686031323e-01 1.718592964824120495e+00 8.356773911501630403e-01
-1.005285770222137387e+00 1.741206030150753925e+00 8.322823550433092743e-01
-1.018341429575671642e+00 1.763819095477386911e+00 8.287856985229723472e-01
-1.031397088929205896e+00 1.786432160804020342e+00 8.252423481509111314e-01
-1.044452748282740151e+00 1.809045226130653328e+00 8.217046566369308191e-01
-1.057508407636274406e+00 1.831658291457286536e+00 8.182212552157619445e-01
-1.070564066989808660e+00 1.854271356783919744e+00 8.148360761239005212e-01
-1.083619726343342915e+00 1.876884422110552952e+00 8.115875723621616133e-01
-1.096675385696877170e+00 1.899497487437185939e+00 8.085081541203062994e-01
-1.109731045050411424e+00 1.922110552763819369e+00 8.056238529415640226e-01
-1.122786704403945679e+00 1.944723618090452355e+00 8.029542162423667362e-01
-1.135842363757479934e+00 1.967336683417085785e+00 8.005124264932445000e-01
-1.148898023111014188e+00 1.989949748743718771e+00 7.983056315073425724e-01
-1.161953682464548443e+00 2.012562814070351536e+00 7.963354651396749029e-01
-1.175009341818082698e+00 2.035175879396985188e+00 7.945987315002197571e-01
-1.188065001171616952e+00 2.057788944723617952e+00 7.930882207100661274e-01
-1.201120660525151207e+00 2.080402010050251604e+00 7.917936204163547043e-01
-1.214176319878685462e+00 2.103015075376884369e+00 7.907024848140171702e-01
-1.227231979232219716e+00 2.125628140703517577e+00 7.898012218368370974e-01
-1.240287638585753971e+00 2.148241206030150785e+00 7.890760594679433471e-01
-1.253343297939288004e+00 2.170854271356783993e+00 7.885139537290623002e-01
-1.266398957292822480e+00 2.193467336683417201e+00 7.881034037500443956e-01
-1.279454616646356957e+00 2.216080402010050410e+00 7.878351432744845617e-01
-1.292510275999890990e+00 2.238693467336683618e+00 7.877026828762212496e-01
-1.305565935353425244e+00 2.261306532663316382e+00 7.877026828762212496e-01
-1.318621594706959277e+00 2.283919597989949590e+00 7.878351432744845617e-01
-1.331677254060493754e+00 2.306532663316583243e+00 7.881034037500443956e-01
-1.344732913414028008e+00 2.329145728643216451e+00 7.885139537290623002e-01
-1.357788572767562263e+00 2.351758793969849659e+00 7.890760594679431250e-01
-1.370844232121096296e+00 2.374371859296482423e+00 7.898012218368367643e-01
-1.383899891474630772e+00 2.396984924623115631e+00 7.907024848140169482e-01
-1.396955550828164805e+00 2.419597989949748840e+00 7.917936204163549263e-01
-1.410011210181699282e+00 2.442211055276382048e+00 7.930882207100661274e-01
-1.423066869535233758e+00 2.464824120603015256e+00 7.945987315002197571e-01
-1.436122528888767569e+00 2.487437185929648020e+00 7.963354651396746808e-01
-1.449178188242301824e+00 2.510050251256281229e+00 7.983056315073424614e-01
-1.462233847595836300e+00 2.532663316582914881e+00 8.005124264932441669e-01
-1.475289506949370333e+00 2.555276381909547645e+00 8.029542162423665141e-01
-1.488345166302904810e+00 2.577889447236181297e+00 8.056238529415640226e-01
-1.501400825656439064e+00 2.600502512562814061e+00 8.085081541203061883e-01
-1.514456485009973097e+00 2.623115577889447270e+00 8.115875723621616133e-01
-1.527512144363507574e+00 2.645728643216080478e+00 8.148360761239004102e-01
-1.540567803717041828e+00 2.668341708542713686e+00 8.182212552157618335e-01
-1.553623463070576083e+00 2.690954773869347338e+00 8.217046566369307081e-01
-1.566679122424110115e+00 2.713567839195980103e+00 8.252423481509109093e-01
-1.579734781777644592e+00 2.736180904522612867e+00 8.287856985229720141e-01
-1.592790441131178625e+00 2.758793969849246075e+00 8.322823550433090523e-01
-1.605846100484713102e+00 2.781407035175879727e+00 8.356773911501629293e-01
-1.618901759838247356e+00 2.804020100502512935e+00 8.389145899665744199e-01
-1.631957419191781611e+00 2.826633165829146144e+00 8.419378236728779497e-01
-1.645013078545315643e+00 2.849246231155778908e+00 8.446924841207277268e-01
-1.658068737898850120e+00 2.871859296482412116e+00 8.471269171726153457e-01
-1.671124397252384153e+00 2.894472361809045768e+00 8.491938120836260984e-01
-1.684180056605918629e+00 2.917085427135678533e+00 8.508514979213614993e-01
-1.697235715959453106e+00 2.939698492462312185e+00 8.520651015620991364e-01
-1.710291375312986917e+00 2.962311557788944949e+00 8.528075261447224387e-01
-1.723347034666521393e+00 2.984924623115578157e+00 8.530602148691860398e-01
-1.736402694020055648e+00 3.007537688442210921e+00 8.528136724801494983e-01
-1.749458353373589903e+00 3.030150753768844574e+00 8.520677254001828294e-01
-1.762514012727124157e+00 3.052763819095477782e+00 8.508315109373580931e-01
-1.775569672080658412e+00 3.075376884422110102e+00 8.491231959157246045e-01
-1.788625331434192445e+00 3.097989949748743754e+00 8.469694350664347393e-01
-1.801680990787726921e+00 3.120603015075376963e+00 8.444045891680763694e-01
-1.814736650141261176e+00 3.143216080402010615e+00 8.414697318442929674e-01
-1.827792309494795431e+00 3.165829145728643379e+00 8.382114817510409877e-01
-1.840847968848329463e+00 3.188442211055276143e+00 8.346807032958635242e-01
-1.853903628201863718e+00 3.211055276381909795e+00 8.309311237669412264e-01
-1.866959287555397973e+00 3.233668341708543004e+00 8.270179176199690119e-01
-1.880014946908932449e+00 3.256281407035176212e+00 8.229963095629893033e-01
-1.893070606262466482e+00 3.278894472361809420e+00 8.189202469616364555e-01
-1.906126265616000737e+00 3.301507537688442184e+00 8.148411890099698240e-01
-1.919181924969534991e+00 3.324120603015075837e+00 8.108070552037083267e-01
-1.932237584323069246e+00 3.346733668341708601e+00 8.068613691133350585e-01
-1.945293243676603501e+00 3.369346733668341809e+00 8.030426255462534968e-01
-1.958348903030137977e+00 3.391959798994975461e+00 7.993839002219934597e-01
-1.971404562383671788e+00 3.414572864321608225e+00 7.959127114106492318e-01
-1.984460221737206265e+00 3.437185929648240990e+00 7.926511329725264288e-01
-1.997515881090740741e+00 3.459798994974874642e+00 7.896161482634642681e-01
-2.010571540444274774e+00 3.482412060301507850e+00 7.868202248054085857e-01
-2.023627199797809251e+00 3.505025125628141058e+00 7.842720808147721767e-01
-2.036682859151343283e+00 3.527638190954773822e+00 7.819776069488325598e-01
-2.049738518504877316e+00 3.550251256281407031e+00 7.799409002473159935e-01
-2.062794177858411793e+00 3.572864321608040683e+00 7.781653624367171895e-01
-2.075849837211946269e+00 3.595477386934673447e+00 7.766548116968797766e-01
-2.088905496565480302e+00 3.618090452261306655e+00 7.754145557715479420e-01
-2.101961155919014335e+00 3.640703517587939864e+00 7.744523749841241145e-01
-2.115016815272548811e+00 3.663316582914573072e+00 7.737793662828265084e-01
-2.128072474626082844e+00 3.685929648241205836e+00 7.734106038125463378e-01
-2.141128133979617321e+00 3.708542713567839488e+00 7.733655775643538677e-01
-2.154183793333151797e+00 3.731155778894472697e+00 7.736683792062516440e-01
-2.167239452686685830e+00 3.753768844221105905e+00 7.743476130220104947e-01
-2.180295112040219863e+00 3.776381909547738669e+00 7.754360197095865326e-01
-2.193350771393754339e+00 3.798994974874371877e+00 7.769698113134045903e-01
-2.206406430747288372e+00 3.821608040201005529e+00 7.789877264557438785e-01
-2.219462090100822849e+00 3.844221105527638738e+00 7.815298259429371841e-01
-2.232517749454357325e+00 3.866834170854271058e+00 7.846360593934718075e-01
-2.245573408807891358e+00 3.889447236180904710e+00 7.883446434080862986e-01
-2.258629068161425835e+00 3.912060301507537918e+00 7.926903006266077245e-01
-2.271684727514959867e+00 3.934673366834171571e+00 7.977024164622474878e-01
-2.284740386868494344e+00 3.957286432160804335e+00 8.034031760715270032e-01
-2.297796046222028377e+00 3.979899497487437543e+00 8.098057479484732646e-01
-2.310851705575562409e+00 4.002512562814070307e+00 8.169125822185024921e-01
-2.323907364929096886e+00 4.025125628140703071e+00 8.247138911057926292e-01
-2.336963024282631363e+00 4.047738693467336724e+00 8.331863760837251442e-01
-2.350018683636165395e+00 4.070351758793970376e+00 8.422922608946474821e-01
-2.363074342989699872e+00 4.092964824120604028e+00 8.519786820287749141e-01
-2.376130002343233905e+00 4.115577889447235904e+00 8.621774785532622110e-01
-2.389185661696767937e+00 4.138190954773869557e+00 8.728054116356864789e-01
-2.402241321050302414e+00 4.160804020100503209e+00 8.837648310450132438e-01
-2.415296980403836891e+00 4.183417085427135973e+00 8.949447917423731802e-01
-2.428352639757370923e+00 4.206030150753768737e+00 9.062226088579535821e-01
-2.441408299110904956e+00 4.228643216080402389e+00 9.174658243978487393e-01
-2.454463958464439433e+00 4.251256281407035154e+00 9.285345444712638230e-01
-2.467519617817973909e+00 4.273869346733668806e+00 9.392840922157849048e-01
-2.480575277171507942e+00 4.296482412060301570e+00 9.495679094531244147e-01
-2.493630936525041975e+00 4.319095477386935222e+00 9.592406299186513330e-01
-2.506686595878576007e+00 4.341708542713567986e+00 9.681612391050845590e-01
-2.519742255232110928e+00 4.364321608040201639e+00 9.761962306944410583e-01
-2.532797914585644961e+00 4.386934673366834403e+00 9.832226674766991747e-01
-2.545853573939178993e+00 4.409547738693468055e+00 9.891310557124942671e-01
-2.558909233292713914e+00 4.432160804020100819e+00 9.938279461147576654e-01
-2.571964892646247502e+00 4.454773869346733584e+00 9.972381819014682902e-01
-2.585020551999781979e+00 4.477386934673367236e+00 9.993067244873294896e-01
-2.598076211353316012e+00 4.500000000000000000e+00 1.000000000000000000e+00
1.305565935353425119e-02 2.261306532663317007e-02 9.993067244873191646e-01
0.000000000000000000e+00 4.522613065326634013e-02 9.978780670508415884e-01
-1.305565935353425119e-02 6.783919597989951367e-02 9.950931367275445139e-01
-2.611131870706849892e-02 9.045226130653268026e-02 9.909976937900996097e-01
-3.916697806060275011e-02 1.130653266331658607e-01 9.856581933045104327e-01
-5.222263741413700477e-02 1.356783919597989996e-01 9.791601515363831387e-01
-6.527829676767125944e-02 1.582914572864321801e-01 9.716060674124038510e-01
-7.833395612120552798e-02 1.809045226130653605e-01 9.631129637496642637e-01
-9.138961547473976876e-02 2.035175879396985410e-01 9.538096239721589598e-01
-1.044452748282740373e-01 2.261306532663316660e-01 9.438336083216543049e-01
-1.175009341818082781e-01 2.487437185929648464e-01 9.333281388831088377e-01
-1.305565935353425466e-01 2.713567839195980547e-01 9.224389449460692614e-01
-1.436122528888767735e-01 2.939698492462311519e-01 9.113111592982755527e-01
-1.566679122424110004e-01 3.165829145728643601e-01 9.000863521006529089e-01
-1.697235715959452829e-01 3.391959798994975128e-01 8.888997822402543436e-01
-1.827792309494795098e-01 3.618090452261306655e-01 8.778779368149636220e-01
-1.958348903030137644e-01 3.844221105527638738e-01 8.671364180694818291e-01
-2.088905496565480191e-01 4.070351758793969155e-01 8.567782241391334042e-01
-2.219462090100823015e-01 4.296482412060301237e-01 8.468924558724012508e-01
-2.350018683636165284e-01 4.522613065326632764e-01 8.375534673229034777e-01
-2.480575277171507831e-01 4.748743718592964846e-01 8.288204627553567017e-01
-2.611131870706850377e-01 4.974874371859296374e-01 8.207375287070474146e-01
-2.741688464242192924e-01 5.201005025125629011e-01 8.133340762581977579e-01
-2.872245057777535471e-01 5.427135678391959983e-01 8.066256566102829595e-01
-3.002801651312877462e-01 5.653266331658290955e-01 8.006151027046792823e-01
-3.133358244848220009e-01 5.879396984924623037e-01 7.952939412151571741e-01
-3.263914838383563111e-01 6.105527638190955120e-01 7.906440130173184588e-01
-3.394471431918905657e-01 6.331658291457287202e-01 7.866392362955905160e-01
-3.525028025454248204e-01 6.557788944723618174e-01 7.832474448326650629e-01
-3.655584618989590195e-01 6.783919597989950256e-01 7.804322346992768056e-01
-3.786141212524932742e-01 7.010050251256281229e-01 7.781547554148787738e-01
-3.916697806060275844e-01 7.236180904522614421e-01 7.763753865092211104e-01
-4.047254399595617835e-01 7.462311557788945393e-01 7.750552470535126970e-01
-4.177810993130960382e-01 7.688442211055277475e-01 7.741574938746855761e-01
-4.308367586666303484e-01 7.914572864321607337e-01 7.736483735088770519e-01
-4.438924180201646030e-01 8.140703517587940530e-01 7.734980031569003156e-01
-4.569480773736988577e-01 8.366834170854271502e-01 7.736808666259091805e-01
-4.700037367272330568e-01 8.592964824120602474e-01 7.741760221228438654e-01
-4.830593960807673115e-01 8.819095477386934556e-01 7.749670294550181637e-01
-4.961150554343015662e-01 9.045226130653265528e-01 7.760416143524258015e-01
-5.091707147878358208e-01 9.271356783919598721e-01 7.773910969367284762e-01
-5.222263741413700755e-01 9.497487437185929693e-01 7.790096195341057461e-01
-5.352820334949043302e-01 9.723618090452261775e-01 7.808932158102072085e-01
-5.483376928484385848e-01 9.949748743718592747e-01 7.830387683856371295e-01
-5.613933522019728395e-01 1.017587939698492594e+00 7.854429055096001644e-01
-5.744490115555070942e-01 1.040201005025125802e+00 7.881008889223967140e-01
-5.875046709090413488e-01 1.062814070351758788e+00 7.910055446783722521e-01
-6.005603302625756035e-01 1.085427135678391997e+00 7.941462864459314375e-01
-6.136159896161097471e-01 1.108040201005025205e+00 7.975082767298561359e-01
-6.266716489696442238e-01 1.130653266331658413e+00 8.010717657158299421e-01
-6.397273083231783675e-01 1.153266331658291399e+00 8.048116402200534703e-01
-6.527829676767126221e-01 1.175879396984924607e+00 8.086972067956015309e-01
-6.658386270302468768e-01 1.198492462311558038e+00 8.126922237065677956e-01
-6.788942863837811315e-01 1.221105527638191024e+00 8.167551865741963235e-01
-6.919499457373153861e-01 1.243718592964824232e+00 8.208398623953873097e-01
-7.050056050908495298e-01 1.266331658291457218e+00 8.248960567156260471e-01
-7.180612644443838954e-01 1.288944723618090649e+00 8.288705893863209662e-01
-7.311169237979181501e-01 1.311557788944723635e+00 8.327084459147381379e-01
-7.441725831514522937e-01 1.334170854271356843e+00 8.363540642553217719e-01
-7.572282425049866594e-01 1.356783919597990051e+00 8.397527112798109927e-01
-7.702839018585208031e-01 1.379396984924623037e+00 8.428518993268306891e-01
-7.833395612120550577e-01 1.402010050251256246e+00 8.456027913260936169e-01
-7.963952205655894234e-01 1.424623115577889676e+00 8.479615430971592094e-01
-8.094508799191235671e-01 1.447236180904522662e+00 8.498905335347708423e-01
-8.225065392726578217e-01 1.469849246231156092e+00 8.513594374263380171e-01
-8.355621986261922984e-01 1.492462311557789079e+00 8.523461014366008337e-01
-8.486178579797263311e-01 1.515075376884422287e+00 8.528371911013419293e-01
-8.616735173332606967e-01 1.537688442211055495e+00 8.528285851951037388e-01
-8.747291766867949514e-01 1.560301507537688259e+00 8.523255032265832920e-01
-8.877848360403292061e-01 1.582914572864321689e+00 8.513423616854772780e-01
-9.008404953938634607e-01 1.605527638190954898e+00 8.499023646151211420e-01
-9.138961547473976044e-01 1.628140703517588106e+00 8.480368437166909690e-01
-9.269518141009319701e-01 1.650753768844221092e+00 8.457843721224499456e-01
-9.400074734544661137e-01 1.673366834170854300e+00 8.431896838622139345e-01
-9.530631328080003684e-01 1.695979899497487509e+00 8.403024375937786505e-01
-9.661187921615347340e-01 1.718592964824120939e+00 8.371758681411317626e-01
-9.791744515150688777e-01 1.741206030150753703e+00 8.338653726211294748e-01
-9.922301108686031323e-01 1.763819095477387133e+00 8.304270793528447658e-01
-1.005285770222137387e+00 1.786432160804019897e+00 8.269164473240003810e-01
-1.018341429575671642e+00 1.809045226130653328e+00 8.233869418004667873e-01
-1.031397088929205896e+00 1.831658291457286536e+00 8.198888278416780473e-01
-1.044452748282740151e+00 1.854271356783919744e+00 8.164681182214066357e-01
-1.057508407636274406e+00 1.876884422110552952e+00 8.131657057937262678e-01
-1.070564066989808660e+00 1.899497487437185939e+00 8.100167029692542098e-01
-1.083619726343342915e+00 1.922110552763819147e+00 8.070500029815593779e-01
-1.096675385696877170e+00 1.944723618090452577e+00 8.042880693423758443e-01
-1.109731045050411424e+00 1.967336683417085341e+00 8.017469516181943145e-01
-1.122786704403945679e+00 1.989949748743718771e+00 7.994365177057595195e-01
-1.135842363757479934e+00 2.012562814070351980e+00 7.973608854102407495e-01
-1.148898023111014188e+00 2.035175879396984744e+00 7.955190295735220518e-01
-1.161953682464548443e+00 2.057788944723618396e+00 7.939055354572494005e-01
-1.175009341818082698e+00 2.080402010050251160e+00 7.925114647077451391e-01
-1.188065001171616952e+00 2.103015075376884369e+00 7.913252971236117705e-01
-1.201120660525151207e+00 2.125628140703517577e+00 7.903339096717866274e-01
-1.214176319878685462e+00 2.148241206030150785e+00 7.895235537697952166e-01
-1.227231979232219716e+00 2.170854271356783993e+00 7.888807927457074376e-01
-1.240287638585753971e+00 2.193467336683417201e+00 7.883933635399792417e-01
-1.253343297939288448e+00 2.216080402010050410e+00 7.880509300292060093e-01
-1.266398957292822702e+00 2.238693467336683618e+00 7.878456997063835177e-01
-1.279454616646356957e+00 2.261306532663316382e+00 7.877728806971052711e-01
-1.292510275999890990e+00 2.283919597989949590e+00 7.878309620578702877e-01
-1.305565935353425244e+00 2.306532663316582799e+00 7.880218068071389581e-01
-1.318621594706959499e+00 2.329145728643216451e+00 7.883505539856598965e-01
-1.331677254060493976e+00 2.351758793969849215e+00 7.888253330250362128e-01
-1.344732913414028008e+00 2.374371859296482867e+00 7.894568006128079851e-01
-1.357788572767562263e+00 2.396984924623115631e+00 7.902575168675239903e-01
-1.370844232121096518e+00 2.419597989949748840e+00 7.912411837705125572e-01
-1.383899891474630772e+00 2.442211055276382048e+00 7.924217742418643295e-01
-1.396955550828165027e+00 2.464824120603015700e+00 7.938125848088940506e-01
-1.410011210181699504e+00 2.487437185929648464e+00 7.954252483265843443e-01
-1.423066869535233314e+00 2.510050251256281229e+00 7.972687455263406386e-01
-1.436122528888767791e+00 2.532663316582914881e+00 7.993484551774014957e-01
-1.449178188242302268e+00 2.555276381909548089e+00 8.016652822669597667e-01
-1.462233847595836300e+00 2.577889447236181297e+00 8.042149018055134713e-01
-1.475289506949370777e+00 2.600502512562814506e+00 8.069871526553070717e-01
-1.488345166302904810e+00 2.623115577889447270e+00 8.099656112251008011e-01
-1.501400825656439064e+00 2.645728643216080922e+00 8.131273690890210570e-01
-1.514456485009973319e+00 2.668341708542713686e+00 8.164430317382422864e-01
-1.527512144363507796e+00 2.690954773869347338e+00 8.198769479777376912e-01
-1.540567803717041828e+00 2.713567839195980547e+00 8.233876711960254058e-01
-1.553623463070576083e+00 2.736180904522613311e+00 8.269286451590049936e-01
-1.566679122424110338e+00 2.758793969849246075e+00 8.304490984300598733e-01
-1.579734781777644592e+00 2.781407035175879727e+00 8.338951233312651423e-01
-1.592790441131178847e+00 2.804020100502512935e+00 8.372109078673648508e-01
-1.605846100484713324e+00 2.826633165829146588e+00 8.403400825526547990e-01
-1.618901759838247356e+00 2.849246231155779352e+00 8.432271388979677429e-01
-1.631957419191781611e+00 2.871859296482412116e+00 8.458188726736360907e-01
-1.645013078545316088e+00 2.894472361809045768e+00 8.480658031503544025e-01
-1.658068737898850120e+00 2.917085427135678977e+00 8.499235194519815240e-01
-1.671124397252384597e+00 2.939698492462312185e+00 8.513539069760942546e-01
-1.684180056605918852e+00 2.962311557788945393e+00 8.523262105141311551e-01
-1.697235715959452662e+00 2.984924623115578157e+00 8.528178961181938078e-01
-1.710291375312987139e+00 3.007537688442211810e+00 8.528152807248013945e-01
-1.723347034666521616e+00 3.030150753768844574e+00 8.523139067967777649e-01
-1.736402694020055648e+00 3.052763819095477782e+00 8.513186484641112051e-01
-1.749458353373590125e+00 3.075376884422111434e+00 8.498435454693127333e-01
-1.762514012727124157e+00 3.097989949748743754e+00 8.479113712594759100e-01
-1.775569672080658412e+00 3.120603015075376963e+00 8.455529514111611578e-01
-1.788625331434192667e+00 3.143216080402010615e+00 8.428062578266550808e-01
-1.801680990787727143e+00 3.165829145728643823e+00 8.397153124261030888e-01
-1.814736650141261176e+00 3.188442211055277031e+00 8.363289410445817751e-01
-1.827792309494795431e+00 3.211055276381909795e+00 8.326994236459830390e-01
-1.840847968848329463e+00 3.233668341708543004e+00 8.288810905724532940e-01
-1.853903628201863940e+00 3.256281407035176656e+00 8.249289162196807856e-01
-1.866959287555398417e+00 3.278894472361809420e+00 8.208971612046833677e-01
-1.880014946908932449e+00 3.301507537688442628e+00 8.168381117951712955e-01
-1.893070606262466482e+00 3.324120603015075837e+00 8.128009611976231286e-01
-1.906126265616000959e+00 3.346733668341709045e+00 8.088308714276085665e-01
-1.919181924969534991e+00 3.369346733668341809e+00 8.049682471472802137e-01
-1.932237584323069468e+00 3.391959798994975461e+00 8.012482443413339039e-01
-1.945293243676603945e+00 3.414572864321608670e+00 7.977005273444510713e-01
-1.958348903030137755e+00 3.437185929648241878e+00 7.943492778871177329e-01
-1.971404562383672232e+00 3.459798994974874642e+00 7.912134498620477796e-01
-1.984460221737206487e+00 3.482412060301507850e+00 7.883072537977175998e-01
-1.997515881090740741e+00 3.505025125628141502e+00 7.856408459115569176e-01
-2.010571540444275218e+00 3.527638190954774267e+00 7.832211884292533677e-01
-2.023627199797809251e+00 3.550251256281407031e+00 7.810530408876591446e-01
-2.036682859151343283e+00 3.572864321608040683e+00 7.791400366309978454e-01
-2.049738518504877760e+00 3.595477386934673891e+00 7.774857948557915011e-01
-2.062794177858412237e+00 3.618090452261306655e+00 7.760950164954998343e-01
-2.075849837211946269e+00 3.640703517587940308e+00 7.749745120388487063e-01
-2.088905496565480302e+00 3.663316582914573072e+00 7.741341110642081524e-01
-2.101961155919014779e+00 3.685929648241206724e+00 7.735874068052047692e-01
-2.115016815272548811e+00 3.708542713567839488e+00 7.733522943420280127e-01
-2.128072474626083288e+00 3.731155778894472697e+00 7.734512678866379831e-01
-2.141128133979617765e+00 3.753768844221106349e+00 7.739114508966250527e-01
-2.154183793333151353e+00 3.776381909547739113e+00 7.747643421650886042e-01
-2.167239452686685830e+00 3.798994974874371877e+00 7.760452713071167574e-01
-2.180295112040220307e+00 3.821608040201005529e+00 7.777925678791602904e-01
-2.193350771393754339e+00 3.844221105527638738e+00 7.800464593832133753e-01
-2.206406430747288816e+00 3.866834170854272390e+00 7.828477242639093614e-01
-2.219462090100822849e+00 3.889447236180904710e+00 7.862361363371292988e-01
-2.232517749454357325e+00 3.912060301507537918e+00 7.902487465300397362e-01
-2.245573408807891358e+00 3.934673366834171571e+00 7.949180560148759733e-01
-2.258629068161425835e+00 3.957286432160804779e+00 8.002701414576870453e-01
-2.271684727514959867e+00 3.979899497487437543e+00 8.063227978909041083e-01
-2.284740386868494344e+00 4.002512562814071195e+00 8.130837674154739458e-01
-2.297796046222028377e+00 4.025125628140703959e+00 8.205491223645573484e-01
-2.310851705575562853e+00 4.047738693467336724e+00 8.287018696058727762e-01
-2.323907364929096886e+00 4.070351758793970376e+00 8.375108382909586258e-01
-2.336963024282631363e+00 4.092964824120604028e+00 8.469299066283275668e-01
-2.350018683636165395e+00 4.115577889447236792e+00 8.568976143023250280e-01
-2.363074342989699872e+00 4.138190954773869557e+00 8.673371962068555652e-01
-2.376130002343233905e+00 4.160804020100503209e+00 8.781570605234662041e-01
-2.389185661696768381e+00 4.183417085427135973e+00 8.892517202341375659e-01
-2.402241321050302858e+00 4.206030150753769625e+00 9.005031723740617444e-01
-2.415296980403836891e+00 4.228643216080402389e+00 9.117827042038191276e-01
-2.428352639757370923e+00 4.251256281407035154e+00 9.229530905524914175e-01
-2.441408299110905400e+00 4.273869346733668806e+00 9.338711324058068808e-01
-2.454463958464439877e+00 4.296482412060302458e+00 9.443904739301814955e-01
-2.467519617817973909e+00 4.319095477386935222e+00 9.543646240471518327e-01
-2.480575277171507942e+00 4.341708542713568875e+00 9.636500998619954572e-01
-2.493630936525041975e+00 4.364321608040201639e+00 9.721096030893927598e-01
-2.506686595878576895e+00 4.386934673366834403e+00 9.796151373985885202e-01
-2.519742255232110928e+00 4.409547738693468055e+00 9.860509745031849071e-01
-2.532797914585644961e+00 4.432160804020100819e+00 9.913163799101832874e-01
-2.545853573939179881e+00 4.454773869346734472e+00 9.953280154586385819e-01
-2.558909233292713470e+00 4.477386934673367236e+00 9.980219449355725025e-01
-2.571964892646247947e+00 4.500000000000000000e+00 9.993551808522939117e-01
-2.585020551999781979e+00 4.522613065326633652e+00 9.993067244873191646e-01
2.611131870706850239e-02 4.522613065326634013e-02 9.972381819014275450e-01
1.305565935353425119e-02 6.783919597989951367e-02 9.950931367275146489e-01
0.000000000000000000e+00 9.045226130653268026e-02 9.916230256568828727e-01
-1.305565935353424946e-02 1.130653266331658330e-01 9.868851910168739971e-01
-2.611131870706850239e-02 1.356783919597990273e-01 9.809566699081344598e-01
-3.916697806060275011e-02 1.582914572864321801e-01 9.739322984217011481e-01
-5.222263741413699784e-02 1.809045226130653605e-01 9.659224109815849335e-01
-6.527829676767125944e-02 2.035175879396985132e-01 9.570502062330786819e-01
-7.833395612120550022e-02 2.261306532663317215e-01 9.474488601360843143e-01
-9.138961547473976876e-02 2.487437185929648464e-01 9.372584732889348569e-01
-1.044452748282740095e-01 2.713567839195979992e-01 9.266229428283125902e-01
-1.175009341818082781e-01 2.939698492462312074e-01 9.156868494717166351e-01
-1.305565935353425189e-01 3.165829145728643601e-01 9.045924474559944306e-01
-1.436122528888767735e-01 3.391959798994975683e-01 8.934768394564704952e-01
-1.566679122424110560e-01 3.618090452261307211e-01 8.824694103253036825e-01
-1.697235715959452829e-01 3.844221105527638738e-01 8.716895830303416082e-01
-1.827792309494795375e-01 4.070351758793970820e-01 8.612449479411321551e-01
-1.958348903030137922e-01 4.296482412060301237e-01 8.512298030798659543e-01
-2.088905496565480746e-01 4.522613065326633319e-01 8.417241286429547609e-01
-2.219462090100823015e-01 4.748743718592964846e-01 8.327930045221300093e-01
-2.350018683636165562e-01 4.974874371859296929e-01 8.244864652184128451e-01
-2.480575277171508108e-01 5.201005025125629011e-01 8.168397729238240368e-01
-2.611131870706850933e-01 5.427135678391961093e-01 8.098740770739957240e-01
-2.741688464242192924e-01 5.653266331658292065e-01 8.035974177212009684e-01
-2.872245057777535471e-01 5.879396984924623037e-01 7.980060209448113229e-01
-3.002801651312878017e-01 6.105527638190955120e-01 7.930858274334743330e-01
-3.133358244848220009e-01 6.331658291457287202e-01 7.888141904914951485e-01
-3.263914838383563111e-01 6.557788944723618174e-01 7.851616771141745055e-01
-3.394471431918905657e-01 6.783919597989950256e-01 7.820939054409214997e-01
-3.525028025454247649e-01 7.010050251256281229e-01 7.795733537574640604e-01
-3.655584618989590195e-01 7.236180904522613311e-01 7.775610801412446982e-01
-3.786141212524933297e-01 7.462311557788945393e-01 7.760182976316406522e-01
-3.916697806060275289e-01 7.688442211055277475e-01 7.749077572146766402e-01
-4.047254399595617835e-01 7.914572864321608447e-01 7.741948996561597296e-01
-4.177810993130960382e-01 8.140703517587938309e-01 7.738487469827680654e-01
-4.308367586666303484e-01 8.366834170854271502e-01 7.738425148613996551e-01
-4.438924180201646030e-01 8.592964824120602474e-01 7.741539379147583944e-01
-4.569480773736988022e-01 8.819095477386934556e-01 7.747653107846143028e-01
-4.700037367272330568e-01 9.045226130653265528e-01 7.756632581682663119e-01
-4.830593960807673115e-01 9.271356783919597611e-01 7.768382567781745296e-01
-4.961150554343015662e-01 9.497487437185929693e-01 7.782839409025895661e-01
-5.091707147878358208e-01 9.723618090452261775e-01 7.799962307007568540e-01
-5.222263741413700755e-01 9.949748743718592747e-01 7.819723283140098680e-01
-5.352820334949043302e-01 1.017587939698492372e+00 7.842096311242290341e-01
-5.483376928484385848e-01 1.040201005025125802e+00 7.867046139075329902e-01
-5.613933522019728395e-01 1.062814070351758788e+00 7.894517321357702455e-01
-5.744490115555070942e-01 1.085427135678391997e+00 7.924423972562559815e-01
-5.875046709090413488e-01 1.108040201005025205e+00 7.956640714808976833e-01
-6.005603302625754925e-01 1.130653266331658191e+00 7.990995245545423620e-01
-6.136159896161099692e-01 1.153266331658291621e+00 8.027262883276514716e-01
-6.266716489696440018e-01 1.175879396984924607e+00 8.065163369683434613e-01
-6.397273083231783675e-01 1.198492462311557816e+00 8.104360116039157624e-01
-6.527829676767126221e-01 1.221105527638191024e+00 8.144461984163290369e-01
-6.658386270302468768e-01 1.243718592964824232e+00 8.185027590958159349e-01
-6.788942863837811315e-01 1.266331658291457440e+00 8.225572024666426563e-01
-6.919499457373152751e-01 1.288944723618090205e+00 8.265575764278882964e-01
-7.050056050908496408e-01 1.311557788944723635e+00 8.304495504771891579e-01
-7.180612644443838954e-01 1.334170854271356843e+00 8.341776513566684370e-01
-7.311169237979180391e-01 1.356783919597990051e+00 8.376866080853163643e-01
-7.441725831514524048e-01 1.379396984924623037e+00 8.409227580724820683e-01
-7.572282425049865484e-01 1.402010050251256246e+00 8.438354633267861615e-01
-7.702839018585208031e-01 1.424623115577889454e+00 8.463784850912008384e-01
-7.833395612120551688e-01 1.447236180904522884e+00 8.485112665739739102e-01
-7.963952205655893124e-01 1.469849246231155648e+00 8.502000767485190513e-01
-8.094508799191235671e-01 1.492462311557789079e+00 8.514189733238581859e-01
-8.225065392726580438e-01 1.515075376884422287e+00 8.521505497254738826e-01
-8.355621986261920764e-01 1.537688442211055495e+00 8.523864389932026553e-01
-8.486178579797263311e-01 1.560301507537688481e+00 8.521275565630592741e-01
-8.616735173332606967e-01 1.582914572864321467e+00 8.513840735802330473e-01
-8.747291766867949514e-01 1.605527638190954898e+00 8.501751222959046395e-01
-8.877848360403292061e-01 1.628140703517588106e+00 8.485282448319206861e-01
-9.008404953938632387e-01 1.650753768844221092e+00 8.464786057695573573e-01
-9.138961547473977154e-01 1.673366834170854300e+00 8.440679972767096695e-01
-9.269518141009318590e-01 1.695979899497487509e+00 8.413436725224410218e-01
-9.400074734544661137e-01 1.718592964824120495e+00 8.383570486873049843e-01
-9.530631328080004794e-01 1.741206030150753925e+00 8.351623247776585046e-01
-9.661187921615346230e-01 1.763819095477386911e+00 8.318150615809715154e-01
-9.791744515150688777e-01 1.786432160804020342e+00 8.283707714207715345e-01
-9.922301108686031323e-01 1.809045226130653106e+00 8.248835639222461547e-01
-1.005285770222137387e+00 1.831658291457286536e+00 8.214048908899053147e-01
-1.018341429575671642e+00 1.854271356783919744e+00 8.179824287959939211e-01
-1.031397088929205896e+00 1.876884422110552952e+00 8.146591315030451419e-01
-1.044452748282740151e+00 1.899497487437185939e+00 8.114724789566256646e-01
-1.057508407636274406e+00 1.922110552763819147e+00 8.084539399723721376e-01
-1.070564066989808660e+00 1.944723618090452355e+00 8.056286592065244889e-01
-1.083619726343342915e+00 1.967336683417085785e+00 8.030153702441641395e-01
-1.096675385696877170e+00 1.989949748743718549e+00 8.006265287567311262e-01
-1.109731045050411424e+00 2.012562814070351980e+00 7.984686521419843697e-01
-1.122786704403945679e+00 2.035175879396985188e+00 7.965428452080490773e-01
-1.135842363757479934e+00 2.057788944723617952e+00 7.948454855057526247e-01
-1.148898023111014188e+00 2.080402010050251604e+00 7.933690370174135698e-01
-1.161953682464548443e+00 2.103015075376884369e+00 7.921029572005146013e-01
-1.175009341818082698e+00 2.125628140703517577e+00 7.910346599435597037e-01
-1.188065001171616952e+00 2.148241206030150785e+00 7.901504958589008476e-01
-1.201120660525151207e+00 2.170854271356783993e+00 7.894367115138430924e-01
-1.214176319878685462e+00 2.193467336683417201e+00 7.888803506501561591e-01
-1.227231979232219494e+00 2.216080402010050410e+00 7.884700630929524223e-01
-1.240287638585753971e+00 2.238693467336683618e+00 7.881967908024735125e-01
-1.253343297939288448e+00 2.261306532663316826e+00 7.880543052500045276e-01
-1.266398957292822480e+00 2.283919597989949590e+00 7.880395758522584782e-01
-1.279454616646356735e+00 2.306532663316582799e+00 7.881529554080433098e-01
-1.292510275999890768e+00 2.329145728643216007e+00 7.883981751611810473e-01
-1.305565935353425244e+00 2.351758793969849215e+00 7.887821490657870305e-01
-1.318621594706959499e+00 2.374371859296482423e+00 7.893145938455868871e-01
-1.331677254060493754e+00 2.396984924623116076e+00 7.900074783032404735e-01
-1.344732913414027786e+00 2.419597989949748396e+00 7.908743218323368573e-01
-1.357788572767562263e+00 2.442211055276382048e+00 7.919293680003014479e-01
-1.370844232121096296e+00 2.464824120603015256e+00 7.931866642002339818e-01
-1.383899891474630772e+00 2.487437185929648464e+00 7.946590825238185607e-01
-1.396955550828165027e+00 2.510050251256281229e+00 7.963573200177469502e-01
-1.410011210181699060e+00 2.532663316582914437e+00 7.982889182132099082e-01
-1.423066869535233314e+00 2.555276381909547645e+00 8.004573421583811577e-01
-1.436122528888767791e+00 2.577889447236181297e+00 8.028611580763955757e-01
-1.449178188242301824e+00 2.600502512562814061e+00 8.054933462030864355e-01
-1.462233847595836300e+00 2.623115577889447270e+00 8.083407813693499477e-01
-1.475289506949370333e+00 2.645728643216080478e+00 8.113839085768337345e-01
-1.488345166302904587e+00 2.668341708542713686e+00 8.145966343225631290e-01
-1.501400825656439064e+00 2.690954773869346450e+00 8.179464469607683474e-01
-1.514456485009973319e+00 2.713567839195980103e+00 8.213947711993792034e-01
-1.527512144363507574e+00 2.736180904522613311e+00 8.248975532055966564e-01
-1.540567803717041606e+00 2.758793969849246075e+00 8.284060640611213833e-01
-1.553623463070576083e+00 2.781407035175879283e+00 8.318679008025622323e-01
-1.566679122424110115e+00 2.804020100502512491e+00 8.352281563497181427e-01
-1.579734781777644592e+00 2.826633165829146144e+00 8.384307225964330312e-01
-1.592790441131178847e+00 2.849246231155779352e+00 8.414196851218268547e-01
-1.605846100484713102e+00 2.871859296482412116e+00 8.441407636391485836e-01
-1.618901759838247134e+00 2.894472361809045324e+00 8.465427496461691570e-01
-1.631957419191781611e+00 2.917085427135678533e+00 8.485788919199498404e-01
-1.645013078545315643e+00 2.939698492462312185e+00 8.502081815808433252e-01
-1.658068737898850120e+00 2.962311557788944949e+00 8.513964914271725526e-01
-1.671124397252384597e+00 2.984924623115578157e+00 8.521175290236524535e-01
-1.684180056605918407e+00 3.007537688442210921e+00 8.523535694455567358e-01
-1.697235715959452662e+00 3.030150753768844574e+00 8.520959413967723606e-01
-1.710291375312987139e+00 3.052763819095477338e+00 8.513452493309623392e-01
-1.723347034666521393e+00 3.075376884422110990e+00 8.501113238593271948e-01
-1.736402694020055648e+00 3.097989949748744198e+00 8.484129027401127177e-01
-1.749458353373589903e+00 3.120603015075376518e+00 8.462770547112374864e-01
-1.762514012727123935e+00 3.143216080402010171e+00 8.437383679461500918e-01
-1.775569672080658412e+00 3.165829145728643379e+00 8.408379336006441829e-01
-1.788625331434192667e+00 3.188442211055277031e+00 8.376221624263703314e-01
-1.801680990787726921e+00 3.211055276381909795e+00 8.341414784566452134e-01
-1.814736650141260954e+00 3.233668341708542560e+00 8.304489380856306946e-01
-1.827792309494795209e+00 3.256281407035176212e+00 8.265988252982945372e-01
-1.840847968848329463e+00 3.278894472361809420e+00 8.226452742784323702e-01
-1.853903628201863940e+00 3.301507537688442184e+00 8.186409691176448344e-01
-1.866959287555397973e+00 3.324120603015075837e+00 8.146359669399928505e-01
-1.880014946908932227e+00 3.346733668341708601e+00 8.106766855892335588e-01
-1.893070606262466482e+00 3.369346733668341809e+00 8.068050903081297465e-01
-1.906126265616000737e+00 3.391959798994975017e+00 8.030581058384119730e-01
-1.919181924969534991e+00 3.414572864321608225e+00 7.994672713956713084e-01
-1.932237584323069468e+00 3.437185929648241878e+00 7.960586463669248047e-01
-1.945293243676603279e+00 3.459798994974874642e+00 7.928529646983795143e-01
-1.958348903030137755e+00 3.482412060301507406e+00 7.898660261494724333e-01
-1.971404562383672232e+00 3.505025125628141058e+00 7.871093032400585665e-01
-1.984460221737206265e+00 3.527638190954774267e+00 7.845907341433318027e-01
-1.997515881090740741e+00 3.550251256281407031e+00 7.823156642791473381e-01
-2.010571540444274774e+00 3.572864321608039795e+00 7.802878932025717473e-01
-2.023627199797808807e+00 3.595477386934673447e+00 7.785107787752906239e-01
-2.036682859151343283e+00 3.618090452261306655e+00 7.769883477157421003e-01
-2.049738518504877760e+00 3.640703517587939864e+00 7.757263605544603147e-01
-2.062794177858411793e+00 3.663316582914573072e+00 7.747332798237033247e-01
-2.075849837211945825e+00 3.685929648241205836e+00 7.740210929765612979e-01
-2.088905496565480302e+00 3.708542713567839488e+00 7.736059459946775796e-01
-2.101961155919014335e+00 3.731155778894472252e+00 7.735085497845394231e-01
-2.115016815272548811e+00 3.753768844221105905e+00 7.737543291065813733e-01
-2.128072474626083288e+00 3.776381909547739113e+00 7.743732927073921912e-01
-2.141128133979617321e+00 3.798994974874371877e+00 7.753996132676980180e-01
-2.154183793333151353e+00 3.821608040201005085e+00 7.768709164345377616e-01
-2.167239452686685830e+00 3.844221105527638294e+00 7.788272892413098392e-01
-2.180295112040219863e+00 3.866834170854271502e+00 7.813100292774970423e-01
-2.193350771393754339e+00 3.889447236180905154e+00 7.843601666805493089e-01
-2.206406430747288372e+00 3.912060301507537474e+00 7.880168010115506938e-01
-2.219462090100822849e+00 3.934673366834170682e+00 7.923153039775179263e-01
-2.232517749454357325e+00 3.957286432160804335e+00 7.972854464293643861e-01
-2.245573408807891358e+00 3.979899497487437543e+00 8.029495137805228167e-01
-2.258629068161425835e+00 4.002512562814070307e+00 8.093204776860275507e-01
-2.271684727514959867e+00 4.025125628140703959e+00 8.164002932811550428e-01
-2.284740386868493900e+00 4.047738693467336724e+00 8.241783903558088653e-01
-2.297796046222028377e+00 4.070351758793969488e+00 8.326304234663799431e-01
-2.310851705575562853e+00 4.092964824120603140e+00 8.417173401762921836e-01
-2.323907364929096886e+00 4.115577889447236792e+00 8.513848184750044679e-01
-2.336963024282631363e+00 4.138190954773869557e+00 8.615631141488305778e-01
-2.350018683636165395e+00 4.160804020100502321e+00 8.721673467503290311e-01
-2.363074342989699428e+00 4.183417085427135973e+00 8.830982392035133799e-01
-2.376130002343233905e+00 4.206030150753768737e+00 8.942433114291948870e-01
-2.389185661696768381e+00 4.228643216080402389e+00 9.054785131764115924e-01
-2.402241321050302414e+00 4.251256281407035154e+00 9.166702660408688752e-01
-2.415296980403836447e+00 4.273869346733667918e+00 9.276778699992107580e-01
-2.428352639757370923e+00 4.296482412060301570e+00 9.383562162468457313e-01
-2.441408299110905400e+00 4.319095477386935222e+00 9.485587362302488890e-01
-2.454463958464439433e+00 4.341708542713567986e+00 9.581405069977664279e-01
-2.467519617817973909e+00 4.364321608040201639e+00 9.669614257715384298e-01
-2.480575277171507942e+00 4.386934673366834403e+00 9.748893622935327352e-01
-2.493630936525042419e+00 4.409547738693468055e+00 9.818031962414920377e-01
-2.506686595878576895e+00 4.432160804020100819e+00 9.875956489488749712e-01
-2.519742255232110928e+00 4.454773869346733584e+00 9.921758237754259024e-01
-2.532797914585645405e+00 4.477386934673367236e+00 9.954713776147098292e-01
-2.545853573939178993e+00 4.500000000000000000e+00 9.974302569235306004e-01
-2.558909233292713914e+00 4.522613065326632764e+00 9.980219449355419714e-01
-2.571964892646247947e+00 4.545226130653266416e+00 9.972381819014277671e-01
3.916697806060275011e-02 6.783919597989949979e-02 9.938279461146678484e-01
2.611131870706849892e-02 9.045226130653268026e-02 9.909976937900218941e-01
1.305565935353424946e-02 1.130653266331658330e-01 9.868851910168267016e-01
0.000000000000000000e+00 1.356783919597989996e-01 9.815585577194616551e-01
-1.305565935353425466e-02 1.582914572864321801e-01 9.751043995073848114e-01
-2.611131870706850933e-02 1.809045226130653605e-01 9.676256793279136570e-01
-3.916697806060275011e-02 2.035175879396985132e-01 9.592392291699808338e-01
-5.222263741413701865e-02 2.261306532663316660e-01 9.500729786327224424e-01
-6.527829676767125944e-02 2.487437185929648464e-01 9.402629845410871434e-01
-7.833395612120552798e-02 2.713567839195979992e-01 9.299503501965439289e-01
-9.138961547473976876e-02 2.939698492462311519e-01 9.192781242036855982e-01
-1.044452748282740373e-01 3.165829145728643601e-01 9.083882671396632524e-01
-1.175009341818082642e-01 3.391959798994975128e-01 8.974187697719491208e-01
-1.305565935353425189e-01 3.618090452261307211e-01 8.865009993225181351e-01
-1.436122528888767735e-01 3.844221105527638738e-01 8.757573407540332200e-01
-1.566679122424110004e-01 4.070351758793970265e-01 8.652991886194386639e-01
-1.697235715959452829e-01 4.296482412060302347e-01 8.552253321277318854e-01
-1.827792309494795375e-01 4.522613065326632764e-01 8.456207622267963853e-01
-1.958348903030137922e-01 4.748743718592964846e-01 8.365559151940471505e-01
-2.088905496565480191e-01 4.974874371859296374e-01 8.280863529569223447e-01
-2.219462090100823015e-01 5.201005025125629011e-01 8.202528666141396529e-01
-2.350018683636165562e-01 5.427135678391959983e-01 8.130819768326515984e-01
-2.480575277171508108e-01 5.653266331658292065e-01 8.065867933396864142e-01
-2.611131870706850377e-01 5.879396984924623037e-01 8.007681859375980205e-01
-2.741688464242192924e-01 6.105527638190955120e-01 7.956162115956312286e-01
-2.872245057777535471e-01 6.331658291457286092e-01 7.911117363980197936e-01
-3.002801651312878017e-01 6.557788944723620395e-01 7.872281875583208022e-01
-3.133358244848220009e-01 6.783919597989951367e-01 7.839333693781320722e-01
-3.263914838383563111e-01 7.010050251256282339e-01 7.811912778966968451e-01
-3.394471431918905657e-01 7.236180904522614421e-01 7.789638519432181551e-01
-3.525028025454248204e-01 7.462311557788945393e-01 7.772126032037600663e-01
-3.655584618989590751e-01 7.688442211055277475e-01 7.759000745353793471e-01
-3.786141212524933297e-01 7.914572864321608447e-01 7.749910838435331017e-01
-3.916697806060275844e-01 8.140703517587940530e-01 7.744537200913578223e-01
-4.047254399595618390e-01 8.366834170854271502e-01 7.742600681106673877e-01
-4.177810993130961492e-01 8.592964824120602474e-01 7.743866494958494551e-01
-4.308367586666304039e-01 8.819095477386934556e-01 7.748145776355213066e-01
-4.438924180201644920e-01 9.045226130653265528e-01 7.755294355246269422e-01
-4.569480773736988022e-01 9.271356783919597611e-01 7.765208950622003448e-01
-4.700037367272330568e-01 9.497487437185928583e-01 7.777821057553718775e-01
-4.830593960807673115e-01 9.723618090452262885e-01 7.793088888228681954e-01
-4.961150554343015662e-01 9.949748743718593857e-01 7.810987793608095142e-01
-5.091707147878358208e-01 1.017587939698492594e+00 7.831499642828946284e-01
-5.222263741413700755e-01 1.040201005025125802e+00 7.854601670094566446e-01
-5.352820334949043302e-01 1.062814070351758788e+00 7.880255312463307904e-01
-5.483376928484385848e-01 1.085427135678391997e+00 7.908395556180488617e-01
-5.613933522019728395e-01 1.108040201005025205e+00 7.938921284199460526e-01
-5.744490115555070942e-01 1.130653266331658191e+00 7.971687074168737341e-01
-5.875046709090412378e-01 1.153266331658291399e+00 8.006496835957597202e-01
-6.005603302625757145e-01 1.175879396984924830e+00 8.043099602918034607e-01
-6.136159896161097471e-01 1.198492462311557816e+00 8.081187704274503947e-01
-6.266716489696440018e-01 1.221105527638191024e+00 8.120397450520074889e-01
-6.397273083231783675e-01 1.243718592964824232e+00 8.160312363078565667e-01
-6.527829676767126221e-01 1.266331658291457440e+00 8.200468877612484553e-01
-6.658386270302468768e-01 1.288944723618090649e+00 8.240364351156826972e-01
-6.788942863837810204e-01 1.311557788944723413e+00 8.279467110618291548e-01
-6.919499457373153861e-01 1.334170854271356843e+00 8.317228197754125141e-01
-7.050056050908496408e-01 1.356783919597990051e+00 8.353094396808585786e-01
-7.180612644443837844e-01 1.379396984924623037e+00 8.386522078289300186e-01
-7.311169237979181501e-01 1.402010050251256246e+00 8.416991358010064150e-01
-7.441725831514522937e-01 1.424623115577889454e+00 8.444020055865352203e-01
-7.572282425049865484e-01 1.447236180904522662e+00 8.467176944377495795e-01
-7.702839018585209141e-01 1.469849246231156092e+00 8.486093802572587386e-01
-7.833395612120550577e-01 1.492462311557788857e+00 8.500475835070019359e-01
-7.963952205655893124e-01 1.515075376884422287e+00 8.510110077508085125e-01
-8.094508799191236781e-01 1.537688442211055495e+00 8.514871484975380378e-01
-8.225065392726578217e-01 1.560301507537688481e+00 8.514726486802461913e-01
-8.355621986261920764e-01 1.582914572864321689e+00 8.509733885288223165e-01
-8.486178579797263311e-01 1.605527638190954676e+00 8.500043073822685091e-01
-8.616735173332606967e-01 1.628140703517588106e+00 8.485889647465187924e-01
-8.747291766867949514e-01 1.650753768844221092e+00 8.467588572469960662e-01
-8.877848360403289840e-01 1.673366834170854300e+00 8.445525166901196590e-01
-9.008404953938634607e-01 1.695979899497487509e+00 8.420144219132285057e-01
-9.138961547473976044e-01 1.718592964824120495e+00 8.391937631999389913e-01
-9.269518141009318590e-01 1.741206030150753703e+00 8.361431025633019321e-01
-9.400074734544662247e-01 1.763819095477387133e+00 8.329169760177483894e-01
-9.530631328080003684e-01 1.786432160804019897e+00 8.295704850114131723e-01
-9.661187921615346230e-01 1.809045226130653328e+00 8.261579234844508290e-01
-9.791744515150688777e-01 1.831658291457286314e+00 8.227314846368254386e-01
-9.922301108686031323e-01 1.854271356783919744e+00 8.193400875735828981e-01
-1.005285770222137387e+00 1.876884422110552952e+00 8.160283587427868968e-01
-1.018341429575671642e+00 1.899497487437185939e+00 8.128357967294650432e-01
-1.031397088929205896e+00 1.922110552763819147e+00 8.097961417867790557e-01
-1.044452748282740151e+00 1.944723618090452355e+00 8.069369637597096911e-01
-1.057508407636274406e+00 1.967336683417085341e+00 8.042794740791817665e-01
-1.070564066989808660e+00 1.989949748743718771e+00 8.018385595623410689e-01
-1.083619726343342915e+00 2.012562814070351536e+00 7.996230281185848776e-01
-1.096675385696877170e+00 2.035175879396985188e+00 7.976360493777163718e-01
-1.109731045050411424e+00 2.057788944723618396e+00 7.958757669422932279e-01
-1.122786704403945679e+00 2.080402010050251160e+00 7.943360536015078299e-01
-1.135842363757479934e+00 2.103015075376884369e+00 7.930073765711307399e-01
-1.148898023111014188e+00 2.125628140703517577e+00 7.918777367459770566e-01
-1.161953682464548443e+00 2.148241206030150785e+00 7.909336441315167887e-01
-1.175009341818082698e+00 2.170854271356783993e+00 7.901610910850188629e-01
-1.188065001171616952e+00 2.193467336683417201e+00 7.895464857332413766e-01
-1.201120660525151207e+00 2.216080402010050410e+00 7.890775098987924396e-01
-1.214176319878685240e+00 2.238693467336683618e+00 7.887438689854785467e-01
-1.227231979232219716e+00 2.261306532663316382e+00 7.885379054406743693e-01
-1.240287638585754193e+00 2.283919597989950034e+00 7.884550525006596144e-01
-1.253343297939288448e+00 2.306532663316582799e+00 7.884941107807967864e-01
-1.266398957292822480e+00 2.329145728643216007e+00 7.886573367236475729e-01
-1.279454616646356735e+00 2.351758793969849215e+00 7.889503387743146412e-01
-1.292510275999890990e+00 2.374371859296482423e+00 7.893817842085381065e-01
-1.305565935353425466e+00 2.396984924623115631e+00 7.899629265794086974e-01
-1.318621594706959499e+00 2.419597989949749284e+00 7.907069705504078394e-01
-1.331677254060493754e+00 2.442211055276381604e+00 7.916282972215502589e-01
-1.344732913414028008e+00 2.464824120603015256e+00 7.927415787118674562e-01
-1.357788572767562263e+00 2.487437185929648464e+00 7.940608155265832524e-01
-1.370844232121096518e+00 2.510050251256282117e+00 7.955983339209840022e-01
-1.383899891474630994e+00 2.532663316582914881e+00 7.973637829115812758e-01
-1.396955550828164805e+00 2.555276381909547645e+00 7.993631716494070671e-01
-1.410011210181699282e+00 2.577889447236181297e+00 8.015979874729558530e-01
-1.423066869535233758e+00 2.600502512562814506e+00 8.040644330605439816e-01
-1.436122528888767791e+00 2.623115577889447270e+00 8.067528177188791894e-01
-1.449178188242302268e+00 2.645728643216080922e+00 8.096471330486055829e-01
-1.462233847595836300e+00 2.668341708542713686e+00 8.127248371490948253e-01
-1.475289506949370333e+00 2.690954773869347338e+00 8.159568643509917951e-01
-1.488345166302904810e+00 2.713567839195980103e+00 8.193078694355645508e-01
-1.501400825656439286e+00 2.736180904522613311e+00 8.227367066994725198e-01
-1.514456485009973319e+00 2.758793969849246963e+00 8.261971353720974909e-01
-1.527512144363507574e+00 2.781407035175879727e+00 8.296387341331251664e-01
-1.540567803717041828e+00 2.804020100502512491e+00 8.330079991625517488e-01
-1.553623463070576083e+00 2.826633165829146144e+00 8.362495926294484239e-01
-1.566679122424110338e+00 2.849246231155779352e+00 8.393077021132140381e-01
-1.579734781777644814e+00 2.871859296482413004e+00 8.421274664379619912e-01
-1.592790441131178847e+00 2.894472361809045768e+00 8.446564200218105167e-01
-1.605846100484713102e+00 2.917085427135678533e+00 8.468459062691399142e-01
-1.618901759838247356e+00 2.939698492462312185e+00 8.486524108633138885e-01
-1.631957419191781611e+00 2.962311557788945393e+00 8.500387680685155267e-01
-1.645013078545316088e+00 2.984924623115578157e+00 8.509751972593253555e-01
-1.658068737898850342e+00 3.007537688442211810e+00 8.514401327222413940e-01
-1.671124397252384153e+00 3.030150753768844574e+00 8.514208170965862355e-01
-1.684180056605918629e+00 3.052763819095477782e+00 8.509136373594117231e-01
-1.697235715959453106e+00 3.075376884422110990e+00 8.499241916727434676e-01
-1.710291375312987139e+00 3.097989949748744198e+00 8.484670853257357814e-01
-1.723347034666521616e+00 3.120603015075377851e+00 8.465654640207641579e-01
-1.736402694020055648e+00 3.143216080402010171e+00 8.442503024683924995e-01
-1.749458353373589903e+00 3.165829145728643379e+00 8.415594752817917579e-01
-1.762514012727124157e+00 3.188442211055277031e+00 8.385366451368497787e-01
-1.775569672080658634e+00 3.211055276381910240e+00 8.352300097752212160e-01
-1.788625331434192667e+00 3.233668341708543004e+00 8.316909544174094782e-01
-1.801680990787726921e+00 3.256281407035176212e+00 8.279726593328748940e-01
-1.814736650141260954e+00 3.278894472361809420e+00 8.241287135700999800e-01
-1.827792309494795431e+00 3.301507537688442628e+00 8.202117851451680153e-01
-1.840847968848329685e+00 3.324120603015075837e+00 8.162723953638303387e-01
-1.853903628201863940e+00 3.346733668341709045e+00 8.123578405242217748e-01
-1.866959287555397973e+00 3.369346733668341809e+00 8.085112981975787205e-01
-1.880014946908932449e+00 3.391959798994975461e+00 8.047711478531055507e-01
-1.893070606262466482e+00 3.414572864321608225e+00 8.011705270683304736e-01
-1.906126265616000959e+00 3.437185929648241878e+00 7.977371352710278529e-01
-1.919181924969535435e+00 3.459798994974875086e+00 7.944932872382852729e-01
-1.932237584323069246e+00 3.482412060301507850e+00 7.914562087871188645e-01
-1.945293243676603501e+00 3.505025125628141058e+00 7.886385575805776593e-01
-1.958348903030137977e+00 3.527638190954774267e+00 7.860491430798826062e-01
-1.971404562383672232e+00 3.550251256281407475e+00 7.836938117079585986e-01
-1.984460221737206487e+00 3.572864321608040683e+00 7.815764565295085786e-01
-1.997515881090740741e+00 3.595477386934673447e+00 7.797001054325219949e-01
-2.010571540444274774e+00 3.618090452261306655e+00 7.780680381031622739e-01
-2.023627199797809251e+00 3.640703517587940308e+00 7.766848801556949233e-01
-2.036682859151343727e+00 3.663316582914573072e+00 7.755576226919328464e-01
-2.049738518504877760e+00 3.685929648241206724e+00 7.746965173446526132e-01
-2.062794177858411793e+00 3.708542713567839488e+00 7.741158004735915199e-01
-2.075849837211946269e+00 3.731155778894472697e+00 7.738342055421029153e-01
-2.088905496565480302e+00 3.753768844221105905e+00 7.738752296638446992e-01
-2.101961155919014779e+00 3.776381909547739113e+00 7.742671286771486416e-01
-2.115016815272549255e+00 3.798994974874372321e+00 7.750426246373171013e-01
-2.128072474626082844e+00 3.821608040201005529e+00 7.762383200286661067e-01
-2.141128133979617321e+00 3.844221105527638294e+00 7.778938239668243826e-01
-2.154183793333151797e+00 3.866834170854271502e+00 7.800506068366062085e-01
-2.167239452686685830e+00 3.889447236180905154e+00 7.827506108204808077e-01
-2.180295112040220307e+00 3.912060301507538362e+00 7.860346542357686817e-01
-2.193350771393754339e+00 3.934673366834170682e+00 7.899406771347168288e-01
-2.206406430747288372e+00 3.957286432160804335e+00 7.945018838636435099e-01
-2.219462090100822849e+00 3.979899497487437543e+00 7.997448448847086500e-01
-2.232517749454357325e+00 4.002512562814071195e+00 8.056876248358675330e-01
-2.245573408807891358e+00 4.025125628140703959e+00 8.123380062933687196e-01
-2.258629068161425835e+00 4.047738693467337612e+00 8.196918788244151877e-01
-2.271684727514959867e+00 4.070351758793970376e+00 8.277318605690267006e-01
-2.284740386868494344e+00 4.092964824120603140e+00 8.364262147488008559e-01
-2.297796046222028377e+00 4.115577889447236792e+00 8.457281162359937543e-01
-2.310851705575562853e+00 4.138190954773869557e+00 8.555753137931295660e-01
-2.323907364929096886e+00 4.160804020100503209e+00 8.658902220675652739e-01
-2.336963024282631363e+00 4.183417085427135973e+00 8.765804642413312919e-01
-2.350018683636165395e+00 4.206030150753768737e+00 8.875398718164434486e-01
-2.363074342989699872e+00 4.228643216080402389e+00 8.986499328471259096e-01
-2.376130002343234349e+00 4.251256281407036042e+00 9.097816645483330911e-01
-2.389185661696768381e+00 4.273869346733668806e+00 9.207978711779475356e-01
-2.402241321050302414e+00 4.296482412060301570e+00 9.315557339769990897e-01
-2.415296980403836891e+00 4.319095477386935222e+00 9.419096673094504713e-01
-2.428352639757371367e+00 4.341708542713568875e+00 9.517143644799175295e-01
-2.441408299110905400e+00 4.364321608040201639e+00 9.608279484693630357e-01
-2.454463958464439433e+00 4.386934673366834403e+00 9.691151373753976728e-01
-2.467519617817973465e+00 4.409547738693468055e+00 9.764503319330848363e-01
-2.480575277171507942e+00 4.432160804020100819e+00 9.827205332661760329e-01
-2.493630936525041975e+00 4.454773869346733584e+00 9.878280029958089736e-01
-2.506686595878576007e+00 4.477386934673367236e+00 9.916925849055339137e-01
-2.519742255232110928e+00 4.500000000000000888e+00 9.942536172961976559e-01
-2.532797914585644516e+00 4.522613065326633652e+00 9.954713776146589810e-01
-2.545853573939178993e+00 4.545226130653266416e+00 9.953280154585579798e-01
-2.558909233292713470e+00 4.567839195979900069e+00 9.938279461146678484e-01
5.222263741413700477e-02 9.045226130653268026e-02 9.891310557123391689e-01
3.916697806060275011e-02 1.130653266331658607e-01 9.856581933043689903e-01
2.611131870706850239e-02 1.356783919597990273e-01 9.809566699080251029e-01
1.305565935353425466e-02 1.582914572864321801e-01 9.751043995073240822e-01
0.000000000000000000e+00 1.809045226130653605e-01 9.681963891654615795e-01
-1.305565935353425466e-02 2.035175879396985132e-01 9.603424115729237709e-01
-2.611131870706849892e-02 2.261306532663316660e-01 9.516643663346326942e-01
-3.916697806060276399e-02 2.487437185929648464e-01 9.422934108151218568e-01
-5.222263741413700477e-02 2.713567839195980547e-01 9.323669468101076774e-01
-6.527829676767127332e-02 2.939698492462311519e-01 9.220255517735400641e-01
-7.833395612120550022e-02 3.165829145728643601e-01 9.114099427896834582e-01
-9.138961547473976876e-02 3.391959798994975683e-01 9.006580580400483926e-01
-1.044452748282739957e-01 3.618090452261307211e-01 8.899023343786659490e-01
-1.175009341818082642e-01 3.844221105527638738e-01 8.792672510910922723e-01
-1.305565935353425189e-01 4.070351758793970265e-01 8.688671993435022056e-01
-1.436122528888767458e-01 4.296482412060301237e-01 8.588047246573103921e-01
-1.566679122424110004e-01 4.522613065326634429e-01 8.491691764405238096e-01
-1.697235715959452829e-01 4.748743718592964291e-01 8.400357846579534771e-01
-1.827792309494795375e-01 4.974874371859296929e-01 8.314651696183606999e-01
-1.958348903030137644e-01 5.201005025125629011e-01 8.235032770710949412e-01
-2.088905496565480191e-01 5.427135678391959983e-01 8.161817177793828648e-01
-2.219462090100823015e-01 5.653266331658290955e-01 8.095184788686562438e-01
-2.350018683636165562e-01 5.879396984924624148e-01 8.035189638767966658e-01
-2.480575277171507831e-01 6.105527638190955120e-01 7.981773098361141239e-01
-2.611131870706850377e-01 6.331658291457287202e-01 7.934779231028403768e-01
-2.741688464242192924e-01 6.557788944723618174e-01 7.893971711564777838e-01
-2.872245057777535471e-01 6.783919597989951367e-01 7.859051652850848058e-01
-3.002801651312878017e-01 7.010050251256282339e-01 7.829675689510025016e-01
-3.133358244848221119e-01 7.236180904522614421e-01 7.805473686267412337e-01
-3.263914838383563111e-01 7.462311557788945393e-01 7.786065478745437529e-01
-3.394471431918905657e-01 7.688442211055277475e-01 7.771076112330219665e-01
-3.525028025454248759e-01 7.914572864321609558e-01 7.760149118402995816e-01
-3.655584618989590751e-01 8.140703517587941640e-01 7.752957453953179812e-01
-3.786141212524933297e-01 8.366834170854272612e-01 7.749211827353245097e-01
-3.916697806060275844e-01 8.592964824120602474e-01 7.748666236619869974e-01
-4.047254399595618390e-01 8.819095477386935666e-01 7.751120653396386118e-01
-4.177810993130961492e-01 9.045226130653266639e-01 7.756420892687295732e-01
-4.308367586666303484e-01 9.271356783919598721e-01 7.764455811599704216e-01
-4.438924180201646030e-01 9.497487437185929693e-01 7.775152076658853328e-01
-4.569480773736988577e-01 9.723618090452261775e-01 7.788466825535076410e-01
-4.700037367272331124e-01 9.949748743718593857e-01 7.804378622421204170e-01
-4.830593960807673670e-01 1.017587939698492594e+00 7.822877164399310024e-01
-4.961150554343016217e-01 1.040201005025125802e+00 7.843952236979784276e-01
-5.091707147878358208e-01 1.062814070351758788e+00 7.867582439184823695e-01
-5.222263741413701865e-01 1.085427135678392219e+00 7.893724201300231780e-01
-5.352820334949044412e-01 1.108040201005025205e+00 7.922301601618485511e-01
-5.483376928484385848e-01 1.130653266331658413e+00 7.953197452713743898e-01
-5.613933522019728395e-01 1.153266331658291621e+00 7.986246074292998598e-01
-5.744490115555070942e-01 1.175879396984924607e+00 8.021228100389309335e-01
-5.875046709090414598e-01 1.198492462311558038e+00 8.057867586152325234e-01
-6.005603302625756035e-01 1.221105527638191024e+00 8.095831586832319404e-01
-6.136159896161098581e-01 1.243718592964824232e+00 8.134732282261112335e-01
-6.266716489696440018e-01 1.266331658291457440e+00 8.174131618020151757e-01
-6.397273083231783675e-01 1.288944723618090649e+00 8.213548333519768985e-01
-6.527829676767126221e-01 1.311557788944723635e+00 8.252467151353356511e-01
-6.658386270302466547e-01 1.334170854271356621e+00 8.290349815323321270e-01
-6.788942863837811315e-01 1.356783919597990051e+00 8.326647589914735192e-01
-6.919499457373153861e-01 1.379396984924623037e+00 8.360814774684461881e-01
-7.050056050908495298e-01 1.402010050251256246e+00 8.392322745387064131e-01
-7.180612644443838954e-01 1.424623115577889454e+00 8.420674011296994665e-01
-7.311169237979180391e-01 1.447236180904522662e+00 8.445415775934813629e-01
-7.441725831514522937e-01 1.469849246231155648e+00 8.466152506248587617e-01
-7.572282425049866594e-01 1.492462311557789079e+00 8.482557052391351826e-01
-7.702839018585208031e-01 1.515075376884422065e+00 8.494379914922295383e-01
-7.833395612120550577e-01 1.537688442211055495e+00 8.501456326176688449e-01
-7.963952205655894234e-01 1.560301507537688481e+00 8.503710894719291868e-01
-8.094508799191235671e-01 1.582914572864321689e+00 8.501159652770712283e-01
-8.225065392726578217e-01 1.605527638190954898e+00 8.493909442515510388e-01
-8.355621986261920764e-01 1.628140703517587662e+00 8.482154674363645563e-01
-8.486178579797263311e-01 1.650753768844221092e+00 8.466171584675749040e-01
-8.616735173332606967e-01 1.673366834170854300e+00 8.446310208511632611e-01
-8.747291766867947294e-01 1.695979899497487509e+00 8.422984361310522639e-01
-8.877848360403292061e-01 1.718592964824120495e+00 8.396659989239702027e-01
-9.008404953938632387e-01 1.741206030150753703e+00 8.367842299028286357e-01
-9.138961547473976044e-01 1.763819095477386911e+00 8.337062112873854236e-01
-9.269518141009319701e-01 1.786432160804020342e+00 8.304861911616874259e-01
-9.400074734544661137e-01 1.809045226130653106e+00 8.271782029677140491e-01
-9.530631328080003684e-01 1.831658291457286536e+00 8.238347448775349413e-01
-9.661187921615346230e-01 1.854271356783919522e+00 8.205055605384694584e-01
-9.791744515150688777e-01 1.876884422110552952e+00 8.172365580878473423e-01
-9.922301108686031323e-01 1.899497487437185939e+00 8.140688985610127215e-01
-1.005285770222137387e+00 1.922110552763819147e+00 8.110382781163322230e-01
-1.018341429575671642e+00 1.944723618090452355e+00 8.081744211438061098e-01
-1.031397088929205674e+00 1.967336683417085341e+00 8.055007935889069159e-01
-1.044452748282740151e+00 1.989949748743718549e+00 8.030345379888766955e-01
-1.057508407636274406e+00 2.012562814070351980e+00 8.007866240525247647e-01
-1.070564066989808660e+00 2.035175879396984744e+00 7.987622013649208208e-01
-1.083619726343342915e+00 2.057788944723618396e+00 7.969611341878903854e-01
-1.096675385696877170e+00 2.080402010050251604e+00 7.953786925476469261e-01
-1.109731045050411424e+00 2.103015075376884369e+00 7.940063690100034322e-01
-1.122786704403945679e+00 2.125628140703517577e+00 7.928327868633188169e-01
-1.135842363757479934e+00 2.148241206030150785e+00 7.918446629451602048e-01
-1.148898023111014188e+00 2.170854271356783993e+00 7.910277871103131853e-01
-1.161953682464548443e+00 2.193467336683417201e+00 7.903679803600527354e-01
-1.175009341818082698e+00 2.216080402010050410e+00 7.898519949171302068e-01
-1.188065001171616952e+00 2.238693467336683618e+00 7.894683219878868563e-01
-1.201120660525150985e+00 2.261306532663316382e+00 7.892078765226746562e-01
-1.214176319878685462e+00 2.283919597989949590e+00 7.890645328608635323e-01
-1.227231979232219938e+00 2.306532663316583243e+00 7.890354905936477481e-01
-1.240287638585753971e+00 2.329145728643216007e+00 7.891214561388268933e-01
-1.253343297939288004e+00 2.351758793969849215e+00 7.893266322171508254e-01
-1.266398957292822258e+00 2.374371859296482423e+00 7.896585144507424214e-01
-1.279454616646356735e+00 2.396984924623115631e+00 7.901275014557627152e-01
-1.292510275999890990e+00 2.419597989949748840e+00 7.907463318474933223e-01
-1.305565935353425244e+00 2.442211055276382048e+00 7.915293682835180533e-01
-1.318621594706959277e+00 2.464824120603015256e+00 7.924917548068023398e-01
-1.331677254060493754e+00 2.487437185929648464e+00 7.936484790893055807e-01
-1.344732913414027786e+00 2.510050251256281229e+00 7.950133755077533060e-01
-1.357788572767562263e+00 2.532663316582914881e+00 7.965981081193759250e-01
-1.370844232121096518e+00 2.555276381909547645e+00 7.984111743925113025e-01
-1.383899891474630550e+00 2.577889447236180409e+00 8.004569708714993626e-01
-1.396955550828164805e+00 2.600502512562814061e+00 8.027349607523797115e-01
-1.410011210181699282e+00 2.623115577889447270e+00 8.052389806053444898e-01
-1.423066869535233314e+00 2.645728643216080478e+00 8.079567192504244488e-01
-1.436122528888767791e+00 2.668341708542713686e+00 8.108693961842295961e-01
-1.449178188242301824e+00 2.690954773869346450e+00 8.139516601374398030e-01
-1.462233847595836078e+00 2.713567839195980103e+00 8.171717205412822871e-01
-1.475289506949370333e+00 2.736180904522612867e+00 8.204917161723004337e-01
-1.488345166302904810e+00 2.758793969849246075e+00 8.238683163441777868e-01
-1.501400825656439064e+00 2.781407035175879727e+00 8.272535410673249601e-01
-1.514456485009973097e+00 2.804020100502512491e+00 8.305957779593429180e-01
-1.527512144363507574e+00 2.826633165829145256e+00 8.338409657189304047e-01
-1.540567803717041606e+00 2.849246231155778908e+00 8.369339070112751244e-01
-1.553623463070576083e+00 2.871859296482412116e+00 8.398196679600364867e-01
-1.566679122424110338e+00 2.894472361809045768e+00 8.424450173569673073e-01
-1.579734781777644592e+00 2.917085427135678533e+00 8.447598563811864469e-01
-1.592790441131178625e+00 2.939698492462311297e+00 8.467185891906511275e-01
-1.605846100484713102e+00 2.962311557788944949e+00 8.482813862546166872e-01
-1.618901759838247134e+00 2.984924623115578157e+00 8.494152957018342720e-01
-1.631957419191781611e+00 3.007537688442210921e+00 8.500951631476014736e-01
-1.645013078545316088e+00 3.030150753768844574e+00 8.503043272391035412e-01
-1.658068737898849898e+00 3.052763819095477338e+00 8.500350662595312912e-01
-1.671124397252384153e+00 3.075376884422110990e+00 8.492887802364608163e-01
-1.684180056605918629e+00 3.097989949748743754e+00 8.480759027450366361e-01
-1.697235715959452662e+00 3.120603015075376963e+00 8.464155465904670272e-01
-1.710291375312987139e+00 3.143216080402010615e+00 8.443348973964022175e-01
-1.723347034666521393e+00 3.165829145728642935e+00 8.418683784226664857e-01
-1.736402694020055426e+00 3.188442211055276143e+00 8.390566183191072724e-01
-1.749458353373589903e+00 3.211055276381909795e+00 8.359452606634751870e-01
-1.762514012727124157e+00 3.233668341708543004e+00 8.325836597552835894e-01
-1.775569672080658412e+00 3.256281407035176212e+00 8.290235110333712409e-01
-1.788625331434192445e+00 3.278894472361808976e+00 8.253174665127356313e-01
-1.801680990787726477e+00 3.301507537688442184e+00 8.215177857318213261e-01
-1.814736650141260954e+00 3.324120603015075837e+00 8.176750708766412634e-01
-1.827792309494795431e+00 3.346733668341708601e+00 8.138371310883697474e-01
-1.840847968848329463e+00 3.369346733668341809e+00 8.100480156197421566e-01
-1.853903628201863718e+00 3.391959798994975017e+00 8.063472486964369246e-01
-1.866959287555397973e+00 3.414572864321608225e+00 8.027692909263264287e-01
-1.880014946908932227e+00 3.437185929648240990e+00 7.993432431848229713e-01
-1.893070606262466482e+00 3.459798994974874642e+00 7.960927994179552991e-01
-1.906126265616000959e+00 3.482412060301507850e+00 7.930364450903050200e-01
-1.919181924969534769e+00 3.505025125628141058e+00 7.901878884088071597e-01
-1.932237584323069246e+00 3.527638190954773822e+00 7.875567023130516375e-01
-1.945293243676603501e+00 3.550251256281407031e+00 7.851491468560554132e-01
-1.958348903030137755e+00 3.572864321608040683e+00 7.829691342959359535e-01
-1.971404562383672232e+00 3.595477386934673447e+00 7.810192932314750092e-01
-1.984460221737206265e+00 3.618090452261306211e+00 7.793020836534565454e-01
-1.997515881090740297e+00 3.640703517587939864e+00 7.778209120110820551e-01
-2.010571540444274774e+00 3.663316582914573072e+00 7.765811944192105853e-01
-2.023627199797809251e+00 3.685929648241205836e+00 7.755913170137263002e-01
-2.036682859151343283e+00 3.708542713567839488e+00 7.748634451991065486e-01
-2.049738518504877316e+00 3.731155778894472252e+00 7.744141380680931164e-01
-2.062794177858411793e+00 3.753768844221105905e+00 7.742647304961048915e-01
-2.075849837211945825e+00 3.776381909547738669e+00 7.744414531565567694e-01
-2.088905496565480302e+00 3.798994974874371877e+00 7.749752697498083487e-01
-2.101961155919014779e+00 3.821608040201005529e+00 7.759014208231670429e-01
-2.115016815272548811e+00 3.844221105527638294e+00 7.772586743750914406e-01
-2.128072474626082844e+00 3.866834170854271058e+00 7.790882946413749677e-01
-2.141128133979617321e+00 3.889447236180904710e+00 7.814327516855895661e-01
-2.154183793333151353e+00 3.912060301507537918e+00 7.843342052745760906e-01
-2.167239452686685830e+00 3.934673366834171571e+00 7.878328066209038250e-01
-2.180295112040219863e+00 3.957286432160803891e+00 7.919648705335979866e-01
-2.193350771393754339e+00 3.979899497487437099e+00 7.967609779725531860e-01
-2.206406430747288372e+00 4.002512562814070307e+00 8.022440746220341756e-01
-2.219462090100822849e+00 4.025125628140703959e+00 8.084276346047083450e-01
-2.232517749454357325e+00 4.047738693467336724e+00 8.153139596323583094e-01
-2.245573408807891358e+00 4.070351758793970376e+00 8.228926825898572606e-01
-2.258629068161425391e+00 4.092964824120603140e+00 8.311395407170449889e-01
-2.271684727514959867e+00 4.115577889447235904e+00 8.400154772226083866e-01
-2.284740386868494344e+00 4.138190954773869557e+00 8.494661214648494552e-01
-2.297796046222028377e+00 4.160804020100503209e+00 8.594216869924627966e-01
-2.310851705575562853e+00 4.183417085427135973e+00 8.697973140723815888e-01
-2.323907364929096886e+00 4.206030150753768737e+00 8.804938692435881897e-01
-2.336963024282630919e+00 4.228643216080402389e+00 8.913991993990484364e-01
-2.350018683636165395e+00 4.251256281407035154e+00 9.023898224409513391e-01
-2.363074342989699872e+00 4.273869346733668806e+00 9.133330212408988791e-01
-2.376130002343233905e+00 4.296482412060301570e+00 9.240892930431415797e-01
-2.389185661696767937e+00 4.319095477386934334e+00 9.345150931410771689e-01
-2.402241321050302414e+00 4.341708542713567986e+00 9.444658001658496893e-01
-2.415296980403836891e+00 4.364321608040201639e+00 9.537988211230571389e-01
-2.428352639757370923e+00 4.386934673366834403e+00 9.623767477915011748e-01
-2.441408299110904956e+00 4.409547738693468055e+00 9.700704725500156611e-01
-2.454463958464438988e+00 4.432160804020100819e+00 9.767621713052407895e-01
-2.467519617817973909e+00 4.454773869346733584e+00 9.823480640125152874e-01
-2.480575277171507942e+00 4.477386934673367236e+00 9.867408692449354257e-01
-2.493630936525041975e+00 4.500000000000000000e+00 9.898718781778523823e-01
-2.506686595878576895e+00 4.522613065326633652e+00 9.916925849054636366e-01
-2.519742255232110484e+00 4.545226130653266416e+00 9.921758237753055543e-01
-2.532797914585644961e+00 4.567839195979899181e+00 9.913163799100351836e-01
-2.545853573939178993e+00 4.590452261306532833e+00 9.891310557123391689e-01
6.527829676767125944e-02 1.130653266331658330e-01 9.832226674764645846e-01
5.222263741413700477e-02 1.356783919597989996e-01 9.791601515361656460e-01
3.916697806060275011e-02 1.582914572864321801e-01 9.739322984215187384e-01
2.611131870706850933e-02 1.809045226130653605e-01 9.676256793277815405e-01
1.305565935353425466e-02 2.035175879396985132e-01 9.603424115728533828e-01
0.000000000000000000e+00 2.261306532663316660e-01 9.521976683305455325e-01
-1.305565935353424599e-02 2.487437185929648464e-01 9.433169283995531673e-01
-2.611131870706850933e-02 2.713567839195979992e-01 9.338330494192670361e-01
-3.916697806060275011e-02 2.939698492462312074e-01 9.238832514790957795e-01
-5.222263741413701865e-02 3.165829145728643601e-01 9.136060986482482660e-01
-6.527829676767125944e-02 3.391959798994975128e-01 9.031385636395090621e-01
-7.833395612120552798e-02 3.618090452261307211e-01 8.926132557784305366e-01
-9.138961547473975489e-02 3.844221105527638738e-01 8.821558849365335186e-01
-1.044452748282740095e-01 4.070351758793970820e-01 8.718830244400828100e-01
-1.175009341818082781e-01 4.296482412060302347e-01 8.619002245836355769e-01
-1.305565935353425189e-01 4.522613065326633319e-01 8.523005157030811851e-01
-1.436122528888767735e-01 4.748743718592965402e-01 8.431633262654257832e-01
-1.566679122424110004e-01 4.974874371859296374e-01 8.345538275889240465e-01
-1.697235715959452829e-01 5.201005025125629011e-01 8.265227030847651646e-01
-1.827792309494795375e-01 5.427135678391959983e-01 8.191063267528487790e-01
-1.958348903030137922e-01 5.653266331658292065e-01 8.123273234734185166e-01
-2.088905496565480746e-01 5.879396984924623037e-01 8.061954727684828015e-01
-2.219462090100823293e-01 6.105527638190955120e-01 8.007089084593023154e-01
-2.350018683636165284e-01 6.331658291457287202e-01 7.958555592528211431e-01
-2.480575277171507831e-01 6.557788944723618174e-01 7.916147699177862318e-01
-2.611131870706850377e-01 6.783919597989950256e-01 7.879590394596571734e-01
-2.741688464242192924e-01 7.010050251256282339e-01 7.848558116042576582e-01
-2.872245057777535471e-01 7.236180904522614421e-01 7.822692539206564932e-01
-3.002801651312878572e-01 7.462311557788945393e-01 7.801619649602843376e-01
-3.133358244848220009e-01 7.688442211055277475e-01 7.784965537119037382e-01
-3.263914838383563111e-01 7.914572864321608447e-01 7.772370422704788506e-01
-3.394471431918906212e-01 8.140703517587941640e-01 7.763500506479336094e-01
-3.525028025454248204e-01 8.366834170854272612e-01 7.758057318339581787e-01
-3.655584618989590751e-01 8.592964824120604694e-01 7.755784352346541954e-01
-3.786141212524933297e-01 8.819095477386934556e-01 7.756470871437091130e-01
-3.916697806060275844e-01 9.045226130653266639e-01 7.759952875899390756e-01
-4.047254399595618390e-01 9.271356783919598721e-01 7.766111334075017636e-01
-4.177810993130960382e-01 9.497487437185929693e-01 7.774867873476102309e-01
-4.308367586666303484e-01 9.723618090452261775e-01 7.786178221652745313e-01
-4.438924180201646030e-01 9.949748743718592747e-01 7.800023765688528510e-01
-4.569480773736988577e-01 1.017587939698492594e+00 7.816401664465948418e-01
-4.700037367272331124e-01 1.040201005025125802e+00 7.835313996599942987e-01
-4.830593960807673670e-01 1.062814070351758788e+00 7.856756457489567635e-01
-4.961150554343015662e-01 1.085427135678391997e+00 7.880707130193522758e-01
-5.091707147878359319e-01 1.108040201005025205e+00 7.907115846368385492e-01
-5.222263741413701865e-01 1.130653266331658413e+00 7.935894625590774742e-01
-5.352820334949043302e-01 1.153266331658291621e+00 7.966909635003373014e-01
-5.483376928484385848e-01 1.175879396984924607e+00 7.999975048064053018e-01
-5.613933522019728395e-01 1.198492462311557816e+00 8.034849103576136020e-01
-5.744490115555072052e-01 1.221105527638191024e+00 8.071232577057145807e-01
-5.875046709090413488e-01 1.243718592964824010e+00 8.108769779264077826e-01
-6.005603302625756035e-01 1.266331658291457440e+00 8.147052095092122137e-01
-6.136159896161098581e-01 1.288944723618090649e+00 8.185623974064843988e-01
-6.266716489696440018e-01 1.311557788944723635e+00 8.223991185250638658e-01
-6.397273083231783675e-01 1.334170854271356843e+00 8.261631058566156760e-01
-6.527829676767124001e-01 1.356783919597989829e+00 8.298004354669978877e-01
-6.658386270302468768e-01 1.379396984924623037e+00 8.332568340173466259e-01
-6.788942863837811315e-01 1.402010050251256246e+00 8.364790596281291846e-01
-6.919499457373152751e-01 1.424623115577889454e+00 8.394163059104331470e-01
-7.050056050908496408e-01 1.447236180904522662e+00 8.420215779861762728e-01
-7.180612644443837844e-01 1.469849246231155648e+00 8.442529903277173897e-01
-7.311169237979180391e-01 1.492462311557788857e+00 8.460749392103452671e-01
-7.441725831514524048e-01 1.515075376884422287e+00 8.474591073502026894e-01
-7.572282425049865484e-01 1.537688442211055051e+00 8.483852646829760369e-01
-7.702839018585208031e-01 1.560301507537688481e+00 8.488418369486521176e-01
-7.833395612120551688e-01 1.582914572864321689e+00 8.488262224575490178e-01
-7.963952205655893124e-01 1.605527638190954898e+00 8.483448467596158560e-01
-8.094508799191235671e-01 1.628140703517588106e+00 8.474129545408511932e-01
-8.225065392726578217e-01 1.650753768844220870e+00 8.460541475438801973e-01
-8.355621986261920764e-01 1.673366834170854300e+00 8.442996862856594342e-01
-8.486178579797263311e-01 1.695979899497487509e+00 8.421875814858215126e-01
-8.616735173332604747e-01 1.718592964824120495e+00 8.397615081303240192e-01
-8.747291766867949514e-01 1.741206030150753703e+00 8.370695807379094910e-01
-8.877848360403289840e-01 1.763819095477386911e+00 8.341630324953811515e-01
-9.008404953938632387e-01 1.786432160804019897e+00 8.310948433735382279e-01
-9.138961547473977154e-01 1.809045226130653328e+00 8.279183630892288370e-01
-9.269518141009318590e-01 1.831658291457286314e+00 8.246859738679512830e-01
-9.400074734544661137e-01 1.854271356783919744e+00 8.214478354753550482e-01
-9.530631328080003684e-01 1.876884422110552508e+00 8.182507510696906960e-01
-9.661187921615346230e-01 1.899497487437185939e+00 8.151371872712136479e-01
-9.791744515150688777e-01 1.922110552763819147e+00 8.121444756750637595e-01
-9.922301108686031323e-01 1.944723618090452355e+00 8.093042161020196357e-01
-1.005285770222137387e+00 1.967336683417085341e+00 8.066418944513831235e-01
-1.018341429575671420e+00 1.989949748743718549e+00 8.041767203599397007e-01
-1.031397088929205896e+00 2.012562814070351536e+00 8.019216822423195223e-01
-1.044452748282740151e+00 2.035175879396985188e+00 7.998838099385850997e-01
-1.057508407636274406e+00 2.057788944723617952e+00 7.980646283512853323e-01
-1.070564066989808660e+00 2.080402010050251604e+00 7.964607793170584982e-01
-1.083619726343342915e+00 2.103015075376884369e+00 7.950647836983544270e-01
-1.096675385696877170e+00 2.125628140703517577e+00 7.938659114380877124e-01
-1.109731045050411424e+00 2.148241206030150785e+00 7.928511242003006831e-01
-1.122786704403945679e+00 2.170854271356783549e+00 7.920060532960710997e-01
-1.135842363757479934e+00 2.193467336683417201e+00 7.913159749058477077e-01
-1.148898023111014188e+00 2.216080402010050410e+00 7.907667451646261947e-01
-1.161953682464548443e+00 2.238693467336683618e+00 7.903456594508678767e-01
-1.175009341818082698e+00 2.261306532663316382e+00 7.900422031591270988e-01
-1.188065001171616730e+00 2.283919597989949590e+00 7.898486652554419507e-01
-1.201120660525151207e+00 2.306532663316582799e+00 7.897605909004800084e-01
-1.214176319878685684e+00 2.329145728643216451e+00 7.897770552373429842e-01
-1.227231979232219716e+00 2.351758793969849215e+00 7.899007469119991853e-01
-1.240287638585753971e+00 2.374371859296482423e+00 7.901378568341010933e-01
-1.253343297939288004e+00 2.396984924623115631e+00 7.904977748831192308e-01
-1.266398957292822480e+00 2.419597989949748840e+00 7.909926044916715249e-01
-1.279454616646356957e+00 2.442211055276382048e+00 7.916365120555247659e-01
-1.292510275999890990e+00 2.464824120603015700e+00 7.924449346841827557e-01
-1.305565935353425244e+00 2.487437185929648020e+00 7.934336756762400134e-01
-1.318621594706959499e+00 2.510050251256281229e+00 7.946179220501961016e-01
-1.331677254060493754e+00 2.532663316582914881e+00 7.960112222752553368e-01
-1.344732913414028008e+00 2.555276381909548089e+00 7.976244648491240818e-01
-1.357788572767562485e+00 2.577889447236181297e+00 7.994648994217643523e-01
-1.370844232121096296e+00 2.600502512562814061e+00 8.015352416742196340e-01
-1.383899891474630772e+00 2.623115577889447270e+00 8.038329010939678776e-01
-1.396955550828165027e+00 2.645728643216080922e+00 8.063493671669521579e-01
-1.410011210181699282e+00 2.668341708542713686e+00 8.090697844188741161e-01
-1.423066869535233758e+00 2.690954773869347338e+00 8.119727403349888961e-01
-1.436122528888767791e+00 2.713567839195980103e+00 8.150302826790852828e-01
-1.449178188242301824e+00 2.736180904522613311e+00 8.182081743831900456e-01
-1.462233847595836300e+00 2.758793969849246075e+00 8.214663852992060145e-01
-1.475289506949370777e+00 2.781407035175879727e+00 8.247598110347401645e-01
-1.488345166302904810e+00 2.804020100502512935e+00 8.280392001993601703e-01
-1.501400825656439064e+00 2.826633165829146144e+00 8.312522630296023118e-01
-1.514456485009973319e+00 2.849246231155778908e+00 8.343449268933684770e-01
-1.527512144363507574e+00 2.871859296482412116e+00 8.372626979200885611e-01
-1.540567803717041828e+00 2.894472361809045768e+00 8.399520832405068527e-01
-1.553623463070576305e+00 2.917085427135678977e+00 8.423620252694219435e-01
-1.566679122424110338e+00 2.939698492462312185e+00 8.444452982769001803e-01
-1.579734781777644592e+00 2.962311557788944949e+00 8.461598182417201519e-01
-1.592790441131178847e+00 2.984924623115578157e+00 8.474698196566510244e-01
-1.605846100484713102e+00 3.007537688442211810e+00 8.483468574679090546e-01
-1.618901759838247356e+00 3.030150753768844574e+00 8.487705985112165008e-01
-1.631957419191781833e+00 3.052763819095477782e+00 8.487293744132924367e-01
-1.645013078545315643e+00 3.075376884422110990e+00 8.482204766581940003e-01
-1.658068737898850120e+00 3.097989949748744198e+00 8.472501840233828130e-01
-1.671124397252384597e+00 3.120603015075376963e+00 8.458335224891493365e-01
-1.684180056605918629e+00 3.143216080402010615e+00 8.439937676209436912e-01
-1.697235715959453106e+00 3.165829145728643823e+00 8.417617089230421401e-01
-1.710291375312987139e+00 3.188442211055276143e+00 8.391747043892033853e-01
-1.723347034666521393e+00 3.211055276381909795e+00 8.362755610914903714e-01
-1.736402694020055648e+00 3.233668341708543004e+00 8.331112838609763260e-01
-1.749458353373590125e+00 3.256281407035176656e+00 8.297317386917762994e-01
-1.762514012727124157e+00 3.278894472361809420e+00 8.261882802787605673e-01
-1.775569672080658412e+00 3.301507537688442184e+00 8.225323939880715418e-01
-1.788625331434192445e+00 3.324120603015075837e+00 8.188144015410349086e-01
-1.801680990787726921e+00 3.346733668341709045e+00 8.150822768219434522e-01
-1.814736650141261176e+00 3.369346733668341809e+00 8.113806136224971377e-01
-1.827792309494795431e+00 3.391959798994975461e+00 8.077497809958567032e-01
-1.840847968848329463e+00 3.414572864321608225e+00 8.042252944494131528e-01
-1.853903628201863940e+00 3.437185929648241878e+00 8.008374227377179633e-01
-1.866959287555397973e+00 3.459798994974874642e+00 7.976110408369665450e-01
-1.880014946908932449e+00 3.482412060301507850e+00 7.945657301205426570e-01
-1.893070606262466926e+00 3.505025125628141502e+00 7.917161171501101435e-01
-1.906126265616000737e+00 3.527638190954774267e+00 7.890724331838790961e-01
-1.919181924969534991e+00 3.550251256281407031e+00 7.866412678050266338e-01
-1.932237584323069468e+00 3.572864321608040683e+00 7.844264822881812371e-01
-1.945293243676603501e+00 3.595477386934673891e+00 7.824302417189841208e-01
-1.958348903030137977e+00 3.618090452261306655e+00 7.806541196920024905e-01
-1.971404562383672232e+00 3.640703517587939864e+00 7.791002258231509714e-01
-1.984460221737206265e+00 3.663316582914573072e+00 7.777723044635479477e-01
-1.997515881090740741e+00 3.685929648241206724e+00 7.766767529800309156e-01
-2.010571540444275218e+00 3.708542713567839488e+00 7.758235098063763768e-01
-2.023627199797809251e+00 3.731155778894472697e+00 7.752267661457381553e-01
-2.036682859151343283e+00 3.753768844221105905e+00 7.749054606392081768e-01
-2.049738518504877760e+00 3.776381909547739113e+00 7.748835233718351923e-01
-2.062794177858411793e+00 3.798994974874371877e+00 7.751898440752982289e-01
-2.075849837211946269e+00 3.821608040201005529e+00 7.758579490635781895e-01
-2.088905496565480746e+00 3.844221105527638738e+00 7.769253820150541223e-01
-2.101961155919014335e+00 3.866834170854271502e+00 7.784327948610573200e-01
-2.115016815272548811e+00 3.889447236180904710e+00 7.804227663935539017e-01
-2.128072474626083288e+00 3.912060301507537918e+00 7.829383773761449117e-01
-2.141128133979617321e+00 3.934673366834171571e+00 7.860215815336601963e-01
-2.154183793333151797e+00 3.957286432160804779e+00 7.897114214074900662e-01
-2.167239452686685830e+00 3.979899497487437099e+00 7.940421463124081036e-01
-2.180295112040219863e+00 4.002512562814070307e+00 7.990412961611641496e-01
-2.193350771393754339e+00 4.025125628140703959e+00 8.047278194253619787e-01
-2.206406430747288816e+00 4.047738693467337612e+00 8.111102957236655531e-01
-2.219462090100822849e+00 4.070351758793970376e+00 8.181853332920600019e-01
-2.232517749454357325e+00 4.092964824120604028e+00 8.259362088002772939e-01
-2.245573408807891358e+00 4.115577889447236792e+00 8.343318116304506704e-01
-2.258629068161425835e+00 4.138190954773869557e+00 8.433259469231078054e-01
-2.271684727514959867e+00 4.160804020100503209e+00 8.528570416154830358e-01
-2.284740386868494344e+00 4.183417085427135973e+00 8.628482856378176802e-01
-2.297796046222028377e+00 4.206030150753769625e+00 8.732082267738940917e-01
-2.310851705575562853e+00 4.228643216080402389e+00 8.838318228889724404e-01
-2.323907364929096886e+00 4.251256281407035154e+00 8.946019397996044509e-01
-2.336963024282631363e+00 4.273869346733668806e+00 9.053912675659764320e-01
-2.350018683636165395e+00 4.296482412060302458e+00 9.160646130090425165e-01
-2.363074342989699872e+00 4.319095477386935222e+00 9.264815123689620346e-01
-2.376130002343233905e+00 4.341708542713567986e+00 9.364990957769778746e-01
-2.389185661696768381e+00 4.364321608040201639e+00 9.459751251065959821e-01
-2.402241321050302858e+00 4.386934673366834403e+00 9.547711192235739386e-01
-2.415296980403836891e+00 4.409547738693468055e+00 9.627554759955399000e-01
-2.428352639757370923e+00 4.432160804020100819e+00 9.698064988688335220e-01
-2.441408299110904956e+00 4.454773869346733584e+00 9.758152374694480935e-01
-2.454463958464439877e+00 4.477386934673367236e+00 9.806880565074219680e-01
-2.467519617817973909e+00 4.500000000000000000e+00 9.843488551042268719e-01
-2.480575277171507942e+00 4.522613065326633652e+00 9.867408692448458307e-01
-2.493630936525042419e+00 4.545226130653267305e+00 9.878280029956501007e-01
-2.506686595878576007e+00 4.567839195979900069e+00 9.875956489486691359e-01
-2.519742255232110928e+00 4.590452261306532833e+00 9.860509745029537587e-01
-2.532797914585644961e+00 4.613065326633166485e+00 9.832226674764645846e-01
7.833395612120550022e-02 1.356783919597989996e-01 9.761962306941172063e-01
6.527829676767125944e-02 1.582914572864321801e-01 9.716060674121010932e-01
5.222263741413699784e-02 1.809045226130653605e-01 9.659224109813219217e-01
3.916697806060275011e-02 2.035175879396985132e-01 9.592392291697714457e-01
2.611131870706849892e-02 2.261306532663316660e-01 9.516643663344875881e-01
1.305565935353424599e-02 2.487437185929648464e-01 9.433169283994793375e-01
0.000000000000000000e+00 2.713567839195979992e-01 9.343244606072944602e-01
-1.305565935353426334e-02 2.939698492462311519e-01 9.248200026582967803e-01
-2.611131870706850933e-02 3.165829145728643601e-01 9.149391075279217356e-01
-3.916697806060277093e-02 3.391959798994975128e-01 9.048169090599404996e-01
-5.222263741413701865e-02 3.618090452261307211e-01 8.945853194996591373e-01
-6.527829676767127332e-02 3.844221105527638738e-01 8.843704316752067918e-01
-7.833395612120550022e-02 4.070351758793970265e-01 8.742901918587023813e-01
-9.138961547473976876e-02 4.296482412060302347e-01 8.644523988088260724e-01
-1.044452748282740373e-01 4.522613065326633319e-01 8.549530725277755261e-01
-1.175009341818082642e-01 4.748743718592964846e-01 8.458752233056693326e-01
-1.305565935353425189e-01 4.974874371859296929e-01 8.372880381349360190e-01
-1.436122528888767735e-01 5.201005025125627901e-01 8.292464880141645622e-01
-1.566679122424110560e-01 5.427135678391959983e-01 8.217913464652336630e-01
-1.697235715959452829e-01 5.653266331658290955e-01 8.149495971679822093e-01
-1.827792309494795375e-01 5.879396984924623037e-01 8.087351973392863380e-01
-1.958348903030137922e-01 6.105527638190955120e-01 8.031501536628571358e-01
-2.088905496565480746e-01 6.331658291457287202e-01 7.981858594691227937e-01
-2.219462090100823015e-01 6.557788944723618174e-01 7.938246356658302805e-01
-2.350018683636165284e-01 6.783919597989950256e-01 7.900414137596166730e-01
-2.480575277171507831e-01 7.010050251256281229e-01 7.868054972523597090e-01
-2.611131870706850377e-01 7.236180904522614421e-01 7.840823377454337884e-01
-2.741688464242192924e-01 7.462311557788945393e-01 7.818352641810698556e-01
-2.872245057777535471e-01 7.688442211055277475e-01 7.800271076763684031e-01
-3.002801651312877462e-01 7.914572864321608447e-01 7.786216701927966000e-01
-3.133358244848220009e-01 8.140703517587940530e-01 7.775849926154245750e-01
-3.263914838383563666e-01 8.366834170854272612e-01 7.768863864334401015e-01
-3.394471431918905657e-01 8.592964824120604694e-01 7.764992028237438504e-01
-3.525028025454248204e-01 8.819095477386935666e-01 7.764013232225630556e-01
-3.655584618989590751e-01 9.045226130653265528e-01 7.765753660870484687e-01
-3.786141212524933297e-01 9.271356783919598721e-01 7.770086151505917194e-01
-3.916697806060275844e-01 9.497487437185929693e-01 7.776926847125374964e-01
-4.047254399595617835e-01 9.723618090452261775e-01 7.786229470350471971e-01
-4.177810993130960382e-01 9.949748743718592747e-01 7.797977554270349998e-01
-4.308367586666303484e-01 1.017587939698492372e+00 7.812175037879166561e-01
-4.438924180201646030e-01 1.040201005025125802e+00 7.828835690136530800e-01
-4.569480773736988577e-01 1.062814070351758788e+00 7.847971865360232613e-01
-4.700037367272331124e-01 1.085427135678391997e+00 7.869583112337459330e-01
-4.830593960807673115e-01 1.108040201005025205e+00 7.893645159473973161e-01
-4.961150554343016217e-01 1.130653266331658413e+00 7.920099778458516981e-01
-5.091707147878359319e-01 1.153266331658291621e+00 7.948845990000232842e-01
-5.222263741413700755e-01 1.175879396984924607e+00 7.979733018620995821e-01
-5.352820334949043302e-01 1.198492462311557816e+00 8.012555331363795386e-01
-5.483376928484385848e-01 1.221105527638191024e+00 8.047050010347028826e-01
-5.613933522019729505e-01 1.243718592964824232e+00 8.082896614617477438e-01
-5.744490115555070942e-01 1.266331658291457218e+00 8.119719586402706080e-01
-5.875046709090413488e-01 1.288944723618090649e+00 8.157093154573369365e-01
-6.005603302625756035e-01 1.311557788944724079e+00 8.194548587935459594e-01
-6.136159896161098581e-01 1.334170854271356843e+00 8.231583556857083872e-01
-6.266716489696440018e-01 1.356783919597990273e+00 8.267673277431536460e-01
-6.397273083231781454e-01 1.379396984924623037e+00 8.302283041229534533e-01
-6.527829676767126221e-01 1.402010050251256468e+00 8.334881678494147073e-01
-6.658386270302469878e-01 1.424623115577889454e+00 8.364955465509977817e-01
-6.788942863837811315e-01 1.447236180904522884e+00 8.392021969200926801e-01
-6.919499457373154971e-01 1.469849246231155648e+00 8.415643324325728925e-01
-7.050056050908496408e-01 1.492462311557789079e+00 8.435438460657826987e-01
-7.180612644443837844e-01 1.515075376884422065e+00 8.451093838146073178e-01
-7.311169237979181501e-01 1.537688442211055495e+00 8.462372305386847149e-01
-7.441725831514522937e-01 1.560301507537688259e+00 8.469119768259397718e-01
-7.572282425049866594e-01 1.582914572864321689e+00 8.471269438205035751e-01
-7.702839018585210251e-01 1.605527638190955120e+00 8.468843519889642790e-01
-7.833395612120551688e-01 1.628140703517588106e+00 8.461952292164990341e-01
-7.963952205655893124e-01 1.650753768844221314e+00 8.450790630557337701e-01
-8.094508799191236781e-01 1.673366834170854300e+00 8.435632110280372187e-01
-8.225065392726578217e-01 1.695979899497487731e+00 8.416820912566337354e-01
-8.355621986261922984e-01 1.718592964824120495e+00 8.394761830899557520e-01
-8.486178579797263311e-01 1.741206030150753925e+00 8.369908734989356391e-01
-8.616735173332608078e-01 1.763819095477386911e+00 8.342751897095107561e-01
-8.747291766867949514e-01 1.786432160804020342e+00 8.313804616315291218e-01
-8.877848360403289840e-01 1.809045226130653106e+00 8.283589591041204958e-01
-9.008404953938634607e-01 1.831658291457286536e+00 8.252625487971370077e-01
-9.138961547473976044e-01 1.854271356783919522e+00 8.221414138517463277e-01
-9.269518141009319701e-01 1.876884422110552952e+00 8.190428761290154958e-01
-9.400074734544661137e-01 1.899497487437185717e+00 8.160103564288064826e-01
-9.530631328080004794e-01 1.922110552763819147e+00 8.130825024454535477e-01
-9.661187921615346230e-01 1.944723618090452577e+00 8.102925077720620761e-01
-9.791744515150689887e-01 1.967336683417085341e+00 8.076676381994947196e-01
-9.922301108686031323e-01 1.989949748743718771e+00 8.052289741344537122e-01
-1.005285770222137165e+00 2.012562814070351536e+00 8.029913704371038907e-01
-1.018341429575671642e+00 2.035175879396985188e+00 8.009636275966262042e-01
-1.031397088929206118e+00 2.057788944723618396e+00 7.991488611512956863e-01
-1.044452748282740151e+00 2.080402010050251604e+00 7.975450498252228959e-01
-1.057508407636274628e+00 2.103015075376884813e+00 7.961457371790934268e-01
-1.070564066989808660e+00 2.125628140703517577e+00 7.949408568116389517e-01
-1.083619726343342915e+00 2.148241206030150785e+00 7.939176474273998974e-01
-1.096675385696877170e+00 2.170854271356783993e+00 7.930616214995835911e-01
-1.109731045050411424e+00 2.193467336683416757e+00 7.923575498685331286e-01
-1.122786704403945679e+00 2.216080402010050410e+00 7.917904244595895813e-01
-1.135842363757479934e+00 2.238693467336683618e+00 7.913463623808788538e-01
-1.148898023111014188e+00 2.261306532663316382e+00 7.910134169425020456e-01
-1.161953682464548443e+00 2.283919597989950034e+00 7.907822645633170167e-01
-1.175009341818082476e+00 2.306532663316582799e+00 7.906467410083910519e-01
-1.188065001171616952e+00 2.329145728643216451e+00 7.906042058071717227e-01
-1.201120660525151429e+00 2.351758793969849659e+00 7.906557198875214798e-01
-1.214176319878685462e+00 2.374371859296482423e+00 7.908060282441830013e-01
-1.227231979232219494e+00 2.396984924623115631e+00 7.910633466367069655e-01
-1.240287638585753749e+00 2.419597989949748840e+00 7.914389586548082889e-01
-1.253343297939288004e+00 2.442211055276382048e+00 7.919466367556163844e-01
-1.266398957292822480e+00 2.464824120603015256e+00 7.926019078148859309e-01
-1.279454616646356735e+00 2.487437185929648464e+00 7.934211900888408220e-01
-1.292510275999890768e+00 2.510050251256281229e+00 7.944208340081205799e-01
-1.305565935353425244e+00 2.532663316582914881e+00 7.956161036908139250e-01
-1.318621594706959277e+00 2.555276381909547645e+00 7.970201392657348949e-01
-1.331677254060493754e+00 2.577889447236181297e+00 7.986429418756049170e-01
-1.344732913414028008e+00 2.600502512562814061e+00 8.004904234650955797e-01
-1.357788572767562041e+00 2.623115577889446826e+00 8.025635620885895882e-01
-1.370844232121096296e+00 2.645728643216080478e+00 8.048577004957188086e-01
-1.383899891474630772e+00 2.668341708542713686e+00 8.073620212331482637e-01
-1.396955550828164805e+00 2.690954773869346450e+00 8.100592255681657861e-01
-1.410011210181699282e+00 2.713567839195980103e+00 8.129254363865107136e-01
-1.423066869535233314e+00 2.736180904522612867e+00 8.159303370946612288e-01
-1.436122528888767569e+00 2.758793969849246075e+00 8.190375497659978521e-01
-1.449178188242301824e+00 2.781407035175879283e+00 8.222052466494329526e-01
-1.462233847595836300e+00 2.804020100502512491e+00 8.253869800708606430e-01
-1.475289506949370333e+00 2.826633165829146144e+00 8.285327070733872201e-01
-1.488345166302904587e+00 2.849246231155778908e+00 8.315899772249853994e-01
-1.501400825656439064e+00 2.871859296482411672e+00 8.345052452105109486e-01
-1.514456485009973097e+00 2.894472361809045324e+00 8.372252644169151381e-01
-1.527512144363507574e+00 2.917085427135678533e+00 8.396985139588868385e-01
-1.540567803717041828e+00 2.939698492462312185e+00 8.418766096531985488e-01
-1.553623463070576083e+00 2.962311557788944949e+00 8.437156494339389523e-01
-1.566679122424110115e+00 2.984924623115577713e+00 8.451774456267733271e-01
-1.579734781777644592e+00 3.007537688442210921e+00 8.462306003049610004e-01
-1.592790441131178625e+00 3.030150753768844574e+00 8.468513854895108883e-01
-1.605846100484713102e+00 3.052763819095477338e+00 8.470243970132553812e-01
-1.618901759838247356e+00 3.075376884422110990e+00 8.467429591623124585e-01
-1.631957419191781389e+00 3.097989949748743754e+00 8.460092664056760858e-01
-1.645013078545315643e+00 3.120603015075376963e+00 8.448342582552264002e-01
-1.658068737898850120e+00 3.143216080402010171e+00 8.432372331752304717e-01
-1.671124397252384153e+00 3.165829145728643379e+00 8.412452170900920345e-01
-1.684180056605918629e+00 3.188442211055277031e+00 8.388921110434043316e-01
-1.697235715959452662e+00 3.211055276381909351e+00 8.362176505913034852e-01
-1.710291375312986917e+00 3.233668341708542560e+00 8.332662162632527014e-01
-1.723347034666521393e+00 3.256281407035176212e+00 8.300855396432181843e-01
-1.736402694020055648e+00 3.278894472361809420e+00 8.267253531268924371e-01
-1.749458353373589903e+00 3.301507537688442184e+00 8.232360330789103564e-01
-1.762514012727123935e+00 3.324120603015074948e+00 8.196672859023811375e-01
-1.775569672080657968e+00 3.346733668341708601e+00 8.160669244676012068e-01
-1.788625331434192445e+00 3.369346733668341809e+00 8.124797785215723822e-01
-1.801680990787726921e+00 3.391959798994975017e+00 8.089467772713661020e-01
-1.814736650141260954e+00 3.414572864321608225e+00 8.055042355132264742e-01
-1.827792309494795209e+00 3.437185929648240990e+00 8.021833667216786701e-01
-1.840847968848329463e+00 3.459798994974874642e+00 7.990100377096092110e-01
-1.853903628201863718e+00 3.482412060301507406e+00 7.960047701362212846e-01
-1.866959287555397973e+00 3.505025125628141058e+00 7.931829846029060382e-01
-1.880014946908932449e+00 3.527638190954774267e+00 7.905554736680872052e-01
-1.893070606262466260e+00 3.550251256281407031e+00 7.881290811540389019e-01
-1.906126265616000737e+00 3.572864321608039795e+00 7.859075569182456533e-01
-1.919181924969534991e+00 3.595477386934673447e+00 7.838925491006246693e-01
-1.932237584323069246e+00 3.618090452261306655e+00 7.820846899853964862e-01
-1.945293243676603501e+00 3.640703517587939864e+00 7.804847272433653727e-01
-1.958348903030137755e+00 3.663316582914572628e+00 7.790946496135833232e-01
-1.971404562383671788e+00 3.685929648241205836e+00 7.779187551609872964e-01
-1.984460221737206265e+00 3.708542713567839488e+00 7.769646111742497530e-01
-1.997515881090740741e+00 3.731155778894472252e+00 7.762438575563865850e-01
-2.010571540444274774e+00 3.753768844221105905e+00 7.757728101631197193e-01
-2.023627199797808807e+00 3.776381909547738669e+00 7.755728268563117922e-01
-2.036682859151343283e+00 3.798994974874371877e+00 7.756704069003855784e-01
-2.049738518504877316e+00 3.821608040201005085e+00 7.760970035214428409e-01
-2.062794177858411793e+00 3.844221105527638294e+00 7.768885397028606477e-01
-2.075849837211946269e+00 3.866834170854271502e+00 7.780846282918015833e-01
-2.088905496565480302e+00 3.889447236180904710e+00 7.797275088834245693e-01
-2.101961155919014335e+00 3.912060301507537474e+00 7.818607253484649577e-01
-2.115016815272548811e+00 3.934673366834170682e+00 7.845275788710984743e-01
-2.128072474626082844e+00 3.957286432160804335e+00 7.877694015574636666e-01
-2.141128133979617321e+00 3.979899497487437543e+00 7.916237046589432724e-01
-2.154183793333151353e+00 4.002512562814070307e+00 7.961222628499323717e-01
-2.167239452686685830e+00 4.025125628140703071e+00 8.012892014685376596e-01
-2.180295112040219863e+00 4.047738693467336724e+00 8.071391568863806043e-01
-2.193350771393754339e+00 4.070351758793970376e+00 8.136755810058156069e-01
-2.206406430747288372e+00 4.092964824120603140e+00 8.208892591567421571e-01
-2.219462090100822849e+00 4.115577889447236792e+00 8.287571063402120464e-01
-2.232517749454356881e+00 4.138190954773869557e+00 8.372412999002205591e-01
-2.245573408807891358e+00 4.160804020100502321e+00 8.462887974580736161e-01
-2.258629068161425835e+00 4.183417085427135973e+00 8.558312775749479240e-01
-2.271684727514959867e+00 4.206030150753768737e+00 8.657855274710593019e-01
-2.284740386868494344e+00 4.228643216080402389e+00 8.760542876604507923e-01
-2.297796046222028377e+00 4.251256281407035154e+00 8.865275480633086902e-01
-2.310851705575562409e+00 4.273869346733667918e+00 8.970842745866336454e-01
-2.323907364929096886e+00 4.296482412060301570e+00 9.075945299003068678e-01
-2.336963024282631363e+00 4.319095477386935222e+00 9.179219377641494315e-01
-2.350018683636165395e+00 4.341708542713567986e+00 9.279264273463071477e-01
-2.363074342989699428e+00 4.364321608040200751e+00 9.374671830324223798e-01
-2.376130002343233905e+00 4.386934673366834403e+00 9.464057167078371302e-01
-2.389185661696768381e+00 4.409547738693468055e+00 9.546089737615963688e-01
-2.402241321050302414e+00 4.432160804020100819e+00 9.619523813650374677e-01
-2.415296980403836447e+00 4.454773869346733584e+00 9.683227480549301269e-01
-2.428352639757370479e+00 4.477386934673367236e+00 9.736209273117295560e-01
-2.441408299110905400e+00 4.500000000000000000e+00 9.777641645515057212e-01
-2.454463958464439433e+00 4.522613065326632764e+00 9.806880565073134992e-01
-2.467519617817973909e+00 4.545226130653266416e+00 9.823480640123195551e-01
-2.480575277171508386e+00 4.567839195979900069e+00 9.827205332659142423e-01
-2.493630936525041975e+00 4.590452261306532833e+00 9.818031962411867264e-01
-2.506686595878576895e+00 4.613065326633165597e+00 9.796151373982631139e-01
-2.519742255232110928e+00 4.635678391959799249e+00 9.761962306941175394e-01
9.138961547473976876e-02 1.582914572864321801e-01 9.681612391046652277e-01
7.833395612120552798e-02 1.809045226130653605e-01 9.631129637492725770e-01
6.527829676767125944e-02 2.035175879396985132e-01 9.570502062327317372e-01
5.222263741413701865e-02 2.261306532663316660e-01 9.500729786324342285e-01
3.916697806060276399e-02 2.487437185929648464e-01 9.422934108149021437e-01
2.611131870706850933e-02 2.713567839195979992e-01 9.338330494191209308e-01
1.305565935353426334e-02 2.939698492462311519e-01 9.248200026582252820e-01
0.000000000000000000e+00 3.165829145728643601e-01 9.153860154352897460e-01
-1.305565935353424599e-02 3.391959798994975683e-01 9.056635591834084620e-01
-2.611131870706850933e-02 3.618090452261307211e-01 8.957830180183482538e-01
-3.916697806060275011e-02 3.844221105527638738e-01 8.858700474159993954e-01
-5.222263741413701865e-02 4.070351758793970265e-01 8.760431739612022373e-01
-6.527829676767124556e-02 4.296482412060301237e-01 8.664116950922130522e-01
-7.833395612120550022e-02 4.522613065326634429e-01 8.570739265720316302e-01
-9.138961547473976876e-02 4.748743718592965402e-01 8.481158330761533470e-01
-1.044452748282739957e-01 4.974874371859296929e-01 8.396100642378393486e-01
-1.175009341818082642e-01 5.201005025125629011e-01 8.316154051822450821e-01
-1.305565935353425189e-01 5.427135678391959983e-01 8.241766374438895815e-01
-1.436122528888767735e-01 5.653266331658290955e-01 8.173247936077532305e-01
-1.566679122424110004e-01 5.879396984924623037e-01 8.110777774168203003e-01
-1.697235715959452829e-01 6.105527638190955120e-01 8.054413107769955449e-01
-1.827792309494795375e-01 6.331658291457287202e-01 8.004101603410483934e-01
-1.958348903030137922e-01 6.557788944723618174e-01 7.959695893862340776e-01
-2.088905496565480191e-01 6.783919597989950256e-01 7.920969756749525192e-01
-2.219462090100822460e-01 7.010050251256281229e-01 7.887635330019796553e-01
-2.350018683636165284e-01 7.236180904522613311e-01 7.859360732212884448e-01
-2.480575277171507831e-01 7.462311557788945393e-01 7.835787466858405992e-01
-2.611131870706850377e-01 7.688442211055277475e-01 7.816547021423416730e-01
-2.741688464242192924e-01 7.914572864321608447e-01 7.801276120625545429e-01
-2.872245057777534916e-01 8.140703517587940530e-01 7.789630159755531746e-01
-3.002801651312877462e-01 8.366834170854271502e-01 7.781294423581178732e-01
-3.133358244848221119e-01 8.592964824120604694e-01 7.775992787706631493e-01
-3.263914838383563111e-01 8.819095477386935666e-01 7.773493698884212932e-01
-3.394471431918905657e-01 9.045226130653266639e-01 7.773613335419619075e-01
-3.525028025454248204e-01 9.271356783919597611e-01 7.776215955011657188e-01
-3.655584618989590751e-01 9.497487437185929693e-01 7.781211541595710601e-01
-3.786141212524933297e-01 9.723618090452261775e-01 7.788550961521588656e-01
-3.916697806060275289e-01 9.949748743718592747e-01 7.798218929343628814e-01
-4.047254399595617835e-01 1.017587939698492372e+00 7.810225161540955696e-01
-4.177810993130960382e-01 1.040201005025125580e+00 7.824594159893151213e-01
-4.308367586666303484e-01 1.062814070351758788e+00 7.841354112757200623e-01
-4.438924180201646030e-01 1.085427135678391997e+00 7.860525430437328431e-01
-4.569480773736988577e-01 1.108040201005025205e+00 7.882109439168831777e-01
-4.700037367272330568e-01 1.130653266331658191e+00 7.906077746612812929e-01
-4.830593960807673670e-01 1.153266331658291621e+00 7.932362760583020478e-01
-4.961150554343016217e-01 1.175879396984924607e+00 7.960849793145885478e-01
-5.091707147878358208e-01 1.198492462311557816e+00 7.991371116116228190e-01
-5.222263741413700755e-01 1.221105527638191024e+00 8.023702253843520982e-01
-5.352820334949043302e-01 1.243718592964824232e+00 8.057560708150025564e-01
-5.483376928484386958e-01 1.266331658291457440e+00 8.092607211904887521e-01
-5.613933522019728395e-01 1.288944723618090649e+00 8.128449505876490511e-01
-5.744490115555070942e-01 1.311557788944723635e+00 8.164648532237427370e-01
-5.875046709090413488e-01 1.334170854271357065e+00 8.200726841430971970e-01
-6.005603302625756035e-01 1.356783919597990051e+00 8.236178920888179711e-01
-6.136159896161098581e-01 1.379396984924623482e+00 8.270483077806780603e-01
-6.266716489696440018e-01 1.402010050251256246e+00 8.303114446857152720e-01
-6.397273083231784785e-01 1.424623115577889676e+00 8.333558649625740777e-01
-6.527829676767126221e-01 1.447236180904522884e+00 8.361325607465398546e-01
-6.658386270302466547e-01 1.469849246231156092e+00 8.385963004015808409e-01
-6.788942863837811315e-01 1.492462311557789079e+00 8.407068907974962757e-01
-6.919499457373152751e-01 1.515075376884422287e+00 8.424303099911704118e-01
-7.050056050908496408e-01 1.537688442211055495e+00 8.437396697404042634e-01
-7.180612644443840065e-01 1.560301507537688925e+00 8.446159738272956963e-01
-7.311169237979181501e-01 1.582914572864321689e+00 8.450486459287317453e-01
-7.441725831514522937e-01 1.605527638190955120e+00 8.450358094137966347e-01
-7.572282425049866594e-01 1.628140703517588328e+00 8.445843106133809064e-01
-7.702839018585208031e-01 1.650753768844221314e+00 8.437094864260733518e-01
-7.833395612120551688e-01 1.673366834170854522e+00 8.424346862314954221e-01
-7.963952205655893124e-01 1.695979899497487509e+00 8.407905666327416538e-01
-8.094508799191236781e-01 1.718592964824120939e+00 8.388141852329754622e-01
-8.225065392726578217e-01 1.741206030150753925e+00 8.365479262026279672e-01
-8.355621986261919654e-01 1.763819095477387133e+00 8.340382956028875583e-01
-8.486178579797263311e-01 1.786432160804020342e+00 8.313346281486426737e-01
-8.616735173332604747e-01 1.809045226130653328e+00 8.284877492335075422e-01
-8.747291766867949514e-01 1.831658291457286536e+00 8.255486365778730296e-01
-8.877848360403293171e-01 1.854271356783919966e+00 8.225671248352468545e-01
-9.008404953938634607e-01 1.876884422110552952e+00 8.195906939943198299e-01
-9.138961547473976044e-01 1.899497487437186161e+00 8.166633785839290116e-01
-9.269518141009319701e-01 1.922110552763819147e+00 8.138248297040477919e-01
-9.400074734544661137e-01 1.944723618090452577e+00 8.111095559768095598e-01
-9.530631328080004794e-01 1.967336683417085785e+00 8.085463628664598668e-01
-9.661187921615346230e-01 1.989949748743718771e+00 8.061580026963327539e-01
-9.791744515150689887e-01 2.012562814070351980e+00 8.039610403377064340e-01
-9.922301108686031323e-01 2.035175879396985188e+00 8.019659321981457145e-01
-1.005285770222137609e+00 2.057788944723618396e+00 8.001773090231462104e-01
-1.018341429575671642e+00 2.080402010050251604e+00 7.985944463558545259e-01
-1.031397088929205674e+00 2.103015075376884369e+00 7.972119004664031117e-01
-1.044452748282740151e+00 2.125628140703518021e+00 7.960202823329073363e-01
-1.057508407636274628e+00 2.148241206030151229e+00 7.950071379728986809e-01
-1.070564066989808660e+00 2.170854271356783993e+00 7.941579002025191958e-01
-1.083619726343343137e+00 2.193467336683417201e+00 7.934568748284253070e-01
-1.096675385696877170e+00 2.216080402010050410e+00 7.928882234121403805e-01
-1.109731045050411424e+00 2.238693467336683618e+00 7.924369051162994948e-01
-1.122786704403945679e+00 2.261306532663316826e+00 7.920895417434083985e-01
-1.135842363757479934e+00 2.283919597989950034e+00 7.918351728746940710e-01
-1.148898023111014188e+00 2.306532663316583243e+00 7.916658719408575795e-01
-1.161953682464548443e+00 2.329145728643216451e+00 7.915771990060769259e-01
-1.175009341818082698e+00 2.351758793969849215e+00 7.915684718864738345e-01
-1.188065001171617174e+00 2.374371859296482867e+00 7.916428437873879176e-01
-1.201120660525151429e+00 2.396984924623115631e+00 7.918071827333228452e-01
-1.214176319878685462e+00 2.419597989949748840e+00 7.920717554572642705e-01
-1.227231979232219494e+00 2.442211055276382048e+00 7.924497258679611411e-01
-1.240287638585753971e+00 2.464824120603015256e+00 7.929564854659869599e-01
-1.253343297939288448e+00 2.487437185929648464e+00 7.936088398668572630e-01
-1.266398957292822480e+00 2.510050251256282117e+00 7.944240816501756397e-01
-1.279454616646356735e+00 2.532663316582914437e+00 7.954189848391824968e-01
-1.292510275999890990e+00 2.555276381909547645e+00 7.966087602010565316e-01
-1.305565935353425244e+00 2.577889447236181297e+00 7.980060130560731047e-01
-1.318621594706959499e+00 2.600502512562814506e+00 7.996197462499253783e-01
-1.331677254060493976e+00 2.623115577889447270e+00 8.014544502894899169e-01
-1.344732913414027786e+00 2.645728643216080478e+00 8.035093203408659734e-01
-1.357788572767562263e+00 2.668341708542713686e+00 8.057776358788641957e-01
-1.370844232121096518e+00 2.690954773869347338e+00 8.082463333663524319e-01
-1.383899891474630772e+00 2.713567839195980103e+00 8.108957956037610160e-01
-1.396955550828165027e+00 2.736180904522613311e+00 8.136998735591108867e-01
-1.410011210181699282e+00 2.758793969849246075e+00 8.166261478564370568e-01
-1.423066869535233314e+00 2.781407035175879727e+00 8.196364279974842626e-01
-1.436122528888767791e+00 2.804020100502512491e+00 8.226874781792130609e-01
-1.449178188242302268e+00 2.826633165829146144e+00 8.257319496228542333e-01
-1.462233847595836300e+00 2.849246231155779352e+00 8.287194910208768306e-01
-1.475289506949370333e+00 2.871859296482412116e+00 8.315980013881959509e-01
-1.488345166302904810e+00 2.894472361809045324e+00 8.343149835888662436e-01
-1.501400825656439064e+00 2.917085427135678533e+00 8.368189523636853089e-01
-1.514456485009973319e+00 2.939698492462312185e+00 8.390608480078796116e-01
-1.527512144363507796e+00 2.962311557788945393e+00 8.409954060680469023e-01
-1.540567803717041828e+00 2.984924623115578157e+00 8.425824345904266988e-01
-1.553623463070576083e+00 3.007537688442210921e+00 8.437879535226269212e-01
-1.566679122424110338e+00 3.030150753768844574e+00 8.445851557314890679e-01
-1.579734781777644592e+00 3.052763819095477782e+00 8.449551555585420592e-01
-1.592790441131178847e+00 3.075376884422110990e+00 8.448874986323978709e-01
-1.605846100484713324e+00 3.097989949748744198e+00 8.443804154805449880e-01
-1.618901759838247134e+00 3.120603015075376963e+00 8.434408109765767492e-01
-1.631957419191781611e+00 3.143216080402010615e+00 8.420839914435781504e-01
-1.645013078545316088e+00 3.165829145728643379e+00 8.403331409223590009e-01
-1.658068737898850120e+00 3.188442211055277031e+00 8.382185673252394720e-01
-1.671124397252384597e+00 3.211055276381910240e+00 8.357767475767123866e-01
-1.684180056605918629e+00 3.233668341708542560e+00 8.330492080744466010e-01
-1.697235715959452662e+00 3.256281407035176212e+00 8.300812826205286044e-01
-1.710291375312987139e+00 3.278894472361809420e+00 8.269207941658136551e-01
-1.723347034666521616e+00 3.301507537688442628e+00 8.236167091377629701e-01
-1.736402694020055648e+00 3.324120603015075837e+00 8.202178137112466905e-01
-1.749458353373589903e+00 3.346733668341708601e+00 8.167714601292064280e-01
-1.762514012727123935e+00 3.369346733668341809e+00 8.133224281498214747e-01
-1.775569672080658412e+00 3.391959798994975461e+00 8.099119420154373694e-01
-1.788625331434192667e+00 3.414572864321608225e+00 8.065768771884433974e-01
-1.801680990787726921e+00 3.437185929648241878e+00 8.033491837106041533e-01
-1.814736650141260954e+00 3.459798994974874642e+00 8.002555446832957387e-01
-1.827792309494795431e+00 3.482412060301507850e+00 7.973172793333370700e-01
-1.840847968848329463e+00 3.505025125628141058e+00 7.945504907374274506e-01
-1.853903628201863940e+00 3.527638190954774267e+00 7.919664488505070432e-01
-1.866959287555398417e+00 3.550251256281407475e+00 7.895721903410971576e-01
-1.880014946908932227e+00 3.572864321608040683e+00 7.873713081908187972e-01
-1.893070606262466482e+00 3.595477386934673447e+00 7.853648963577728459e-01
-1.906126265616000959e+00 3.618090452261306655e+00 7.835526082999179076e-01
-1.919181924969534991e+00 3.640703517587940308e+00 7.819337830370166609e-01
-1.932237584323069468e+00 3.663316582914573072e+00 7.805085888907172809e-01
-1.945293243676603501e+00 3.685929648241205836e+00 7.792791332293621531e-01
-1.958348903030137755e+00 3.708542713567839488e+00 7.782504865549012552e-01
-1.971404562383672232e+00 3.731155778894472697e+00 7.774315711478252400e-01
-1.984460221737206487e+00 3.753768844221105905e+00 7.768358682195958265e-01
-1.997515881090740741e+00 3.776381909547739113e+00 7.764819030390913701e-01
-2.010571540444274774e+00 3.798994974874371877e+00 7.763934746691156796e-01
-2.023627199797809251e+00 3.821608040201005529e+00 7.765996055811961174e-01
-2.036682859151343283e+00 3.844221105527638294e+00 7.771341962656952429e-01
-2.049738518504877760e+00 3.866834170854271502e+00 7.780353807216364714e-01
-2.062794177858412237e+00 3.889447236180905154e+00 7.793445900533548798e-01
-2.075849837211945825e+00 3.912060301507537918e+00 7.811053429391053848e-01
-2.088905496565480302e+00 3.934673366834170682e+00 7.833617930643934635e-01
-2.101961155919014779e+00 3.957286432160804335e+00 7.861570743114805193e-01
-2.115016815272548811e+00 3.979899497487437543e+00 7.895314941493430938e-01
-2.128072474626083288e+00 4.002512562814071195e+00 7.935206338759603906e-01
-2.141128133979617321e+00 4.025125628140703071e+00 7.981534207618073973e-01
-2.154183793333151353e+00 4.047738693467336724e+00 8.034502414148019245e-01
-2.167239452686685830e+00 4.070351758793970376e+00 8.094211675835619735e-01
-2.180295112040220307e+00 4.092964824120604028e+00 8.160643649682957079e-01
-2.193350771393754339e+00 4.115577889447236792e+00 8.233647523386747880e-01
-2.206406430747288816e+00 4.138190954773869557e+00 8.312929723863587972e-01
-2.219462090100822849e+00 4.160804020100503209e+00 8.398047273905208110e-01
-2.232517749454357325e+00 4.183417085427135973e+00 8.488405221746705420e-01
-2.245573408807891358e+00 4.206030150753768737e+00 8.583258443072924182e-01
-2.258629068161425835e+00 4.228643216080402389e+00 8.681717974605747123e-01
-2.271684727514959867e+00 4.251256281407036042e+00 8.782761887783796517e-01
-2.284740386868494344e+00 4.273869346733667918e+00 8.885250555602499656e-01
-2.297796046222028377e+00 4.296482412060301570e+00 8.987946011210925512e-01
-2.310851705575562853e+00 4.319095477386935222e+00 9.089534949256810048e-01
-2.323907364929096886e+00 4.341708542713568875e+00 9.188654785988980001e-01
-2.336963024282631363e+00 4.364321608040201639e+00 9.283922077133545114e-01
-2.350018683636165395e+00 4.386934673366834403e+00 9.373962498298655799e-01
-2.363074342989699872e+00 4.409547738693468055e+00 9.457441525032670437e-01
-2.376130002343234349e+00 4.432160804020100819e+00 9.533094911545956229e-01
-2.389185661696768381e+00 4.454773869346733584e+00 9.599758060238431367e-01
-2.402241321050302414e+00 4.477386934673367236e+00 9.656393399048914805e-01
-2.415296980403836447e+00 4.500000000000000000e+00 9.702114939495866119e-01
-2.428352639757371367e+00 4.522613065326633652e+00 9.736209273116044338e-01
-2.441408299110905400e+00 4.545226130653266416e+00 9.758152374692171671e-01
-2.454463958464439433e+00 4.567839195979900069e+00 9.767621713049250420e-01
-2.467519617817973909e+00 4.590452261306533721e+00 9.764503319327083597e-01
-2.480575277171507498e+00 4.613065326633166485e+00 9.748893622931191771e-01
-2.493630936525041975e+00 4.635678391959799249e+00 9.721096030889653239e-01
-2.506686595878576007e+00 4.658291457286432902e+00 9.681612391046652277e-01
1.044452748282740095e-01 1.809045226130653605e-01 9.592406299181340801e-01
9.138961547473976876e-02 2.035175879396985410e-01 9.538096239716776781e-01
7.833395612120550022e-02 2.261306532663317215e-01 9.474488601356552131e-01
6.527829676767125944e-02 2.487437185929648464e-01 9.402629845407228792e-01
5.222263741413700477e-02 2.713567839195980547e-01 9.323669468098169100e-01
3.916697806060275011e-02 2.939698492462312074e-01 9.238832514788823946e-01
2.611131870706850933e-02 3.165829145728643601e-01 9.149391075277856222e-01
1.305565935353424599e-02 3.391959798994975683e-01 9.056635591833449572e-01
0.000000000000000000e+00 3.618090452261307211e-01 8.961846794415577744e-01
-1.305565935353426334e-02 3.844221105527638738e-01 8.866269034731139032e-01
-2.611131870706850933e-02 4.070351758793970265e-01 8.771085724525438110e-01
-3.916697806060277093e-02 4.296482412060302347e-01 8.677397496847500946e-01
-5.222263741413699784e-02 4.522613065326633319e-01 8.586203605476065981e-01
-6.527829676767125944e-02 4.748743718592965402e-01 8.498386961206571000e-01
-7.833395612120552798e-02 4.974874371859296929e-01 8.414703078480273435e-01
-9.138961547473975489e-02 5.201005025125629011e-01 8.335773076181716146e-01
-1.044452748282740095e-01 5.427135678391961093e-01 8.262080746594141489e-01
-1.175009341818082781e-01 5.653266331658290955e-01 8.193973580558444603e-01
-1.305565935353425466e-01 5.879396984924623037e-01 8.131667518617610169e-01
-1.436122528888767735e-01 6.105527638190955120e-01 8.075255090746009667e-01
-1.566679122424110004e-01 6.331658291457287202e-01 8.024716514104228704e-01
-1.697235715959452829e-01 6.557788944723618174e-01 7.979933241549004297e-01
-1.827792309494795375e-01 6.783919597989951367e-01 7.940703395230440664e-01
-1.958348903030137922e-01 7.010050251256282339e-01 7.906758480809550349e-01
-2.088905496565479913e-01 7.236180904522614421e-01 7.877780759316767023e-01
-2.219462090100822460e-01 7.462311557788945393e-01 7.853420655544097739e-01
-2.350018683636165284e-01 7.688442211055277475e-01 7.833313603634503020e-01
-2.480575277171507831e-01 7.914572864321608447e-01 7.817095771157723805e-01
-2.611131870706850377e-01 8.140703517587940530e-01 7.804418160867101495e-01
-2.741688464242192369e-01 8.366834170854271502e-01 7.794958662455000464e-01
-2.872245057777534916e-01 8.592964824120602474e-01 7.788431712463165235e-01
-3.002801651312878572e-01 8.819095477386936777e-01 7.784595316180465963e-01
-3.133358244848220009e-01 9.045226130653268859e-01 7.783255287689936353e-01
-3.263914838383563111e-01 9.271356783919599831e-01 7.784266669803371341e-01
-3.394471431918905657e-01 9.497487437185928583e-01 7.787532400912123842e-01
-3.525028025454248204e-01 9.723618090452262885e-01 7.792999397228377312e-01
-3.655584618989590751e-01 9.949748743718593857e-01 7.800652313023379580e-01
-3.786141212524932742e-01 1.017587939698492594e+00 7.810505325021619427e-01
-3.916697806060275289e-01 1.040201005025125802e+00 7.822592357139194208e-01
-4.047254399595617835e-01 1.062814070351758788e+00 7.836956215751386123e-01
-4.177810993130960382e-01 1.085427135678391997e+00 7.853637141668826649e-01
-4.308367586666303484e-01 1.108040201005025205e+00 7.872661301653255395e-01
-4.438924180201646030e-01 1.130653266331658191e+00 7.894029738970708143e-01
-4.569480773736988022e-01 1.153266331658291399e+00 7.917708279264493720e-01
-4.700037367272331124e-01 1.175879396984924830e+00 7.943618845795635819e-01
-4.830593960807673670e-01 1.198492462311558038e+00 7.971632578451625095e-01
-4.961150554343015662e-01 1.221105527638191024e+00 8.001565076171019975e-01
-5.091707147878358208e-01 1.243718592964824232e+00 8.033173995492165487e-01
-5.222263741413700755e-01 1.266331658291457440e+00 8.066159142236675184e-01
-5.352820334949044412e-01 1.288944723618090649e+00 8.100165092679808554e-01
-5.483376928484385848e-01 1.311557788944723635e+00 8.134786278950489891e-01
-5.613933522019728395e-01 1.334170854271356843e+00 8.169574374899073455e-01
-5.744490115555070942e-01 1.356783919597990273e+00 8.204047727195161732e-01
-5.875046709090413488e-01 1.379396984924623037e+00 8.237702495596256336e-01
-6.005603302625756035e-01 1.402010050251256468e+00 8.270025099326568929e-01
-6.136159896161097471e-01 1.424623115577889454e+00 8.300505515895711950e-01
-6.266716489696442238e-01 1.447236180904522884e+00 8.328650946335030003e-01
-6.397273083231784785e-01 1.469849246231156092e+00 8.353999347820790788e-01
-6.527829676767126221e-01 1.492462311557789079e+00 8.376132341253065272e-01
-6.658386270302469878e-01 1.515075376884422287e+00 8.394687027012671665e-01
-6.788942863837811315e-01 1.537688442211055495e+00 8.409366285489776605e-01
-6.919499457373153861e-01 1.560301507537688481e+00 8.419947198023308710e-01
-7.050056050908497518e-01 1.582914572864321912e+00 8.426287295967456181e-01
-7.180612644443838954e-01 1.605527638190954898e+00 8.428328427595986883e-01
-7.311169237979181501e-01 1.628140703517588328e+00 8.426098121034856225e-01
-7.441725831514525158e-01 1.650753768844221314e+00 8.419708412783459828e-01
-7.572282425049866594e-01 1.673366834170854522e+00 8.409352202050592862e-01
-7.702839018585209141e-01 1.695979899497487731e+00 8.395297277648849921e-01
-7.833395612120551688e-01 1.718592964824120495e+00 8.377878243409734305e-01
-7.963952205655894234e-01 1.741206030150753925e+00 8.357486637257300899e-01
-8.094508799191236781e-01 1.763819095477387133e+00 8.334559595969598389e-01
-8.225065392726578217e-01 1.786432160804020342e+00 8.309567460588472843e-01
-8.355621986261922984e-01 1.809045226130653328e+00 8.283000745334121451e-01
-8.486178579797263311e-01 1.831658291457286536e+00 8.255356905270841983e-01
-8.616735173332606967e-01 1.854271356783919744e+00 8.227127334971138239e-01
-8.747291766867950624e-01 1.876884422110553174e+00 8.198785012691601759e-01
-8.877848360403292061e-01 1.899497487437185939e+00 8.170773173241361320e-01
-9.008404953938634607e-01 1.922110552763819369e+00 8.143495349328241373e-01
-9.138961547473977154e-01 1.944723618090452355e+00 8.117307067565570078e-01
-9.269518141009319701e-01 1.967336683417085785e+00 8.092509423601524920e-01
-9.400074734544662247e-01 1.989949748743718771e+00 8.069344693228542864e-01
-9.530631328080004794e-01 2.012562814070351980e+00 8.047994065149230991e-01
-9.661187921615347340e-01 2.035175879396985188e+00 8.028577508619214598e-01
-9.791744515150688777e-01 2.057788944723618396e+00 8.011155717699998124e-01
-9.922301108686032434e-01 2.080402010050251604e+00 7.995734005463969174e-01
-1.005285770222137609e+00 2.103015075376884813e+00 7.982267958176131328e-01
-1.018341429575671642e+00 2.125628140703517577e+00 7.970670603022590450e-01
-1.031397088929206118e+00 2.148241206030151229e+00 7.960820794943547218e-01
-1.044452748282740373e+00 2.170854271356784437e+00 7.952572489903673159e-01
-1.057508407636274406e+00 2.193467336683417201e+00 7.945764544588697076e-01
-1.070564066989808882e+00 2.216080402010050410e+00 7.940230666876014753e-01
-1.083619726343342915e+00 2.238693467336683618e+00 7.935809138021790998e-01
-1.096675385696877170e+00 2.261306532663316826e+00 7.932351936562582750e-01
-1.109731045050411424e+00 2.283919597989950034e+00 7.929732915342755373e-01
-1.122786704403945679e+00 2.306532663316583243e+00 7.927854716404716395e-01
-1.135842363757479934e+00 2.329145728643216451e+00 7.926654152914960338e-01
-1.148898023111014188e+00 2.351758793969849215e+00 7.926105841681054809e-01
-1.161953682464548443e+00 2.374371859296482423e+00 7.926223932621845325e-01
-1.175009341818082920e+00 2.396984924623116076e+00 7.927061850922768604e-01
-1.188065001171617174e+00 2.419597989949748840e+00 7.928710041368629557e-01
-1.201120660525151207e+00 2.442211055276382048e+00 7.931291780066374031e-01
-1.214176319878685240e+00 2.464824120603015256e+00 7.934957193823908295e-01
-1.227231979232219716e+00 2.487437185929648464e+00 7.939875699100328310e-01
-1.240287638585753971e+00 2.510050251256281229e+00 7.946227137936422436e-01
-1.253343297939288004e+00 2.532663316582914881e+00 7.954191944953923343e-01
-1.266398957292822258e+00 2.555276381909547645e+00 7.963940724929863268e-01
-1.279454616646356735e+00 2.577889447236181297e+00 7.975623652486264481e-01
-1.292510275999890768e+00 2.600502512562814061e+00 7.989360122399022934e-01
-1.305565935353425244e+00 2.623115577889447270e+00 8.005229079773444889e-01
-1.318621594706959499e+00 2.645728643216080478e+00 8.023260443321935664e-01
-1.331677254060493309e+00 2.668341708542713242e+00 8.043428002349336525e-01
-1.344732913414027786e+00 2.690954773869346450e+00 8.065644119637612741e-01
-1.357788572767562263e+00 2.713567839195980103e+00 8.089756509751702129e-01
-1.370844232121096296e+00 2.736180904522612867e+00 8.115547287541531318e-01
-1.383899891474630772e+00 2.758793969849246075e+00 8.142734397549287184e-01
-1.396955550828164805e+00 2.781407035175879283e+00 8.170975444877286442e-01
-1.410011210181699060e+00 2.804020100502512491e+00 8.199873855401798028e-01
-1.423066869535233314e+00 2.826633165829145256e+00 8.228987201792085093e-01
-1.436122528888767791e+00 2.849246231155778908e+00 8.257837445392278708e-01
-1.449178188242301824e+00 2.871859296482412116e+00 8.285922766277443730e-01
-1.462233847595836078e+00 2.894472361809045324e+00 8.312730588016263855e-01
-1.475289506949370333e+00 2.917085427135678088e+00 8.337751352701656682e-01
-1.488345166302904587e+00 2.939698492462311297e+00 8.360492567880222214e-01
-1.501400825656439064e+00 2.962311557788944949e+00 8.380492631643817747e-01
-1.514456485009973319e+00 2.984924623115578157e+00 8.397333946080151046e-01
-1.527512144363507574e+00 3.007537688442210921e+00 8.410654852435179851e-01
-1.540567803717041606e+00 3.030150753768844130e+00 8.420159962826596622e-01
-1.553623463070576083e+00 3.052763819095477338e+00 8.425628521504088253e-01
-1.566679122424110115e+00 3.075376884422110990e+00 8.426920501126502483e-01
-1.579734781777644592e+00 3.097989949748743754e+00 8.423980223386619004e-01
-1.592790441131178847e+00 3.120603015075376963e+00 8.416837385181871189e-01
-1.605846100484712879e+00 3.143216080402010171e+00 8.405605467731682712e-01
-1.618901759838247134e+00 3.165829145728643379e+00 8.390477602773162014e-01
-1.631957419191781611e+00 3.188442211055276143e+00 8.371720063450202032e-01
-1.645013078545315643e+00 3.211055276381909795e+00 8.349663634155879421e-01
-1.658068737898850120e+00 3.233668341708543004e+00 8.324693190129938136e-01
-1.671124397252384153e+00 3.256281407035175324e+00 8.297235881237015054e-01
-1.684180056605918407e+00 3.278894472361808976e+00 8.267748362788663874e-01
-1.697235715959452662e+00 3.301507537688442184e+00 8.236703547871481179e-01
-1.710291375312987139e+00 3.324120603015075837e+00 8.204577369411789611e-01
-1.723347034666521393e+00 3.346733668341708601e+00 8.171836035824778799e-01
-1.736402694020055426e+00 3.369346733668341365e+00 8.138924241901468459e-01
-1.749458353373589459e+00 3.391959798994975017e+00 8.106254757544231193e-01
-1.762514012727123935e+00 3.414572864321608225e+00 8.074199762600450248e-01
-1.775569672080658412e+00 3.437185929648240990e+00 8.043084228390394719e-01
-1.788625331434192445e+00 3.459798994974874642e+00 8.013181568018249434e-01
-1.801680990787726477e+00 3.482412060301507406e+00 7.984711690954209296e-01
-1.814736650141260954e+00 3.505025125628141058e+00 7.957841505671475746e-01
-1.827792309494795209e+00 3.527638190954773822e+00 7.932687820438708570e-01
-1.840847968848329463e+00 3.550251256281407031e+00 7.909322499874484880e-01
-1.853903628201863940e+00 3.572864321608040683e+00 7.887779646689866420e-01
-1.866959287555397751e+00 3.595477386934673447e+00 7.868064497173076211e-01
-1.880014946908932227e+00 3.618090452261306211e+00 7.850163648197955313e-01
-1.893070606262466482e+00 3.640703517587939864e+00 7.834056175375219144e-01
-1.906126265616000737e+00 3.663316582914573072e+00 7.819725158577364166e-01
-1.919181924969534991e+00 3.685929648241205836e+00 7.807169104208829813e-01
-1.932237584323069246e+00 3.708542713567839044e+00 7.796412744550992313e-01
-1.945293243676603279e+00 3.731155778894472252e+00 7.787516704058232708e-01
-1.958348903030137755e+00 3.753768844221105905e+00 7.780585550828840180e-01
-1.971404562383672232e+00 3.776381909547738669e+00 7.775773798243592605e-01
-1.984460221737206265e+00 3.798994974874371877e+00 7.773289485965176882e-01
-1.997515881090740297e+00 3.821608040201005085e+00 7.773395049516612643e-01
-2.010571540444274774e+00 3.844221105527638294e+00 7.776405281298102157e-01
-2.023627199797808807e+00 3.866834170854271058e+00 7.782682290383388102e-01
-2.036682859151343283e+00 3.889447236180904710e+00 7.792627480471467916e-01
-2.049738518504877760e+00 3.912060301507537918e+00 7.806670681242027232e-01
-2.062794177858411349e+00 3.934673366834170682e+00 7.825256684031580701e-01
-2.075849837211945825e+00 3.957286432160803891e+00 7.848829543974962242e-01
-2.088905496565480302e+00 3.979899497487437099e+00 7.877815113254711399e-01
-2.101961155919014335e+00 4.002512562814070307e+00 7.912602359692280096e-01
-2.115016815272548811e+00 4.025125628140703959e+00 7.953524097704226525e-01
-2.128072474626082844e+00 4.047738693467336724e+00 8.000837811192307303e-01
-2.141128133979617321e+00 4.070351758793969488e+00 8.054707277415641409e-01
-2.154183793333151353e+00 4.092964824120603140e+00 8.115185705252070392e-01
-2.167239452686685830e+00 4.115577889447236792e+00 8.182201079335820193e-01
-2.180295112040219863e+00 4.138190954773869557e+00 8.255544353188570827e-01
-2.193350771393754339e+00 4.160804020100503209e+00 8.334861060514738851e-01
-2.206406430747288372e+00 4.183417085427135973e+00 8.419646816235708542e-01
-2.219462090100822849e+00 4.206030150753768737e+00 8.509247060536048179e-01
-2.232517749454357325e+00 4.228643216080402389e+00 8.602861264063127456e-01
-2.245573408807891358e+00 4.251256281407035154e+00 8.699551665135882850e-01
-2.258629068161425835e+00 4.273869346733668806e+00 8.798256455681230381e-01
-2.271684727514959867e+00 4.296482412060301570e+00 8.897807177348766583e-01
-2.284740386868493900e+00 4.319095477386934334e+00 8.996949938759619680e-01
-2.297796046222028377e+00 4.341708542713567986e+00 9.094369924963816576e-01
-2.310851705575562853e+00 4.364321608040201639e+00 9.188718546431871026e-01
-2.323907364929096886e+00 4.386934673366834403e+00 9.278642472251928952e-01
-2.336963024282630919e+00 4.409547738693467167e+00 9.362813714821914823e-01
-2.350018683636165395e+00 4.432160804020100819e+00 9.439959884425330738e-01
-2.363074342989699872e+00 4.454773869346733584e+00 9.508893713753290289e-01
-2.376130002343233905e+00 4.477386934673367236e+00 9.568540965567039480e-01
-2.389185661696767937e+00 4.500000000000000000e+00 9.617965880917297428e-01
-2.402241321050301970e+00 4.522613065326632764e+00 9.656393399047495940e-01
-2.415296980403836891e+00 4.545226130653266416e+00 9.683227480546656718e-01
-2.428352639757370923e+00 4.567839195979899181e+00 9.698064988684672594e-01
-2.441408299110904956e+00 4.590452261306532833e+00 9.700704725495711278e-01
-2.454463958464439877e+00 4.613065326633166485e+00 9.691151373748992937e-01
-2.467519617817973465e+00 4.635678391959799249e+00 9.669614257710104077e-01
-2.480575277171507942e+00 4.658291457286432014e+00 9.636500998614622171e-01
-2.493630936525041975e+00 4.680904522613065666e+00 9.592406299181344131e-01
1.175009341818082781e-01 2.035175879396985132e-01 9.495679094525126818e-01
1.044452748282740373e-01 2.261306532663316660e-01 9.438336083210880911e-01
9.138961547473976876e-02 2.487437185929648464e-01 9.372584732884293723e-01
7.833395612120552798e-02 2.713567839195979992e-01 9.299503501961107199e-01
6.527829676767127332e-02 2.939698492462311519e-01 9.220255517731864581e-01
5.222263741413701865e-02 3.165829145728643601e-01 9.136060986479772605e-01
3.916697806060277093e-02 3.391959798994975128e-01 9.048169090597504294e-01
2.611131870706850933e-02 3.618090452261307211e-01 8.957830180182325686e-01
1.305565935353426334e-02 3.844221105527638738e-01 8.866269034730630549e-01
0.000000000000000000e+00 4.070351758793970265e-01 8.774659914956411955e-01
-1.305565935353424599e-02 4.296482412060301237e-01 8.684104048043060908e-01
-2.611131870706850933e-02 4.522613065326633319e-01 8.595610095015127072e-01
-3.916697806060273623e-02 4.748743718592964846e-01 8.510078040044511960e-01
-5.222263741413699784e-02 4.974874371859296929e-01 8.428286822343477036e-01
-6.527829676767125944e-02 5.201005025125629011e-01 8.350885905958215227e-01
-7.833395612120548634e-02 5.427135678391959983e-01 8.278390855393455983e-01
-9.138961547473975489e-02 5.653266331658292065e-01 8.211182859591349414e-01
-1.044452748282740095e-01 5.879396984924623037e-01 8.149512027157473915e-01
-1.175009341818082781e-01 6.105527638190955120e-01 8.093504165355037694e-01
-1.305565935353425189e-01 6.331658291457286092e-01 8.043170657360714237e-01
-1.436122528888767735e-01 6.557788944723618174e-01 7.998420969216282206e-01
-1.566679122424110004e-01 6.783919597989950256e-01 7.959077251935321451e-01
-1.697235715959452829e-01 7.010050251256282339e-01 7.924890456906371616e-01
-1.827792309494795375e-01 7.236180904522614421e-01 7.895557355080784490e-01
-1.958348903030137367e-01 7.462311557788945393e-01 7.870737842876504020e-01
-2.088905496565479913e-01 7.688442211055277475e-01 7.850071930124208341e-01
-2.219462090100822460e-01 7.914572864321608447e-01 7.833195837016962981e-01
-2.350018683636165284e-01 8.140703517587940530e-01 7.819756676639633142e-01
-2.480575277171507831e-01 8.366834170854271502e-01 7.809425265470886224e-01
-2.611131870706849822e-01 8.592964824120602474e-01 7.801906684013134585e-01
-2.741688464242192369e-01 8.819095477386934556e-01 7.796948300732778891e-01
-2.872245057777535471e-01 9.045226130653268859e-01 7.794345071745012454e-01
-3.002801651312877462e-01 9.271356783919599831e-01 7.793942032833556244e-01
-3.133358244848220009e-01 9.497487437185930803e-01 7.795634005948025580e-01
-3.263914838383563111e-01 9.723618090452259555e-01 7.799362645677330175e-01
-3.394471431918905657e-01 9.949748743718593857e-01 7.805111048793491602e-01
-3.525028025454248204e-01 1.017587939698492594e+00 7.812896238383486569e-01
-3.655584618989590195e-01 1.040201005025125802e+00 7.822759910197348843e-01
-3.786141212524932742e-01 1.062814070351758788e+00 7.834757889893642080e-01
-3.916697806060275289e-01 1.085427135678391997e+00 7.848948793619683340e-01
-4.047254399595617835e-01 1.108040201005025205e+00 7.865382409194755509e-01
-4.177810993130960382e-01 1.130653266331658191e+00 7.884088320125259841e-01
-4.308367586666303484e-01 1.153266331658291399e+00 7.905065279574267079e-01
-4.438924180201644920e-01 1.175879396984924607e+00 7.928271806804808586e-01
-4.569480773736988577e-01 1.198492462311558038e+00 7.953618425854463991e-01
-4.700037367272331124e-01 1.221105527638191024e+00 7.980961897342612188e-01
-4.830593960807673115e-01 1.243718592964824232e+00 8.010101712079685798e-01
-4.961150554343015662e-01 1.266331658291457440e+00 8.040779022810299326e-01
-5.091707147878357098e-01 1.288944723618090649e+00 8.072678091668012978e-01
-5.222263741413701865e-01 1.311557788944723635e+00 8.105430229705520295e-01
-5.352820334949043302e-01 1.334170854271356843e+00 8.138620105244960268e-01
-5.483376928484385848e-01 1.356783919597990051e+00 8.171794203747458907e-01
-5.613933522019728395e-01 1.379396984924623482e+00 8.204471137159432548e-01
-5.744490115555070942e-01 1.402010050251256246e+00 8.236153428574692903e-01
-5.875046709090413488e-01 1.424623115577889676e+00 8.266340341320814744e-01
-6.005603302625754925e-01 1.447236180904522662e+00 8.294541282330760712e-01
-6.136159896161098581e-01 1.469849246231156092e+00 8.320289289234434893e-01
-6.266716489696442238e-01 1.492462311557789079e+00 8.343154109535920737e-01
-6.397273083231783675e-01 1.515075376884422287e+00 8.362754398252399968e-01
-6.527829676767127332e-01 1.537688442211055495e+00 8.378768596417837111e-01
-6.658386270302468768e-01 1.560301507537688481e+00 8.390944105116522334e-01
-6.788942863837811315e-01 1.582914572864321689e+00 8.399104435803358415e-01
-6.919499457373154971e-01 1.605527638190955120e+00 8.403154094685314490e-01
-7.050056050908496408e-01 1.628140703517588106e+00 8.403081043619050616e-01
-7.180612644443838954e-01 1.650753768844221314e+00 8.398956668857587848e-01
-7.311169237979182611e-01 1.673366834170854522e+00 8.390933278538410534e-01
-7.441725831514524048e-01 1.695979899497487731e+00 8.379239236634469234e-01
-7.572282425049866594e-01 1.718592964824120939e+00 8.364171922014891347e-01
-7.702839018585209141e-01 1.741206030150753703e+00 8.346088773470543565e-01
-7.833395612120551688e-01 1.763819095477387133e+00 8.325396742692008356e-01
-7.963952205655894234e-01 1.786432160804020342e+00 8.302540525407765548e-01
-8.094508799191235671e-01 1.809045226130653328e+00 8.277989974926455163e-01
-8.225065392726580438e-01 1.831658291457286536e+00 8.252227121483115546e-01
-8.355621986261920764e-01 1.854271356783919744e+00 8.225733224933028387e-01
-8.486178579797263311e-01 1.876884422110552952e+00 8.198976277864553630e-01
-8.616735173332608078e-01 1.899497487437186161e+00 8.172399351985846216e-01
-8.747291766867949514e-01 1.922110552763819147e+00 8.146410143959249561e-01
-8.877848360403292061e-01 1.944723618090452577e+00 8.121372029326665576e-01
-9.008404953938634607e-01 1.967336683417085341e+00 8.097596876659478582e-01
-9.138961547473977154e-01 1.989949748743718771e+00 8.075339810628553439e-01
-9.269518141009319701e-01 2.012562814070351980e+00 8.054796044481048467e-01
-9.400074734544662247e-01 2.035175879396985188e+00 8.036099831630957313e-01
-9.530631328080004794e-01 2.057788944723618396e+00 8.019325514904408481e-01
-9.661187921615346230e-01 2.080402010050251604e+00 8.004490582549244060e-01
-9.791744515150689887e-01 2.103015075376884369e+00 7.991560574438995035e-01
-9.922301108686032434e-01 2.125628140703518021e+00 7.980455621852442505e-01
-1.005285770222137387e+00 2.148241206030150785e+00 7.971058351503096384e-01
-1.018341429575671864e+00 2.170854271356784437e+00 7.963222840646765333e-01
-1.031397088929206118e+00 2.193467336683417201e+00 7.956784276408113143e-01
-1.044452748282740151e+00 2.216080402010050410e+00 7.951568949993375046e-01
-1.057508407636274628e+00 2.238693467336683618e+00 7.947404205978354508e-01
-1.070564066989808660e+00 2.261306532663316382e+00 7.944127968861363076e-01
-1.083619726343342915e+00 2.283919597989950034e+00 7.941597483705141736e-01
-1.096675385696877170e+00 2.306532663316583243e+00 7.939696934762239255e-01
-1.109731045050411424e+00 2.329145728643216451e+00 7.938343644912168040e-01
-1.122786704403945679e+00 2.351758793969849215e+00 7.937492608574507891e-01
-1.135842363757479934e+00 2.374371859296482423e+00 7.937139170146911837e-01
-1.148898023111014188e+00 2.396984924623115631e+00 7.937319727216313181e-01
-1.161953682464548665e+00 2.419597989949749284e+00 7.938110410717608145e-01
-1.175009341818082698e+00 2.442211055276382048e+00 7.939623770470152220e-01
-1.188065001171616952e+00 2.464824120603015256e+00 7.942003571468473355e-01
-1.201120660525150985e+00 2.487437185929648020e+00 7.945417881139001937e-01
-1.214176319878685462e+00 2.510050251256281229e+00 7.950050697637611741e-01
-1.227231979232219938e+00 2.532663316582914881e+00 7.956092431342227655e-01
-1.240287638585753971e+00 2.555276381909548089e+00 7.963729603352187603e-01
-1.253343297939288004e+00 2.577889447236180409e+00 7.973134163697035426e-01
-1.266398957292822480e+00 2.600502512562814061e+00 7.984452856150695554e-01
-1.279454616646356735e+00 2.623115577889447270e+00 7.997797064633261899e-01
-1.292510275999890990e+00 2.645728643216080922e+00 8.013233567361061072e-01
-1.305565935353425466e+00 2.668341708542713686e+00 8.030776599053122133e-01
-1.318621594706959277e+00 2.690954773869346450e+00 8.050381579205726501e-01
-1.331677254060493754e+00 2.713567839195980103e+00 8.071940807008886054e-01
-1.344732913414028008e+00 2.736180904522613311e+00 8.095281352884599047e-01
-1.357788572767562263e+00 2.758793969849246075e+00 8.120165295477885792e-01
-1.370844232121096518e+00 2.781407035175879727e+00 8.146292364346345849e-01
-1.383899891474630772e+00 2.804020100502512491e+00 8.173304956078816241e-01
-1.396955550828164805e+00 2.826633165829146144e+00 8.200795398874939357e-01
-1.410011210181699282e+00 2.849246231155778908e+00 8.228315251552021925e-01
-1.423066869535233758e+00 2.871859296482412116e+00 8.255386341232422431e-01
-1.436122528888767791e+00 2.894472361809045768e+00 8.281513173050977228e-01
-1.449178188242301824e+00 2.917085427135678533e+00 8.306196288125756721e-01
-1.462233847595836300e+00 2.939698492462311297e+00 8.328946105206086470e-01
-1.475289506949370333e+00 2.962311557788944949e+00 8.349296758615187830e-01
-1.488345166302904810e+00 2.984924623115578157e+00 8.366819441346169395e-01
-1.501400825656439286e+00 3.007537688442211810e+00 8.381134777647648582e-01
-1.514456485009973319e+00 3.030150753768844574e+00 8.391923783536596737e-01
-1.527512144363507574e+00 3.052763819095477338e+00 8.398937025011519175e-01
-1.540567803717041828e+00 3.075376884422110990e+00 8.402001650209005579e-01
-1.553623463070576083e+00 3.097989949748744198e+00 8.401026050644768706e-01
-1.566679122424110338e+00 3.120603015075376963e+00 8.396001994816140179e-01
-1.579734781777644814e+00 3.143216080402010615e+00 8.387004171290315391e-01
-1.592790441131178625e+00 3.165829145728643379e+00 8.374187174252416543e-01
-1.605846100484713102e+00 3.188442211055277031e+00 8.357780058607435780e-01
-1.618901759838247356e+00 3.211055276381909795e+00 8.338078680518528074e-01
-1.631957419191781611e+00 3.233668341708543004e+00 8.315436119389820746e-01
-1.645013078545316088e+00 3.256281407035176656e+00 8.290251545830861213e-01
-1.658068737898850120e+00 3.278894472361808976e+00 8.262957954632917934e-01
-1.671124397252384153e+00 3.301507537688442184e+00 8.234009220380142935e-01
-1.684180056605918629e+00 3.324120603015075837e+00 8.203866954767109476e-01
-1.697235715959453106e+00 3.346733668341709045e+00 8.172987648399823168e-01
-1.710291375312987139e+00 3.369346733668341809e+00 8.141810565862565019e-01
-1.723347034666521393e+00 3.391959798994975017e+00 8.110746831795446754e-01
-1.736402694020055426e+00 3.414572864321608225e+00 8.080170098877028639e-01
-1.749458353373589903e+00 3.437185929648241878e+00 8.050409127680890897e-01
-1.762514012727124157e+00 3.459798994974874642e+00 8.021742535551478204e-01
-1.775569672080658412e+00 3.482412060301507850e+00 7.994395889456782367e-01
-1.788625331434192445e+00 3.505025125628141058e+00 7.968541229030041695e-01
-1.801680990787726921e+00 3.527638190954774267e+00 7.944299013702776913e-01
-1.814736650141260954e+00 3.550251256281407031e+00 7.921742395050110908e-01
-1.827792309494795431e+00 3.572864321608040683e+00 7.900903625325889079e-01
-1.840847968848329685e+00 3.595477386934673891e+00 7.881782328701726348e-01
-1.853903628201863718e+00 3.618090452261306655e+00 7.864355285839585985e-01
-1.866959287555397973e+00 3.640703517587939864e+00 7.848587317797113272e-01
-1.880014946908932449e+00 3.663316582914573072e+00 7.834442804271962713e-01
-1.893070606262466482e+00 3.685929648241206724e+00 7.821897335852964206e-01
-1.906126265616000959e+00 3.708542713567839488e+00 7.810948981849789030e-01
-1.919181924969534991e+00 3.731155778894472252e+00 7.801628655516351651e-01
-1.932237584323069246e+00 3.753768844221105905e+00 7.794009077616735892e-01
-1.945293243676603501e+00 3.776381909547739113e+00 7.788211877269762828e-01
-1.958348903030137977e+00 3.798994974874371877e+00 7.784412425188623752e-01
-1.971404562383672232e+00 3.821608040201005529e+00 7.782842067508003447e-01
-1.984460221737206265e+00 3.844221105527638294e+00 7.783787516428040121e-01
-1.997515881090740741e+00 3.866834170854271502e+00 7.787587254355334832e-01
-2.010571540444274774e+00 3.889447236180904710e+00 7.794624917975049305e-01
-2.023627199797809251e+00 3.912060301507537918e+00 7.805319744142932281e-01
-2.036682859151343727e+00 3.934673366834171571e+00 7.820114276650281804e-01
-2.049738518504877316e+00 3.957286432160804335e+00 7.839459647530633291e-01
-2.062794177858411793e+00 3.979899497487437099e+00 7.863798854267818328e-01
-2.075849837211946269e+00 4.002512562814070307e+00 7.893548550699529542e-01
-2.088905496565480302e+00 4.025125628140703959e+00 7.929079950476953798e-01
-2.101961155919014779e+00 4.047738693467337612e+00 7.970699503928350138e-01
-2.115016815272548811e+00 4.070351758793969488e+00 8.018630048943435895e-01
-2.128072474626082844e+00 4.092964824120603140e+00 8.072993151643641507e-01
-2.141128133979617321e+00 4.115577889447236792e+00 8.133793341599776516e-01
-2.154183793333151797e+00 4.138190954773869557e+00 8.200904908652656422e-01
-2.167239452686685830e+00 4.160804020100503209e+00 8.274061864481430106e-01
-2.180295112040220307e+00 4.183417085427135973e+00 8.352851583518718925e-01
-2.193350771393754339e+00 4.206030150753768737e+00 8.436712527249161653e-01
-2.206406430747288372e+00 4.228643216080402389e+00 8.524936326942156306e-01
-2.219462090100822849e+00 4.251256281407035154e+00 8.616674356907200183e-01
-2.232517749454357325e+00 4.273869346733668806e+00 8.710948778557994210e-01
-2.245573408807891358e+00 4.296482412060302458e+00 8.806667880551543037e-01
-2.258629068161425835e+00 4.319095477386934334e+00 8.902645387910410602e-01
-2.271684727514959867e+00 4.341708542713567986e+00 8.997623269227245091e-01
-2.284740386868494344e+00 4.364321608040201639e+00 9.090297441432584336e-01
-2.297796046222028377e+00 4.386934673366834403e+00 9.179345661329150197e-01
-2.310851705575562853e+00 4.409547738693468055e+00 9.263456806588119541e-01
-2.323907364929096886e+00 4.432160804020100819e+00 9.341360689677774554e-01
-2.336963024282631363e+00 4.454773869346733584e+00 9.411857518692555713e-01
-2.350018683636165395e+00 4.477386934673367236e+00 9.473846120530353687e-01
-2.363074342989699872e+00 4.500000000000000000e+00 9.526350074354145159e-01
-2.376130002343233905e+00 4.522613065326633652e+00 9.568540965565468515e-01
-2.389185661696767937e+00 4.545226130653266416e+00 9.599758060235468182e-01
-2.402241321050302858e+00 4.567839195979900069e+00 9.619523813646231325e-01
-2.415296980403836891e+00 4.590452261306532833e+00 9.627554759950308627e-01
-2.428352639757370923e+00 4.613065326633166485e+00 9.623767477909218604e-01
-2.441408299110905400e+00 4.635678391959799249e+00 9.608279484687396454e-01
-2.454463958464438988e+00 4.658291457286432902e+00 9.581405069971238309e-01
-2.467519617817973909e+00 4.680904522613065666e+00 9.543646240465138986e-01
-2.480575277171507942e+00 4.703517587939698430e+00 9.495679094525127928e-01
1.305565935353425189e-01 2.261306532663316660e-01 9.392840922150855754e-01
1.175009341818082781e-01 2.487437185929648464e-01 9.333281388824661295e-01
1.044452748282740095e-01 2.713567839195979992e-01 9.266229428277404923e-01
9.138961547473976876e-02 2.939698492462311519e-01 9.192781242031947686e-01
7.833395612120550022e-02 3.165829145728643601e-01 9.114099427892794480e-01
6.527829676767125944e-02 3.391959798994975128e-01 9.031385636391937588e-01
5.222263741413701865e-02 3.618090452261307211e-01 8.945853194994287660e-01
3.916697806060275011e-02 3.844221105527638738e-01 8.858700474158466287e-01
2.611131870706850933e-02 4.070351758793970265e-01 8.771085724524571026e-01
1.305565935353424599e-02 4.296482412060301237e-01 8.684104048042712298e-01
0.000000000000000000e+00 4.522613065326633319e-01 8.598767080630794757e-01
-1.305565935353426334e-02 4.748743718592965402e-01 8.515985863305750581e-01
-2.611131870706849198e-02 4.974874371859296929e-01 8.436557266362229024e-01
-3.916697806060275011e-02 5.201005025125629011e-01 8.361154210979007129e-01
-5.222263741413701865e-02 5.427135678391959983e-01 8.290319808596277040e-01
-6.527829676767124556e-02 5.653266331658290955e-01 8.224465414461300528e-01
-7.833395612120550022e-02 5.879396984924624148e-01 8.163872471667574793e-01
-9.138961547473976876e-02 6.105527638190954010e-01 8.108697909343630661e-01
-1.044452748282740373e-01 6.331658291457287202e-01 8.058982756580244100e-01
-1.175009341818082642e-01 6.557788944723618174e-01 8.014663545016009749e-01
-1.305565935353425189e-01 6.783919597989950256e-01 7.975586000071532844e-01
-1.436122528888767735e-01 7.010050251256281229e-01 7.941520465474529722e-01
-1.566679122424110560e-01 7.236180904522614421e-01 7.912178469261738067e-01
-1.697235715959452829e-01 7.462311557788945393e-01 7.887229822636705467e-01
-1.827792309494795098e-01 7.688442211055277475e-01 7.866319646097253981e-01
-1.958348903030137644e-01 7.914572864321608447e-01 7.849084739745350037e-01
-2.088905496565480191e-01 8.140703517587941640e-01 7.835168755718731060e-01
-2.219462090100823015e-01 8.366834170854272612e-01 7.824235688756112639e-01
-2.350018683636165562e-01 8.592964824120604694e-01 7.815981274034523585e-01
-2.480575277171507553e-01 8.819095477386935666e-01 7.810141967136060570e-01
-2.611131870706850377e-01 9.045226130653266639e-01 7.806501276442604498e-01
-2.741688464242193479e-01 9.271356783919599831e-01 7.804893320212606955e-01
-2.872245057777535471e-01 9.497487437185930803e-01 7.805203585611362183e-01
-3.002801651312878017e-01 9.723618090452262885e-01 7.807366971445702797e-01
-3.133358244848220009e-01 9.949748743718592747e-01 7.811363296668405454e-01
-3.263914838383563111e-01 1.017587939698492594e+00 7.817210549332634928e-01
-3.394471431918905657e-01 1.040201005025125802e+00 7.824956232280542157e-01
-3.525028025454248204e-01 1.062814070351758788e+00 7.834667229481938611e-01
-3.655584618989590751e-01 1.085427135678391997e+00 7.846418668107629779e-01
-3.786141212524933297e-01 1.108040201005025205e+00 7.860282284220290183e-01
-3.916697806060275844e-01 1.130653266331658413e+00 7.876314813154624561e-01
-4.047254399595618390e-01 1.153266331658291621e+00 7.894546918739746566e-01
-4.177810993130961492e-01 1.175879396984924607e+00 7.914973148766490940e-01
-4.308367586666302373e-01 1.198492462311557816e+00 7.937543358578271757e-01
-4.438924180201646585e-01 1.221105527638191024e+00 7.962155982175784796e-01
-4.569480773736989132e-01 1.243718592964824232e+00 7.988653453272287486e-01
-4.700037367272330568e-01 1.266331658291457440e+00 8.016819990406872654e-01
-4.830593960807673115e-01 1.288944723618090649e+00 8.046381864077103430e-01
-4.961150554343015662e-01 1.311557788944723635e+00 8.077010163763749251e-01
-5.091707147878359319e-01 1.334170854271356843e+00 8.108325982719188918e-01
-5.222263741413700755e-01 1.356783919597990051e+00 8.139907842481614031e-01
-5.352820334949043302e-01 1.379396984924623037e+00 8.171301091071381251e-01
-5.483376928484385848e-01 1.402010050251256468e+00 8.202028932170910558e-01
-5.613933522019728395e-01 1.424623115577889454e+00 8.231604680224723358e-01
-5.744490115555070942e-01 1.447236180904522884e+00 8.259544790626858202e-01
-5.875046709090412378e-01 1.469849246231155648e+00 8.285382186568679419e-01
-6.005603302625757145e-01 1.492462311557789079e+00 8.308679395498864695e-01
-6.136159896161099692e-01 1.515075376884422287e+00 8.329041018494037774e-01
-6.266716489696440018e-01 1.537688442211055495e+00 8.346125084366942115e-01
-6.397273083231784785e-01 1.560301507537688481e+00 8.359652885533251920e-01
-6.527829676767126221e-01 1.582914572864321689e+00 8.369416952364058249e-01
-6.658386270302468768e-01 1.605527638190954898e+00 8.375286894287310435e-01
-6.788942863837812425e-01 1.628140703517588328e+00 8.377212916195934111e-01
-6.919499457373153861e-01 1.650753768844221092e+00 8.375226904456037902e-01
-7.050056050908496408e-01 1.673366834170854522e+00 8.369441064574283384e-01
-7.180612644443840065e-01 1.695979899497487731e+00 8.360044179021922650e-01
-7.311169237979181501e-01 1.718592964824120939e+00 8.347295635655710422e-01
-7.441725831514524048e-01 1.741206030150753925e+00 8.331517451763900128e-01
-7.572282425049866594e-01 1.763819095477386911e+00 8.313084583545748973e-01
-7.702839018585209141e-01 1.786432160804020342e+00 8.292413863829974918e-01
-7.833395612120551688e-01 1.809045226130653328e+00 8.269951950601225343e-01
-7.963952205655893124e-01 1.831658291457286536e+00 8.246162694525485115e-01
-8.094508799191236781e-01 1.854271356783919744e+00 8.221514344776614802e-01
-8.225065392726578217e-01 1.876884422110552952e+00 8.196467009208590060e-01
-8.355621986261920764e-01 1.899497487437185939e+00 8.171460767901568278e-01
-8.486178579797265531e-01 1.922110552763819369e+00 8.146904809353869847e-01
-8.616735173332606967e-01 1.944723618090452355e+00 8.123167917462080778e-01
-8.747291766867949514e-01 1.967336683417085785e+00 8.100570586568396347e-01
-8.877848360403292061e-01 1.989949748743718549e+00 8.079378983106594303e-01
-9.008404953938634607e-01 2.012562814070351980e+00 8.059800907737069142e-01
-9.138961547473977154e-01 2.035175879396985188e+00 8.041983843400393184e-01
-9.269518141009319701e-01 2.057788944723618396e+00 8.026015104542071343e-01
-9.400074734544662247e-01 2.080402010050251604e+00 8.011924032957061792e-01
-9.530631328080003684e-01 2.103015075376884369e+00 7.999686118304467630e-01
-9.661187921615347340e-01 2.125628140703517577e+00 7.989228858294902258e-01
-9.791744515150689887e-01 2.148241206030151229e+00 7.980439116677652267e-01
-9.922301108686031323e-01 2.170854271356783993e+00 7.973171688123920076e-01
-1.005285770222137609e+00 2.193467336683417201e+00 7.967258739404352585e-01
-1.018341429575671864e+00 2.216080402010050410e+00 7.962519767167908213e-01
-1.031397088929205896e+00 2.238693467336683618e+00 7.958771695168732618e-01
-1.044452748282740373e+00 2.261306532663316826e+00 7.955838728695872053e-01
-1.057508407636274406e+00 2.283919597989949590e+00 7.953561591651834295e-01
-1.070564066989808660e+00 2.306532663316583243e+00 7.951805792255974836e-01
-1.083619726343342915e+00 2.329145728643216451e+00 7.950468596385116271e-01
-1.096675385696877170e+00 2.351758793969849215e+00 7.949484432361461073e-01
-1.109731045050411424e+00 2.374371859296482423e+00 7.948828506390916981e-01
-1.122786704403945679e+00 2.396984924623115631e+00 7.948518472256850265e-01
-1.135842363757479934e+00 2.419597989949748840e+00 7.948614070304181878e-01
-1.148898023111014410e+00 2.442211055276382048e+00 7.949214726869147096e-01
-1.161953682464548443e+00 2.464824120603015256e+00 7.950455183491241806e-01
-1.175009341818082698e+00 2.487437185929648020e+00 7.952499302646858226e-01
-1.188065001171616730e+00 2.510050251256281229e+00 7.955532270419407581e-01
-1.201120660525151207e+00 2.532663316582914881e+00 7.959751483525233651e-01
-1.214176319878685684e+00 2.555276381909547645e+00 7.965356465636717065e-01
-1.227231979232219716e+00 2.577889447236181297e+00 7.972538203431364101e-01
-1.240287638585753749e+00 2.600502512562814061e+00 7.981468324082541255e-01
-1.253343297939288004e+00 2.623115577889447270e+00 7.992288551329861379e-01
-1.266398957292822258e+00 2.645728643216080478e+00 8.005100875760802204e-01
-1.279454616646356735e+00 2.668341708542713686e+00 8.019958856111869538e-01
-1.292510275999890990e+00 2.690954773869346450e+00 8.036860432588542880e-01
-1.305565935353424800e+00 2.713567839195979658e+00 8.055742581473672725e-01
-1.318621594706959277e+00 2.736180904522612867e+00 8.076478074417993147e-01
-1.331677254060493754e+00 2.758793969849246075e+00 8.098874528208668266e-01
-1.344732913414027786e+00 2.781407035175879283e+00 8.122675844475378826e-01
-1.357788572767562263e+00 2.804020100502512491e+00 8.147566047135564871e-01
-1.370844232121096296e+00 2.826633165829145256e+00 8.173175432107424587e-01
-1.383899891474630550e+00 2.849246231155778908e+00 8.199088852759877089e-01
-1.396955550828164805e+00 2.871859296482411672e+00 8.224855879504705536e-01
-1.410011210181699282e+00 2.894472361809045324e+00 8.250002496427281118e-01
-1.423066869535233314e+00 2.917085427135678533e+00 8.274043935074758549e-01
-1.436122528888767569e+00 2.939698492462311297e+00 8.296498198122381762e-01
-1.449178188242301824e+00 2.962311557788944505e+00 8.316899795618106772e-01
-1.462233847595836078e+00 2.984924623115577713e+00 8.334813205125538582e-01
-1.475289506949370333e+00 3.007537688442210921e+00 8.349845574818037797e-01
-1.488345166302904810e+00 3.030150753768844574e+00 8.361658215091305468e-01
-1.501400825656439064e+00 3.052763819095477338e+00 8.369976468445010642e-01
-1.514456485009973097e+00 3.075376884422110102e+00 8.374597607401416122e-01
-1.527512144363507574e+00 3.097989949748743754e+00 8.375396483613963827e-01
-1.540567803717041606e+00 3.120603015075376963e+00 8.372328735090247553e-01
-1.553623463070576083e+00 3.143216080402010171e+00 8.365431449254290275e-01
-1.566679122424110338e+00 3.165829145728643379e+00 8.354821273814860838e-01
-1.579734781777644370e+00 3.188442211055276143e+00 8.340690061429395508e-01
-1.592790441131178625e+00 3.211055276381909795e+00 8.323298224369687359e-01
-1.605846100484713102e+00 3.233668341708542560e+00 8.302966058436529462e-01
-1.618901759838247134e+00 3.256281407035176212e+00 8.280063368205964336e-01
-1.631957419191781611e+00 3.278894472361809420e+00 8.254997785734654592e-01
-1.645013078545315643e+00 3.301507537688441740e+00 8.228202220046774151e-01
-1.658068737898849898e+00 3.324120603015074948e+00 8.200121903591276462e-01
-1.671124397252384153e+00 3.346733668341708601e+00 8.171201513529375848e-01
-1.684180056605918629e+00 3.369346733668341809e+00 8.141872839939071627e-01
-1.697235715959452662e+00 3.391959798994975017e+00 8.112543450160096814e-01
-1.710291375312986917e+00 3.414572864321607781e+00 8.083586759471765859e-01
-1.723347034666520949e+00 3.437185929648240990e+00 8.055333864539028221e-01
-1.736402694020055426e+00 3.459798994974874642e+00 8.028067429478481509e-01
-1.749458353373589903e+00 3.482412060301507406e+00 8.002017837273709411e-01
-1.762514012727123935e+00 3.505025125628141058e+00 7.977361734208301414e-01
-1.775569672080657968e+00 3.527638190954773822e+00 7.954223004820683007e-01
-1.788625331434192445e+00 3.550251256281407031e+00 7.932676122606777680e-01
-1.801680990787726477e+00 3.572864321608039795e+00 7.912751730370025660e-01
-1.814736650141260954e+00 3.595477386934673447e+00 7.894444216803159220e-01
-1.827792309494795431e+00 3.618090452261306655e+00 7.877720975560547068e-01
-1.840847968848329241e+00 3.640703517587939864e+00 7.862532962558845817e-01
-1.853903628201863718e+00 3.663316582914572628e+00 7.848826109105058180e-01
-1.866959287555397973e+00 3.685929648241205836e+00 7.836553104956720528e-01
-1.880014946908932227e+00 3.708542713567839488e+00 7.825685038441506647e-01
-1.893070606262466482e+00 3.731155778894472252e+00 7.816222371716883277e-01
-1.906126265616000737e+00 3.753768844221105017e+00 7.808204739021307184e-01
-1.919181924969534769e+00 3.776381909547738669e+00 7.801719084664744397e-01
-1.932237584323069246e+00 3.798994974874371877e+00 7.796905705206399473e-01
-1.945293243676603501e+00 3.821608040201005085e+00 7.793961825797298681e-01
-1.958348903030137755e+00 3.844221105527638294e+00 7.793142422382837164e-01
-1.971404562383671788e+00 3.866834170854271058e+00 7.794758097071786684e-01
-1.984460221737206265e+00 3.889447236180904710e+00 7.799169920575554915e-01
-1.997515881090740297e+00 3.912060301507537474e+00 7.806781269748066521e-01
-2.010571540444274774e+00 3.934673366834170682e+00 7.818026806000873963e-01
-2.023627199797809251e+00 3.957286432160804335e+00 7.833358857486000248e-01
-2.036682859151342839e+00 3.979899497487437099e+00 7.853231579997305145e-01
-2.049738518504877316e+00 4.002512562814070307e+00 7.878083374084198232e-01
-2.062794177858411793e+00 4.025125628140703071e+00 7.908318124599303944e-01
-2.075849837211945825e+00 4.047738693467336724e+00 7.944285899856169397e-01
-2.088905496565480302e+00 4.070351758793970376e+00 7.986263797318788882e-01
-2.101961155919014335e+00 4.092964824120602252e+00 8.034437648543106825e-01
-2.115016815272548811e+00 4.115577889447235904e+00 8.088885296045855711e-01
-2.128072474626082844e+00 4.138190954773869557e+00 8.149562127959266711e-01
-2.141128133979617321e+00 4.160804020100503209e+00 8.216289502857505589e-01
-2.154183793333151353e+00 4.183417085427135973e+00 8.288746618213325146e-01
-2.167239452686685830e+00 4.206030150753768737e+00 8.366466273837094292e-01
-2.180295112040219863e+00 4.228643216080402389e+00 8.448834859652160079e-01
-2.193350771393754339e+00 4.251256281407035154e+00 8.535096759462543758e-01
-2.206406430747288372e+00 4.273869346733667918e+00 8.624363213909149728e-01
-2.219462090100822849e+00 4.296482412060301570e+00 8.715625532081276994e-01
-2.232517749454357325e+00 4.319095477386935222e+00 8.807772388069369240e-01
-2.245573408807891358e+00 4.341708542713567098e+00 8.899610792014430727e-01
-2.258629068161425391e+00 4.364321608040200751e+00 8.989890190656744107e-01
-2.271684727514959867e+00 4.386934673366834403e+00 9.077329035319693373e-01
-2.284740386868494344e+00 4.409547738693468055e+00 9.160643060334708876e-01
-2.297796046222028377e+00 4.432160804020100819e+00 9.238574445914173872e-01
-2.310851705575562409e+00 4.454773869346733584e+00 9.309920999177625500e-01
-2.323907364929096886e+00 4.477386934673367236e+00 9.373564477056329780e-01
-2.336963024282631363e+00 4.500000000000000000e+00 9.428497195555065602e-01
-2.350018683636165395e+00 4.522613065326632764e+00 9.473846120528645054e-01
-2.363074342989699428e+00 4.545226130653266416e+00 9.508893713750038446e-01
-2.376130002343233460e+00 4.567839195979899181e+00 9.533094911541371008e-01
-2.389185661696768381e+00 4.590452261306532833e+00 9.546089737610272685e-01
-2.402241321050302414e+00 4.613065326633165597e+00 9.547711192229192401e-01
-2.415296980403836447e+00 4.635678391959799249e+00 9.537988211223434876e-01
-2.428352639757371367e+00 4.658291457286432902e+00 9.517143644791709045e-01
-2.441408299110904956e+00 4.680904522613065666e+00 9.485587362294949365e-01
-2.454463958464439433e+00 4.703517587939698430e+00 9.443904739294447515e-01
-2.467519617817973909e+00 4.726130653266332082e+00 9.392840922150856864e-01
1.436122528888767735e-01 2.487437185929648464e-01 9.285345444704893314e-01
1.305565935353425466e-01 2.713567839195980547e-01 9.224389449453632706e-01
1.175009341818082781e-01 2.939698492462312074e-01 9.156868494710926898e-01
1.044452748282740373e-01 3.165829145728643601e-01 9.083882671391303454e-01
9.138961547473976876e-02 3.391959798994975683e-01 9.006580580396105207e-01
7.833395612120552798e-02 3.618090452261307211e-01 8.926132557780873666e-01
6.527829676767127332e-02 3.844221105527638738e-01 8.843704316749536609e-01
5.222263741413701865e-02 4.070351758793970265e-01 8.760431739610302637e-01
3.916697806060277093e-02 4.296482412060302347e-01 8.677397496846465108e-01
2.611131870706850933e-02 4.522613065326633319e-01 8.595610095014621921e-01
1.305565935353426334e-02 4.748743718592965402e-01 8.515985863305594039e-01
0.000000000000000000e+00 4.974874371859296929e-01 8.439334283696751093e-01
-1.305565935353422864e-02 5.201005025125629011e-01 8.366346955353485271e-01
-2.611131870706849198e-02 5.427135678391961093e-01 8.297590364103198946e-01
-3.916697806060275011e-02 5.653266331658292065e-01 8.233502506224710249e-01
-5.222263741413698396e-02 5.879396984924623037e-01 8.174393296200813674e-01
-6.527829676767124556e-02 6.105527638190955120e-01 8.120448574017786747e-01
-7.833395612120550022e-02 6.331658291457286092e-01 8.071737422342751822e-01
-9.138961547473976876e-02 6.557788944723618174e-01 8.028222410408363263e-01
-1.044452748282739957e-01 6.783919597989950256e-01 7.989772302224062983e-01
-1.175009341818082642e-01 7.010050251256282339e-01 7.956176703903654612e-01
-1.305565935353425189e-01 7.236180904522614421e-01 7.927162080046211701e-01
-1.436122528888767735e-01 7.462311557788945393e-01 7.902408543302793520e-01
-1.566679122424110004e-01 7.688442211055277475e-01 7.881566815026848083e-01
-1.697235715959452551e-01 7.914572864321608447e-01 7.864274768200246735e-01
-1.827792309494795098e-01 8.140703517587940530e-01 7.850172996038085049e-01
-1.958348903030137644e-01 8.366834170854272612e-01 7.838918899632785209e-01
-2.088905496565480191e-01 8.592964824120604694e-01 7.830198853986987118e-01
-2.219462090100823015e-01 8.819095477386935666e-01 7.823738091584128140e-01
-2.350018683636164729e-01 9.045226130653266639e-01 7.819308033578274975e-01
-2.480575277171507553e-01 9.271356783919598721e-01 7.816730897683040746e-01
-2.611131870706850933e-01 9.497487437185930803e-01 7.815881515533038559e-01
-2.741688464242192924e-01 9.723618090452262885e-01 7.816686397104051220e-01
-2.872245057777535471e-01 9.949748743718593857e-01 7.819120182046663814e-01
-3.002801651312878017e-01 1.017587939698492372e+00 7.823199713884627648e-01
-3.133358244848220009e-01 1.040201005025125802e+00 7.828976059495548201e-01
-3.263914838383563111e-01 1.062814070351758788e+00 7.836524869971989160e-01
-3.394471431918905657e-01 1.085427135678391997e+00 7.845935537132423532e-01
-3.525028025454248204e-01 1.108040201005025205e+00 7.857299640439511235e-01
-3.655584618989590751e-01 1.130653266331658191e+00 7.870699200364871251e-01
-3.786141212524933297e-01 1.153266331658291621e+00 7.886195255518457792e-01
-3.916697806060275844e-01 1.175879396984924607e+00 7.903817262116346054e-01
-4.047254399595618390e-01 1.198492462311557816e+00 7.923553776364418155e-01
-4.177810993130959827e-01 1.221105527638191024e+00 7.945344824630015124e-01
-4.308367586666304039e-01 1.243718592964824232e+00 7.969076295121334530e-01
-4.438924180201646585e-01 1.266331658291457440e+00 7.994576601085970902e-01
-4.569480773736988022e-01 1.288944723618090649e+00 8.021615772679138168e-01
-4.700037367272330568e-01 1.311557788944723635e+00 8.049907036407857319e-01
-4.830593960807673115e-01 1.334170854271356843e+00 8.079110841406103027e-01
-4.961150554343016772e-01 1.356783919597990273e+00 8.108841194743144909e-01
-5.091707147878358208e-01 1.379396984924623037e+00 8.138674077378641458e-01
-5.222263741413700755e-01 1.402010050251256468e+00 8.168157631805359475e-01
-5.352820334949043302e-01 1.424623115577889676e+00 8.196823744954973012e-01
-5.483376928484385848e-01 1.447236180904522884e+00 8.224200598081192748e-01
-5.613933522019728395e-01 1.469849246231156092e+00 8.249825720883746660e-01
-5.744490115555069831e-01 1.492462311557788857e+00 8.273259071145366850e-01
-5.875046709090413488e-01 1.515075376884422287e+00 8.294095663884777370e-01
-6.005603302625757145e-01 1.537688442211055495e+00 8.311977294969586927e-01
-6.136159896161097471e-01 1.560301507537688481e+00 8.326602942039535993e-01
-6.266716489696442238e-01 1.582914572864321689e+00 8.337737478566921157e-01
-6.397273083231783675e-01 1.605527638190954898e+00 8.345218402482827980e-01
-6.527829676767126221e-01 1.628140703517588106e+00 8.348960356159297325e-01
-6.658386270302469878e-01 1.650753768844221314e+00 8.348957296511915205e-01
-6.788942863837811315e-01 1.673366834170854300e+00 8.345282259289296123e-01
-6.919499457373153861e-01 1.695979899497487731e+00 8.338084746968658090e-01
-7.050056050908497518e-01 1.718592964824120939e+00 8.327585851940609851e-01
-7.180612644443838954e-01 1.741206030150753925e+00 8.314071302962839916e-01
-7.311169237979181501e-01 1.763819095477387133e+00 8.297882690667344185e-01
-7.441725831514524048e-01 1.786432160804019897e+00 8.279407185128117019e-01
-7.572282425049866594e-01 1.809045226130653328e+00 8.259066103525424252e-01
-7.702839018585209141e-01 1.831658291457286536e+00 8.237302717675821784e-01
-7.833395612120550577e-01 1.854271356783919744e+00 8.214569709039729606e-01
-7.963952205655894234e-01 1.876884422110552952e+00 8.191316682666107685e-01
-8.094508799191235671e-01 1.899497487437185939e+00 8.167978141738434505e-01
-8.225065392726578217e-01 1.922110552763819147e+00 8.144962301704991026e-01
-8.355621986261922984e-01 1.944723618090452577e+00 8.122641088519884089e-01
-8.486178579797263311e-01 1.967336683417085341e+00 8.101341620689556100e-01
-8.616735173332606967e-01 1.989949748743718771e+00 8.081339421245420374e-01
-8.747291766867949514e-01 2.012562814070351536e+00 8.062853545252737231e-01
-8.877848360403292061e-01 2.035175879396985188e+00 8.046043742945493404e-01
-9.008404953938634607e-01 2.057788944723618396e+00 8.031009710048105932e-01
-9.138961547473977154e-01 2.080402010050251604e+00 8.017792407337591687e-01
-9.269518141009319701e-01 2.103015075376884369e+00 8.006377363040996231e-01
-9.400074734544661137e-01 2.125628140703517577e+00 7.996699806236784447e-01
-9.530631328080004794e-01 2.148241206030150785e+00 7.988651418946788318e-01
-9.661187921615347340e-01 2.170854271356784437e+00 7.982088440871322188e-01
-9.791744515150688777e-01 2.193467336683417201e+00 7.976840815395758177e-01
-9.922301108686032434e-01 2.216080402010050410e+00 7.972722030060576115e-01
-1.005285770222137609e+00 2.238693467336683618e+00 7.969539280395544489e-01
-1.018341429575671642e+00 2.261306532663316382e+00 7.967103573858286270e-01
-1.031397088929206118e+00 2.283919597989950034e+00 7.965239391260949819e-01
-1.044452748282740151e+00 2.306532663316582799e+00 7.963793536829839592e-01
-1.057508407636274406e+00 2.329145728643216451e+00 7.962642834836501926e-01
-1.070564066989808660e+00 2.351758793969849215e+00 7.961700370049937803e-01
-1.083619726343342915e+00 2.374371859296482423e+00 7.960920020124225838e-01
-1.096675385696877170e+00 2.396984924623115631e+00 7.960299089036431130e-01
-1.109731045050411424e+00 2.419597989949748840e+00 7.959878919973163436e-01
-1.122786704403945679e+00 2.442211055276382048e+00 7.959743441376270212e-01
-1.135842363757480156e+00 2.464824120603015700e+00 7.960015678604531741e-01
-1.148898023111014188e+00 2.487437185929648464e+00 7.960852342995429209e-01
-1.161953682464548443e+00 2.510050251256281229e+00 7.962436687006071434e-01
-1.175009341818082476e+00 2.532663316582914437e+00 7.964969885521937520e-01
-1.188065001171616952e+00 2.555276381909548089e+00 7.968661266380676622e-01
-1.201120660525151429e+00 2.577889447236181297e+00 7.973717764921982587e-01
-1.214176319878685462e+00 2.600502512562814506e+00 7.980333015555207687e-01
-1.227231979232219494e+00 2.623115577889446826e+00 7.988676516023078822e-01
-1.240287638585753971e+00 2.645728643216080922e+00 7.998883305908744967e-01
-1.253343297939288004e+00 2.668341708542713686e+00 8.011044589328778498e-01
-1.266398957292822480e+00 2.690954773869347338e+00 8.025199702747110031e-01
-1.279454616646356957e+00 2.713567839195980103e+00 8.041329783250046326e-01
-1.292510275999890768e+00 2.736180904522612867e+00 8.059353431989330074e-01
-1.305565935353425244e+00 2.758793969849246075e+00 8.079124594057832676e-01
-1.318621594706959499e+00 2.781407035175879727e+00 8.100432792637538570e-01
-1.331677254060493754e+00 2.804020100502512491e+00 8.123005765155314473e-01
-1.344732913414028008e+00 2.826633165829146144e+00 8.146514456040442331e-01
-1.357788572767562263e+00 2.849246231155778908e+00 8.170580228313794047e-01
-1.370844232121096296e+00 2.871859296482412116e+00 8.194784068471314686e-01
-1.383899891474630772e+00 2.894472361809045324e+00 8.218677479602258806e-01
-1.396955550828165027e+00 2.917085427135678533e+00 8.241794689719107447e-01
-1.410011210181699282e+00 2.939698492462312185e+00 8.263665748698036939e-01
-1.423066869535233314e+00 2.962311557788944949e+00 8.283830050253697674e-01
-1.436122528888767791e+00 2.984924623115577713e+00 8.301849796508288248e-01
-1.449178188242301824e+00 3.007537688442210921e+00 8.317322922704738497e-01
-1.462233847595836300e+00 3.030150753768844574e+00 8.329895018405271134e-01
-1.475289506949370777e+00 3.052763819095477782e+00 8.339269818278761681e-01
-1.488345166302904810e+00 3.075376884422110990e+00 8.345217888751778057e-01
-1.501400825656439064e+00 3.097989949748743754e+00 8.347583204166322268e-01
-1.514456485009973319e+00 3.120603015075376963e+00 8.346287384898534167e-01
-1.527512144363507574e+00 3.143216080402010615e+00 8.341331456978462455e-01
-1.540567803717041828e+00 3.165829145728643379e+00 8.332795084671149599e-01
-1.553623463070576305e+00 3.188442211055277031e+00 8.320833320669206445e-01
-1.566679122424110115e+00 3.211055276381909795e+00 8.305671009463236887e-01
-1.579734781777644592e+00 3.233668341708543004e+00 8.287595064716950510e-01
-1.592790441131178847e+00 3.256281407035176212e+00 8.266944917979360818e-01
-1.605846100484713102e+00 3.278894472361809420e+00 8.244101501110028263e-01
-1.618901759838247356e+00 3.301507537688442628e+00 8.219475176142231332e-01
-1.631957419191781611e+00 3.324120603015074948e+00 8.193493062267005467e-01
-1.645013078545315643e+00 3.346733668341708601e+00 8.166586229067024361e-01
-1.658068737898850120e+00 3.369346733668341809e+00 8.139177227531330105e-01
-1.671124397252384597e+00 3.391959798994975461e+00 8.111668415792858688e-01
-1.684180056605918629e+00 3.414572864321608225e+00 8.084431505564468878e-01
-1.697235715959452662e+00 3.437185929648240990e+00 8.057798709042556240e-01
-1.710291375312986917e+00 3.459798994974874642e+00 8.032055806210429694e-01
-1.723347034666521393e+00 3.482412060301507850e+00 8.007437381029538503e-01
-1.736402694020055648e+00 3.505025125628141058e+00 7.984124394328939722e-01
-1.749458353373589903e+00 3.527638190954774267e+00 7.962244173942764069e-01
-1.762514012727123935e+00 3.550251256281407031e+00 7.941872811661759846e-01
-1.775569672080658412e+00 3.572864321608040683e+00 7.923039864849482639e-01
-1.788625331434192445e+00 3.595477386934673447e+00 7.905735171174780307e-01
-1.801680990787726921e+00 3.618090452261306655e+00 7.889917500857983601e-01
-1.814736650141261176e+00 3.640703517587940308e+00 7.875524695046385304e-01
-1.827792309494795209e+00 3.663316582914573072e+00 7.862484874172527283e-01
-1.840847968848329463e+00 3.685929648241205836e+00 7.850728248892411276e-01
-1.853903628201863940e+00 3.708542713567839488e+00 7.840199030590824236e-01
-1.866959287555397973e+00 3.731155778894472697e+00 7.830866920195854730e-01
-1.880014946908932449e+00 3.753768844221105905e+00 7.822737654382443395e-01
-1.893070606262466482e+00 3.776381909547738669e+00 7.815862107815649829e-01
-1.906126265616000737e+00 3.798994974874371877e+00 7.810343488914044396e-01
-1.919181924969534991e+00 3.821608040201005529e+00 7.806342224060047741e-01
-1.932237584323069468e+00 3.844221105527638294e+00 7.804078199916927305e-01
-1.945293243676603501e+00 3.866834170854271502e+00 7.803830123511946715e-01
-1.958348903030137755e+00 3.889447236180904710e+00 7.805931862333058691e-01
-1.971404562383672232e+00 3.912060301507537918e+00 7.810765738580097706e-01
-1.984460221737206265e+00 3.934673366834170682e+00 7.818752869111355031e-01
-1.997515881090740741e+00 3.957286432160804335e+00 7.830340761334056987e-01
-2.010571540444275218e+00 3.979899497487437543e+00 7.845988490846221852e-01
-2.023627199797808807e+00 4.002512562814070307e+00 7.866149894498162265e-01
-2.036682859151343283e+00 4.025125628140703071e+00 7.891255308246473144e-01
-2.049738518504877760e+00 4.047738693467336724e+00 7.921692458541073067e-01
-2.062794177858411793e+00 4.070351758793970376e+00 7.957787175307577954e-01
-2.075849837211946269e+00 4.092964824120604028e+00 7.999784630803253860e-01
-2.088905496565480302e+00 4.115577889447235904e+00 8.047831819486116478e-01
-2.101961155919014335e+00 4.138190954773869557e+00 8.101961978239594631e-01
-2.115016815272548811e+00 4.160804020100503209e+00 8.162081603572177713e-01
-2.128072474626083288e+00 4.183417085427135973e+00 8.227960653587838014e-01
-2.141128133979617321e+00 4.206030150753768737e+00 8.299226429515479397e-01
-2.154183793333151797e+00 4.228643216080402389e+00 8.375361517356797458e-01
-2.167239452686685830e+00 4.251256281407035154e+00 8.455706038672333724e-01
-2.180295112040219863e+00 4.273869346733667918e+00 8.539464315386526838e-01
-2.193350771393754339e+00 4.296482412060301570e+00 8.625715902082734532e-01
-2.206406430747288816e+00 4.319095477386935222e+00 8.713430786302608366e-01
-2.219462090100822849e+00 4.341708542713568875e+00 8.801488408740182345e-01
-2.232517749454357325e+00 4.364321608040200751e+00 8.888700016710182616e-01
-2.245573408807891358e+00 4.386934673366834403e+00 8.973833741304084732e-01
-2.258629068161425835e+00 4.409547738693468055e+00 9.055641686070673435e-01
-2.271684727514959867e+00 4.432160804020100819e+00 9.132888236917025004e-01
-2.284740386868494344e+00 4.454773869346733584e+00 9.204378752294859467e-01
-2.297796046222028377e+00 4.477386934673367236e+00 9.268987771586416624e-01
-2.310851705575562853e+00 4.500000000000000000e+00 9.325685888724375427e-01
-2.323907364929096886e+00 4.522613065326633652e+00 9.373564477054497912e-01
-2.336963024282631363e+00 4.545226130653266416e+00 9.411857518689047408e-01
-2.350018683636165395e+00 4.567839195979900069e+00 9.439959884420339176e-01
-2.363074342989699428e+00 4.590452261306532833e+00 9.457441525026423212e-01
-2.376130002343234349e+00 4.613065326633166485e+00 9.464057167071123766e-01
-2.389185661696768381e+00 4.635678391959799249e+00 9.459751251057978427e-01
-2.402241321050302414e+00 4.658291457286432902e+00 9.444658001650056978e-01
-2.415296980403836891e+00 4.680904522613065666e+00 9.419096673085872728e-01
-2.428352639757370479e+00 4.703517587939698430e+00 9.383562162459895273e-01
-2.441408299110905400e+00 4.726130653266332082e+00 9.338711324049812079e-01
-2.454463958464439433e+00 4.748743718592964846e+00 9.285345444704893314e-01
1.566679122424110004e-01 2.713567839195979992e-01 9.174658243970156279e-01
1.436122528888767735e-01 2.939698492462311519e-01 9.113111592975240427e-01
1.305565935353425189e-01 3.165829145728643601e-01 9.045924474553370676e-01
1.175009341818082642e-01 3.391959798994975128e-01 8.974187697713924550e-01
1.044452748282739957e-01 3.618090452261307211e-01 8.899023343782128670e-01
9.138961547473975489e-02 3.844221105527638738e-01 8.821558849361821331e-01
7.833395612120550022e-02 4.070351758793970265e-01 8.742901918584460308e-01
6.527829676767124556e-02 4.296482412060301237e-01 8.664116950920413007e-01
5.222263741413699784e-02 4.522613065326633319e-01 8.586203605475055678e-01
3.916697806060273623e-02 4.748743718592964846e-01 8.510078040044051217e-01
2.611131870706849198e-02 4.974874371859296929e-01 8.436557266362118002e-01
1.305565935353422864e-02 5.201005025125629011e-01 8.366346955353531900e-01
0.000000000000000000e+00 5.427135678391959983e-01 8.300032911373673716e-01
-1.305565935353426334e-02 5.653266331658292065e-01 8.238076316091635931e-01
-2.611131870706852667e-02 5.879396984924623037e-01 8.180812724451704820e-01
-3.916697806060275011e-02 6.105527638190955120e-01 8.128454680597393400e-01
-5.222263741413701865e-02 6.331658291457287202e-01 8.081097714075331506e-01
-6.527829676767127332e-02 6.557788944723617064e-01 8.038729379111207995e-01
-7.833395612120554186e-02 6.783919597989950256e-01 8.001240914977717500e-01
-9.138961547473976876e-02 7.010050251256281229e-01 7.968441035768513148e-01
-1.044452748282740373e-01 7.236180904522614421e-01 7.940071305113652889e-01
-1.175009341818082920e-01 7.462311557788945393e-01 7.915822516893112892e-01
-1.305565935353425466e-01 7.688442211055277475e-01 7.895351487667009449e-01
-1.436122528888767735e-01 7.914572864321608447e-01 7.878297670635086014e-01
-1.566679122424110004e-01 8.140703517587940530e-01 7.864299024181776732e-01
-1.697235715959452829e-01 8.366834170854271502e-01 7.853006609601943522e-01
-1.827792309494795375e-01 8.592964824120604694e-01 7.844097451013775091e-01
-1.958348903030137922e-01 8.819095477386935666e-01 7.837285263786181178e-01
-2.088905496565480746e-01 9.045226130653266639e-01 7.832328743576026930e-01
-2.219462090100822460e-01 9.271356783919598721e-01 7.829037203383019117e-01
-2.350018683636165284e-01 9.497487437185929693e-01 7.827273447626807990e-01
-2.480575277171508386e-01 9.723618090452262885e-01 7.826953876607916083e-01
-2.611131870706850377e-01 9.949748743718593857e-01 7.828045918160375649e-01
-2.741688464242192924e-01 1.017587939698492594e+00 7.830562982146515028e-01
-2.872245057777535471e-01 1.040201005025125580e+00 7.834557224104511386e-01
-3.002801651312878572e-01 1.062814070351758788e+00 7.840110483511204542e-01
-3.133358244848221119e-01 1.085427135678391997e+00 7.847323826828738191e-01
-3.263914838383563111e-01 1.108040201005025205e+00 7.856306173341403021e-01
-3.394471431918905657e-01 1.130653266331658191e+00 7.867162510959900823e-01
-3.525028025454248204e-01 1.153266331658291399e+00 7.879982218587293641e-01
-3.655584618989590751e-01 1.175879396984924607e+00 7.894828000987619276e-01
-3.786141212524933297e-01 1.198492462311557816e+00 7.911725911853774162e-01
-3.916697806060275844e-01 1.221105527638191024e+00 7.930656892204309694e-01
-4.047254399595617835e-01 1.243718592964824232e+00 7.951550186359286343e-01
-4.177810993130961492e-01 1.266331658291457440e+00 7.974278919228015017e-01
-4.308367586666304039e-01 1.288944723618090649e+00 7.998658029712772954e-01
-4.438924180201646030e-01 1.311557788944723635e+00 8.024444659332653496e-01
-4.569480773736988577e-01 1.334170854271356843e+00 8.051340996596987321e-01
-4.700037367272330568e-01 1.356783919597990051e+00 8.078999480189461568e-01
-4.830593960807674225e-01 1.379396984924623037e+00 8.107030171553669673e-01
-4.961150554343015662e-01 1.402010050251256246e+00 8.135010023631346066e-01
-5.091707147878358208e-01 1.424623115577889454e+00 8.162493700514659167e-01
-5.222263741413700755e-01 1.447236180904522884e+00 8.189025545302677234e-01
-5.352820334949043302e-01 1.469849246231155648e+00 8.214152252515375396e-01
-5.483376928484385848e-01 1.492462311557789079e+00 8.237435778303361378e-01
-5.613933522019727285e-01 1.515075376884422065e+00 8.258466016920665842e-01
-5.744490115555070942e-01 1.537688442211055495e+00 8.276872785260047660e-01
-5.875046709090413488e-01 1.560301507537688481e+00 8.292336687713844912e-01
-6.005603302625754925e-01 1.582914572864321689e+00 8.304598479587698145e-01
-6.136159896161099692e-01 1.605527638190954898e+00 8.313466606562002204e-01
-6.266716489696440018e-01 1.628140703517588106e+00 8.318822667624214962e-01
-6.397273083231783675e-01 1.650753768844221092e+00 8.320624626523686063e-01
-6.527829676767127332e-01 1.673366834170854522e+00 8.318907678994412747e-01
-6.658386270302468768e-01 1.695979899497487509e+00 8.313782766574621119e-01
-6.788942863837811315e-01 1.718592964824120939e+00 8.305432809741742917e-01
-6.919499457373154971e-01 1.741206030150753925e+00 8.294106810402359642e-01
-7.050056050908496408e-01 1.763819095477387133e+00 8.280112043960012880e-01
-7.180612644443838954e-01 1.786432160804020342e+00 8.263804622044071957e-01
-7.311169237979181501e-01 1.809045226130653106e+00 8.245578756772180551e-01
-7.441725831514524048e-01 1.831658291457286536e+00 8.225855094855872851e-01
-7.572282425049866594e-01 1.854271356783919744e+00 8.205068514139089997e-01
-7.702839018585208031e-01 1.876884422110552952e+00 8.183655785941889027e-01
-7.833395612120551688e-01 1.899497487437185939e+00 8.162043503965564772e-01
-7.963952205655893124e-01 1.922110552763819147e+00 8.140636664997138450e-01
-8.094508799191235671e-01 1.944723618090452355e+00 8.119808259082033075e-01
-8.225065392726580438e-01 1.967336683417085785e+00 8.099890188365485022e-01
-8.355621986261920764e-01 1.989949748743718549e+00 8.081165785839941051e-01
-8.486178579797263311e-01 2.012562814070351980e+00 8.063864149381629876e-01
-8.616735173332606967e-01 2.035175879396984744e+00 8.048156444476004534e-01
-8.747291766867949514e-01 2.057788944723618396e+00 8.034154262793024026e-01
-8.877848360403292061e-01 2.080402010050251604e+00 8.021910055230714320e-01
-9.008404953938634607e-01 2.103015075376884369e+00 8.011419589192039226e-01
-9.138961547473977154e-01 2.125628140703517577e+00 8.002626312697318500e-01
-9.269518141009318590e-01 2.148241206030150785e+00 7.995427444438191200e-01
-9.400074734544662247e-01 2.170854271356783993e+00 7.989681550965103130e-01
-9.530631328080004794e-01 2.193467336683417201e+00 7.985217321682165359e-01
-9.661187921615346230e-01 2.216080402010050410e+00 7.981843210870469552e-01
-9.791744515150689887e-01 2.238693467336683618e+00 7.979357585048415524e-01
-9.922301108686032434e-01 2.261306532663316826e+00 7.977558994834316186e-01
-1.005285770222137387e+00 2.283919597989949590e+00 7.976256184028999163e-01
-1.018341429575671864e+00 2.306532663316583243e+00 7.975277455458101850e-01
-1.031397088929205896e+00 2.329145728643216007e+00 7.974479033373460535e-01
-1.044452748282740151e+00 2.351758793969849215e+00 7.973752095635642245e-01
-1.057508407636274406e+00 2.374371859296482423e+00 7.973028194738054353e-01
-1.070564066989808660e+00 2.396984924623115631e+00 7.972282843756178794e-01
-1.083619726343342915e+00 2.419597989949748840e+00 7.971537109809332389e-01
-1.096675385696877170e+00 2.442211055276382048e+00 7.970857131458667366e-01
-1.109731045050411424e+00 2.464824120603015256e+00 7.970351555099691732e-01
-1.122786704403945901e+00 2.487437185929648464e+00 7.970166965996304809e-01
-1.135842363757479934e+00 2.510050251256281229e+00 7.970481469095451743e-01
-1.148898023111014188e+00 2.532663316582914437e+00 7.971496650014966434e-01
-1.161953682464548221e+00 2.555276381909547645e+00 7.973428214514506340e-01
-1.175009341818082698e+00 2.577889447236181297e+00 7.976495662422909971e-01
-1.188065001171617174e+00 2.600502512562814061e+00 7.980911396807252034e-01
-1.201120660525151207e+00 2.623115577889448158e+00 7.986869698984305765e-01
-1.214176319878685240e+00 2.645728643216080478e+00 7.994536013212369951e-01
-1.227231979232219716e+00 2.668341708542713686e+00 8.004036980642595944e-01
-1.240287638585753971e+00 2.690954773869346450e+00 8.015451640155882851e-01
-1.253343297939288004e+00 2.713567839195980547e+00 8.028804174624964984e-01
-1.266398957292822702e+00 2.736180904522613311e+00 8.044058526230190020e-01
-1.279454616646356291e+00 2.758793969849246075e+00 8.061115135740064552e-01
-1.292510275999890990e+00 2.781407035175879283e+00 8.079809980791794466e-01
-1.305565935353425244e+00 2.804020100502512935e+00 8.099916000341971234e-01
-1.318621594706959277e+00 2.826633165829146144e+00 8.121146900153763948e-01
-1.331677254060493976e+00 2.849246231155778908e+00 8.143163241220764403e-01
-1.344732913414028008e+00 2.871859296482411672e+00 8.165580623230350721e-01
-1.357788572767562263e+00 2.894472361809045768e+00 8.187979692252999042e-01
-1.370844232121096296e+00 2.917085427135678533e+00 8.209917629236261893e-01
-1.383899891474630994e+00 2.939698492462311297e+00 8.230940716569363769e-01
-1.396955550828165027e+00 2.962311557788945393e+00 8.250597536385162467e-01
-1.410011210181699282e+00 2.984924623115578157e+00 8.268452328123562234e-01
-1.423066869535233314e+00 3.007537688442210921e+00 8.284098025196416915e-01
-1.436122528888767569e+00 3.030150753768844130e+00 8.297168501593904510e-01
-1.449178188242302268e+00 3.052763819095477782e+00 8.307349588408546870e-01
-1.462233847595836300e+00 3.075376884422110990e+00 8.314388466243705089e-01
-1.475289506949370333e+00 3.097989949748743754e+00 8.318101100372529144e-01
-1.488345166302904587e+00 3.120603015075376518e+00 8.318377458809242952e-01
-1.501400825656439286e+00 3.143216080402010615e+00 8.315184336189358483e-01
-1.514456485009973319e+00 3.165829145728643379e+00 8.308565695257530415e-01
-1.527512144363507574e+00 3.188442211055276143e+00 8.298640529388938702e-01
-1.540567803717042050e+00 3.211055276381910240e+00 8.285598340449227273e-01
-1.553623463070575639e+00 3.233668341708543004e+00 8.269692413060765190e-01
-1.566679122424110338e+00 3.256281407035176212e+00 8.251231145849707849e-01
-1.579734781777644592e+00 3.278894472361808976e+00 8.230567769693166724e-01
-1.592790441131178625e+00 3.301507537688442628e+00 8.208088839986895646e-01
-1.605846100484713324e+00 3.324120603015075837e+00 8.184201932616590458e-01
-1.618901759838247356e+00 3.346733668341708601e+00 8.159323000280133131e-01
-1.631957419191781611e+00 3.369346733668341365e+00 8.133863856269588632e-01
-1.645013078545315643e+00 3.391959798994975461e+00 8.108220246538382359e-01
-1.658068737898850342e+00 3.414572864321608225e+00 8.082760948155828240e-01
-1.671124397252384597e+00 3.437185929648240990e+00 8.057818293916002572e-01
-1.684180056605918629e+00 3.459798994974874198e+00 8.033680470229748183e-01
-1.697235715959452662e+00 3.482412060301507850e+00 8.010585870232105332e-01
-1.710291375312986917e+00 3.505025125628141058e+00 7.988719708407778786e-01
-1.723347034666521616e+00 3.527638190954773822e+00 7.968213019419014831e-01
-1.736402694020055648e+00 3.550251256281407475e+00 7.949144074915006630e-01
-1.749458353373589903e+00 3.572864321608040683e+00 7.931542160799731622e-01
-1.762514012727123935e+00 3.595477386934673447e+00 7.915393566742076059e-01
-1.775569672080657968e+00 3.618090452261306211e+00 7.900649552677571075e-01
-1.788625331434192667e+00 3.640703517587940308e+00 7.887235976686199912e-01
-1.801680990787726921e+00 3.663316582914573072e+00 7.875064197826995294e-01
-1.814736650141260954e+00 3.685929648241205836e+00 7.864042808953564112e-01
-1.827792309494795209e+00 3.708542713567839044e+00 7.854089710615536069e-01
-1.840847968848329685e+00 3.731155778894472697e+00 7.845144009878224356e-01
-1.853903628201863940e+00 3.753768844221105905e+00 7.837177218806201662e-01
-1.866959287555397973e+00 3.776381909547738669e+00 7.830203237446614617e-01
-1.880014946908932227e+00 3.798994974874371433e+00 7.824286635789524658e-01
-1.893070606262466260e+00 3.821608040201005529e+00 7.819548798075599549e-01
-1.906126265616000959e+00 3.844221105527638294e+00 7.816171559960407578e-01
-1.919181924969534991e+00 3.866834170854271058e+00 7.814398052704984998e-01
-1.932237584323069246e+00 3.889447236180905154e+00 7.814530566317974269e-01
-1.945293243676603279e+00 3.912060301507537918e+00 7.816925352345363009e-01
-1.958348903030137977e+00 3.934673366834170682e+00 7.821984403133740438e-01
-1.971404562383672232e+00 3.957286432160803891e+00 7.830144363760574988e-01
-1.984460221737206265e+00 3.979899497487437543e+00 7.841862850983514210e-01
-1.997515881090740963e+00 4.002512562814070307e+00 7.857602565900224656e-01
-2.010571540444274330e+00 4.025125628140703071e+00 7.877813688943319237e-01
-2.023627199797809251e+00 4.047738693467336724e+00 7.902915132987879954e-01
-2.036682859151343283e+00 4.070351758793970376e+00 7.933275298761021110e-01
-2.049738518504877316e+00 4.092964824120603140e+00 7.969193023052948410e-01
-2.062794177858412237e+00 4.115577889447236792e+00 8.010879431848472176e-01
-2.075849837211946269e+00 4.138190954773868668e+00 8.058441405754170894e-01
-2.088905496565480302e+00 4.160804020100503209e+00 8.111867333342183128e-01
-2.101961155919014335e+00 4.183417085427135973e+00 8.171015769707486998e-01
-2.115016815272549255e+00 4.206030150753769625e+00 8.235607534190846346e-01
-2.128072474626083288e+00 4.228643216080402389e+00 8.305221675472664877e-01
-2.141128133979617321e+00 4.251256281407035154e+00 8.379295607701291448e-01
-2.154183793333151353e+00 4.273869346733667918e+00 8.457129582439726345e-01
-2.167239452686685830e+00 4.296482412060301570e+00 8.537895513131734671e-01
-2.180295112040220307e+00 4.319095477386935222e+00 8.620650017097530871e-01
-2.193350771393754339e+00 4.341708542713567986e+00 8.704351390594087245e-01
-2.206406430747288372e+00 4.364321608040201639e+00 8.787880091012928441e-01
-2.219462090100822849e+00 4.386934673366833515e+00 8.870062172361443675e-01
-2.232517749454356881e+00 4.409547738693468055e+00 8.949695010787854788e-01
-2.245573408807891358e+00 4.432160804020100819e+00 9.025574570336437619e-01
-2.258629068161425835e+00 4.454773869346734472e+00 9.096523398715191666e-01
-2.271684727514959867e+00 4.477386934673367236e+00 9.161418510922408887e-01
-2.284740386868493900e+00 4.500000000000000000e+00 9.219218316265367363e-01
-2.297796046222028377e+00 4.522613065326632764e+00 9.268987771584481505e-01
-2.310851705575562853e+00 4.545226130653267305e+00 9.309920999173884049e-01
-2.323907364929096886e+00 4.567839195979900069e+00 9.341360689672419948e-01
-2.336963024282630919e+00 4.590452261306532833e+00 9.362813714815171329e-01
-2.350018683636164951e+00 4.613065326633165597e+00 9.373962498290774326e-01
-2.363074342989699872e+00 4.635678391959799249e+00 9.374671830315467469e-01
-2.376130002343233905e+00 4.658291457286432902e+00 9.364990957760437329e-01
-2.389185661696767937e+00 4.680904522613065666e+00 9.345150931401127181e-01
-2.402241321050302858e+00 4.703517587939699318e+00 9.315557339760311972e-01
-2.415296980403836447e+00 4.726130653266332082e+00 9.276778699982654031e-01
-2.428352639757370923e+00 4.748743718592964846e+00 9.229530905515924699e-01
-2.441408299110904956e+00 4.771356783919597611e+00 9.174658243970156279e-01
1.697235715959452829e-01 2.939698492462312074e-01 9.062226088570801696e-01
1.566679122424110004e-01 3.165829145728643601e-01 9.000863520998758638e-01
1.436122528888767735e-01 3.391959798994975683e-01 8.934768394557995874e-01
1.305565935353425189e-01 3.618090452261307211e-01 8.865009993219590267e-01
1.175009341818082642e-01 3.844221105527638738e-01 8.792672510906456296e-01
1.044452748282740095e-01 4.070351758793970820e-01 8.718830244397445250e-01
9.138961547473976876e-02 4.296482412060302347e-01 8.644523988085875965e-01
7.833395612120550022e-02 4.522613065326634429e-01 8.570739265718816391e-01
6.527829676767125944e-02 4.748743718592965402e-01 8.498386961205803836e-01
5.222263741413699784e-02 4.974874371859296929e-01 8.428286822343262763e-01
3.916697806060275011e-02 5.201005025125629011e-01 8.361154210979151458e-01
2.611131870706849198e-02 5.427135678391961093e-01 8.297590364103494265e-01
1.305565935353426334e-02 5.653266331658292065e-01 8.238076316091877960e-01
0.000000000000000000e+00 5.879396984924624148e-01 8.182970516385731363e-01
-1.305565935353426334e-02 6.105527638190955120e-01 8.132510062748885549e-01
-2.611131870706849198e-02 6.331658291457287202e-01 8.086815361241935785e-01
-3.916697806060275011e-02 6.557788944723620395e-01 8.045897923341142066e-01
-5.222263741413701865e-02 6.783919597989950256e-01 8.009670921051861292e-01
-6.527829676767127332e-02 7.010050251256282339e-01 7.977962044938218256e-01
-7.833395612120550022e-02 7.236180904522614421e-01 7.950528149818563151e-01
-9.138961547473976876e-02 7.462311557788945393e-01 7.927071130112436359e-01
-1.044452748282740373e-01 7.688442211055277475e-01 7.907254442622599910e-01
-1.175009341818082920e-01 7.914572864321608447e-01 7.890719689508777224e-01
-1.305565935353425189e-01 8.140703517587940530e-01 7.877102688407551234e-01
-1.436122528888767458e-01 8.366834170854271502e-01 7.866048489540325983e-01
-1.566679122424110004e-01 8.592964824120602474e-01 7.857224850109939540e-01
-1.697235715959452829e-01 8.819095477386936777e-01 7.850333742626376399e-01
-1.827792309494795375e-01 9.045226130653268859e-01 7.845120553794984186e-01
-1.958348903030137922e-01 9.271356783919599831e-01 7.841380721533800502e-01
-2.088905496565479913e-01 9.497487437185930803e-01 7.838963656434978500e-01
-2.219462090100822460e-01 9.723618090452262885e-01 7.837773897105370091e-01
-2.350018683636165839e-01 9.949748743718593857e-01 7.837769552663307326e-01
-2.480575277171507831e-01 1.017587939698492594e+00 7.838958186502381631e-01
-2.611131870706850377e-01 1.040201005025125802e+00 7.841390389586891940e-01
-2.741688464242192924e-01 1.062814070351758788e+00 7.845151375545733607e-01
-2.872245057777535471e-01 1.085427135678391997e+00 7.850351000552372449e-01
-3.002801651312878572e-01 1.108040201005025205e+00 7.857112665764783843e-01
-3.133358244848220009e-01 1.130653266331658191e+00 7.865561596890096041e-01
-3.263914838383563111e-01 1.153266331658291399e+00 7.875813012865515716e-01
-3.394471431918905657e-01 1.175879396984924607e+00 7.887960693100014575e-01
-3.525028025454248204e-01 1.198492462311558038e+00 7.902066430386728291e-01
-3.655584618989590751e-01 1.221105527638191024e+00 7.918150815459895631e-01
-3.786141212524933297e-01 1.243718592964824232e+00 7.936185740979544434e-01
-3.916697806060275289e-01 1.266331658291457440e+00 7.956088939924085279e-01
-4.047254399595618390e-01 1.288944723618090649e+00 7.977720788985065425e-01
-4.177810993130961492e-01 1.311557788944723635e+00 8.000883515077543695e-01
-4.308367586666303484e-01 1.334170854271356843e+00 8.025322846296909507e-01
-4.438924180201646030e-01 1.356783919597990051e+00 8.050732051496651831e-01
-4.569480773736988022e-01 1.379396984924623037e+00 8.076758219025620411e-01
-4.700037367272331679e-01 1.402010050251256468e+00 8.103010538733332879e-01
-4.830593960807673115e-01 1.424623115577889454e+00 8.129070275451324434e-01
-4.961150554343015662e-01 1.447236180904522884e+00 8.154502059606587583e-01
-5.091707147878358208e-01 1.469849246231156092e+00 8.178866073626089861e-01
-5.222263741413700755e-01 1.492462311557789079e+00 8.201730682860368660e-01
-5.352820334949043302e-01 1.515075376884422287e+00 8.222685047661408841e-01
-5.483376928484384738e-01 1.537688442211055051e+00 8.241351259019077391e-01
-5.613933522019728395e-01 1.560301507537688481e+00 8.257395563091807222e-01
-5.744490115555070942e-01 1.582914572864321689e+00 8.270538278699338663e-01
-5.875046709090412378e-01 1.605527638190954898e+00 8.280562064437066994e-01
-6.005603302625757145e-01 1.628140703517588106e+00 8.287318256114666326e-01
-6.136159896161097471e-01 1.650753768844221092e+00 8.290731067962034961e-01
-6.266716489696440018e-01 1.673366834170854300e+00 8.290799529515022748e-01
-6.397273083231784785e-01 1.695979899497487731e+00 8.287597111243329984e-01
-6.527829676767126221e-01 1.718592964824120495e+00 8.281269072808298271e-01
-6.658386270302468768e-01 1.741206030150753925e+00 8.272027645493880144e-01
-6.788942863837812425e-01 1.763819095477387133e+00 8.260145232250301062e-01
-6.919499457373153861e-01 1.786432160804020342e+00 8.245945872672165722e-01
-7.050056050908496408e-01 1.809045226130653328e+00 8.229795274236437752e-01
-7.180612644443838954e-01 1.831658291457286314e+00 8.212089753811619985e-01
-7.311169237979181501e-01 1.854271356783919744e+00 8.193244463818130097e-01
-7.441725831514524048e-01 1.876884422110552952e+00 8.173681294907095829e-01
-7.572282425049865484e-01 1.899497487437185939e+00 8.153816851483837169e-01
-7.702839018585209141e-01 1.922110552763819147e+00 8.134050888072930086e-01
-7.833395612120550577e-01 1.944723618090452355e+00 8.114755573993984727e-01
-7.963952205655893124e-01 1.967336683417085341e+00 8.096265921988925474e-01
-8.094508799191236781e-01 1.989949748743718771e+00 8.078871674476530984e-01
-8.225065392726578217e-01 2.012562814070351536e+00 8.062810890398380836e-01
-8.355621986261920764e-01 2.035175879396985188e+00 8.048265417737227034e-01
-8.486178579797263311e-01 2.057788944723617952e+00 8.035358373464037696e-01
-8.616735173332606967e-01 2.080402010050251604e+00 8.024153685749840781e-01
-8.747291766867949514e-01 2.103015075376884369e+00 8.014657684700435825e-01
-8.877848360403292061e-01 2.125628140703517577e+00 8.006822659628783923e-01
-9.008404953938634607e-01 2.148241206030150785e+00 8.000552234988885791e-01
-9.138961547473976044e-01 2.170854271356783993e+00 7.995708355559625335e-01
-9.269518141009319701e-01 2.193467336683417201e+00 7.992119616234013568e-01
-9.400074734544662247e-01 2.216080402010050410e+00 7.989590624680088515e-01
-9.530631328080003684e-01 2.238693467336683618e+00 7.987912047874756727e-01
-9.661187921615347340e-01 2.261306532663316826e+00 7.986870967531347620e-01
-9.791744515150689887e-01 2.283919597989950034e+00 7.986261155921956512e-01
-9.922301108686031323e-01 2.306532663316582799e+00 7.985892883368256312e-01
-1.005285770222137609e+00 2.329145728643216451e+00 7.985601882165356269e-01
-1.018341429575671642e+00 2.351758793969849215e+00 7.985257118886224248e-01
-1.031397088929205896e+00 2.374371859296482423e+00 7.984767067370919236e-01
-1.044452748282740151e+00 2.396984924623115631e+00 7.984084227207962625e-01
-1.057508407636274406e+00 2.419597989949748840e+00 7.983207695628572464e-01
-1.070564066989808660e+00 2.442211055276382048e+00 7.982183672438603050e-01
-1.083619726343342915e+00 2.464824120603015256e+00 7.981103855457230001e-01
-1.096675385696877170e+00 2.487437185929648464e+00 7.980101765106247802e-01
-1.109731045050411646e+00 2.510050251256282117e+00 7.979347118234412228e-01
-1.122786704403945679e+00 2.532663316582914881e+00 7.979038449762287932e-01
-1.135842363757479934e+00 2.555276381909547645e+00 7.979394253085266842e-01
-1.148898023111013966e+00 2.577889447236181297e+00 7.980642973304564736e-01
-1.161953682464548443e+00 2.600502512562814506e+00 7.983012238478019995e-01
-1.175009341818082698e+00 2.623115577889447270e+00 7.986717750824974260e-01
-1.188065001171616952e+00 2.645728643216080922e+00 7.991952280354752691e-01
-1.201120660525150985e+00 2.668341708542713686e+00 7.998875206535057680e-01
-1.214176319878685462e+00 2.690954773869347338e+00 8.007603038910294790e-01
-1.227231979232219494e+00 2.713567839195980103e+00 8.018201315317777800e-01
-1.240287638585753971e+00 2.736180904522613311e+00 8.030678227590662965e-01
-1.253343297939288448e+00 2.758793969849246075e+00 8.044980261172199887e-01
-1.266398957292822258e+00 2.781407035175879283e+00 8.060990059348124293e-01
-1.279454616646356735e+00 2.804020100502512491e+00 8.078526637843975733e-01
-1.292510275999890990e+00 2.826633165829146144e+00 8.097347984769276419e-01
-1.305565935353425244e+00 2.849246231155778908e+00 8.117155988031998781e-01
-1.318621594706959499e+00 2.871859296482412116e+00 8.137603541211871905e-01
-1.331677254060493754e+00 2.894472361809045324e+00 8.158303593221448713e-01
-1.344732913414027786e+00 2.917085427135678533e+00 8.178839830415828294e-01
-1.357788572767562263e+00 2.939698492462311297e+00 8.198778615261359537e-01
-1.370844232121096518e+00 2.962311557788944949e+00 8.217681755840181568e-01
-1.383899891474630772e+00 2.984924623115578157e+00 8.235119647314315117e-01
-1.396955550828164805e+00 3.007537688442210921e+00 8.250684311252411973e-01
-1.410011210181699282e+00 3.030150753768844130e+00 8.264001861929602955e-01
-1.423066869535233314e+00 3.052763819095477338e+00 8.274743950082430466e-01
-1.436122528888767791e+00 3.075376884422110990e+00 8.282637773137567772e-01
-1.449178188242302268e+00 3.097989949748744198e+00 8.287474294965748722e-01
-1.462233847595836300e+00 3.120603015075376963e+00 8.289114385484633862e-01
-1.475289506949370333e+00 3.143216080402010171e+00 8.287492668216857039e-01
-1.488345166302904810e+00 3.165829145728643379e+00 8.282618949121721696e-01
-1.501400825656439064e+00 3.188442211055277031e+00 8.274577189365147634e-01
-1.514456485009973319e+00 3.211055276381909795e+00 8.263522074795545125e-01
-1.527512144363507796e+00 3.233668341708543004e+00 8.249673322427327760e-01
-1.540567803717041606e+00 3.256281407035176212e+00 8.233307946043932901e-01
-1.553623463070576083e+00 3.278894472361809420e+00 8.214750776242421004e-01
-1.566679122424110338e+00 3.301507537688442184e+00 8.194363592343339997e-01
-1.579734781777644592e+00 3.324120603015075837e+00 8.172533272511737223e-01
-1.592790441131178847e+00 3.346733668341709045e+00 8.149659402596564073e-01
-1.605846100484713102e+00 3.369346733668341365e+00 8.126141802532739211e-01
-1.618901759838247134e+00 3.391959798994975017e+00 8.102368431133588622e-01
-1.631957419191781611e+00 3.414572864321608225e+00 8.078704115731787372e-01
-1.645013078545316088e+00 3.437185929648241878e+00 8.055480522918537778e-01
-1.658068737898850120e+00 3.459798994974874642e+00 8.032987741585816410e-01
-1.671124397252384153e+00 3.482412060301507406e+00 8.011467791046735787e-01
-1.684180056605918407e+00 3.505025125628141058e+00 7.991110297053862777e-01
-1.697235715959452662e+00 3.527638190954774267e+00 7.972050499271109425e-01
-1.710291375312987139e+00 3.550251256281407031e+00 7.954369667699319191e-01
-1.723347034666521393e+00 3.572864321608040683e+00 7.938097915469917165e-01
-1.736402694020055426e+00 3.595477386934673447e+00 7.923219304239202954e-01
-1.749458353373589903e+00 3.618090452261306655e+00 7.909679049178830468e-01
-1.762514012727123935e+00 3.640703517587939864e+00 7.897392546330884722e-01
-1.775569672080658412e+00 3.663316582914573072e+00 7.886255868886813403e-01
-1.788625331434192667e+00 3.685929648241206724e+00 7.876157313619261968e-01
-1.801680990787726477e+00 3.708542713567839488e+00 7.866989526863629179e-01
-1.814736650141260954e+00 3.731155778894472252e+00 7.858661703394700382e-01
-1.827792309494795431e+00 3.753768844221105905e+00 7.851111333121758573e-01
-1.840847968848329463e+00 3.776381909547739113e+00 7.844314971060417641e-01
-1.853903628201863940e+00 3.798994974874371877e+00 7.838297526251641889e-01
-1.866959287555397973e+00 3.821608040201005085e+00 7.833139605238915726e-01
-1.880014946908932227e+00 3.844221105527638294e+00 7.828982504712918011e-01
-1.893070606262466482e+00 3.866834170854271502e+00 7.826030524576833569e-01
-1.906126265616000959e+00 3.889447236180904710e+00 7.824550364824354176e-01
-1.919181924969534991e+00 3.912060301507537918e+00 7.824867474403764955e-01
-1.932237584323069246e+00 3.934673366834170682e+00 7.827359334182552031e-01
-1.945293243676603501e+00 3.957286432160804335e+00 7.832445775215695072e-01
-1.958348903030137755e+00 3.979899497487437099e+00 7.840576553352371914e-01
-1.971404562383672232e+00 4.002512562814070307e+00 7.852216517152967867e-01
-1.984460221737206487e+00 4.025125628140703959e+00 7.867828813445653102e-01
-1.997515881090740297e+00 4.047738693467336724e+00 7.887856669092231376e-01
-2.010571540444274774e+00 4.070351758793969488e+00 7.912704364469266283e-01
-2.023627199797809251e+00 4.092964824120603140e+00 7.942718070162311239e-01
-2.036682859151343283e+00 4.115577889447236792e+00 7.978167250505966424e-01
-2.049738518504877760e+00 4.138190954773869557e+00 8.019227343850255929e-01
-2.062794177858411793e+00 4.160804020100502321e+00 8.065964408769767946e-01
-2.075849837211945825e+00 4.183417085427135973e+00 8.118322377912688959e-01
-2.088905496565480302e+00 4.206030150753768737e+00 8.176113487982568095e-01
-2.101961155919014779e+00 4.228643216080402389e+00 8.239012357718874524e-01
-2.115016815272548811e+00 4.251256281407035154e+00 8.306554068974535410e-01
-2.128072474626083288e+00 4.273869346733668806e+00 8.378136473259500949e-01
-2.141128133979617321e+00 4.296482412060301570e+00 8.453026802337711976e-01
-2.154183793333151353e+00 4.319095477386934334e+00 8.530372512067636581e-01
-2.167239452686685830e+00 4.341708542713567986e+00 8.609216139395262646e-01
-2.180295112040220307e+00 4.364321608040201639e+00 8.688513809023549195e-01
-2.193350771393754339e+00 4.386934673366834403e+00 8.767156894371551656e-01
-2.206406430747288372e+00 4.409547738693467167e+00 8.843996222133710949e-01
-2.219462090100822849e+00 4.432160804020100819e+00 8.917868115521819794e-01
-2.232517749454357325e+00 4.454773869346733584e+00 8.987621501732030449e-01
-2.245573408807891358e+00 4.477386934673367236e+00 9.052145266933552259e-01
-2.258629068161425835e+00 4.500000000000000000e+00 9.110395028627559233e-01
-2.271684727514959867e+00 4.522613065326632764e+00 9.161418510920374958e-01
-2.284740386868494344e+00 4.545226130653266416e+00 9.204378752290921506e-01
-2.297796046222028377e+00 4.567839195979900069e+00 9.238574445908507293e-01
-2.310851705575562853e+00 4.590452261306532833e+00 9.263456806580930847e-01
-2.323907364929096886e+00 4.613065326633166485e+00 9.278642472243472383e-01
-2.336963024282630919e+00 4.635678391959799249e+00 9.283922077124087124e-01
-2.350018683636165395e+00 4.658291457286432902e+00 9.279264273452908496e-01
-2.363074342989699872e+00 4.680904522613065666e+00 9.264815123679036590e-01
-2.376130002343233905e+00 4.703517587939698430e+00 9.240892930420701035e-01
-2.389185661696768381e+00 4.726130653266332082e+00 9.207978711768909363e-01
-2.402241321050301970e+00 4.748743718592964846e+00 9.166702660398521330e-01
-2.415296980403836891e+00 4.771356783919597611e+00 9.117827042028648910e-01
-2.428352639757370923e+00 4.793969849246231263e+00 9.062226088570806137e-01
1.827792309494795375e-01 3.165829145728643601e-01 8.949447917414838916e-01
1.697235715959452829e-01 3.391959798994975128e-01 8.888997822394751891e-01
1.566679122424110560e-01 3.618090452261307211e-01 8.824694103246432109e-01
1.436122528888767735e-01 3.844221105527638738e-01 8.757573407534946508e-01
1.305565935353425189e-01 4.070351758793970265e-01 8.688671993430840956e-01
1.175009341818082781e-01 4.296482412060302347e-01 8.619002245833325970e-01
1.044452748282740373e-01 4.522613065326633319e-01 8.549530725275776843e-01
9.138961547473976876e-02 4.748743718592965402e-01 8.481158330760465436e-01
7.833395612120552798e-02 4.974874371859296929e-01 8.414703078479950360e-01
6.527829676767125944e-02 5.201005025125629011e-01 8.350885905958449484e-01
5.222263741413701865e-02 5.427135678391959983e-01 8.290319808596866569e-01
3.916697806060275011e-02 5.653266331658292065e-01 8.233502506225444106e-01
2.611131870706852667e-02 5.879396984924623037e-01 8.180812724452378726e-01
1.305565935353426334e-02 6.105527638190955120e-01 8.132510062749310764e-01
0.000000000000000000e+00 6.331658291457287202e-01 8.088738311670652381e-01
-1.305565935353422864e-02 6.557788944723618174e-01 8.049531978551004441e-01
-2.611131870706849198e-02 6.783919597989951367e-01 8.014825687432343138e-01
-3.916697806060275011e-02 7.010050251256281229e-01 7.984466037521974480e-01
-5.222263741413701865e-02 7.236180904522614421e-01 7.958225437502015609e-01
-6.527829676767124556e-02 7.462311557788945393e-01 7.935817382417457155e-01
-7.833395612120550022e-02 7.688442211055277475e-01 7.916912607110765387e-01
-9.138961547473976876e-02 7.914572864321608447e-01 7.901155536177179028e-01
-1.044452748282740373e-01 8.140703517587940530e-01 7.888180455561205617e-01
-1.175009341818082642e-01 8.366834170854271502e-01 7.877626854990888994e-01
-1.305565935353424911e-01 8.592964824120602474e-01 7.869153432644364621e-01
-1.436122528888767458e-01 8.819095477386934556e-01 7.862450312359485771e-01
-1.566679122424110004e-01 9.045226130653268859e-01 7.857249097356703293e-01
-1.697235715959452829e-01 9.271356783919599831e-01 7.853330470345096792e-01
-1.827792309494795375e-01 9.497487437185930803e-01 7.850529145057956182e-01
-1.958348903030137367e-01 9.723618090452262885e-01 7.848736075380414734e-01
-2.088905496565479913e-01 9.949748743718593857e-01 7.847897931688058160e-01
-2.219462090100823293e-01 1.017587939698492594e+00 7.848013956072708019e-01
-2.350018683636165284e-01 1.040201005025125802e+00 7.849130405052791026e-01
-2.480575277171507831e-01 1.062814070351758788e+00 7.851332876559325991e-01
-2.611131870706850377e-01 1.085427135678391997e+00 7.854736894155818216e-01
-2.741688464242192924e-01 1.108040201005025205e+00 7.859477182726518629e-01
-2.872245057777535471e-01 1.130653266331658191e+00 7.865696113946165635e-01
-3.002801651312877462e-01 1.153266331658291399e+00 7.873531825084456592e-01
-3.133358244848220009e-01 1.175879396984924607e+00 7.883106520204115064e-01
-3.263914838383563111e-01 1.198492462311557816e+00 7.894515448475870611e-01
-3.394471431918905657e-01 1.221105527638191024e+00 7.907817020855919532e-01
-3.525028025454248204e-01 1.243718592964824232e+00 7.923024475226874141e-01
-3.655584618989590751e-01 1.266331658291457440e+00 7.940099433485915403e-01
-3.786141212524932742e-01 1.288944723618090649e+00 7.958947614789895209e-01
-3.916697806060275844e-01 1.311557788944723635e+00 7.979416880550305180e-01
-4.047254399595618390e-01 1.334170854271356843e+00 8.001297692476831980e-01
-4.177810993130960382e-01 1.356783919597990051e+00 8.024325968846959256e-01
-4.308367586666303484e-01 1.379396984924623037e+00 8.048188230100230545e-01
-4.438924180201644920e-01 1.402010050251256246e+00 8.072528836532112395e-01
-4.569480773736989132e-01 1.424623115577889676e+00 8.096959041696935033e-01
-4.700037367272330568e-01 1.447236180904522662e+00 8.121067518068095792e-01
-4.830593960807673115e-01 1.469849246231156092e+00 8.144431958923978865e-01
-4.961150554343015662e-01 1.492462311557789079e+00 8.166631324047891605e-01
-5.091707147878358208e-01 1.515075376884422287e+00 8.187258277658742145e-01
-5.222263741413700755e-01 1.537688442211055495e+00 8.205931365307231884e-01
-5.352820334949042191e-01 1.560301507537688259e+00 8.222306491849287191e-01
-5.483376928484385848e-01 1.582914572864321689e+00 8.236087293952626398e-01
-5.613933522019728395e-01 1.605527638190954898e+00 8.247034046226321413e-01
-5.744490115555069831e-01 1.628140703517588106e+00 8.254970797824073836e-01
-5.875046709090413488e-01 1.650753768844221092e+00 8.259790503725167321e-01
-6.005603302625754925e-01 1.673366834170854300e+00 8.261457989062676033e-01
-6.136159896161097471e-01 1.695979899497487509e+00 8.260010662943580995e-01
-6.266716489696442238e-01 1.718592964824120939e+00 8.255556977288704967e-01
-6.397273083231783675e-01 1.741206030150753703e+00 8.248272703520017624e-01
-6.527829676767126221e-01 1.763819095477387133e+00 8.238395172854281467e-01
-6.658386270302469878e-01 1.786432160804020342e+00 8.226215692225785636e-01
-6.788942863837811315e-01 1.809045226130653328e+00 8.212070405498121950e-01
-6.919499457373153861e-01 1.831658291457286536e+00 8.196329917060590775e-01
-7.050056050908496408e-01 1.854271356783919522e+00 8.179388030961107781e-01
-7.180612644443838954e-01 1.876884422110552952e+00 8.161649982631442590e-01
-7.311169237979181501e-01 1.899497487437185939e+00 8.143520551629918058e-01
-7.441725831514522937e-01 1.922110552763819147e+00 8.125392442649769231e-01
-7.572282425049866594e-01 1.944723618090452355e+00 8.107635308647621608e-01
-7.702839018585208031e-01 1.967336683417085341e+00 8.090585764976567784e-01
-7.833395612120550577e-01 1.989949748743718549e+00 8.074538707777326740e-01
-7.963952205655894234e-01 2.012562814070351980e+00 8.059740204751554282e-01
-8.094508799191235671e-01 2.035175879396984744e+00 8.046382173187817122e-01
-8.225065392726578217e-01 2.057788944723618396e+00 8.034599000296483995e-01
-8.355621986261920764e-01 2.080402010050251160e+00 8.024466196256843098e-01
-8.486178579797263311e-01 2.103015075376884369e+00 8.016001102743847140e-01
-8.616735173332606967e-01 2.125628140703517577e+00 8.009165611044587463e-01
-8.747291766867949514e-01 2.148241206030150785e+00 8.003870776228512174e-01
-8.877848360403292061e-01 2.170854271356783993e+00 7.999983149270152305e-01
-9.008404953938632387e-01 2.193467336683417201e+00 7.997332589594970953e-01
-9.138961547473977154e-01 2.216080402010050410e+00 7.995721268223390243e-01
-9.269518141009319701e-01 2.238693467336683618e+00 7.994933528394506661e-01
-9.400074734544661137e-01 2.261306532663316382e+00 7.994746237939492906e-01
-9.530631328080004794e-01 2.283919597989950034e+00 7.994939247163055374e-01
-9.661187921615347340e-01 2.306532663316583243e+00 7.995305558665742884e-01
-9.791744515150688777e-01 2.329145728643216007e+00 7.995660822086123609e-01
-9.922301108686032434e-01 2.351758793969849215e+00 7.995851787387344700e-01
-1.005285770222137387e+00 2.374371859296482423e+00 7.995763384779565053e-01
-1.018341429575671642e+00 2.396984924623115631e+00 7.995324146848191704e-01
-1.031397088929205896e+00 2.419597989949748840e+00 7.994509747597958738e-01
-1.044452748282740151e+00 2.442211055276382048e+00 7.993344502055619305e-01
-1.057508407636274406e+00 2.464824120603015256e+00 7.991900746453646232e-01
-1.070564066989808660e+00 2.487437185929648464e+00 7.990296100095402032e-01
-1.083619726343342915e+00 2.510050251256281229e+00 7.988688692723910911e-01
-1.096675385696877392e+00 2.532663316582914881e+00 7.987270522336636924e-01
-1.109731045050411424e+00 2.555276381909547645e+00 7.986259184611260720e-01
-1.122786704403945679e+00 2.577889447236181297e+00 7.985888283227311479e-01
-1.135842363757479712e+00 2.600502512562814061e+00 7.986396887420954549e-01
-1.148898023111014188e+00 2.623115577889447270e+00 7.988018446517022308e-01
-1.161953682464548443e+00 2.645728643216080922e+00 7.990969598878048252e-01
-1.175009341818082698e+00 2.668341708542714130e+00 7.995439323257460540e-01
-1.188065001171616730e+00 2.690954773869346450e+00 8.001578873212111809e-01
-1.201120660525151207e+00 2.713567839195980103e+00 8.009492910047353309e-01
-1.214176319878685240e+00 2.736180904522613311e+00 8.019232207537307922e-01
-1.227231979232219716e+00 2.758793969849246963e+00 8.030788243934597892e-01
-1.240287638585753971e+00 2.781407035175879727e+00 8.044089925797185403e-01
-1.253343297939288004e+00 2.804020100502512491e+00 8.059002606747517339e-01
-1.266398957292822258e+00 2.826633165829146144e+00 8.075329475742014651e-01
-1.279454616646356957e+00 2.849246231155779352e+00 8.092815297388601392e-01
-1.292510275999890990e+00 2.871859296482412116e+00 8.111152395084137989e-01
-1.305565935353425244e+00 2.894472361809045768e+00 8.129988680016768665e-01
-1.318621594706959277e+00 2.917085427135678533e+00 8.148937448971683706e-01
-1.331677254060493309e+00 2.939698492462312185e+00 8.167588604634059557e-01
-1.344732913414028008e+00 2.962311557788944949e+00 8.185520896460694029e-01
-1.357788572767562263e+00 2.984924623115578157e+00 8.202314740359470946e-01
-1.370844232121096296e+00 3.007537688442211810e+00 8.217565152861030509e-01
-1.383899891474630550e+00 3.030150753768844574e+00 8.230894330949616311e-01
-1.396955550828165027e+00 3.052763819095477338e+00 8.241963422254759974e-01
-1.410011210181699282e+00 3.075376884422110990e+00 8.250483061179921807e-01
-1.423066869535233314e+00 3.097989949748744198e+00 8.256222293370892862e-01
-1.436122528888768013e+00 3.120603015075377851e+00 8.259015571718213433e-01
-1.449178188242302268e+00 3.143216080402010615e+00 8.258767579358270439e-01
-1.462233847595836300e+00 3.165829145728643379e+00 8.255455716018086365e-01
-1.475289506949370333e+00 3.188442211055277031e+00 8.249130170412904972e-01
-1.488345166302904587e+00 3.211055276381910240e+00 8.239911589998624164e-01
-1.501400825656439286e+00 3.233668341708543004e+00 8.227986446946069510e-01
-1.514456485009973319e+00 3.256281407035176656e+00 8.213600282598928493e-01
-1.527512144363507574e+00 3.278894472361809420e+00 8.197049088982103493e-01
-1.540567803717041606e+00 3.301507537688442628e+00 8.178669152532799247e-01
-1.553623463070576305e+00 3.324120603015075837e+00 8.158825739908847074e-01
-1.566679122424110338e+00 3.346733668341709045e+00 8.137901046703905905e-01
-1.579734781777644592e+00 3.369346733668342697e+00 8.116281855860627559e-01
-1.592790441131178625e+00 3.391959798994975017e+00 8.094347362715181848e-01
-1.605846100484712879e+00 3.414572864321608225e+00 8.072457617630264259e-01
-1.618901759838247356e+00 3.437185929648241878e+00 8.050943015281614157e-01
-1.631957419191781611e+00 3.459798994974875086e+00 8.030095222543286448e-01
-1.645013078545315643e+00 3.482412060301507850e+00 8.010159885718916017e-01
-1.658068737898849898e+00 3.505025125628141058e+00 7.991331394167653368e-01
-1.671124397252383931e+00 3.527638190954774267e+00 7.973749903141754691e-01
-1.684180056605918629e+00 3.550251256281407475e+00 7.957500736199129010e-01
-1.697235715959452662e+00 3.572864321608040683e+00 7.942616199481841166e-01
-1.710291375312986917e+00 3.595477386934673891e+00 7.929079749295612212e-01
-1.723347034666520949e+00 3.618090452261306655e+00 7.916832363786687754e-01
-1.736402694020055648e+00 3.640703517587940308e+00 7.905780882180835079e-01
-1.749458353373589903e+00 3.663316582914573072e+00 7.895807994120623841e-01
-1.762514012727123935e+00 3.685929648241206724e+00 7.886783490120846674e-01
-1.775569672080658634e+00 3.708542713567839932e+00 7.878576324882683446e-01
-1.788625331434192223e+00 3.731155778894472697e+00 7.871067000701790217e-01
-1.801680990787726921e+00 3.753768844221105905e+00 7.864159750619065248e-01
-1.814736650141260954e+00 3.776381909547739113e+00 7.857793991948031076e-01
-1.827792309494795209e+00 3.798994974874372321e+00 7.851954531436279305e-01
-1.840847968848329685e+00 3.821608040201005529e+00 7.846680033981613400e-01
-1.853903628201863940e+00 3.844221105527638294e+00 7.842069317202899903e-01
-1.866959287555397973e+00 3.866834170854271502e+00 7.838285103173747714e-01
-1.880014946908932227e+00 3.889447236180905154e+00 7.835554944409979239e-01
-1.893070606262466926e+00 3.912060301507537918e+00 7.834169141158784377e-01
-1.906126265616000959e+00 3.934673366834171571e+00 7.834475577887017872e-01
-1.919181924969534991e+00 3.957286432160804335e+00 7.836871524736410688e-01
-1.932237584323069246e+00 3.979899497487437543e+00 7.841792570274570551e-01
-1.945293243676603279e+00 4.002512562814070307e+00 7.849698970491029160e-01
-1.958348903030137977e+00 4.025125628140703959e+00 7.861059810916101176e-01
-1.971404562383672232e+00 4.047738693467337612e+00 7.876335479307363663e-01
-1.984460221737206265e+00 4.070351758793970376e+00 7.895959031168121589e-01
-1.997515881090740297e+00 4.092964824120603140e+00 7.920317095538661478e-01
-2.010571540444275218e+00 4.115577889447236792e+00 7.949731010816022403e-01
-2.023627199797809251e+00 4.138190954773869557e+00 7.984438897439143368e-01
-2.036682859151343283e+00 4.160804020100503209e+00 8.024579364726781572e-01
-2.049738518504877316e+00 4.183417085427135973e+00 8.070177512650246188e-01
-2.062794177858411349e+00 4.206030150753768737e+00 8.121133826648068155e-01
-2.075849837211946269e+00 4.228643216080402389e+00 8.177216476638607956e-01
-2.088905496565480302e+00 4.251256281407036042e+00 8.238057423099605092e-01
-2.101961155919014335e+00 4.273869346733668806e+00 8.303152607337849211e-01
-2.115016815272549255e+00 4.296482412060302458e+00 8.371866364526205917e-01
-2.128072474626082844e+00 4.319095477386935222e+00 8.443440051984141270e-01
-2.141128133979617321e+00 4.341708542713567986e+00 8.517004737129433289e-01
-2.154183793333151353e+00 4.364321608040201639e+00 8.591597645260726779e-01
-2.167239452686686274e+00 4.386934673366834403e+00 8.666181932442303948e-01
-2.180295112040220307e+00 4.409547738693468055e+00 8.739669228480712038e-01
-2.193350771393754339e+00 4.432160804020100819e+00 8.810944293940595751e-01
-2.206406430747288372e+00 4.454773869346733584e+00 8.878891057182460855e-01
-2.219462090100822849e+00 4.477386934673367236e+00 8.942419245411230566e-01
-2.232517749454357325e+00 4.500000000000000888e+00 9.000490799532225861e-01
-2.245573408807891358e+00 4.522613065326633652e+00 9.052145266931443945e-01
-2.258629068161425835e+00 4.545226130653266416e+00 9.096523398711086061e-01
-2.271684727514959867e+00 4.567839195979900069e+00 9.132888236911084201e-01
-2.284740386868494344e+00 4.590452261306533721e+00 9.160643060327142706e-01
-2.297796046222028377e+00 4.613065326633166485e+00 9.179345661320191807e-01
-2.310851705575562853e+00 4.635678391959799249e+00 9.188718546421794642e-01
-2.323907364929096886e+00 4.658291457286432902e+00 9.188654785978073170e-01
-2.336963024282631363e+00 4.680904522613065666e+00 9.179219377630061238e-01
-2.350018683636165395e+00 4.703517587939698430e+00 9.160646130078763383e-01
-2.363074342989699872e+00 4.726130653266332082e+00 9.133330212397390291e-01
-2.376130002343234349e+00 4.748743718592965735e+00 9.097816645472074359e-01
-2.389185661696767937e+00 4.771356783919598499e+00 9.054785131753446681e-01
-2.402241321050302858e+00 4.793969849246231263e+00 9.005031723730750892e-01
-2.415296980403836891e+00 4.816582914572864915e+00 8.949447917414842246e-01
1.958348903030137644e-01 3.391959798994975128e-01 8.837648310441323929e-01
1.827792309494795098e-01 3.618090452261306655e-01 8.778779368142071160e-01
1.697235715959452829e-01 3.844221105527638738e-01 8.716895830297159975e-01
1.566679122424110004e-01 4.070351758793970265e-01 8.652991886189450588e-01
1.436122528888767458e-01 4.296482412060301237e-01 8.588047246569449067e-01
1.305565935353425189e-01 4.522613065326633319e-01 8.523005157028364920e-01
1.175009341818082642e-01 4.748743718592964846e-01 8.458752233055329972e-01
1.044452748282739957e-01 4.974874371859296929e-01 8.396100642377962719e-01
9.138961547473975489e-02 5.201005025125629011e-01 8.335773076182035890e-01
7.833395612120548634e-02 5.427135678391959983e-01 8.278390855394327508e-01
6.527829676767124556e-02 5.653266331658290955e-01 8.224465414462514001e-01
5.222263741413698396e-02 5.879396984924623037e-01 8.174393296202158155e-01
3.916697806060275011e-02 6.105527638190955120e-01 8.128454680598659055e-01
2.611131870706849198e-02 6.331658291457287202e-01 8.086815361242932765e-01
1.305565935353422864e-02 6.557788944723618174e-01 8.049531978551575095e-01
0.000000000000000000e+00 6.783919597989950256e-01 8.016560222128126245e-01
-1.305565935353426334e-02 7.010050251256282339e-01 7.987765628386575001e-01
-2.611131870706852667e-02 7.236180904522613311e-01 7.962936526406070303e-01
-3.916697806060278481e-02 7.462311557788945393e-01 7.941798627076128714e-01
-5.222263741413701865e-02 7.688442211055277475e-01 7.924030709650541349e-01
-6.527829676767127332e-02 7.914572864321608447e-01 7.909280837091919869e-01
-7.833395612120554186e-02 8.140703517587940530e-01 7.897182527752547587e-01
-9.138961547473979652e-02 8.366834170854271502e-01 7.887370326114205854e-01
-1.044452748282740373e-01 8.592964824120602474e-01 7.879494249008225371e-01
-1.175009341818082642e-01 8.819095477386934556e-01 7.873232634850917400e-01
-1.305565935353425189e-01 9.045226130653265528e-01 7.868302990251632156e-01
-1.436122528888767735e-01 9.271356783919599831e-01 7.864470508608510935e-01
-1.566679122424110560e-01 9.497487437185930803e-01 7.861554026220917146e-01
-1.697235715959453106e-01 9.723618090452262885e-01 7.859429279814056368e-01
-1.827792309494795098e-01 9.949748743718593857e-01 7.858029431667237219e-01
-1.958348903030137644e-01 1.017587939698492594e+00 7.857342931044309919e-01
-2.088905496565481024e-01 1.040201005025125802e+00 7.857408879567363558e-01
-2.219462090100823015e-01 1.062814070351758788e+00 7.858310159868494571e-01
-2.350018683636165562e-01 1.085427135678391997e+00 7.860164667856462950e-01
-2.480575277171508108e-01 1.108040201005025205e+00 7.863115056189915464e-01
-2.611131870706850933e-01 1.130653266331658191e+00 7.867317447522020890e-01
-2.741688464242193479e-01 1.153266331658291399e+00 7.872929608873121543e-01
-2.872245057777535471e-01 1.175879396984924607e+00 7.880099091923737920e-01
-3.002801651312878017e-01 1.198492462311557816e+00 7.888951837704119008e-01
-3.133358244848220009e-01 1.221105527638190802e+00 7.899581718498041027e-01
-3.263914838383563111e-01 1.243718592964824232e+00 7.912041445974631326e-01
-3.394471431918905657e-01 1.266331658291457440e+00 7.926335214547128860e-01
-3.525028025454248204e-01 1.288944723618090649e+00 7.942413375317778357e-01
-3.655584618989590751e-01 1.311557788944723635e+00 7.960169351824024631e-01
-3.786141212524933297e-01 1.334170854271356843e+00 7.979438917667250886e-01
-3.916697806060275844e-01 1.356783919597990051e+00 8.000001861730664521e-01
-4.047254399595618390e-01 1.379396984924623037e+00 8.021585972894517136e-01
-4.177810993130961492e-01 1.402010050251256246e+00 8.043873186650638551e-01
-4.308367586666302373e-01 1.424623115577889454e+00 8.066507654258971982e-01
-4.438924180201646585e-01 1.447236180904522884e+00 8.089105424127734922e-01
-4.569480773736988022e-01 1.469849246231155648e+00 8.111265367460253062e-01
-4.700037367272330568e-01 1.492462311557789079e+00 8.132580937804406718e-01
-4.830593960807673115e-01 1.515075376884422287e+00 8.152652328194733844e-01
-4.961150554343015662e-01 1.537688442211055495e+00 8.171098580621098950e-01
-5.091707147878358208e-01 1.560301507537688481e+00 8.187569210424294752e-01
-5.222263741413699645e-01 1.582914572864321467e+00 8.201754932085292271e-01
-5.352820334949043302e-01 1.605527638190954898e+00 8.213397111331358635e-01
-5.483376928484385848e-01 1.628140703517588106e+00 8.222295619619494067e-01
-5.613933522019727285e-01 1.650753768844221092e+00 8.228314828575534756e-01
-5.744490115555070942e-01 1.673366834170854300e+00 8.231387551288077420e-01
-5.875046709090412378e-01 1.695979899497487509e+00 8.231516811745751561e-01
-6.005603302625754925e-01 1.718592964824120495e+00 8.228775400386876271e-01
-6.136159896161099692e-01 1.741206030150753925e+00 8.223303249989698527e-01
-6.266716489696440018e-01 1.763819095477386911e+00 8.215302739413885558e-01
-6.397273083231783675e-01 1.786432160804020342e+00 8.205032100689368946e-01
-6.527829676767127332e-01 1.809045226130653328e+00 8.192797165610044008e-01
-6.658386270302468768e-01 1.831658291457286536e+00 8.178941739635154917e-01
-6.788942863837811315e-01 1.854271356783919744e+00 8.163836932196725238e-01
-6.919499457373153861e-01 1.876884422110552508e+00 8.147869802488759694e-01
-7.050056050908496408e-01 1.899497487437185939e+00 8.131431697869742070e-01
-7.180612644443838954e-01 1.922110552763819147e+00 8.114906667886273572e-01
-7.311169237979180391e-01 1.944723618090452355e+00 8.098660330697825538e-01
-7.441725831514524048e-01 1.967336683417085341e+00 8.083029550728998425e-01
-7.572282425049865484e-01 1.989949748743718549e+00 8.068313257359697177e-01
-7.702839018585208031e-01 2.012562814070351536e+00 8.054764695307631284e-01
-7.833395612120551688e-01 2.035175879396985188e+00 8.042585349221786917e-01
-7.963952205655893124e-01 2.057788944723617952e+00 8.031920729268888781e-01
-8.094508799191235671e-01 2.080402010050251604e+00 8.022858142733146902e-01
-8.225065392726578217e-01 2.103015075376884369e+00 8.015426510615539790e-01
-8.355621986261920764e-01 2.125628140703517577e+00 8.009598219817058995e-01
-8.486178579797263311e-01 2.148241206030150785e+00 8.005292932745762258e-01
-8.616735173332606967e-01 2.170854271356783993e+00 8.002383209209452675e-01
-8.747291766867949514e-01 2.193467336683417201e+00 8.000701732390478327e-01
-8.877848360403289840e-01 2.216080402010050410e+00 8.000049873672734346e-01
-9.008404953938634607e-01 2.238693467336683618e+00 8.000207282146291066e-01
-9.138961547473977154e-01 2.261306532663316826e+00 8.000942145636796843e-01
-9.269518141009318590e-01 2.283919597989949590e+00 8.002021742744936939e-01
-9.400074734544662247e-01 2.306532663316583243e+00 8.003222890971035675e-01
-9.530631328080004794e-01 2.329145728643216451e+00 8.004341895485704850e-01
-9.661187921615346230e-01 2.351758793969849215e+00 8.005203616974774228e-01
-9.791744515150689887e-01 2.374371859296482423e+00 8.005669305206448705e-01
-9.922301108686031323e-01 2.396984924623115631e+00 8.005642886960502302e-01
-1.005285770222137387e+00 2.419597989949748840e+00 8.005075451577338130e-01
-1.018341429575671642e+00 2.442211055276382048e+00 8.003967742928270734e-01
-1.031397088929205896e+00 2.464824120603015256e+00 8.002370540861009074e-01
-1.044452748282740151e+00 2.487437185929648464e+00 8.000382895471181977e-01
-1.057508407636274406e+00 2.510050251256281229e+00 7.998148260871839055e-01
-1.070564066989808660e+00 2.532663316582914881e+00 7.995848658219568694e-01
-1.083619726343343137e+00 2.555276381909548089e+00 7.993697077247395866e-01
-1.096675385696877170e+00 2.577889447236181297e+00 7.991928398135007550e-01
-1.109731045050411424e+00 2.600502512562814061e+00 7.990789178096310286e-01
-1.122786704403945457e+00 2.623115577889447270e+00 7.990526696811600660e-01
-1.135842363757479934e+00 2.645728643216080922e+00 7.991377689486265368e-01
-1.148898023111014188e+00 2.668341708542713686e+00 7.993557214194483285e-01
-1.161953682464548443e+00 2.690954773869347338e+00 7.997248100270328841e-01
-1.175009341818082476e+00 2.713567839195980103e+00 8.002591406600531032e-01
-1.188065001171616952e+00 2.736180904522613311e+00 8.009678283289721756e-01
-1.201120660525150985e+00 2.758793969849246075e+00 8.018543578609738098e-01
-1.214176319878685462e+00 2.781407035175879727e+00 8.029161467421175313e-01
-1.227231979232219938e+00 2.804020100502512491e+00 8.041443300002971695e-01
-1.240287638585753749e+00 2.826633165829145256e+00 8.055237784587221395e-01
-1.253343297939288004e+00 2.849246231155778908e+00 8.070333526379021016e-01
-1.266398957292822480e+00 2.871859296482412116e+00 8.086463854157892595e-01
-1.279454616646356735e+00 2.894472361809045324e+00 8.103313776459496465e-01
-1.292510275999890990e+00 2.917085427135678533e+00 8.120528826444612935e-01
-1.305565935353425244e+00 2.939698492462311297e+00 8.137725481209524547e-01
-1.318621594706959277e+00 2.962311557788944949e+00 8.154502780378746207e-01
-1.331677254060493754e+00 2.984924623115577713e+00 8.170454722698867744e-01
-1.344732913414028008e+00 3.007537688442210921e+00 8.185182989731392134e-01
-1.357788572767562263e+00 3.030150753768844574e+00 8.198309533634888790e-01
-1.370844232121096296e+00 3.052763819095477338e+00 8.209488571720732208e-01
-1.383899891474630772e+00 3.075376884422110102e+00 8.218417553535984910e-01
-1.396955550828164805e+00 3.097989949748743754e+00 8.224846705570186822e-01
-1.410011210181699282e+00 3.120603015075376963e+00 8.228586812590190647e-01
-1.423066869535233758e+00 3.143216080402010615e+00 8.229514960851852523e-01
-1.436122528888767791e+00 3.165829145728643379e+00 8.227578044379109112e-01
-1.449178188242301824e+00 3.188442211055276143e+00 8.222793918205569819e-01
-1.462233847595836300e+00 3.211055276381909795e+00 8.215250168833148070e-01
-1.475289506949370333e+00 3.233668341708543004e+00 8.205100559015017225e-01
-1.488345166302904810e+00 3.256281407035176212e+00 8.192559288215129909e-01
-1.501400825656439286e+00 3.278894472361809420e+00 8.177893288796770355e-01
-1.514456485009973097e+00 3.301507537688442184e+00 8.161412848465418035e-01
-1.527512144363507574e+00 3.324120603015075837e+00 8.143460909382956858e-01
-1.540567803717041828e+00 3.346733668341708601e+00 8.124401441716665451e-01
-1.553623463070576083e+00 3.369346733668341809e+00 8.104607322656045554e-01
-1.566679122424110338e+00 3.391959798994975461e+00 8.084448170053835092e-01
-1.579734781777644592e+00 3.414572864321607781e+00 8.064278582234526427e-01
-1.592790441131178625e+00 3.437185929648240990e+00 8.044427222057102256e-01
-1.605846100484713102e+00 3.459798994974874642e+00 8.025187154391716371e-01
-1.618901759838247356e+00 3.482412060301507850e+00 8.006807802609644531e-01
-1.631957419191781611e+00 3.505025125628141058e+00 7.989488832776586724e-01
-1.645013078545315643e+00 3.527638190954773822e+00 7.973376205679988393e-01
-1.658068737898849898e+00 3.550251256281407031e+00 7.958560558694591780e-01
-1.671124397252384153e+00 3.572864321608040683e+00 7.945077994216609429e-01
-1.684180056605918629e+00 3.595477386934673447e+00 7.932913261682765782e-01
-1.697235715959452662e+00 3.618090452261306655e+00 7.922005228967664570e-01
-1.710291375312986917e+00 3.640703517587939864e+00 7.912254449305644588e-01
-1.723347034666521393e+00 3.663316582914573072e+00 7.903532544965250484e-01
-1.736402694020055426e+00 3.685929648241205836e+00 7.895693051846087718e-01
-1.749458353373589903e+00 3.708542713567839488e+00 7.888583302973689593e-01
-1.762514012727124157e+00 3.731155778894472697e+00 7.882056876308746185e-01
-1.775569672080657968e+00 3.753768844221105905e+00 7.875986095785837415e-01
-1.788625331434192445e+00 3.776381909547738669e+00 7.870274056021762110e-01
-1.801680990787726921e+00 3.798994974874371877e+00 7.864865642089852171e-01
-1.814736650141260954e+00 3.821608040201005529e+00 7.859757036898060711e-01
-1.827792309494795431e+00 3.844221105527638294e+00 7.855003250062398967e-01
-1.840847968848329463e+00 3.866834170854271058e+00 7.850723262985460638e-01
-1.853903628201863718e+00 3.889447236180904710e+00 7.847102463589440413e-01
-1.866959287555397973e+00 3.912060301507537918e+00 7.844392138490602351e-01
-1.880014946908932449e+00 3.934673366834170682e+00 7.842905897281529093e-01
-1.893070606262466482e+00 3.957286432160804335e+00 7.843013019308489042e-01
-1.906126265616000737e+00 3.979899497487437099e+00 7.845128833670352853e-01
-1.919181924969534991e+00 4.002512562814070307e+00 7.849702363528867632e-01
-1.932237584323069246e+00 4.025125628140703071e+00 7.857201581426294101e-01
-1.945293243676603501e+00 4.047738693467336724e+00 7.868096728382539817e-01
-1.958348903030137977e+00 4.070351758793970376e+00 7.882842241536424099e-01
-1.971404562383671788e+00 4.092964824120603140e+00 7.901857908878413550e-01
-1.984460221737206265e+00 4.115577889447235904e+00 7.925509921693638660e-01
-1.997515881090740741e+00 4.138190954773869557e+00 7.954092522993876369e-01
-2.010571540444274774e+00 4.160804020100503209e+00 7.987810951709889418e-01
-2.023627199797809251e+00 4.183417085427135973e+00 8.026766357036042576e-01
-2.036682859151343283e+00 4.206030150753768737e+00 8.070943305468335494e-01
-2.049738518504877316e+00 4.228643216080402389e+00 8.120200426271482197e-01
-2.062794177858411793e+00 4.251256281407035154e+00 8.174264641933302045e-01
-2.075849837211946269e+00 4.273869346733668806e+00 8.232729312171948033e-01
-2.088905496565480302e+00 4.296482412060301570e+00 8.295056487634366871e-01
-2.101961155919014779e+00 4.319095477386935222e+00 8.360583327588566593e-01
-2.115016815272548811e+00 4.341708542713567986e+00 8.428532590119043322e-01
-2.128072474626082844e+00 4.364321608040200751e+00 8.498026959224720400e-01
-2.141128133979617321e+00 4.386934673366834403e+00 8.568106836377923363e-01
-2.154183793333151797e+00 4.409547738693468055e+00 8.637751099818298250e-01
-2.167239452686685830e+00 4.432160804020100819e+00 8.705900227889876719e-01
-2.180295112040219863e+00 4.454773869346733584e+00 8.771481097121008874e-01
-2.193350771393754339e+00 4.477386934673367236e+00 8.833432704644521571e-01
-2.206406430747288372e+00 4.500000000000000000e+00 8.890732030099923744e-01
-2.219462090100822849e+00 4.522613065326633652e+00 8.942419245409063411e-01
-2.232517749454357325e+00 4.545226130653266416e+00 8.987621501727793838e-01
-2.245573408807891358e+00 4.567839195979899181e+00 9.025574570330278101e-01
-2.258629068161425835e+00 4.590452261306532833e+00 9.055641686062781970e-01
-2.271684727514959867e+00 4.613065326633166485e+00 9.077329035310311989e-01
-2.284740386868494344e+00 4.635678391959799249e+00 9.090297441421972824e-01
-2.297796046222028377e+00 4.658291457286432902e+00 9.094369924952263595e-01
-2.310851705575562409e+00 4.680904522613065666e+00 9.089534949244627571e-01
-2.323907364929096886e+00 4.703517587939698430e+00 9.075945298990564236e-01
-2.336963024282631363e+00 4.726130653266332082e+00 9.053912675647237673e-01
-2.350018683636165395e+00 4.748743718592964846e+00 9.023898224397263190e-01
-2.363074342989699872e+00 4.771356783919598499e+00 8.986499328459549574e-01
-2.376130002343233460e+00 4.793969849246231263e+00 8.942433114281018725e-01
-2.389185661696768381e+00 4.816582914572864027e+00 8.892517202331429171e-01
-2.402241321050302414e+00 4.839195979899497679e+00 8.837648310441323929e-01
2.088905496565480191e-01 3.618090452261307211e-01 8.728054116348402669e-01
1.958348903030137644e-01 3.844221105527638738e-01 8.671364180687739509e-01
1.827792309494795375e-01 4.070351758793970820e-01 8.612449479405664965e-01
1.697235715959452829e-01 4.296482412060302347e-01 8.552253321273075581e-01
1.566679122424110004e-01 4.522613065326634429e-01 8.491691764402345965e-01
1.436122528888767735e-01 4.748743718592965402e-01 8.431633262652612482e-01
1.305565935353425189e-01 4.974874371859296929e-01 8.372880381348827283e-01
1.175009341818082642e-01 5.201005025125629011e-01 8.316154051822861604e-01
1.044452748282740095e-01 5.427135678391961093e-01 8.262080746595291680e-01
9.138961547473975489e-02 5.653266331658292065e-01 8.211182859593030292e-01
7.833395612120550022e-02 5.879396984924624148e-01 8.163872471669572084e-01
6.527829676767124556e-02 6.105527638190955120e-01 8.120448574019885069e-01
5.222263741413701865e-02 6.331658291457287202e-01 8.081097714077325467e-01
3.916697806060275011e-02 6.557788944723620395e-01 8.045897923342841818e-01
2.611131870706849198e-02 6.783919597989951367e-01 8.014825687433592138e-01
1.305565935353426334e-02 7.010050251256282339e-01 7.987765628387245576e-01
0.000000000000000000e+00 7.236180904522614421e-01 7.964522490615193462e-01
-1.305565935353426334e-02 7.462311557788945393e-01 7.944834957240433093e-01
-2.611131870706852667e-02 7.688442211055277475e-01 7.928390774871101332e-01
-3.916697806060275011e-02 7.914572864321608447e-01 7.914842633675920336e-01
-5.222263741413701865e-02 8.140703517587940530e-01 7.903824236949643645e-01
-6.527829676767127332e-02 8.366834170854271502e-01 7.894966000620216029e-01
-7.833395612120554186e-02 8.592964824120604694e-01 7.887909848180914008e-01
-9.138961547473976876e-02 8.819095477386935666e-01 7.882322609529445190e-01
-1.044452748282739957e-01 9.045226130653266639e-01 7.877907591736708071e-01
-1.175009341818082642e-01 9.271356783919598721e-01 7.874413963824744567e-01
-1.305565935353425189e-01 9.497487437185930803e-01 7.871643683633803290e-01
-1.436122528888767735e-01 9.723618090452262885e-01 7.869455789755550601e-01
-1.566679122424110560e-01 9.949748743718593857e-01 7.867767981884584705e-01
-1.697235715959452551e-01 1.017587939698492594e+00 7.866555515122931608e-01
-1.827792309494795098e-01 1.040201005025125802e+00 7.865847533976537687e-01
-1.958348903030138477e-01 1.062814070351759010e+00 7.865721066259363514e-01
-2.088905496565480191e-01 1.085427135678392219e+00 7.866292982307173665e-01
-2.219462090100823015e-01 1.108040201005025205e+00 7.867710297577156231e-01
-2.350018683636165562e-01 1.130653266331658191e+00 7.870139254126743422e-01
-2.480575277171508108e-01 1.153266331658291621e+00 7.873753656483472030e-01
-2.611131870706850933e-01 1.175879396984924607e+00 7.878722958593492587e-01
-2.741688464242192924e-01 1.198492462311557816e+00 7.885200600190883646e-01
-2.872245057777535471e-01 1.221105527638191024e+00 7.893313073183979567e-01
-3.002801651312878017e-01 1.243718592964824232e+00 7.903150162421241909e-01
-3.133358244848220009e-01 1.266331658291457440e+00 7.914756752144787022e-01
-3.263914838383563111e-01 1.288944723618090649e+00 7.928126521905737301e-01
-3.394471431918905657e-01 1.311557788944723635e+00 7.943197776611335970e-01
-3.525028025454248204e-01 1.334170854271356843e+00 7.959851568042679570e-01
-3.655584618989590751e-01 1.356783919597990273e+00 7.977912173246122229e-01
-3.786141212524933297e-01 1.379396984924623037e+00 7.997149902402811428e-01
-3.916697806060275844e-01 1.402010050251256468e+00 8.017286118809257012e-01
-4.047254399595618390e-01 1.424623115577889454e+00 8.038000269941262266e-01
-4.177810993130959827e-01 1.447236180904522884e+00 8.058938654352519881e-01
-4.308367586666304039e-01 1.469849246231156092e+00 8.079724587029225580e-01
-4.438924180201644920e-01 1.492462311557789079e+00 8.099969577860359760e-01
-4.569480773736988022e-01 1.515075376884422287e+00 8.119285105526063973e-01
-4.700037367272330568e-01 1.537688442211055495e+00 8.137294553116437568e-01
-4.830593960807673115e-01 1.560301507537688481e+00 8.153644872258448695e-01
-4.961150554343015662e-01 1.582914572864321689e+00 8.168017558893403418e-01
-5.091707147878357098e-01 1.605527638190954676e+00 8.180138554970235454e-01
-5.222263741413700755e-01 1.628140703517588106e+00 8.189786734552443326e-01
-5.352820334949043302e-01 1.650753768844221314e+00 8.196800688122353185e-01
-5.483376928484384738e-01 1.673366834170854300e+00 8.201083582847094045e-01
-5.613933522019728395e-01 1.695979899497487731e+00 8.202605946696885919e-01
-5.744490115555069831e-01 1.718592964824120495e+00 8.201406297947625434e-01
-5.875046709090412378e-01 1.741206030150753925e+00 8.197589616144739244e-01
-6.005603302625757145e-01 1.763819095477387355e+00 8.191323723553854963e-01
-6.136159896161097471e-01 1.786432160804020342e+00 8.182833715158680521e-01
-6.266716489696440018e-01 1.809045226130653772e+00 8.172394638317582727e-01
-6.397273083231784785e-01 1.831658291457286536e+00 8.160322678471020330e-01
-6.527829676767126221e-01 1.854271356783919966e+00 8.146965153333175502e-01
-6.658386270302468768e-01 1.876884422110552952e+00 8.132689653658032869e-01
-6.788942863837811315e-01 1.899497487437185717e+00 8.117872693129515316e-01
-6.919499457373153861e-01 1.922110552763819147e+00 8.102888242696948407e-01
-7.050056050908496408e-01 1.944723618090452577e+00 8.088096525582896268e-01
-7.180612644443837844e-01 1.967336683417085341e+00 8.073833438351993852e-01
-7.311169237979181501e-01 1.989949748743718771e+00 8.060400941250853712e-01
-7.441725831514522937e-01 2.012562814070351536e+00 8.048058728186606725e-01
-7.572282425049865484e-01 2.035175879396985188e+00 8.037017444137279920e-01
-7.702839018585209141e-01 2.057788944723618396e+00 8.027433666659691269e-01
-7.833395612120550577e-01 2.080402010050251604e+00 8.019406809889705334e-01
-7.963952205655893124e-01 2.103015075376884813e+00 8.012978045643391889e-01
-8.094508799191235671e-01 2.125628140703517577e+00 8.008131268749628662e-01
-8.225065392726578217e-01 2.148241206030151229e+00 8.004796064567402114e-01
-8.355621986261920764e-01 2.170854271356783993e+00 8.002852567890800239e-01
-8.486178579797263311e-01 2.193467336683417201e+00 8.002138036331314375e-01
-8.616735173332606967e-01 2.216080402010050410e+00 8.002454900028381779e-01
-8.747291766867947294e-01 2.238693467336683618e+00 8.003579995370436739e-01
-8.877848360403292061e-01 2.261306532663316382e+00 8.005274645384785615e-01
-9.008404953938634607e-01 2.283919597989950034e+00 8.007295215444253378e-01
-9.138961547473976044e-01 2.306532663316582799e+00 8.009403751519712511e-01
-9.269518141009319701e-01 2.329145728643216451e+00 8.011378300579289347e-01
-9.400074734544662247e-01 2.351758793969849659e+00 8.013022519642375441e-01
-9.530631328080003684e-01 2.374371859296482423e+00 8.014174201665706931e-01
-9.661187921615347340e-01 2.396984924623116076e+00 8.014712382529485257e-01
-9.791744515150688777e-01 2.419597989949748840e+00 8.014562742976462095e-01
-9.922301108686031323e-01 2.442211055276382048e+00 8.013701080922102093e-01
-1.005285770222137387e+00 2.464824120603015256e+00 8.012154701033680215e-01
-1.018341429575671642e+00 2.487437185929648464e+00 8.010001647311674189e-01
-1.031397088929205896e+00 2.510050251256281229e+00 8.007367787638832723e-01
-1.044452748282740151e+00 2.532663316582914881e+00 8.004421843642176571e-01
-1.057508407636274406e+00 2.555276381909547645e+00 8.001368541341425944e-01
-1.070564066989808882e+00 2.577889447236181297e+00 7.998440134529224421e-01
-1.083619726343342915e+00 2.600502512562814061e+00 7.995886620391247090e-01
-1.096675385696877170e+00 2.623115577889447270e+00 7.993965022580059587e-01
-1.109731045050411202e+00 2.645728643216080478e+00 7.992928158306212838e-01
-1.122786704403945679e+00 2.668341708542713686e+00 7.993013331077994943e-01
-1.135842363757479934e+00 2.690954773869347338e+00 7.994431398256784949e-01
-1.148898023111014188e+00 2.713567839195980547e+00 7.997356652089493423e-01
-1.161953682464548221e+00 2.736180904522612867e+00 8.001917924601555931e-01
-1.175009341818082698e+00 2.758793969849246075e+00 8.008191281723228139e-01
-1.188065001171616730e+00 2.781407035175879727e+00 8.016194612048130885e-01
-1.201120660525151207e+00 2.804020100502512935e+00 8.025884343107676511e-01
-1.214176319878685684e+00 2.826633165829146144e+00 8.037154435951436859e-01
-1.227231979232219494e+00 2.849246231155778908e+00 8.049837720522182716e-01
-1.240287638585753971e+00 2.871859296482412116e+00 8.063709543427998172e-01
-1.253343297939288448e+00 2.894472361809045768e+00 8.078493609954842114e-01
-1.266398957292822480e+00 2.917085427135678533e+00 8.093869817165162406e-01
-1.279454616646356957e+00 2.939698492462312185e+00 8.109483798091016160e-01
-1.292510275999890990e+00 2.962311557788944949e+00 8.124957831370642758e-01
-1.305565935353425244e+00 2.984924623115578157e+00 8.139902718711573559e-01
-1.318621594706959499e+00 3.007537688442210921e+00 8.153930196206032877e-01
-1.331677254060493976e+00 3.030150753768844574e+00 8.166665426027560626e-01
-1.344732913414028008e+00 3.052763819095477782e+00 8.177759112955657050e-01
-1.357788572767562263e+00 3.075376884422110990e+00 8.186898805363156395e-01
-1.370844232121096518e+00 3.097989949748743754e+00 8.193818971947098850e-01
-1.383899891474630772e+00 3.120603015075376963e+00 8.198309492162803025e-01
-1.396955550828165027e+00 3.143216080402010615e+00 8.200222258075787751e-01
-1.410011210181699504e+00 3.165829145728643823e+00 8.199475655783328154e-01
-1.423066869535233758e+00 3.188442211055277031e+00 8.196056772954471992e-01
-1.436122528888767791e+00 3.211055276381909795e+00 8.190021262456251838e-01
-1.449178188242302268e+00 3.233668341708543004e+00 8.181490877435088072e-01
-1.462233847595836300e+00 3.256281407035176656e+00 8.170648777572790955e-01
-1.475289506949370777e+00 3.278894472361809420e+00 8.157732786610164544e-01
-1.488345166302905032e+00 3.301507537688442628e+00 8.143026854898951505e-01
-1.501400825656439064e+00 3.324120603015075837e+00 8.126851045247326377e-01
-1.514456485009973319e+00 3.346733668341709045e+00 8.109550413544064362e-01
-1.527512144363507796e+00 3.369346733668341809e+00 8.091483195844109133e-01
-1.540567803717041828e+00 3.391959798994975461e+00 8.073008739456954963e-01
-1.553623463070576305e+00 3.414572864321608670e+00 8.054475626227984852e-01
-1.566679122424110338e+00 3.437185929648240990e+00 8.036210431231112228e-01
-1.579734781777644592e+00 3.459798994974874642e+00 8.018507539555440600e-01
-1.592790441131178847e+00 3.482412060301507850e+00 8.001620408290408548e-01
-1.605846100484713324e+00 3.505025125628141502e+00 7.985754611170773343e-01
-1.618901759838247356e+00 3.527638190954774267e+00 7.971062941051828554e-01
-1.631957419191781611e+00 3.550251256281407031e+00 7.957642772277990773e-01
-1.645013078545315643e+00 3.572864321608040683e+00 7.945535803298391375e-01
-1.658068737898850120e+00 3.595477386934673891e+00 7.934730212121671178e-01
-1.671124397252384597e+00 3.618090452261306655e+00 7.925165166222346569e-01
-1.684180056605918629e+00 3.640703517587940308e+00 7.916737537361215882e-01
-1.697235715959452662e+00 3.663316582914573072e+00 7.909310583642933379e-01
-1.710291375312987139e+00 3.685929648241206724e+00 7.902724279228812154e-01
-1.723347034666521393e+00 3.708542713567839488e+00 7.896806899608678210e-01
-1.736402694020055648e+00 3.731155778894472697e+00 7.891387410193569929e-01
-1.749458353373590125e+00 3.753768844221106349e+00 7.886308160904074160e-01
-1.762514012727123935e+00 3.776381909547739113e+00 7.881437361665101227e-01
-1.775569672080658412e+00 3.798994974874371877e+00 7.876680805012776787e-01
-1.788625331434192667e+00 3.821608040201005529e+00 7.871992313475726366e-01
-1.801680990787726921e+00 3.844221105527638738e+00 7.867382421392730141e-01
-1.814736650141261176e+00 3.866834170854271502e+00 7.862924852971416856e-01
-1.827792309494795431e+00 3.889447236180904710e+00 7.858760429462965380e-01
-1.840847968848329463e+00 3.912060301507537918e+00 7.855098126296942151e-01
-1.853903628201863940e+00 3.934673366834171571e+00 7.852213103084724199e-01
-1.866959287555398417e+00 3.957286432160804335e+00 7.850441642057774949e-01
-1.880014946908932449e+00 3.979899497487437543e+00 7.850173049672755088e-01
-1.893070606262466482e+00 4.002512562814070307e+00 7.851838697266444456e-01
-1.906126265616000959e+00 4.025125628140703959e+00 7.855898495000119830e-01
-1.919181924969534991e+00 4.047738693467336724e+00 7.862825204052835693e-01
-1.932237584323069468e+00 4.070351758793970376e+00 7.873087090415092915e-01
-1.945293243676603945e+00 4.092964824120604028e+00 7.887129505370055194e-01
-1.958348903030137755e+00 4.115577889447236792e+00 7.905356039067997775e-01
-1.971404562383672232e+00 4.138190954773869557e+00 7.928109931491835738e-01
-1.984460221737206487e+00 4.160804020100503209e+00 7.955656437476482656e-01
-1.997515881090740741e+00 4.183417085427135973e+00 7.988166828204654735e-01
-2.010571540444275218e+00 4.206030150753769625e+00 8.025704670774541638e-01
-2.023627199797809251e+00 4.228643216080402389e+00 8.068214961152425646e-01
-2.036682859151343283e+00 4.251256281407035154e+00 8.115516596303293806e-01
-2.049738518504877760e+00 4.273869346733668806e+00 8.167298561749012364e-01
-2.062794177858412237e+00 4.296482412060302458e+00 8.223120085321289352e-01
-2.075849837211946269e+00 4.319095477386935222e+00 8.282414871231996711e-01
-2.088905496565480746e+00 4.341708542713568875e+00 8.344499386040954425e-01
-2.101961155919014335e+00 4.364321608040201639e+00 8.408585025182582218e-01
-2.115016815272548811e+00 4.386934673366834403e+00 8.473793850954042250e-01
-2.128072474626083288e+00 4.409547738693468055e+00 8.539177465582092896e-01
-2.141128133979617765e+00 4.432160804020100819e+00 8.603738471033488544e-01
-2.154183793333151797e+00 4.454773869346734472e+00 8.666453874819385339e-01
-2.167239452686685830e+00 4.477386934673367236e+00 8.726299731547101368e-01
-2.180295112040219863e+00 4.500000000000000000e+00 8.782276265817573480e-01
-2.193350771393754339e+00 4.522613065326633652e+00 8.833432704642317779e-01
-2.206406430747288816e+00 4.545226130653267305e+00 8.878891057178125434e-01
-2.219462090100822849e+00 4.567839195979900069e+00 8.917868115515493743e-01
-2.232517749454357325e+00 4.590452261306532833e+00 8.949695010779714632e-01
-2.245573408807891358e+00 4.613065326633166485e+00 8.973833741294352517e-01
-2.258629068161425835e+00 4.635678391959799249e+00 8.989890190645684065e-01
-2.271684727514959867e+00 4.658291457286432902e+00 8.997623269215145880e-01
-2.284740386868494344e+00 4.680904522613065666e+00 8.996949938746785502e-01
-2.297796046222028377e+00 4.703517587939698430e+00 8.987946011197672780e-01
-2.310851705575562853e+00 4.726130653266332082e+00 8.970842745852984912e-01
-2.323907364929096886e+00 4.748743718592964846e+00 8.946019397982907240e-01
-2.336963024282631363e+00 4.771356783919598499e+00 8.913991993977840034e-01
-2.350018683636165839e+00 4.793969849246232151e+00 8.875398718152541777e-01
-2.363074342989699428e+00 4.816582914572864915e+00 8.830982392024218086e-01
-2.376130002343234349e+00 4.839195979899497679e+00 8.781570605224909842e-01
-2.389185661696768381e+00 4.861809045226131332e+00 8.728054116348403779e-01
2.219462090100823015e-01 3.844221105527637627e-01 8.621774785524782825e-01
2.088905496565480191e-01 4.070351758793969155e-01 8.567782241385003550e-01
1.958348903030137922e-01 4.296482412060301237e-01 8.512298030793853387e-01
1.827792309494795375e-01 4.522613065326632764e-01 8.456207622264644286e-01
1.697235715959452829e-01 4.748743718592964291e-01 8.400357846577621856e-01
1.566679122424110004e-01 4.974874371859296374e-01 8.345538275888606528e-01
1.436122528888767735e-01 5.201005025125627901e-01 8.292464880142131900e-01
1.305565935353425189e-01 5.427135678391959983e-01 8.241766374440312459e-01
1.175009341818082781e-01 5.653266331658290955e-01 8.193973580560581782e-01
1.044452748282740095e-01 5.879396984924623037e-01 8.149512027160110694e-01
9.138961547473976876e-02 6.105527638190954010e-01 8.108697909346541666e-01
7.833395612120550022e-02 6.331658291457286092e-01 8.071737422345719448e-01
6.527829676767127332e-02 6.557788944723617064e-01 8.038729379114022411e-01
5.222263741413701865e-02 6.783919597989950256e-01 8.009670921054348192e-01
3.916697806060275011e-02 7.010050251256281229e-01 7.984466037523977322e-01
2.611131870706852667e-02 7.236180904522613311e-01 7.962936526407472515e-01
1.305565935353426334e-02 7.462311557788945393e-01 7.944834957241151407e-01
0.000000000000000000e+00 7.688442211055275255e-01 7.929859142444567466e-01
-1.305565935353426334e-02 7.914572864321608447e-01 7.917667582941011473e-01
-2.611131870706849198e-02 8.140703517587940530e-01 7.907895333141489180e-01
-3.916697806060275011e-02 8.366834170854271502e-01 7.900169727674440923e-01
-5.222263741413701865e-02 8.592964824120602474e-01 7.894125428512488440e-01
-6.527829676767127332e-02 8.819095477386934556e-01 7.889418285787146434e-01
-7.833395612120550022e-02 9.045226130653265528e-01 7.885737557459279179e-01
-9.138961547473974101e-02 9.271356783919597611e-01 7.882816100365146461e-01
-1.044452748282739957e-01 9.497487437185928583e-01 7.880438225637275140e-01
-1.175009341818082642e-01 9.723618090452262885e-01 7.878445002240485051e-01
-1.305565935353425189e-01 9.949748743718593857e-01 7.876736890076730946e-01
-1.436122528888767735e-01 1.017587939698492594e+00 7.875273685202640594e-01
-1.566679122424109727e-01 1.040201005025125802e+00 7.874071860403267786e-01
-1.697235715959452551e-01 1.062814070351758788e+00 7.873199480887478341e-01
-1.827792309494795653e-01 1.085427135678391997e+00 7.872768963558631761e-01
-1.958348903030137644e-01 1.108040201005025205e+00 7.872928025804006857e-01
-2.088905496565480191e-01 1.130653266331658191e+00 7.873849233104911471e-01
-2.219462090100823015e-01 1.153266331658291399e+00 7.875718601628511895e-01
-2.350018683636165562e-01 1.175879396984924607e+00 7.878723740622992633e-01
-2.480575277171508108e-01 1.198492462311557816e+00 7.883042028946033453e-01
-2.611131870706850377e-01 1.221105527638190802e+00 7.888829310246932014e-01
-2.741688464242192924e-01 1.243718592964824010e+00 7.896209562823650607e-01
-2.872245057777535471e-01 1.266331658291457218e+00 7.905265954377513893e-01
-3.002801651312878017e-01 1.288944723618090649e+00 7.916033630876946336e-01
-3.133358244848220009e-01 1.311557788944723635e+00 7.928494515198336590e-01
-3.263914838383563111e-01 1.334170854271356843e+00 7.942574308289891416e-01
-3.394471431918905657e-01 1.356783919597990051e+00 7.958141796776805332e-01
-3.525028025454248204e-01 1.379396984924623037e+00 7.975010479833324339e-01
-3.655584618989590751e-01 1.402010050251256246e+00 7.992942438430403751e-01
-3.786141212524933297e-01 1.424623115577889454e+00 8.011654285210715321e-01
-3.916697806060275844e-01 1.447236180904522662e+00 8.030824956428684880e-01
-4.047254399595617280e-01 1.469849246231155648e+00 8.050105041375376080e-01
-4.177810993130961492e-01 1.492462311557789079e+00 8.069127291711756245e-01
-4.308367586666302373e-01 1.515075376884422065e+00 8.087517914782575978e-01
-4.438924180201644920e-01 1.537688442211055495e+00 8.104908232259937506e-01
-4.569480773736988022e-01 1.560301507537688481e+00 8.120946278703922161e-01
-4.700037367272330568e-01 1.582914572864321689e+00 8.135307923532800745e-01
-4.830593960807673115e-01 1.605527638190954898e+00 8.147707123593154188e-01
-4.961150554343014552e-01 1.628140703517587662e+00 8.157904950628237506e-01
-5.091707147878358208e-01 1.650753768844221092e+00 8.165717086656720802e-01
-5.222263741413700755e-01 1.673366834170854300e+00 8.171019538466932630e-01
-5.352820334949042191e-01 1.695979899497487509e+00 8.173752387757519111e-01
-5.483376928484385848e-01 1.718592964824120495e+00 8.173921463448953206e-01
-5.613933522019727285e-01 1.741206030150753703e+00 8.171597894865673117e-01
-5.744490115555069831e-01 1.763819095477386911e+00 8.166915576422500989e-01
-5.875046709090413488e-01 1.786432160804020342e+00 8.160066643854746449e-01
-6.005603302625754925e-01 1.809045226130653106e+00 8.151295126817731385e-01
-6.136159896161097471e-01 1.831658291457286536e+00 8.140889000993839497e-01
-6.266716489696442238e-01 1.854271356783919744e+00 8.129170913098318074e-01
-6.397273083231783675e-01 1.876884422110552952e+00 8.116487893068490278e-01
-6.527829676767126221e-01 1.899497487437185939e+00 8.103200398247695224e-01
-6.658386270302468768e-01 1.922110552763818925e+00 8.089671053822881097e-01
-6.788942863837811315e-01 1.944723618090452355e+00 8.076253461722339155e-01
-6.919499457373153861e-01 1.967336683417085341e+00 8.063281446492431837e-01
-7.050056050908495298e-01 1.989949748743718549e+00 8.051059091495126330e-01
-7.180612644443838954e-01 2.012562814070351536e+00 8.039851892524009225e-01
-7.311169237979180391e-01 2.035175879396984744e+00 8.029879319319048747e-01
-7.441725831514522937e-01 2.057788944723617952e+00 8.021309029433718596e-01
-7.572282425049866594e-01 2.080402010050251604e+00 8.014252924697877756e-01
-7.702839018585208031e-01 2.103015075376884369e+00 8.008765179608156037e-01
-7.833395612120550577e-01 2.125628140703517577e+00 8.004842305084123311e-01
-7.963952205655893124e-01 2.148241206030150785e+00 8.002425242089978852e-01
-8.094508799191235671e-01 2.170854271356783993e+00 8.001403409754703766e-01
-8.225065392726578217e-01 2.193467336683417201e+00 8.001620564080121900e-01
-8.355621986261920764e-01 2.216080402010050410e+00 8.002882258431269769e-01
-8.486178579797263311e-01 2.238693467336683618e+00 8.004964638085055872e-01
-8.616735173332604747e-01 2.261306532663316382e+00 8.007624250417846312e-01
-8.747291766867949514e-01 2.283919597989949590e+00 8.010608511915360275e-01
-8.877848360403292061e-01 2.306532663316583243e+00 8.013666444898129848e-01
-9.008404953938632387e-01 2.329145728643216007e+00 8.016559282122264207e-01
-9.138961547473977154e-01 2.351758793969849215e+00 8.019070537242160013e-01
-9.269518141009319701e-01 2.374371859296482423e+00 8.021015153993690250e-01
-9.400074734544661137e-01 2.396984924623115631e+00 8.022247376782734030e-01
-9.530631328080004794e-01 2.419597989949748840e+00 8.022667029447730913e-01
-9.661187921615346230e-01 2.442211055276381604e+00 8.022223945996418415e-01
-9.791744515150688777e-01 2.464824120603015256e+00 8.020920365199947222e-01
-9.922301108686031323e-01 2.487437185929648464e+00 8.018811177633202725e-01
-1.005285770222137387e+00 2.510050251256281229e+00 8.016001996202122282e-01
-1.018341429575671642e+00 2.532663316582914881e+00 8.012645106185868338e-01
-1.031397088929205674e+00 2.555276381909547645e+00 8.008933434927871797e-01
-1.044452748282740151e+00 2.577889447236181297e+00 8.005092761068273166e-01
-1.057508407636274628e+00 2.600502512562814506e+00 8.001372455255203464e-01
-1.070564066989808660e+00 2.623115577889447270e+00 7.998035105501071218e-01
-1.083619726343342915e+00 2.645728643216080478e+00 7.995345428068922899e-01
-1.096675385696876948e+00 2.668341708542713686e+00 7.993558896831395311e-01
-1.109731045050411424e+00 2.690954773869347338e+00 7.992910538940615206e-01
-1.122786704403945679e+00 2.713567839195980103e+00 7.993604341607596364e-01
-1.135842363757479934e+00 2.736180904522613311e+00 7.995803693812995050e-01
-1.148898023111013966e+00 2.758793969849246075e+00 7.999623248630010064e-01
-1.161953682464548443e+00 2.781407035175879727e+00 8.005122538053117687e-01
-1.175009341818082476e+00 2.804020100502512491e+00 8.012301604983653736e-01
-1.188065001171616952e+00 2.826633165829146144e+00 8.021098839091715949e-01
-1.201120660525151429e+00 2.849246231155778908e+00 8.031391117863122542e-01
-1.214176319878685240e+00 2.871859296482411672e+00 8.042996264760006175e-01
-1.227231979232219494e+00 2.894472361809045324e+00 8.055677746720331101e-01
-1.240287638585753971e+00 2.917085427135678533e+00 8.069151446817226514e-01
-1.253343297939288004e+00 2.939698492462311297e+00 8.083094268232889901e-01
-1.266398957292822480e+00 2.962311557788944949e+00 8.097154255884013718e-01
-1.279454616646356735e+00 2.984924623115577713e+00 8.110961864723585935e-01
-1.292510275999890768e+00 3.007537688442210921e+00 8.124141961039593740e-01
-1.305565935353425244e+00 3.030150753768844130e+00 8.136326116450871559e-01
-1.318621594706959499e+00 3.052763819095477338e+00 8.147164744573476280e-01
-1.331677254060493754e+00 3.075376884422110990e+00 8.156338637630166088e-01
-1.344732913414027786e+00 3.097989949748743754e+00 8.163569484076077520e-01
-1.357788572767562263e+00 3.120603015075376518e+00 8.168628987480851533e-01
-1.370844232121096296e+00 3.143216080402010171e+00 8.171346259763538900e-01
-1.383899891474630772e+00 3.165829145728643379e+00 8.171613226288312326e-01
-1.396955550828165027e+00 3.188442211055277031e+00 8.169387853805130106e-01
-1.410011210181699282e+00 3.211055276381909795e+00 8.164695092013672939e-01
-1.423066869535233314e+00 3.233668341708542560e+00 8.157625502749356050e-01
-1.436122528888767791e+00 3.256281407035176212e+00 8.148331634497293363e-01
-1.449178188242301824e+00 3.278894472361809420e+00 8.137022281248399436e-01
-1.462233847595836300e+00 3.301507537688442184e+00 8.123954840872175120e-01
-1.475289506949370777e+00 3.324120603015075837e+00 8.109426056659552184e-01
-1.488345166302904587e+00 3.346733668341708601e+00 8.093761484232449011e-01
-1.501400825656439064e+00 3.369346733668341809e+00 8.077304072702111704e-01
-1.514456485009973319e+00 3.391959798994975017e+00 8.060402282239765848e-01
-1.527512144363507574e+00 3.414572864321608225e+00 8.043398178961778111e-01
-1.540567803717041828e+00 3.437185929648241878e+00 8.026615951521675063e-01
-1.553623463070576083e+00 3.459798994974874198e+00 8.010351281786375344e-01
-1.566679122424110115e+00 3.482412060301507406e+00 7.994861974655174119e-01
-1.579734781777644592e+00 3.505025125628141058e+00 7.980360210122072750e-01
-1.592790441131178847e+00 3.527638190954774267e+00 7.967006725204156536e-01
-1.605846100484713102e+00 3.550251256281407031e+00 7.954907165924660628e-01
-1.618901759838247134e+00 3.572864321608039795e+00 7.944110772133313736e-01
-1.631957419191781389e+00 3.595477386934673447e+00 7.934611472936416998e-01
-1.645013078545315643e+00 3.618090452261306655e+00 7.926351380602197905e-01
-1.658068737898850120e+00 3.640703517587939864e+00 7.919226578984084330e-01
-1.671124397252384153e+00 3.663316582914573072e+00 7.913095011945018298e-01
-1.684180056605918407e+00 3.685929648241205836e+00 7.907786191253886043e-01
-1.697235715959452662e+00 3.708542713567839488e+00 7.903112365243935011e-01
-1.710291375312986917e+00 3.731155778894472252e+00 7.898880722337486837e-01
-1.723347034666521393e+00 3.753768844221105905e+00 7.894906150273487411e-01
-1.736402694020055648e+00 3.776381909547739113e+00 7.891024035074558629e-01
-1.749458353373589459e+00 3.798994974874371877e+00 7.887102565514269026e-01
-1.762514012727123935e+00 3.821608040201005085e+00 7.883054010538056433e-01
-1.775569672080658412e+00 3.844221105527638294e+00 7.878844459489422469e-01
-1.788625331434192445e+00 3.866834170854271502e+00 7.874501558050041039e-01
-1.801680990787726921e+00 3.889447236180904710e+00 7.870119835642261918e-01
-1.814736650141260954e+00 3.912060301507537474e+00 7.865863300949815784e-01
-1.827792309494795209e+00 3.934673366834170682e+00 7.861965078657545680e-01
-1.840847968848329463e+00 3.957286432160804335e+00 7.858723969217895622e-01
-1.853903628201863940e+00 3.979899497487437099e+00 7.856497930502640559e-01
-1.866959287555397973e+00 4.002512562814070307e+00 7.855694601174686431e-01
-1.880014946908932227e+00 4.025125628140703071e+00 7.856759105770242391e-01
-1.893070606262466482e+00 4.047738693467336724e+00 7.860159495939903485e-01
-1.906126265616000737e+00 4.070351758793969488e+00 7.866370286259454225e-01
-1.919181924969534991e+00 4.092964824120603140e+00 7.875854631987786458e-01
-1.932237584323069468e+00 4.115577889447236792e+00 7.889045766124556103e-01
-1.945293243676603279e+00 4.138190954773869557e+00 7.906328360809203870e-01
-1.958348903030137755e+00 4.160804020100502321e+00 7.928020501074329873e-01
-1.971404562383672232e+00 4.183417085427135973e+00 7.954356955781528571e-01
-1.984460221737206265e+00 4.206030150753768737e+00 7.985474400864377431e-01
-1.997515881090740741e+00 4.228643216080402389e+00 8.021399194529131860e-01
-2.010571540444274774e+00 4.251256281407035154e+00 8.062038224658771846e-01
-2.023627199797808807e+00 4.273869346733667918e+00 8.107173248191682502e-01
-2.036682859151343283e+00 4.296482412060301570e+00 8.156459024467455077e-01
-2.049738518504877760e+00 4.319095477386935222e+00 8.209425413953127526e-01
-2.062794177858411793e+00 4.341708542713567986e+00 8.265483475432249261e-01
-2.075849837211946269e+00 4.364321608040201639e+00 8.323935454025399583e-01
-2.088905496565480302e+00 4.386934673366834403e+00 8.383988414769097952e-01
-2.101961155919014335e+00 4.409547738693467167e+00 8.444771147213271378e-01
-2.115016815272548811e+00 4.432160804020100819e+00 8.505353850529081550e-01
-2.128072474626083288e+00 4.454773869346733584e+00 8.564770010288572655e-01
-2.141128133979617321e+00 4.477386934673367236e+00 8.622039800963742229e-01
-2.154183793333151353e+00 4.500000000000000000e+00 8.676194294980158483e-01
-2.167239452686685830e+00 4.522613065326632764e+00 8.726299731544874261e-01
-2.180295112040219863e+00 4.545226130653266416e+00 8.771481097116614611e-01
-2.193350771393754339e+00 4.567839195979900069e+00 8.810944293934148686e-01
-2.206406430747288372e+00 4.590452261306532833e+00 8.843996222125379836e-01
-2.219462090100822849e+00 4.613065326633165597e+00 8.870062172351440566e-01
-2.232517749454357325e+00 4.635678391959799249e+00 8.888700016698758422e-01
-2.245573408807891358e+00 4.658291457286432902e+00 8.899610792001880766e-01
-2.258629068161425835e+00 4.680904522613065666e+00 8.902645387897031304e-01
-2.271684727514959867e+00 4.703517587939698430e+00 8.897807177334883244e-01
-2.284740386868493900e+00 4.726130653266332082e+00 8.885250555588435351e-01
-2.297796046222028377e+00 4.748743718592964846e+00 8.865275480619161375e-01
-2.310851705575562853e+00 4.771356783919597611e+00 8.838318228876238525e-01
-2.323907364929096886e+00 4.793969849246231263e+00 8.804938692423115443e-01
-2.336963024282631363e+00 4.816582914572864915e+00 8.765804642401515689e-01
-2.350018683636164951e+00 4.839195979899497679e+00 8.721673467492668808e-01
-2.363074342989699872e+00 4.861809045226130443e+00 8.673371962059270857e-01
-2.376130002343233905e+00 4.884422110552764096e+00 8.621774785524783935e-01
2.350018683636165562e-01 4.070351758793970265e-01 8.519786820280800255e-01
2.219462090100823015e-01 4.296482412060301237e-01 8.468924558718687878e-01
2.088905496565480746e-01 4.522613065326633319e-01 8.417241286425835023e-01
1.958348903030137922e-01 4.748743718592964846e-01 8.365559151938301019e-01
1.827792309494795375e-01 4.974874371859296929e-01 8.314651696182878693e-01
1.697235715959452829e-01 5.201005025125629011e-01 8.265227030848208978e-01
1.566679122424110560e-01 5.427135678391959983e-01 8.217913464654005296e-01
1.436122528888767735e-01 5.653266331658290955e-01 8.173247936080101361e-01
1.305565935353425466e-01 5.879396984924623037e-01 8.131667518620856461e-01
1.175009341818082781e-01 6.105527638190955120e-01 8.093504165358733626e-01
1.044452748282740373e-01 6.331658291457287202e-01 8.058982756584159857e-01
9.138961547473976876e-02 6.557788944723618174e-01 8.028222410412274579e-01
7.833395612120554186e-02 6.783919597989950256e-01 8.001240914981423424e-01
6.527829676767127332e-02 7.010050251256282339e-01 7.977962044941538933e-01
5.222263741413701865e-02 7.236180904522614421e-01 7.958225437504806710e-01
3.916697806060278481e-02 7.462311557788945393e-01 7.941798627078283657e-01
2.611131870706852667e-02 7.688442211055277475e-01 7.928390774872551283e-01
1.305565935353426334e-02 7.914572864321608447e-01 7.917667582941728677e-01
0.000000000000000000e+00 8.140703517587940530e-01 7.909266852453356034e-01
-1.305565935353422864e-02 8.366834170854271502e-01 7.902814134669035040e-01
-2.611131870706849198e-02 8.592964824120602474e-01 7.897937930599603362e-01
-3.916697806060275011e-02 8.819095477386934556e-01 7.894283921405004234e-01
-5.222263741413701865e-02 9.045226130653266639e-01 7.891527755505960418e-01
-6.527829676767124556e-02 9.271356783919598721e-01 7.889385978575133018e-01
-7.833395612120547247e-02 9.497487437185929693e-01 7.887624766976440993e-01
-9.138961547473974101e-02 9.723618090452261775e-01 7.886066211157249928e-01
-1.044452748282739957e-01 9.949748743718593857e-01 7.884591989835131320e-01
-1.175009341818082642e-01 1.017587939698492594e+00 7.883144375063555476e-01
-1.305565935353425189e-01 1.040201005025125802e+00 7.881724608689449907e-01
-1.436122528888767180e-01 1.062814070351758788e+00 7.880388788530396926e-01
-1.566679122424109727e-01 1.085427135678391997e+00 7.879241494080615471e-01
-1.697235715959453106e-01 1.108040201005025205e+00 7.878427463218660165e-01
-1.827792309494795098e-01 1.130653266331658413e+00 7.878121700137467043e-01
-1.958348903030137644e-01 1.153266331658291621e+00 7.878518447974877104e-01
-2.088905496565480191e-01 1.175879396984924607e+00 7.879819495449446043e-01
-2.219462090100823015e-01 1.198492462311557816e+00 7.882222303983982270e-01
-2.350018683636165562e-01 1.221105527638191024e+00 7.885908439882209908e-01
-2.480575277171507553e-01 1.243718592964824232e+00 7.891032775454999149e-01
-2.611131870706850377e-01 1.266331658291457218e+00 7.897713884682172614e-01
-2.741688464242192924e-01 1.288944723618090649e+00 7.906026004864870060e-01
-2.872245057777535471e-01 1.311557788944723635e+00 7.915992868212199385e-01
-3.002801651312878017e-01 1.334170854271356843e+00 7.927583629357410899e-01
-3.133358244848220009e-01 1.356783919597990051e+00 7.940711029718551250e-01
-3.263914838383563111e-01 1.379396984924623037e+00 7.955231850920997383e-01
-3.394471431918905657e-01 1.402010050251256468e+00 7.970949620750558129e-01
-3.525028025454248204e-01 1.424623115577889454e+00 7.987619449765986923e-01
-3.655584618989590751e-01 1.447236180904522884e+00 8.004954797978753867e-01
-3.786141212524933297e-01 1.469849246231155648e+00 8.022635901737747988e-01
-3.916697806060274734e-01 1.492462311557789079e+00 8.040319533487174652e-01
-4.047254399595618390e-01 1.515075376884422287e+00 8.057649723188955448e-01
-4.177810993130959827e-01 1.537688442211055495e+00 8.074269041103202538e-01
-4.308367586666302373e-01 1.560301507537688481e+00 8.089830027868317730e-01
-4.438924180201644920e-01 1.582914572864321689e+00 8.104006359374511526e-01
-4.569480773736988022e-01 1.605527638190954898e+00 8.116503350171953013e-01
-4.700037367272330568e-01 1.628140703517588106e+00 8.127067428980918606e-01
-4.830593960807671450e-01 1.650753768844220870e+00 8.135494261731723853e-01
-4.961150554343015662e-01 1.673366834170854300e+00 8.141635249572416466e-01
-5.091707147878358208e-01 1.695979899497487731e+00 8.145402189313151187e-01
-5.222263741413699645e-01 1.718592964824120495e+00 8.146769949548011702e-01
-5.352820334949043302e-01 1.741206030150753925e+00 8.145777084866714368e-01
-5.483376928484384738e-01 1.763819095477386911e+00 8.142524380818800811e-01
-5.613933522019727285e-01 1.786432160804020342e+00 8.137171391388968722e-01
-5.744490115555070942e-01 1.809045226130653772e+00 8.129931096596649809e-01
-5.875046709090412378e-01 1.831658291457286536e+00 8.121062868547559432e-01
-6.005603302625754925e-01 1.854271356783919966e+00 8.110863988161708393e-01
-6.136159896161099692e-01 1.876884422110552952e+00 8.099660000444455221e-01
-6.266716489696440018e-01 1.899497487437186161e+00 8.087794232372447212e-01
-6.397273083231783675e-01 1.922110552763819147e+00 8.075616823314000214e-01
-6.527829676767126221e-01 1.944723618090451911e+00 8.063473632738872299e-01
-6.658386270302468768e-01 1.967336683417085341e+00 8.051695393410303048e-01
-6.788942863837811315e-01 1.989949748743718771e+00 8.040587470179632046e-01
-6.919499457373152751e-01 2.012562814070351536e+00 8.030420565085646389e-01
-7.050056050908496408e-01 2.035175879396985188e+00 8.021422679144776247e-01
-7.180612644443837844e-01 2.057788944723617952e+00 8.013772600740055596e-01
-7.311169237979180391e-01 2.080402010050251604e+00 8.007595140902162845e-01
-7.441725831514524048e-01 2.103015075376884813e+00 8.002958278341214537e-01
-7.572282425049865484e-01 2.125628140703517577e+00 7.999872313427618398e-01
-7.702839018585208031e-01 2.148241206030151229e+00 7.998291062289872855e-01
-7.833395612120550577e-01 2.170854271356783993e+00 7.998115051881674598e-01
-7.963952205655893124e-01 2.193467336683417201e+00 7.999196606536663756e-01
-8.094508799191235671e-01 2.216080402010050410e+00 8.001346648567490005e-01
-8.225065392726578217e-01 2.238693467336683618e+00 8.004342972314552052e-01
-8.355621986261920764e-01 2.261306532663316382e+00 8.007939695108629019e-01
-8.486178579797262200e-01 2.283919597989950034e+00 8.011877542145487974e-01
-8.616735173332606967e-01 2.306532663316582799e+00 8.015894587308077801e-01
-8.747291766867949514e-01 2.329145728643216451e+00 8.019737050205058004e-01
-8.877848360403289840e-01 2.351758793969849215e+00 8.023169742382355585e-01
-9.008404953938634607e-01 2.374371859296482423e+00 8.025985763552645480e-01
-9.138961547473977154e-01 2.396984924623116076e+00 8.028015071940448610e-01
-9.269518141009318590e-01 2.419597989949748840e+00 8.029131591002881541e-01
-9.400074734544662247e-01 2.442211055276382048e+00 8.029258566766925842e-01
-9.530631328080003684e-01 2.464824120603015256e+00 8.028371954115319786e-01
-9.661187921615346230e-01 2.487437185929648464e+00 8.026501684276300397e-01
-9.791744515150688777e-01 2.510050251256281229e+00 8.023730746759641930e-01
-9.922301108686031323e-01 2.532663316582914881e+00 8.020192103880231516e-01
-1.005285770222137387e+00 2.555276381909547645e+00 8.016063541417499660e-01
-1.018341429575671420e+00 2.577889447236181297e+00 8.011560641366971547e-01
-1.031397088929205896e+00 2.600502512562814061e+00 8.006928138694840991e-01
-1.044452748282740373e+00 2.623115577889447270e+00 8.002429990271779925e-01
-1.057508407636274406e+00 2.645728643216080478e+00 7.998338537866382936e-01
-1.070564066989808660e+00 2.668341708542713686e+00 7.994923185860979276e-01
-1.083619726343342693e+00 2.690954773869346450e+00 7.992439036470806446e-01
-1.096675385696877170e+00 2.713567839195980103e+00 7.991115929670348228e-01
-1.109731045050411424e+00 2.736180904522613311e+00 7.991148321485708195e-01
-1.122786704403945679e+00 2.758793969849246963e+00 7.992686403302015075e-01
-1.135842363757479712e+00 2.781407035175879283e+00 7.995828817616449369e-01
-1.148898023111014188e+00 2.804020100502512491e+00 8.000617264188376598e-01
-1.161953682464548221e+00 2.826633165829146144e+00 8.007033217349101006e-01
-1.175009341818082698e+00 2.849246231155779352e+00 8.014996893364898511e-01
-1.188065001171617174e+00 2.871859296482412116e+00 8.024368519569812230e-01
-1.201120660525150985e+00 2.894472361809045324e+00 8.034951868055424384e-01
-1.214176319878685240e+00 2.917085427135678533e+00 8.046499929607106028e-01
-1.227231979232219716e+00 2.939698492462312185e+00 8.058722521762607949e-01
-1.240287638585753971e+00 2.962311557788944949e+00 8.071295551518267164e-01
-1.253343297939288448e+00 2.984924623115578157e+00 8.083871591095375120e-01
-1.266398957292822480e+00 3.007537688442210921e+00 8.096091376573054665e-01
-1.279454616646356735e+00 3.030150753768844574e+00 8.107595805778609055e-01
-1.292510275999890990e+00 3.052763819095477338e+00 8.118037994652868017e-01
-1.305565935353425466e+00 3.075376884422110990e+00 8.127094950778575022e-01
-1.318621594706959499e+00 3.097989949748744198e+00 8.134478438634286102e-01
-1.331677254060493754e+00 3.120603015075376963e+00 8.139944642571682598e-01
-1.344732913414028008e+00 3.143216080402010171e+00 8.143302279119953857e-01
-1.357788572767562263e+00 3.165829145728643379e+00 8.144418868136694689e-01
-1.370844232121096518e+00 3.188442211055277031e+00 8.143224940305975323e-01
-1.383899891474630994e+00 3.211055276381910240e+00 8.139716033998649625e-01
-1.396955550828165027e+00 3.233668341708543004e+00 8.133952414835166067e-01
-1.410011210181699282e+00 3.256281407035176212e+00 8.126056533609906651e-01
-1.423066869535233758e+00 3.278894472361809420e+00 8.116208319728389631e-01
-1.436122528888767791e+00 3.301507537688442628e+00 8.104638485235721168e-01
-1.449178188242302268e+00 3.324120603015075837e+00 8.091620086292795611e-01
-1.462233847595836522e+00 3.346733668341709045e+00 8.077458652225479874e-01
-1.475289506949370333e+00 3.369346733668341809e+00 8.062481244947888870e-01
-1.488345166302904810e+00 3.391959798994975461e+00 8.047024851887657482e-01
-1.501400825656439286e+00 3.414572864321608225e+00 8.031424542128519084e-01
-1.514456485009973319e+00 3.437185929648241878e+00 8.016001827342671415e-01
-1.527512144363507796e+00 3.459798994974875086e+00 8.001053665647744895e-01
-1.540567803717041828e+00 3.482412060301507406e+00 7.986842527673271297e-01
-1.553623463070576083e+00 3.505025125628141058e+00 7.973587910203182583e-01
-1.566679122424110338e+00 3.527638190954774267e+00 7.961459634586248724e-01
-1.579734781777644814e+00 3.550251256281407475e+00 7.950573205954062361e-01
-1.592790441131178847e+00 3.572864321608040683e+00 7.940987436889560547e-01
-1.605846100484713102e+00 3.595477386934673447e+00 7.932704457710103574e-01
-1.618901759838247134e+00 3.618090452261306655e+00 7.925672147519251531e-01
-1.631957419191781611e+00 3.640703517587940308e+00 7.919788928526536598e-01
-1.645013078545316088e+00 3.663316582914573072e+00 7.914910773979471070e-01
-1.658068737898850120e+00 3.685929648241206724e+00 7.910860190713414619e-01
-1.671124397252384153e+00 3.708542713567839488e+00 7.907436854181305597e-01
-1.684180056605918629e+00 3.731155778894472697e+00 7.904429500199997571e-01
-1.697235715959452662e+00 3.753768844221105905e+00 7.901628616678892936e-01
-1.710291375312987139e+00 3.776381909547739113e+00 7.898839433094967388e-01
-1.723347034666521616e+00 3.798994974874372321e+00 7.895894677805800344e-01
-1.736402694020055426e+00 3.821608040201005529e+00 7.892666565228003694e-01
-1.749458353373589903e+00 3.844221105527638294e+00 7.889077487541781286e-01
-1.762514012727124157e+00 3.866834170854271502e+00 7.885108919222378887e-01
-1.775569672080658412e+00 3.889447236180905154e+00 7.880808096819893471e-01
-1.788625331434192667e+00 3.912060301507537918e+00 7.876292109621886306e-01
-1.801680990787726921e+00 3.934673366834170682e+00 7.871749126904101779e-01
-1.814736650141260954e+00 3.957286432160804335e+00 7.867436591377421351e-01
-1.827792309494795431e+00 3.979899497487437543e+00 7.863676322452652911e-01
-1.840847968848329685e+00 4.002512562814070307e+00 7.860846592785276643e-01
-1.853903628201863940e+00 4.025125628140703959e+00 7.859371362551462736e-01
-1.866959287555397973e+00 4.047738693467336724e+00 7.859706973165068167e-01
-1.880014946908932449e+00 4.070351758793970376e+00 7.862326710801913476e-01
-1.893070606262466482e+00 4.092964824120603140e+00 7.867703745510078450e-01
-1.906126265616000959e+00 4.115577889447236792e+00 7.876293029652590150e-01
-1.919181924969535435e+00 4.138190954773869557e+00 7.888512796393575277e-01
-1.932237584323069246e+00 4.160804020100503209e+00 7.904726332158626967e-01
-1.945293243676603501e+00 4.183417085427135973e+00 7.925224704688943467e-01
-1.958348903030137977e+00 4.206030150753768737e+00 7.950211109731466497e-01
-1.971404562383672232e+00 4.228643216080402389e+00 7.979787454928246593e-01
-1.984460221737206487e+00 4.251256281407036042e+00 8.013943730545669553e-01
-1.997515881090740741e+00 4.273869346733667918e+00 8.052550625814232088e-01
-2.010571540444274774e+00 4.296482412060301570e+00 8.095355740260541388e-01
-2.023627199797809251e+00 4.319095477386935222e+00 8.141983615713782596e-01
-2.036682859151343727e+00 4.341708542713568875e+00 8.191939681465686407e-01
-2.049738518504877760e+00 4.364321608040201639e+00 8.244618067540475659e-01
-2.062794177858412237e+00 4.386934673366834403e+00 8.299313104530747776e-01
-2.075849837211945825e+00 4.409547738693468055e+00 8.355234198234327003e-01
-2.088905496565480302e+00 4.432160804020100819e+00 8.411523648339092052e-01
-2.101961155919014779e+00 4.454773869346733584e+00 8.467276877087517306e-01
-2.115016815272549255e+00 4.477386934673367236e+00 8.521564449958162202e-01
-2.128072474626083288e+00 4.500000000000000888e+00 8.573455208843325792e-01
-2.141128133979617321e+00 4.522613065326632764e+00 8.622039800961511791e-01
-2.154183793333151353e+00 4.545226130653266416e+00 8.666453874814967762e-01
-2.167239452686685830e+00 4.567839195979900069e+00 8.705900227883366371e-01
-2.180295112040220307e+00 4.590452261306533721e+00 8.739669228472261020e-01
-2.193350771393754339e+00 4.613065326633166485e+00 8.767156894361365360e-01
-2.206406430747288372e+00 4.635678391959799249e+00 8.787880091001243343e-01
-2.219462090100822849e+00 4.658291457286432902e+00 8.801488408727281554e-01
-2.232517749454357325e+00 4.680904522613065666e+00 8.807772388055556956e-01
-2.245573408807891358e+00 4.703517587939698430e+00 8.806667880537139004e-01
-2.258629068161425835e+00 4.726130653266332082e+00 8.798256455666565445e-01
-2.271684727514959867e+00 4.748743718592964846e+00 8.782761887769200415e-01
-2.284740386868494344e+00 4.771356783919598499e+00 8.760542876590295958e-01
-2.297796046222028377e+00 4.793969849246231263e+00 8.732082267725417291e-01
-2.310851705575562853e+00 4.816582914572864915e+00 8.697973140711235951e-01
-2.323907364929097330e+00 4.839195979899498568e+00 8.658902220664248528e-01
-2.336963024282630919e+00 4.861809045226131332e+00 8.615631141478268251e-01
-2.350018683636165395e+00 4.884422110552764096e+00 8.568976143014708224e-01
-2.363074342989699872e+00 4.907035175879397748e+00 8.519786820280800255e-01
2.480575277171507831e-01 4.296482412060301237e-01 8.422922608940670575e-01
2.350018683636165284e-01 4.522613065326632764e-01 8.375534673224948046e-01
2.219462090100823015e-01 4.748743718592964846e-01 8.327930045218888688e-01
2.088905496565480191e-01 4.974874371859296374e-01 8.280863529568395220e-01
1.958348903030137644e-01 5.201005025125629011e-01 8.235032770711571137e-01
1.827792309494795375e-01 5.427135678391959983e-01 8.191063267530386272e-01
1.697235715959452829e-01 5.653266331658290955e-01 8.149495971682795270e-01
1.566679122424110004e-01 5.879396984924623037e-01 8.110777774172033272e-01
1.436122528888767735e-01 6.105527638190955120e-01 8.075255090750449449e-01
1.305565935353425189e-01 6.331658291457286092e-01 8.043170657365537046e-01
1.175009341818082642e-01 6.557788944723618174e-01 8.014663545020975777e-01
1.044452748282739957e-01 6.783919597989950256e-01 7.989772302228946854e-01
9.138961547473976876e-02 7.010050251256281229e-01 7.968441035773121683e-01
7.833395612120550022e-02 7.236180904522614421e-01 7.950528149822718715e-01
6.527829676767124556e-02 7.462311557788945393e-01 7.935817382421029853e-01
5.222263741413701865e-02 7.688442211055277475e-01 7.924030709653429039e-01
3.916697806060275011e-02 7.914572864321608447e-01 7.914842633678067507e-01
2.611131870706849198e-02 8.140703517587940530e-01 7.907895333142878069e-01
1.305565935353422864e-02 8.366834170854271502e-01 7.902814134669696733e-01
0.000000000000000000e+00 8.592964824120602474e-01 7.899222762831805689e-01
-1.305565935353426334e-02 8.819095477386934556e-01 7.896757843521750031e-01
-2.611131870706852667e-02 9.045226130653265528e-01 7.895082171273938298e-01
-3.916697806060278481e-02 9.271356783919598721e-01 7.893896303772046652e-01
-5.222263741413701865e-02 9.497487437185929693e-01 7.892948114588829167e-01
-6.527829676767124556e-02 9.723618090452261775e-01 7.892040015732174618e-01
-7.833395612120550022e-02 9.949748743718592747e-01 7.891033651848491370e-01
-9.138961547473976876e-02 1.017587939698492594e+00 7.889851964594758460e-01
-1.044452748282740373e-01 1.040201005025125802e+00 7.888478625086050577e-01
-1.175009341818082920e-01 1.062814070351758788e+00 7.886954930675080799e-01
-1.305565935353424911e-01 1.085427135678391997e+00 7.885374355864464002e-01
-1.436122528888767458e-01 1.108040201005025205e+00 7.883875032315925679e-01
-1.566679122424110837e-01 1.130653266331658413e+00 7.882630506462690034e-01
-1.697235715959452829e-01 1.153266331658291621e+00 7.881839182391034981e-01
-1.827792309494795375e-01 1.175879396984924607e+00 7.881712900271230504e-01
-1.958348903030137922e-01 1.198492462311557816e+00 7.882465125215517565e-01
-2.088905496565480746e-01 1.221105527638191024e+00 7.884299227303851465e-01
-2.219462090100823293e-01 1.243718592964824232e+00 7.887397320707115744e-01
-2.350018683636165284e-01 1.266331658291457218e+00 7.891910099181128624e-01
-2.480575277171507831e-01 1.288944723618090649e+00 7.897948058250926495e-01
-2.611131870706850377e-01 1.311557788944723413e+00 7.905574433341332474e-01
-2.741688464242192924e-01 1.334170854271356843e+00 7.914800110655176857e-01
-2.872245057777535471e-01 1.356783919597990051e+00 7.925580686870422609e-01
-3.002801651312878572e-01 1.379396984924623037e+00 7.937815768090662472e-01
-3.133358244848220009e-01 1.402010050251256246e+00 7.951350511405280708e-01
-3.263914838383563666e-01 1.424623115577889454e+00 7.965979327306991209e-01
-3.394471431918906212e-01 1.447236180904522884e+00 7.981451581287032360e-01
-3.525028025454248204e-01 1.469849246231155648e+00 7.997479061066644634e-01
-3.655584618989590751e-01 1.492462311557789079e+00 8.013744914579863377e-01
-3.786141212524932742e-01 1.515075376884422065e+00 8.029913714934201474e-01
-3.916697806060276954e-01 1.537688442211055495e+00 8.045642273516876442e-01
-4.047254399595617835e-01 1.560301507537688259e+00 8.060590801968416930e-01
-4.177810993130960382e-01 1.582914572864321689e+00 8.074434018115815848e-01
-4.308367586666303484e-01 1.605527638190955120e+00 8.086871799793586835e-01
-4.438924180201646030e-01 1.628140703517588106e+00 8.097639012932758007e-01
-4.569480773736988577e-01 1.650753768844221314e+00 8.106514175084189588e-01
-4.700037367272329458e-01 1.673366834170854300e+00 8.113326661029796050e-01
-4.830593960807673670e-01 1.695979899497487731e+00 8.117962211425384655e-01
-4.961150554343016217e-01 1.718592964824120495e+00 8.120366566432601907e-01
-5.091707147878357098e-01 1.741206030150753925e+00 8.120547111860444423e-01
-5.222263741413701865e-01 1.763819095477386911e+00 8.118572493250139077e-01
-5.352820334949043302e-01 1.786432160804020342e+00 8.114570221447259257e-01
-5.483376928484385848e-01 1.809045226130653106e+00 8.108722359452913420e-01
-5.613933522019729505e-01 1.831658291457286536e+00 8.101259442813697476e-01
-5.744490115555070942e-01 1.854271356783919522e+00 8.092452842751445274e-01
-5.875046709090413488e-01 1.876884422110552952e+00 8.082605831096417726e-01
-6.005603302625757145e-01 1.899497487437186161e+00 8.072043647534450361e-01
-6.136159896161098581e-01 1.922110552763819147e+00 8.061102901594510151e-01
-6.266716489696440018e-01 1.944723618090452577e+00 8.050120663314035419e-01
-6.397273083231784785e-01 1.967336683417085341e+00 8.039423606995129701e-01
-6.527829676767126221e-01 1.989949748743718771e+00 8.029317571538168163e-01
-6.658386270302469878e-01 2.012562814070351536e+00 8.020077888416253797e-01
-6.788942863837811315e-01 2.035175879396985188e+00 8.011940804628526758e-01
-6.919499457373154971e-01 2.057788944723617952e+00 8.005096293440626676e-01
-7.050056050908496408e-01 2.080402010050251604e+00 7.999682501197393769e-01
-7.180612644443837844e-01 2.103015075376884369e+00 7.995782025108196800e-01
-7.311169237979181501e-01 2.125628140703517577e+00 7.993420156107537977e-01
-7.441725831514522937e-01 2.148241206030150785e+00 7.992565154435037345e-01
-7.572282425049866594e-01 2.170854271356783993e+00 7.993130555486614996e-01
-7.702839018585208031e-01 2.193467336683416757e+00 7.994979432021938059e-01
-7.833395612120551688e-01 2.216080402010050410e+00 7.997930468402372206e-01
-7.963952205655893124e-01 2.238693467336683618e+00 8.001765635705158086e-01
-8.094508799191236781e-01 2.261306532663316382e+00 8.006239195845804568e-01
-8.225065392726578217e-01 2.283919597989950034e+00 8.011087710678029827e-01
-8.355621986261919654e-01 2.306532663316582799e+00 8.016040690664596458e-01
-8.486178579797263311e-01 2.329145728643216451e+00 8.020831489046307272e-01
-8.616735173332608078e-01 2.351758793969849659e+00 8.025208032990699403e-01
-8.747291766867949514e-01 2.374371859296482423e+00 8.028942983981010029e-01
-8.877848360403293171e-01 2.396984924623116076e+00 8.031842936134035993e-01
-9.008404953938634607e-01 2.419597989949748840e+00 8.033756293007483507e-01
-9.138961547473976044e-01 2.442211055276381604e+00 8.034579509914089313e-01
-9.269518141009319701e-01 2.464824120603015256e+00 8.034261448297532748e-01
-9.400074734544661137e-01 2.487437185929648020e+00 8.032805659237005624e-01
-9.530631328080004794e-01 2.510050251256281229e+00 8.030270491994352389e-01
-9.661187921615346230e-01 2.532663316582914881e+00 8.026767007633152096e-01
-9.791744515150689887e-01 2.555276381909547645e+00 8.022454763755019203e-01
-9.922301108686031323e-01 2.577889447236181297e+00 8.017535620793250217e-01
-1.005285770222137165e+00 2.600502512562814061e+00 8.012245799559694071e-01
-1.018341429575671642e+00 2.623115577889447270e+00 8.006846490508338077e-01
-1.031397088929206118e+00 2.645728643216080922e+00 8.001613374431421066e-01
-1.044452748282740151e+00 2.668341708542713686e+00 7.996825459484024901e-01
-1.057508407636274406e+00 2.690954773869346450e+00 7.992753668572063486e-01
-1.070564066989808438e+00 2.713567839195980103e+00 7.989649622953410857e-01
-1.083619726343342915e+00 2.736180904522613311e+00 7.987735061853675766e-01
-1.096675385696877170e+00 2.758793969849246075e+00 7.987192314217637090e-01
-1.109731045050411424e+00 2.781407035175879727e+00 7.988156198392430962e-01
-1.122786704403945457e+00 2.804020100502512491e+00 7.990707670263605955e-01
-1.135842363757479934e+00 2.826633165829146144e+00 7.994869472458877580e-01
-1.148898023111013966e+00 2.849246231155778908e+00 8.000603959528398423e-01
-1.161953682464548443e+00 2.871859296482412116e+00 8.007813189715384805e-01
-1.175009341818082698e+00 2.894472361809045324e+00 8.016341286488820606e-01
-1.188065001171616730e+00 2.917085427135678088e+00 8.025978985939404842e-01
-1.201120660525150985e+00 2.939698492462311297e+00 8.036470202881091929e-01
-1.214176319878685462e+00 2.962311557788944949e+00 8.047520372274695744e-01
-1.227231979232219494e+00 2.984924623115577713e+00 8.058806256265192980e-01
-1.240287638585753971e+00 3.007537688442210921e+00 8.069986853114327063e-01
-1.253343297939288004e+00 3.030150753768844130e+00 8.080715004486888065e-01
-1.266398957292822258e+00 3.052763819095477338e+00 8.090649273192720425e-01
-1.279454616646356735e+00 3.075376884422110102e+00 8.099465655255713159e-01
-1.292510275999890990e+00 3.097989949748743754e+00 8.106868698116831418e-01
-1.305565935353425244e+00 3.120603015075376963e+00 8.112601620327504204e-01
-1.318621594706959277e+00 3.143216080402010171e+00 8.116455066155259246e-01
-1.331677254060493754e+00 3.165829145728642935e+00 8.118274179525987178e-01
-1.344732913414027786e+00 3.188442211055276143e+00 8.117963743685270295e-01
-1.357788572767562263e+00 3.211055276381909795e+00 8.115491203574066725e-01
-1.370844232121096518e+00 3.233668341708543004e+00 8.110887464652235535e-01
-1.383899891474630772e+00 3.256281407035176212e+00 8.104245442096567054e-01
-1.396955550828164805e+00 3.278894472361808976e+00 8.095716415221703155e-01
-1.410011210181699282e+00 3.301507537688442184e+00 8.085504320921221844e-01
-1.423066869535233314e+00 3.324120603015075837e+00 8.073858194297640622e-01
-1.436122528888767791e+00 3.346733668341708601e+00 8.061063032003096263e-01
-1.449178188242302268e+00 3.369346733668341809e+00 8.047429411927877752e-01
-1.462233847595836078e+00 3.391959798994975017e+00 8.033282249807118802e-01
-1.475289506949370333e+00 3.414572864321608225e+00 8.018949107442253643e-01
-1.488345166302904810e+00 3.437185929648240990e+00 8.004748487291141190e-01
-1.501400825656439064e+00 3.459798994974874642e+00 7.990978553304665111e-01
-1.514456485009973319e+00 3.482412060301507850e+00 7.977906707643677153e-01
-1.527512144363507574e+00 3.505025125628140170e+00 7.965760427319633630e-01
-1.540567803717041606e+00 3.527638190954773822e+00 7.954719724360372890e-01
-1.553623463070576083e+00 3.550251256281407031e+00 7.944911538789830585e-01
-1.566679122424110338e+00 3.572864321608040683e+00 7.936406306990155812e-01
-1.579734781777644592e+00 3.595477386934673447e+00 7.929216870819445484e-01
-1.592790441131178625e+00 3.618090452261306211e+00 7.923299807558509267e-01
-1.605846100484712879e+00 3.640703517587939864e+00 7.918559170115846424e-01
-1.618901759838247134e+00 3.663316582914573072e+00 7.914852534012981611e-01
-1.631957419191781611e+00 3.685929648241205836e+00 7.911999155819422480e-01
-1.645013078545315643e+00 3.708542713567839488e+00 7.909789960351992777e-01
-1.658068737898849898e+00 3.731155778894472252e+00 7.907998994550555771e-01
-1.671124397252384153e+00 3.753768844221105905e+00 7.906395917815720598e-01
-1.684180056605918407e+00 3.776381909547738669e+00 7.904759044801830115e-01
-1.697235715959452662e+00 3.798994974874371877e+00 7.902888419847778900e-01
-1.710291375312987139e+00 3.821608040201005529e+00 7.900618384500693869e-01
-1.723347034666520949e+00 3.844221105527638294e+00 7.897829102377852406e-01
-1.736402694020055426e+00 3.866834170854271058e+00 7.894456529588105287e-01
-1.749458353373589903e+00 3.889447236180904710e+00 7.890500363922801075e-01
-1.762514012727123935e+00 3.912060301507537918e+00 7.886029570981021308e-01
-1.775569672080658412e+00 3.934673366834170682e+00 7.881185168391989793e-01
-1.788625331434192445e+00 3.957286432160803891e+00 7.876180047586143207e-01
-1.801680990787726477e+00 3.979899497487437099e+00 7.871295722647969617e-01
-1.814736650141260954e+00 4.002512562814070307e+00 7.866876013539199075e-01
-1.827792309494795431e+00 4.025125628140703071e+00 7.863317791832151737e-01
-1.840847968848329463e+00 4.047738693467336724e+00 7.861059036191800908e-01
-1.853903628201863718e+00 4.070351758793969488e+00 7.860564557280037556e-01
-1.866959287555397973e+00 4.092964824120603140e+00 7.862309852775068997e-01
-1.880014946908932227e+00 4.115577889447235904e+00 7.866763638425782190e-01
-1.893070606262466482e+00 4.138190954773869557e+00 7.874369666700338222e-01
-1.906126265616000959e+00 4.160804020100503209e+00 7.885528487609535508e-01
-1.919181924969534769e+00 4.183417085427135973e+00 7.900579824570738152e-01
-1.932237584323069246e+00 4.206030150753768737e+00 7.919786230631034041e-01
-1.945293243676603501e+00 4.228643216080402389e+00 7.943318656973301639e-01
-1.958348903030137755e+00 4.251256281407035154e+00 7.971244507460818474e-01
-1.971404562383672232e+00 4.273869346733668806e+00 8.003518672157279301e-01
-1.984460221737206265e+00 4.296482412060301570e+00 8.039977932366629831e-01
-1.997515881090740297e+00 4.319095477386934334e+00 8.080339013665661652e-01
-2.010571540444274774e+00 4.341708542713567986e+00 8.124200436188547814e-01
-2.023627199797809251e+00 4.364321608040201639e+00 8.171048178041451227e-01
-2.036682859151343283e+00 4.386934673366834403e+00 8.220265033369572594e-01
-2.049738518504877760e+00 4.409547738693468055e+00 8.271143416449131536e-01
-2.062794177858411349e+00 4.432160804020100819e+00 8.322901242180680281e-01
-2.075849837211945825e+00 4.454773869346733584e+00 8.374700406024114807e-01
-2.088905496565480302e+00 4.477386934673367236e+00 8.425667296625025671e-01
-2.101961155919014779e+00 4.500000000000000000e+00 8.474914705254107394e-01
-2.115016815272548811e+00 4.522613065326633652e+00 8.521564449955942866e-01
-2.128072474626082844e+00 4.545226130653266416e+00 8.564770010284162849e-01
-2.141128133979617321e+00 4.567839195979899181e+00 8.603738471026965984e-01
-2.154183793333151353e+00 4.590452261306532833e+00 8.637751099809800603e-01
-2.167239452686685830e+00 4.613065326633166485e+00 8.666181932432009960e-01
-2.180295112040219863e+00 4.635678391959799249e+00 8.688513809011696454e-01
-2.193350771393754339e+00 4.658291457286432014e+00 8.704351390580947756e-01
-2.206406430747288372e+00 4.680904522613065666e+00 8.713430786288473007e-01
-2.219462090100822849e+00 4.703517587939698430e+00 8.715625532066474390e-01
-2.232517749454357325e+00 4.726130653266332082e+00 8.710948778542851878e-01
-2.245573408807891358e+00 4.748743718592964846e+00 8.699551665120736077e-01
-2.258629068161425391e+00 4.771356783919597611e+00 8.681717974590928977e-01
-2.271684727514959867e+00 4.793969849246231263e+00 8.657855274696415471e-01
-2.284740386868494344e+00 4.816582914572864027e+00 8.628482856364918518e-01
-2.297796046222028377e+00 4.839195979899497679e+00 8.594216869912543189e-01
-2.310851705575562853e+00 4.861809045226131332e+00 8.555753137920585338e-01
-2.323907364929096442e+00 4.884422110552764096e+00 8.513848184740877567e-01
-2.336963024282631363e+00 4.907035175879396860e+00 8.469299066275761678e-01
-2.350018683636165395e+00 4.929648241206030512e+00 8.422922608940670575e-01
2.611131870706850377e-01 4.522613065326633319e-01 8.331863760832826094e-01
2.480575277171507831e-01 4.748743718592964846e-01 8.288204627550934678e-01
2.350018683636165562e-01 4.974874371859296929e-01 8.244864652183206966e-01
2.219462090100823015e-01 5.201005025125629011e-01 8.202528666142072655e-01
2.088905496565480191e-01 5.427135678391959983e-01 8.161817177795944733e-01
1.958348903030137922e-01 5.653266331658292065e-01 8.123273234737541371e-01
1.827792309494795375e-01 5.879396984924623037e-01 8.087351973397238769e-01
1.697235715959452829e-01 6.105527638190955120e-01 8.054413107775113545e-01
1.566679122424110004e-01 6.331658291457287202e-01 8.024716514109917487e-01
1.436122528888767735e-01 6.557788944723618174e-01 7.998420969222260757e-01
1.305565935353425189e-01 6.783919597989950256e-01 7.975586000077560245e-01
1.175009341818082642e-01 7.010050251256282339e-01 7.956176703909502157e-01
1.044452748282740373e-01 7.236180904522614421e-01 7.940071305119136280e-01
9.138961547473976876e-02 7.462311557788945393e-01 7.927071130117387954e-01
7.833395612120550022e-02 7.688442211055277475e-01 7.916912607115058620e-01
6.527829676767127332e-02 7.914572864321608447e-01 7.909280837095470362e-01
5.222263741413701865e-02 8.140703517587940530e-01 7.903824236952404769e-01
3.916697806060275011e-02 8.366834170854271502e-01 7.900169727676413789e-01
2.611131870706849198e-02 8.592964824120602474e-01 7.897937930600826828e-01
1.305565935353426334e-02 8.819095477386934556e-01 7.896757843522306253e-01
0.000000000000000000e+00 9.045226130653266639e-01 7.896280495770063856e-01
-1.305565935353426334e-02 9.271356783919598721e-01 7.896191126108417224e-01
-2.611131870706852667e-02 9.497487437185930803e-01 7.896219488144902154e-01
-3.916697806060275011e-02 9.723618090452262885e-01 7.896147962475883464e-01
-5.222263741413698396e-02 9.949748743718593857e-01 7.895817240373688151e-01
-6.527829676767124556e-02 1.017587939698492594e+00 7.895129437186827470e-01
-7.833395612120550022e-02 1.040201005025125802e+00 7.894048591239011259e-01
-9.138961547473976876e-02 1.062814070351758788e+00 7.892598602136822183e-01
-1.044452748282740373e-01 1.085427135678391997e+00 7.890858757259555656e-01
-1.175009341818082226e-01 1.108040201005025205e+00 7.888957083166503459e-01
-1.305565935353424911e-01 1.130653266331658191e+00 7.887061836359685607e-01
-1.436122528888768290e-01 1.153266331658291621e+00 7.885371512358136936e-01
-1.566679122424110004e-01 1.175879396984924830e+00 7.884103801005958312e-01
-1.697235715959452829e-01 1.198492462311558038e+00 7.883483947641087841e-01
-1.827792309494795375e-01 1.221105527638190802e+00 7.883732993215816220e-01
-1.958348903030137922e-01 1.243718592964824232e+00 7.885056361466825647e-01
-2.088905496565480746e-01 1.266331658291457440e+00 7.887633238328601859e-01
-2.219462090100822460e-01 1.288944723618090649e+00 7.891607149240549290e-01
-2.350018683636165284e-01 1.311557788944723635e+00 7.897078085740933950e-01
-2.480575277171507831e-01 1.334170854271356843e+00 7.904096466248859976e-01
-2.611131870706850377e-01 1.356783919597990051e+00 7.912659140118960543e-01
-2.741688464242192924e-01 1.379396984924623037e+00 7.922707562112755175e-01
-2.872245057777535471e-01 1.402010050251256246e+00 7.934128179708070938e-01
-3.002801651312877462e-01 1.424623115577889454e+00 7.946754991499646037e-01
-3.133358244848221119e-01 1.447236180904522884e+00 7.960374154518093937e-01
-3.263914838383563666e-01 1.469849246231156092e+00 7.974730444522551975e-01
-3.394471431918905657e-01 1.492462311557789079e+00 7.989535308733810570e-01
-3.525028025454248204e-01 1.515075376884422287e+00 8.004476197132058823e-01
-3.655584618989590195e-01 1.537688442211055495e+00 8.019226817885808378e-01
-3.786141212524933852e-01 1.560301507537688481e+00 8.033457935693579799e-01
-3.916697806060275289e-01 1.582914572864321689e+00 8.046848319240857972e-01
-4.047254399595617835e-01 1.605527638190954898e+00 8.059095445503917654e-01
-4.177810993130960382e-01 1.628140703517588328e+00 8.069925583680958026e-01
-4.308367586666303484e-01 1.650753768844221092e+00 8.079102909084887596e-01
-4.438924180201646030e-01 1.673366834170854522e+00 8.086437336014392629e-01
-4.569480773736986912e-01 1.695979899497487509e+00 8.091790806773826450e-01
-4.700037367272331124e-01 1.718592964824120939e+00 8.095081829775734317e-01
-4.830593960807673670e-01 1.741206030150753925e+00 8.096288121040828845e-01
-4.961150554343015107e-01 1.763819095477387133e+00 8.095447268356381620e-01
-5.091707147878359319e-01 1.786432160804020342e+00 8.092655403811516157e-01
-5.222263741413700755e-01 1.809045226130653328e+00 8.088063936392663189e-01
-5.352820334949043302e-01 1.831658291457286536e+00 8.081874459880794559e-01
-5.483376928484386958e-01 1.854271356783919966e+00 8.074332010652761626e-01
-5.613933522019728395e-01 1.876884422110552952e+00 8.065716903509204672e-01
-5.744490115555070942e-01 1.899497487437186161e+00 8.056335419856583968e-01
-5.875046709090414598e-01 1.922110552763819369e+00 8.046509660172573852e-01
-6.005603302625756035e-01 1.944723618090452577e+00 8.036566900598746122e-01
-6.136159896161098581e-01 1.967336683417085785e+00 8.026828810870397790e-01
-6.266716489696440018e-01 1.989949748743718549e+00 8.017600896992129744e-01
-6.397273083231784785e-01 2.012562814070351980e+00 8.009162526747830579e-01
-6.527829676767126221e-01 2.035175879396985188e+00 8.001757879231721216e-01
-6.658386270302466547e-01 2.057788944723618396e+00 7.995588131354257611e-01
-6.788942863837811315e-01 2.080402010050251604e+00 7.990805155296933915e-01
-6.919499457373152751e-01 2.103015075376884369e+00 7.987506952093882395e-01
-7.050056050908496408e-01 2.125628140703517577e+00 7.985734989189199329e-01
-7.180612644443840065e-01 2.148241206030151229e+00 7.985473545582609800e-01
-7.311169237979181501e-01 2.170854271356783993e+00 7.986651098979780095e-01
-7.441725831514522937e-01 2.193467336683417201e+00 7.989143717432555247e-01
-7.572282425049866594e-01 2.216080402010050410e+00 7.992780345735601699e-01
-7.702839018585208031e-01 2.238693467336683618e+00 7.997349806929914262e-01
-7.833395612120551688e-01 2.261306532663316826e+00 8.002609274293635000e-01
-7.963952205655893124e-01 2.283919597989950034e+00 8.008293911766106721e-01
-8.094508799191236781e-01 2.306532663316583243e+00 8.014127333277496490e-01
-8.225065392726578217e-01 2.329145728643216451e+00 8.019832496087500040e-01
-8.355621986261922984e-01 2.351758793969849215e+00 8.025142621725546155e-01
-8.486178579797263311e-01 2.374371859296482867e+00 8.029811731732680036e-01
-8.616735173332604747e-01 2.396984924623115631e+00 8.033624394817446834e-01
-8.747291766867949514e-01 2.419597989949749284e+00 8.036404307305822226e-01
-8.877848360403293171e-01 2.442211055276382048e+00 8.038021369271947103e-01
-9.008404953938634607e-01 2.464824120603015256e+00 8.038396973198729256e-01
-9.138961547473978264e-01 2.487437185929648464e+00 8.037507288516525517e-01
-9.269518141009319701e-01 2.510050251256281229e+00 8.035384401417925426e-01
-9.400074734544661137e-01 2.532663316582914881e+00 8.032115251987639315e-01
-9.530631328080004794e-01 2.555276381909547645e+00 8.027838396611939320e-01
-9.661187921615346230e-01 2.577889447236181297e+00 8.022738709331821427e-01
-9.791744515150689887e-01 2.600502512562814061e+00 8.017040217720011741e-01
-9.922301108686031323e-01 2.623115577889447270e+00 8.010997343556894856e-01
-1.005285770222137609e+00 2.645728643216080478e+00 8.004884882891705189e-01
-1.018341429575671864e+00 2.668341708542713686e+00 7.998987111268831551e-01
-1.031397088929206118e+00 2.690954773869346450e+00 7.993586435793165190e-01
-1.044452748282740151e+00 2.713567839195980103e+00 7.988952034778763478e-01
-1.057508407636274406e+00 2.736180904522612867e+00 7.985328927171617686e-01
-1.070564066989808660e+00 2.758793969849246075e+00 7.982927897719569454e-01
-1.083619726343343137e+00 2.781407035175879727e+00 7.981916670695481386e-01
-1.096675385696877170e+00 2.804020100502512935e+00 7.982412676294964315e-01
-1.109731045050411424e+00 2.826633165829145256e+00 7.984477691701304947e-01
-1.122786704403945679e+00 2.849246231155778908e+00 7.988114565852595383e-01
-1.135842363757479934e+00 2.871859296482412116e+00 7.993266156188381100e-01
-1.148898023111014188e+00 2.894472361809045768e+00 7.999816520400035991e-01
-1.161953682464548665e+00 2.917085427135678533e+00 8.007594319887261225e-01
-1.175009341818082476e+00 2.939698492462311297e+00 8.016378307636096157e-01
-1.188065001171616952e+00 2.962311557788944949e+00 8.025904694816123897e-01
-1.201120660525151429e+00 2.984924623115578157e+00 8.035876120485002660e-01
-1.214176319878685462e+00 3.007537688442210921e+00 8.045971889919734110e-01
-1.227231979232219938e+00 3.030150753768844574e+00 8.055859101307848436e-01
-1.240287638585753971e+00 3.052763819095477338e+00 8.065204249317905472e-01
-1.253343297939288004e+00 3.075376884422110990e+00 8.073684878331323089e-01
-1.266398957292822480e+00 3.097989949748743754e+00 8.081000858169939960e-01
-1.279454616646356957e+00 3.120603015075376963e+00 8.086884870730094432e-01
-1.292510275999890990e+00 3.143216080402010615e+00 8.091111726232247392e-01
-1.305565935353425244e+00 3.165829145728643379e+00 8.093506171525526316e-01
-1.318621594706959499e+00 3.188442211055276143e+00 8.093948908342100124e-01
-1.331677254060493754e+00 3.211055276381909795e+00 8.092380604525344356e-01
-1.344732913414028008e+00 3.233668341708543004e+00 8.088803753742968006e-01
-1.357788572767562485e+00 3.256281407035176656e+00 8.083282316541553492e-01
-1.370844232121096518e+00 3.278894472361809420e+00 8.075939155196721897e-01
-1.383899891474630772e+00 3.301507537688442184e+00 8.066951354027324106e-01
-1.396955550828165027e+00 3.324120603015075837e+00 8.056543593074815268e-01
-1.410011210181699282e+00 3.346733668341709045e+00 8.044979813807469071e-01
-1.423066869535233758e+00 3.369346733668341809e+00 8.032553478463836383e-01
-1.436122528888768013e+00 3.391959798994975461e+00 8.019576777691165281e-01
-1.449178188242301824e+00 3.414572864321608225e+00 8.006369182424111219e-01
-1.462233847595836300e+00 3.437185929648241878e+00 7.993245763968194195e-01
-1.475289506949370777e+00 3.459798994974874642e+00 7.980505719848405288e-01
-1.488345166302904810e+00 3.482412060301507850e+00 7.968421541409583808e-01
-1.501400825656439286e+00 3.505025125628141502e+00 7.957229242109948864e-01
-1.514456485009973319e+00 3.527638190954773822e+00 7.947120033105687931e-01
-1.527512144363507574e+00 3.550251256281407031e+00 7.938233785752377702e-01
-1.540567803717041828e+00 3.572864321608040683e+00 7.930654560226458871e-01
-1.553623463070576305e+00 3.595477386934673891e+00 7.924408407277726551e-01
-1.566679122424110338e+00 3.618090452261306655e+00 7.919463568326841063e-01
-1.579734781777644592e+00 3.640703517587939864e+00 7.915733110326635957e-01
-1.592790441131178625e+00 3.663316582914573072e+00 7.913079939000637886e-01
-1.605846100484713102e+00 3.685929648241206724e+00 7.911324040542678793e-01
-1.618901759838247356e+00 3.708542713567839488e+00 7.910251711088152060e-01
-1.631957419191781611e+00 3.731155778894472697e+00 7.909626448802512533e-01
-1.645013078545315643e+00 3.753768844221105905e+00 7.909201108763684873e-01
-1.658068737898850120e+00 3.776381909547739113e+00 7.908730859218151554e-01
-1.671124397252384153e+00 3.798994974874371877e+00 7.907986432181304259e-01
-1.684180056605918629e+00 3.821608040201005529e+00 7.906767134141003961e-01
-1.697235715959453106e+00 3.844221105527638738e+00 7.904913075581462278e-01
-1.710291375312986917e+00 3.866834170854271502e+00 7.902316092193164554e-01
-1.723347034666521393e+00 3.889447236180904710e+00 7.898928866161437634e-01
-1.736402694020055648e+00 3.912060301507537918e+00 7.894771812131777811e-01
-1.749458353373589903e+00 3.934673366834171571e+00 7.889937367740391672e-01
-1.762514012727124157e+00 3.957286432160804335e+00 7.884591420514168725e-01
-1.775569672080658412e+00 3.979899497487437099e+00 7.878971708235530391e-01
-1.788625331434192445e+00 4.002512562814070307e+00 7.873383144609460427e-01
-1.801680990787726921e+00 4.025125628140703959e+00 7.868190141816007177e-01
-1.814736650141261176e+00 4.047738693467336724e+00 7.863806121496795809e-01
-1.827792309494795431e+00 4.070351758793970376e+00 7.860680520991649711e-01
-1.840847968848329463e+00 4.092964824120603140e+00 7.859283707382361817e-01
-1.853903628201863940e+00 4.115577889447236792e+00 7.860090303592697225e-01
-1.866959287555397973e+00 4.138190954773869557e+00 7.863561504433319582e-01
-1.880014946908932449e+00 4.160804020100503209e+00 7.870127012771509500e-01
-1.893070606262466926e+00 4.183417085427135973e+00 7.880167254518389841e-01
-1.906126265616000737e+00 4.206030150753768737e+00 7.893996534416307664e-01
-1.919181924969534991e+00 4.228643216080402389e+00 7.911847772288551628e-01
-1.932237584323069468e+00 4.251256281407035154e+00 7.933859412175070513e-01
-1.945293243676603501e+00 4.273869346733668806e+00 7.960065026364882002e-01
-1.958348903030137977e+00 4.296482412060302458e+00 7.990386045462997133e-01
-1.971404562383672232e+00 4.319095477386934334e+00 8.024627937859168947e-01
-1.984460221737206265e+00 4.341708542713567986e+00 8.062480041544146658e-01
-1.997515881090740741e+00 4.364321608040201639e+00 8.103519122882749670e-01
-2.010571540444275218e+00 4.386934673366834403e+00 8.147216605716932625e-01
-2.023627199797809251e+00 4.409547738693468055e+00 8.192949285106597701e-01
-2.036682859151343727e+00 4.432160804020100819e+00 8.240013218028681141e-01
-2.049738518504877316e+00 4.454773869346733584e+00 8.287640372986149195e-01
-2.062794177858411793e+00 4.477386934673367236e+00 8.335017525715956443e-01
-2.075849837211946269e+00 4.500000000000000000e+00 8.381306812317513844e-01
-2.088905496565480746e+00 4.522613065326633652e+00 8.425667296622846303e-01
-2.101961155919014779e+00 4.545226130653267305e+00 8.467276877083151909e-01
-2.115016815272548811e+00 4.567839195979899181e+00 8.505353850522602288e-01
-2.128072474626082844e+00 4.590452261306532833e+00 8.539177465573615233e-01
-2.141128133979617321e+00 4.613065326633166485e+00 8.568106836367614942e-01
-2.154183793333151797e+00 4.635678391959799249e+00 8.591597645248805204e-01
-2.167239452686685830e+00 4.658291457286432902e+00 8.609216139381987709e-01
-2.180295112040219863e+00 4.680904522613065666e+00 8.620650017083191230e-01
-2.193350771393754339e+00 4.703517587939698430e+00 8.625715902067652152e-01
-2.206406430747288816e+00 4.726130653266332082e+00 8.624363213893655455e-01
-2.219462090100822849e+00 4.748743718592964846e+00 8.616674356891634856e-01
-2.232517749454357325e+00 4.771356783919598499e+00 8.602861264047825252e-01
-2.245573408807891358e+00 4.793969849246231263e+00 8.583258443058207066e-01
-2.258629068161425835e+00 4.816582914572864915e+00 8.558312775735649192e-01
-2.271684727514959867e+00 4.839195979899497679e+00 8.528570416142154942e-01
-2.284740386868494344e+00 4.861809045226131332e+00 8.494661214637201363e-01
-2.297796046222028821e+00 4.884422110552764096e+00 8.457281162350211989e-01
-2.310851705575562409e+00 4.907035175879397748e+00 8.417173401754897144e-01
-2.323907364929096886e+00 4.929648241206030512e+00 8.375108382903347914e-01
-2.336963024282631363e+00 4.952261306532663276e+00 8.331863760832827204e-01
2.741688464242192924e-01 4.748743718592964846e-01 8.247138911055084121e-01
2.611131870706850377e-01 4.974874371859296374e-01 8.207375287069462733e-01
2.480575277171508108e-01 5.201005025125629011e-01 8.168397729238959792e-01
2.350018683636165562e-01 5.427135678391959983e-01 8.130819768328819697e-01
2.219462090100823015e-01 5.653266331658290955e-01 8.095184788690263922e-01
2.088905496565480746e-01 5.879396984924623037e-01 8.061954727689705225e-01
1.958348903030137922e-01 6.105527638190955120e-01 8.031501536634386706e-01
1.827792309494795375e-01 6.331658291457287202e-01 8.004101603416984290e-01
1.697235715959452829e-01 6.557788944723618174e-01 7.979933241555935419e-01
1.566679122424110004e-01 6.783919597989950256e-01 7.959077251942427988e-01
1.436122528888767735e-01 7.010050251256281229e-01 7.941520465481576307e-01
1.305565935353425189e-01 7.236180904522614421e-01 7.927162080052976290e-01
1.175009341818082920e-01 7.462311557788945393e-01 7.915822516899401196e-01
1.044452748282740373e-01 7.688442211055277475e-01 7.907254442628268709e-01
9.138961547473976876e-02 7.914572864321608447e-01 7.901155536182105088e-01
7.833395612120554186e-02 8.140703517587940530e-01 7.897182527756662074e-01
6.527829676767127332e-02 8.366834170854271502e-01 7.894966000623484526e-01
5.222263741413701865e-02 8.592964824120602474e-01 7.894125428514925380e-01
3.916697806060275011e-02 8.819095477386934556e-01 7.894283921406658466e-01
2.611131870706852667e-02 9.045226130653265528e-01 7.895082171274909744e-01
1.305565935353426334e-02 9.271356783919598721e-01 7.896191126108828007e-01
0.000000000000000000e+00 9.497487437185929693e-01 7.897322973830247506e-01
-1.305565935353426334e-02 9.723618090452262885e-01 7.898240085862424653e-01
-2.611131870706849198e-02 9.949748743718593857e-01 7.898761650354007013e-01
-3.916697806060272236e-02 1.017587939698492594e+00 7.898767814460323500e-01
-5.222263741413698396e-02 1.040201005025125802e+00 7.898201250187266709e-01
-6.527829676767124556e-02 1.062814070351758788e+00 7.897066155447214353e-01
-7.833395612120550022e-02 1.085427135678391997e+00 7.895424797407950557e-01
-9.138961547473976876e-02 1.108040201005025205e+00 7.893391795254061094e-01
-1.044452748282739679e-01 1.130653266331658191e+00 7.891126420677062603e-01
-1.175009341818082226e-01 1.153266331658291399e+00 7.888823263699581423e-01
-1.305565935353425466e-01 1.175879396984924830e+00 7.886701666268548516e-01
-1.436122528888767458e-01 1.198492462311558038e+00 7.884994364491850760e-01
-1.566679122424110004e-01 1.221105527638191024e+00 7.883935801214126959e-01
-1.697235715959452829e-01 1.243718592964824010e+00 7.883750573343805135e-01
-1.827792309494795375e-01 1.266331658291457440e+00 7.884642463222802933e-01
-1.958348903030137922e-01 1.288944723618090649e+00 7.886784471365269056e-01
-2.088905496565479913e-01 1.311557788944723635e+00 7.890310220737380975e-01
-2.219462090100822460e-01 1.334170854271356843e+00 7.895307042637088601e-01
-2.350018683636165284e-01 1.356783919597990051e+00 7.901810983846971892e-01
-2.480575277171507831e-01 1.379396984924623037e+00 7.909803897089403568e-01
-2.611131870706850377e-01 1.402010050251256246e+00 7.919212695107629152e-01
-2.741688464242192924e-01 1.424623115577889454e+00 7.929910766166442526e-01
-2.872245057777534916e-01 1.447236180904522662e+00 7.941721468550841934e-01
-3.002801651312878572e-01 1.469849246231156092e+00 7.954423546653625055e-01
-3.133358244848221119e-01 1.492462311557789079e+00 7.967758244065767936e-01
-3.263914838383563111e-01 1.515075376884422287e+00 7.981437831878726019e-01
-3.394471431918905657e-01 1.537688442211055495e+00 7.995155224861764109e-01
-3.525028025454247649e-01 1.560301507537688481e+00 8.008594325460884900e-01
-3.655584618989591306e-01 1.582914572864321689e+00 8.021440716330449083e-01
-3.786141212524932742e-01 1.605527638190954898e+00 8.033392316496911212e-01
-3.916697806060275289e-01 1.628140703517588106e+00 8.044169623937373892e-01
-4.047254399595617835e-01 1.650753768844221314e+00 8.053525187581473954e-01
-4.177810993130960382e-01 1.673366834170854300e+00 8.061251983400677945e-01
-4.308367586666303484e-01 1.695979899497487731e+00 8.067190410926071698e-01
-4.438924180201644365e-01 1.718592964824120495e+00 8.071233676602319607e-01
-4.569480773736988577e-01 1.741206030150753925e+00 8.073331387049775820e-01
-4.700037367272331124e-01 1.763819095477387133e+00 8.073491236681541450e-01
-4.830593960807672560e-01 1.786432160804020342e+00 8.071778738277028964e-01
-4.961150554343016217e-01 1.809045226130653328e+00 8.068315010121669406e-01
-5.091707147878357098e-01 1.831658291457286536e+00 8.063272697299990188e-01
-5.222263741413700755e-01 1.854271356783919744e+00 8.056870165864552513e-01
-5.352820334949044412e-01 1.876884422110553174e+00 8.049364165185691755e-01
-5.483376928484385848e-01 1.899497487437185939e+00 8.041041204227352690e-01
-5.613933522019728395e-01 1.922110552763819369e+00 8.032207930348751468e-01
-5.744490115555072052e-01 1.944723618090452577e+00 8.023180833223997332e-01
-5.875046709090413488e-01 1.967336683417085785e+00 8.014275620519718535e-01
-6.005603302625756035e-01 1.989949748743718771e+00 8.005796625212747708e-01
-6.136159896161098581e-01 2.012562814070351536e+00 7.998026606259327487e-01
-6.266716489696440018e-01 2.035175879396985188e+00 7.991217294422258144e-01
-6.397273083231784785e-01 2.057788944723618396e+00 7.985581013420943730e-01
-6.527829676767126221e-01 2.080402010050251604e+00 7.981283673536850864e-01
-6.658386270302469878e-01 2.103015075376884369e+00 7.978439391099224620e-01
-6.788942863837811315e-01 2.125628140703517577e+00 7.977106933992251792e-01
-6.919499457373152751e-01 2.148241206030150785e+00 7.977288131943860439e-01
-7.050056050908496408e-01 2.170854271356784437e+00 7.978928322721826616e-01
-7.180612644443837844e-01 2.193467336683417201e+00 7.981918833642437372e-01
-7.311169237979181501e-01 2.216080402010050410e+00 7.986101424428774243e-01
-7.441725831514522937e-01 2.238693467336683618e+00 7.991274545071052060e-01
-7.572282425049866594e-01 2.261306532663316826e+00 7.997201193670969710e-01
-7.702839018585208031e-01 2.283919597989950034e+00 8.003618097018003752e-01
-7.833395612120551688e-01 2.306532663316583243e+00 8.010245883446007742e-01
-7.963952205655893124e-01 2.329145728643216451e+00 8.016799875703370937e-01
-8.094508799191234560e-01 2.351758793969849215e+00 8.023001103125455558e-01
-8.225065392726578217e-01 2.374371859296482423e+00 8.028587118836130188e-01
-8.355621986261922984e-01 2.396984924623116076e+00 8.033322209972431072e-01
-8.486178579797263311e-01 2.419597989949748840e+00 8.037006607334090669e-01
-8.616735173332608078e-01 2.442211055276382048e+00 8.039484335042975660e-01
-8.747291766867949514e-01 2.464824120603015256e+00 8.040649389705372130e-01
-8.877848360403289840e-01 2.487437185929648020e+00 8.040450000490343418e-01
-9.008404953938634607e-01 2.510050251256281229e+00 8.038890794155092445e-01
-9.138961547473976044e-01 2.532663316582914437e+00 8.036032769535035314e-01
-9.269518141009319701e-01 2.555276381909547645e+00 8.031991071151167727e-01
-9.400074734544661137e-01 2.577889447236181297e+00 8.026930637895191012e-01
-9.530631328080004794e-01 2.600502512562814061e+00 8.021059886663556293e-01
-9.661187921615346230e-01 2.623115577889447270e+00 8.014622668821285156e-01
-9.791744515150687667e-01 2.645728643216080478e+00 8.007888806211121979e-01
-9.922301108686031323e-01 2.668341708542713686e+00 8.001143570191150411e-01
-1.005285770222137609e+00 2.690954773869347338e+00 7.994676509506641882e-01
-1.018341429575671642e+00 2.713567839195980103e+00 7.988770058925874773e-01
-1.031397088929205674e+00 2.736180904522612867e+00 7.983688369442575317e-01
-1.044452748282739929e+00 2.758793969849246075e+00 7.979666792159541000e-01
-1.057508407636274406e+00 2.781407035175879727e+00 7.976902422160786488e-01
-1.070564066989808660e+00 2.804020100502512491e+00 7.975546066913477006e-01
-1.083619726343342915e+00 2.826633165829146144e+00 7.975695947834913202e-01
-1.096675385696876948e+00 2.849246231155778908e+00 7.977393375994965563e-01
-1.109731045050411424e+00 2.871859296482412116e+00 7.980620566330480781e-01
-1.122786704403945457e+00 2.894472361809045324e+00 7.985300672367003916e-01
-1.135842363757479934e+00 2.917085427135678533e+00 7.991300038588092791e-01
-1.148898023111014188e+00 2.939698492462311297e+00 7.998432583601055024e-01
-1.161953682464548221e+00 2.962311557788944505e+00 8.006466147343905826e-01
-1.175009341818082476e+00 2.984924623115577713e+00 8.015130562742885934e-01
-1.188065001171616952e+00 3.007537688442210921e+00 8.024127149092324940e-01
-1.201120660525150985e+00 3.030150753768844130e+00 8.033139273176211903e-01
-1.214176319878685462e+00 3.052763819095477338e+00 8.041843586465317051e-01
-1.227231979232219494e+00 3.075376884422110102e+00 8.049921523739934637e-01
-1.240287638585753749e+00 3.097989949748743754e+00 8.057070640780036319e-01
-1.253343297939288004e+00 3.120603015075376518e+00 8.063015376349540464e-01
-1.266398957292822480e+00 3.143216080402010171e+00 8.067516846071211001e-01
-1.279454616646356735e+00 3.165829145728643379e+00 8.070381311948505720e-01
-1.292510275999890768e+00 3.188442211055276143e+00 8.071467019818089339e-01
-1.305565935353425244e+00 3.211055276381909351e+00 8.070689156124435382e-01
-1.318621594706959277e+00 3.233668341708542560e+00 8.068022743013074649e-01
-1.331677254060493754e+00 3.256281407035176212e+00 8.063503364535538065e-01
-1.344732913414028008e+00 3.278894472361809420e+00 8.057225694287172280e-01
-1.357788572767562263e+00 3.301507537688442184e+00 8.049339873515800603e-01
-1.370844232121096296e+00 3.324120603015074948e+00 8.040045866081705350e-01
-1.383899891474630772e+00 3.346733668341708601e+00 8.029585990102060533e-01
-1.396955550828164805e+00 3.369346733668341809e+00 8.018235893261930203e-01
-1.410011210181699282e+00 3.391959798994975017e+00 8.006294297370631918e-01
-1.423066869535233758e+00 3.414572864321608225e+00 7.994071885755440476e-01
-1.436122528888767569e+00 3.437185929648240990e+00 7.981879742758066776e-01
-1.449178188242301824e+00 3.459798994974874642e+00 7.970017776503731666e-01
-1.462233847595836300e+00 3.482412060301507406e+00 7.958763563198741897e-01
-1.475289506949370333e+00 3.505025125628141058e+00 7.948362042857397558e-01
-1.488345166302904810e+00 3.527638190954774267e+00 7.939016472410662661e-01
-1.501400825656439064e+00 3.550251256281406587e+00 7.930881002957851367e-01
-1.514456485009973097e+00 3.572864321608039795e+00 7.924055194366678156e-01
-1.527512144363507574e+00 3.595477386934673447e+00 7.918580713917349190e-01
-1.540567803717041828e+00 3.618090452261306655e+00 7.914440388157819584e-01
-1.553623463070576083e+00 3.640703517587939864e+00 7.911559691017097107e-01
-1.566679122424110115e+00 3.663316582914572628e+00 7.909810659375776654e-01
-1.579734781777644370e+00 3.685929648241205836e+00 7.909018132943239632e-01
-1.592790441131178625e+00 3.708542713567839488e+00 7.908968121922981265e-01
-1.605846100484713102e+00 3.731155778894472252e+00 7.909418017183759142e-01
-1.618901759838247134e+00 3.753768844221105905e+00 7.910108277114953346e-01
-1.631957419191781389e+00 3.776381909547738669e+00 7.910775156500041705e-01
-1.645013078545315643e+00 3.798994974874371877e+00 7.911163988753394660e-01
-1.658068737898849898e+00 3.821608040201005085e+00 7.911042496434429472e-01
-1.671124397252384153e+00 3.844221105527638294e+00 7.910213588176752131e-01
-1.684180056605918629e+00 3.866834170854271502e+00 7.908527104418067166e-01
-1.697235715959452440e+00 3.889447236180904710e+00 7.905890000134552231e-01
-1.710291375312986917e+00 3.912060301507537474e+00 7.902274499828514376e-01
-1.723347034666521393e+00 3.934673366834170682e+00 7.897723827035771915e-01
-1.736402694020055426e+00 3.957286432160804335e+00 7.892355195461211448e-01
-1.749458353373589903e+00 3.979899497487437099e+00 7.886359848538847528e-01
-1.762514012727123935e+00 4.002512562814070307e+00 7.880000045042253598e-01
-1.775569672080657968e+00 4.025125628140703071e+00 7.873603006057242615e-01
-1.788625331434192445e+00 4.047738693467336724e+00 7.867551958483369745e-01
-1.801680990787726921e+00 4.070351758793969488e+00 7.862274527364058185e-01
-1.814736650141260954e+00 4.092964824120603140e+00 7.858228838884386835e-01
-1.827792309494795209e+00 4.115577889447235904e+00 7.855887793185606371e-01
-1.840847968848329463e+00 4.138190954773869557e+00 7.855722047043324219e-01
-1.853903628201863718e+00 4.160804020100502321e+00 7.858182307406997857e-01
-1.866959287555397973e+00 4.183417085427135973e+00 7.863681575081781228e-01
-1.880014946908932449e+00 4.206030150753768737e+00 7.872577991672887743e-01
-1.893070606262466260e+00 4.228643216080402389e+00 7.885158931559329565e-01
-1.906126265616000737e+00 4.251256281407035154e+00 7.901626944431975330e-01
-1.919181924969534991e+00 4.273869346733667918e+00 7.922088094183340479e-01
-1.932237584323069246e+00 4.296482412060301570e+00 7.946543159017086522e-01
-1.945293243676603501e+00 4.319095477386935222e+00 7.974882058769883209e-01
-1.958348903030137755e+00 4.341708542713567098e+00 8.006881762542693570e-01
-1.971404562383671788e+00 4.364321608040200751e+00 8.042207807296708477e-01
-1.984460221737206265e+00 4.386934673366834403e+00 8.080419430889057564e-01
-1.997515881090740741e+00 4.409547738693468055e+00 8.120978196034249752e-01
-2.010571540444274774e+00 4.432160804020100819e+00 8.163259859712783673e-01
-2.023627199797809251e+00 4.454773869346733584e+00 8.206569130147505220e-01
-2.036682859151342839e+00 4.477386934673367236e+00 8.250156854689494335e-01
-2.049738518504877316e+00 4.500000000000000000e+00 8.293239100225520133e-01
-2.062794177858411793e+00 4.522613065326632764e+00 8.335017525713822595e-01
-2.075849837211946269e+00 4.545226130653266416e+00 8.374700406019830456e-01
-2.088905496565480302e+00 4.567839195979900069e+00 8.411523648332702718e-01
-2.101961155919014335e+00 4.590452261306531945e+00 8.444771147204875872e-01
-2.115016815272548811e+00 4.613065326633165597e+00 8.473793850943793782e-01
-2.128072474626082844e+00 4.635678391959799249e+00 8.498026959212821030e-01
-2.141128133979617321e+00 4.658291457286432902e+00 8.517004737116130597e-01
-2.154183793333151353e+00 4.680904522613065666e+00 8.530372512053209233e-01
-2.167239452686685830e+00 4.703517587939698430e+00 8.537895513116494639e-01
-2.180295112040219863e+00 4.726130653266332082e+00 8.539464315370802749e-01
-2.193350771393754339e+00 4.748743718592964846e+00 8.535096759446682002e-01
-2.206406430747288372e+00 4.771356783919597611e+00 8.524936326926492169e-01
-2.219462090100822849e+00 4.793969849246231263e+00 8.509247060520913619e-01
-2.232517749454356881e+00 4.816582914572864027e+00 8.488405221732414629e-01
-2.245573408807891358e+00 4.839195979899497679e+00 8.462887974567575577e-01
-2.258629068161425835e+00 4.861809045226130443e+00 8.433259469219290816e-01
-2.271684727514959867e+00 4.884422110552764096e+00 8.400154772215880916e-01
-2.284740386868494344e+00 4.907035175879397748e+00 8.364262147479539777e-01
-2.297796046222027933e+00 4.929648241206030512e+00 8.326304234657178061e-01
-2.310851705575562853e+00 4.952261306532663276e+00 8.287018696053995992e-01
-2.323907364929096886e+00 4.974874371859296929e+00 8.247138911055083010e-01
2.872245057777535471e-01 4.974874371859296929e-01 8.169125822183934682e-01
2.741688464242192924e-01 5.201005025125629011e-01 8.133340762582730310e-01
2.611131870706850933e-01 5.427135678391961093e-01 8.098740770742425266e-01
2.480575277171508108e-01 5.653266331658292065e-01 8.065867933400865386e-01
2.350018683636165562e-01 5.879396984924624148e-01 8.035189638773301279e-01
2.219462090100823293e-01 6.105527638190955120e-01 8.007089084599446904e-01
2.088905496565480746e-01 6.331658291457287202e-01 7.981858594698479914e-01
1.958348903030137922e-01 6.557788944723618174e-01 7.959695893870161187e-01
1.827792309494795375e-01 6.783919597989951367e-01 7.940703395238565276e-01
1.697235715959452829e-01 7.010050251256282339e-01 7.924890456914541748e-01
1.566679122424110560e-01 7.236180904522614421e-01 7.912178469269715020e-01
1.436122528888767735e-01 7.462311557788945393e-01 7.902408543310368572e-01
1.305565935353425466e-01 7.688442211055277475e-01 7.895351487673997193e-01
1.175009341818082920e-01 7.914572864321608447e-01 7.890719689515034441e-01
1.044452748282740373e-01 8.140703517587940530e-01 7.888180455566633498e-01
9.138961547473979652e-02 8.366834170854271502e-01 7.887370326118738895e-01
7.833395612120554186e-02 8.592964824120604694e-01 7.887909848184543327e-01
6.527829676767127332e-02 8.819095477386934556e-01 7.889418285789894236e-01
5.222263741413701865e-02 9.045226130653266639e-01 7.891527755507896646e-01
3.916697806060278481e-02 9.271356783919598721e-01 7.893896303773274559e-01
2.611131870706852667e-02 9.497487437185930803e-01 7.896219488145558296e-01
1.305565935353426334e-02 9.723618090452262885e-01 7.898240085862664461e-01
0.000000000000000000e+00 9.949748743718593857e-01 7.899755627428742821e-01
-1.305565935353422864e-02 1.017587939698492594e+00 7.900623537763035165e-01
-2.611131870706845728e-02 1.040201005025125802e+00 7.900763759323540247e-01
-3.916697806060272236e-02 1.062814070351758788e+00 7.900158827041452447e-01
-5.222263741413698396e-02 1.085427135678392219e+00 7.898851460149004522e-01
-6.527829676767124556e-02 1.108040201005025205e+00 7.896939827362472464e-01
-7.833395612120550022e-02 1.130653266331658413e+00 7.894570725879945794e-01
-9.138961547473969937e-02 1.153266331658291621e+00 7.891930988087592080e-01
-1.044452748282739679e-01 1.175879396984924607e+00 7.889237490024441080e-01
-1.175009341818082920e-01 1.198492462311558038e+00 7.886726180401719688e-01
-1.305565935353424911e-01 1.221105527638191024e+00 7.884640576843954252e-01
-1.436122528888767458e-01 1.243718592964824232e+00 7.883220186270979424e-01
-1.566679122424110004e-01 1.266331658291457218e+00 7.882689298966201186e-01
-1.697235715959452829e-01 1.288944723618090649e+00 7.883246581590148683e-01
-1.827792309494795375e-01 1.311557788944723635e+00 7.885055854581759505e-01
-1.958348903030137367e-01 1.334170854271356843e+00 7.888238386012921266e-01
-2.088905496565479913e-01 1.356783919597990051e+00 7.892866969475176298e-01
-2.219462090100822460e-01 1.379396984924623037e+00 7.898961980790671911e-01
-2.350018683636165284e-01 1.402010050251256468e+00 7.906489530282952982e-01
-2.480575277171507831e-01 1.424623115577889454e+00 7.915361747132331205e-01
-2.611131870706850377e-01 1.447236180904522884e+00 7.925439153040265694e-01
-2.741688464242192369e-01 1.469849246231155648e+00 7.936535006926992430e-01
-2.872245057777535471e-01 1.492462311557789079e+00 7.948421433296023464e-01
-3.002801651312878572e-01 1.515075376884422287e+00 7.960837086457398515e-01
-3.133358244848220009e-01 1.537688442211055495e+00 7.973496052817492519e-01
-3.263914838383563111e-01 1.560301507537688481e+00 7.986097655253608929e-01
-3.394471431918905102e-01 1.582914572864321689e+00 7.998336798048880647e-01
-3.525028025454248759e-01 1.605527638190955120e+00 8.009914478339571486e-01
-3.655584618989590195e-01 1.628140703517588106e+00 8.020548090444307165e-01
-3.786141212524932742e-01 1.650753768844221314e+00 8.029981162312033183e-01
-3.916697806060275289e-01 1.673366834170854522e+00 8.037992187793259191e-01
-4.047254399595617835e-01 1.695979899497487731e+00 8.044402253356341959e-01
-4.177810993130960382e-01 1.718592964824120939e+00 8.049081201844195954e-01
-4.308367586666301818e-01 1.741206030150753703e+00 8.051952127322117292e-01
-4.438924180201646030e-01 1.763819095477387133e+00 8.052994052298750871e-01
-4.569480773736988577e-01 1.786432160804020342e+00 8.052242699824867511e-01
-4.700037367272329458e-01 1.809045226130653328e+00 8.049789336362263015e-01
-4.830593960807673670e-01 1.831658291457286536e+00 8.045777725037067674e-01
-4.961150554343015107e-01 1.854271356783919744e+00 8.040399291142622529e-01
-5.091707147878357098e-01 1.876884422110552952e+00 8.033886660780138467e-01
-5.222263741413701865e-01 1.899497487437186161e+00 8.026505787641403655e-01
-5.352820334949043302e-01 1.922110552763819147e+00 8.018546930566694542e-01
-5.483376928484385848e-01 1.944723618090452577e+00 8.010314784202205995e-01
-5.613933522019729505e-01 1.967336683417085785e+00 8.002118095544824561e-01
-5.744490115555070942e-01 1.989949748743718771e+00 7.994259119303943617e-01
-5.875046709090413488e-01 2.012562814070351980e+00 7.987023273972905235e-01
-6.005603302625756035e-01 2.035175879396984744e+00 7.980669357707512734e-01
-6.136159896161098581e-01 2.057788944723618396e+00 7.975420668296098192e-01
-6.266716489696440018e-01 2.080402010050251604e+00 7.971457344773359432e-01
-6.397273083231781454e-01 2.103015075376884369e+00 7.968910210067493560e-01
-6.527829676767126221e-01 2.125628140703517577e+00 7.967856345373905969e-01
-6.658386270302466547e-01 2.148241206030150785e+00 7.968316569032826147e-01
-6.788942863837811315e-01 2.170854271356783993e+00 7.970254927269370127e-01
-6.919499457373154971e-01 2.193467336683417201e+00 7.973580233319252919e-01
-7.050056050908496408e-01 2.216080402010050410e+00 7.978149617617253941e-01
-7.180612644443837844e-01 2.238693467336683618e+00 7.983773977514316833e-01
-7.311169237979181501e-01 2.261306532663316382e+00 7.990225143208873337e-01
-7.441725831514522937e-01 2.283919597989950034e+00 7.997244510061182199e-01
-7.572282425049866594e-01 2.306532663316583243e+00 8.004552828957749444e-01
-7.702839018585208031e-01 2.329145728643216451e+00 8.011860798446384102e-01
-7.833395612120551688e-01 2.351758793969849215e+00 8.018880067178618676e-01
-7.963952205655893124e-01 2.374371859296482423e+00 8.025334234530931976e-01
-8.094508799191236781e-01 2.396984924623115631e+00 8.030969432332603075e-01
-8.225065392726578217e-01 2.419597989949749284e+00 8.035564081981140250e-01
-8.355621986261919654e-01 2.442211055276382048e+00 8.038937448767747851e-01
-8.486178579797263311e-01 2.464824120603015700e+00 8.040956658158744386e-01
-8.616735173332608078e-01 2.487437185929648464e+00 8.041541895593014022e-01
-8.747291766867949514e-01 2.510050251256281229e+00 8.040669579935469935e-01
-8.877848360403293171e-01 2.532663316582914881e+00 8.038373378396911351e-01
-9.008404953938634607e-01 2.555276381909547645e+00 8.034743014378997739e-01
-9.138961547473976044e-01 2.577889447236181297e+00 8.029920905916528850e-01
-9.269518141009319701e-01 2.600502512562814061e+00 8.024096757607819264e-01
-9.400074734544661137e-01 2.623115577889447270e+00 8.017500309605422038e-01
-9.530631328080004794e-01 2.645728643216080922e+00 8.010392520020078733e-01
-9.661187921615346230e-01 2.668341708542713686e+00 8.003055518941849522e-01
-9.791744515150689887e-01 2.690954773869346450e+00 7.995781720648718061e-01
-9.922301108686033544e-01 2.713567839195980547e+00 7.988862513485931460e-01
-1.005285770222137609e+00 2.736180904522613311e+00 7.982576963063006126e-01
-1.018341429575671642e+00 2.758793969849246075e+00 7.977180963258120316e-01
-1.031397088929205674e+00 2.781407035175879283e+00 7.972897251208127534e-01
-1.044452748282740151e+00 2.804020100502512935e+00 7.969906667883807083e-01
-1.057508407636274628e+00 2.826633165829146144e+00 7.968340996557220501e-01
-1.070564066989808660e+00 2.849246231155779352e+00 7.968277649595795209e-01
-1.083619726343342915e+00 2.871859296482411672e+00 7.969736402177726164e-01
-1.096675385696877170e+00 2.894472361809045768e+00 7.972678292674990619e-01
-1.109731045050411424e+00 2.917085427135678533e+00 7.977006726767416067e-01
-1.122786704403945679e+00 2.939698492462312185e+00 7.982570739082027744e-01
-1.135842363757480156e+00 2.962311557788944949e+00 7.989170285480832190e-01
-1.148898023111013966e+00 2.984924623115577713e+00 7.996563364045677913e-01
-1.161953682464548443e+00 3.007537688442210921e+00 8.004474696030116077e-01
-1.175009341818082698e+00 3.030150753768844574e+00 8.012605641875296669e-01
-1.188065001171616952e+00 3.052763819095477338e+00 8.020644983672774453e-01
-1.201120660525151429e+00 3.075376884422110990e+00 8.028280175549464825e-01
-1.214176319878685462e+00 3.097989949748743754e+00 8.035208648171555668e-01
-1.227231979232219494e+00 3.120603015075376963e+00 8.041148753207267852e-01
-1.240287638585753971e+00 3.143216080402010171e+00 8.045849947935780344e-01
-1.253343297939288448e+00 3.165829145728643379e+00 8.049101848544101268e-01
-1.266398957292822480e+00 3.188442211055277031e+00 8.050741821885236682e-01
-1.279454616646356735e+00 3.211055276381909795e+00 8.050660838068135483e-01
-1.292510275999890990e+00 3.233668341708542560e+00 8.048807368381418748e-01
-1.305565935353425244e+00 3.256281407035176212e+00 8.045189182626435453e-01
-1.318621594706959499e+00 3.278894472361809420e+00 8.039872974662084504e-01
-1.331677254060493976e+00 3.301507537688442628e+00 8.032981822420650619e-01
-1.344732913414028008e+00 3.324120603015075837e+00 8.024690566342005393e-01
-1.357788572767562263e+00 3.346733668341708601e+00 8.015219265581159380e-01
-1.370844232121096518e+00 3.369346733668341809e+00 8.004824962003360689e-01
-1.383899891474630772e+00 3.391959798994975461e+00 7.993792045528907986e-01
-1.396955550828165027e+00 3.414572864321608225e+00 7.982421568626988373e-01
-1.410011210181699504e+00 3.437185929648241878e+00 7.971019900709400696e-01
-1.423066869535233314e+00 3.459798994974874642e+00 7.959887143152232225e-01
-1.436122528888767791e+00 3.482412060301507850e+00 7.949305741333335673e-01
-1.449178188242302268e+00 3.505025125628141058e+00 7.939529730478764868e-01
-1.462233847595836300e+00 3.527638190954774267e+00 7.930775036783003218e-01
-1.475289506949370777e+00 3.550251256281407475e+00 7.923211224231812011e-01
-1.488345166302904810e+00 3.572864321608039795e+00 7.916955031379350194e-01
-1.501400825656439064e+00 3.595477386934673447e+00 7.912065982136158304e-01
-1.514456485009973319e+00 3.618090452261306655e+00 7.908544282096409139e-01
-1.527512144363507796e+00 3.640703517587940308e+00 7.906331129293028281e-01
-1.540567803717041828e+00 3.663316582914573072e+00 7.905311478230218070e-01
-1.553623463070576083e+00 3.685929648241205836e+00 7.905319201739589019e-01
-1.566679122424110115e+00 3.708542713567839488e+00 7.906144500093629235e-01
-1.579734781777644592e+00 3.731155778894472697e+00 7.907543314551029878e-01
-1.592790441131178847e+00 3.753768844221105905e+00 7.909248416825578332e-01
-1.605846100484713102e+00 3.776381909547739113e+00 7.910981770500594701e-01
-1.618901759838247134e+00 3.798994974874371877e+00 7.912467698537640759e-01
-1.631957419191781611e+00 3.821608040201005529e+00 7.913446345725146935e-01
-1.645013078545315643e+00 3.844221105527638294e+00 7.913686898587081187e-01
-1.658068737898850120e+00 3.866834170854271502e+00 7.913000019634482962e-01
-1.671124397252384597e+00 3.889447236180905154e+00 7.911248968793356262e-01
-1.684180056605918407e+00 3.912060301507537918e+00 7.908358922398538438e-01
-1.697235715959452662e+00 3.934673366834170682e+00 7.904324058398400910e-01
-1.710291375312987139e+00 3.957286432160804335e+00 7.899212053548683166e-01
-1.723347034666521393e+00 3.979899497487437543e+00 7.893165731698141840e-01
-1.736402694020055648e+00 4.002512562814070307e+00 7.886401708325192494e-01
-1.749458353373589903e+00 4.025125628140703071e+00 7.879205991179454305e-01
-1.762514012727123935e+00 4.047738693467336724e+00 7.871926615654263326e-01
-1.775569672080658412e+00 4.070351758793970376e+00 7.864963511536764429e-01
-1.788625331434192667e+00 4.092964824120603140e+00 7.858755910168154779e-01
-1.801680990787726921e+00 4.115577889447236792e+00 7.853767703082501495e-01
-1.814736650141260954e+00 4.138190954773869557e+00 7.850471250547242930e-01
-1.827792309494795431e+00 4.160804020100503209e+00 7.849330207355872391e-01
-1.840847968848329463e+00 4.183417085427135973e+00 7.850781980736571963e-01
-1.853903628201863940e+00 4.206030150753768737e+00 7.855220459250241705e-01
-1.866959287555398417e+00 4.228643216080402389e+00 7.862979650961249289e-01
-1.880014946908932227e+00 4.251256281407035154e+00 7.874318843918134414e-01
-1.893070606262466482e+00 4.273869346733667918e+00 7.889409853062209210e-01
-1.906126265616000959e+00 4.296482412060301570e+00 7.908326847057943754e-01
-1.919181924969534991e+00 4.319095477386935222e+00 7.931039159068176136e-01
-1.932237584323069468e+00 4.341708542713568875e+00 7.957407380787732132e-01
-1.945293243676603501e+00 4.364321608040200751e+00 7.987182923289752878e-01
-1.958348903030137755e+00 4.386934673366834403e+00 8.020011106005122681e-01
-1.971404562383672232e+00 4.409547738693468055e+00 8.055437711203430329e-01
-1.984460221737206487e+00 4.432160804020100819e+00 8.092918820402777991e-01
-1.997515881090740741e+00 4.454773869346733584e+00 8.131833635708471952e-01
-2.010571540444275218e+00 4.477386934673367236e+00 8.171499887262184680e-01
-2.023627199797808807e+00 4.500000000000000000e+00 8.211191341307060299e-01
-2.036682859151343283e+00 4.522613065326632764e+00 8.250156854687427099e-01
-2.049738518504877760e+00 4.545226130653266416e+00 8.287640372981982528e-01
-2.062794177858412237e+00 4.567839195979900069e+00 8.322901242174438607e-01
-2.075849837211946269e+00 4.590452261306533721e+00 8.355234198226088038e-01
-2.088905496565480302e+00 4.613065326633165597e+00 8.383988414758999363e-01
-2.101961155919014335e+00 4.635678391959799249e+00 8.408585025170804972e-01
-2.115016815272548811e+00 4.658291457286432902e+00 8.428532590105822786e-01
-2.128072474626083288e+00 4.680904522613065666e+00 8.443440051969740567e-01
-2.141128133979617321e+00 4.703517587939698430e+00 8.453026802322441968e-01
-2.154183793333151353e+00 4.726130653266332082e+00 8.457129582423904557e-01
-2.167239452686685830e+00 4.748743718592964846e+00 8.455706038656298773e-01
-2.180295112040220307e+00 4.771356783919598499e+00 8.448834859636259464e-01
-2.193350771393754339e+00 4.793969849246231263e+00 8.436712527233731773e-01
-2.206406430747288372e+00 4.816582914572864915e+00 8.419646816221074692e-01
-2.219462090100822849e+00 4.839195979899497679e+00 8.398047273891666720e-01
-2.232517749454357325e+00 4.861809045226131332e+00 8.372412998990023114e-01
-2.245573408807891358e+00 4.884422110552764096e+00 8.343318116293902964e-01
-2.258629068161425835e+00 4.907035175879397748e+00 8.311395407161604743e-01
-2.271684727514960311e+00 4.929648241206031400e+00 8.277318605683305908e-01
-2.284740386868493900e+00 4.952261306532663276e+00 8.241783903553083768e-01
-2.297796046222028377e+00 4.974874371859296929e+00 8.205491223642538134e-01
-2.310851705575562853e+00 4.997487437185929693e+00 8.169125822183934682e-01
3.002801651312878017e-01 5.201005025125629011e-01 8.098057479485506471e-01
2.872245057777535471e-01 5.427135678391959983e-01 8.066256566105437509e-01
2.741688464242192924e-01 5.653266331658292065e-01 8.035974177216286263e-01
2.611131870706850377e-01 5.879396984924623037e-01 8.007681859381716727e-01
2.480575277171507831e-01 6.105527638190955120e-01 7.981773098368107888e-01
2.350018683636165284e-01 6.331658291457287202e-01 7.958555592536151746e-01
2.219462090100823015e-01 6.557788944723618174e-01 7.938246356666945891e-01
2.088905496565480191e-01 6.783919597989950256e-01 7.920969756758593494e-01
1.958348903030137922e-01 7.010050251256282339e-01 7.906758480818771861e-01
1.827792309494795375e-01 7.236180904522614421e-01 7.895557355089907192e-01
1.697235715959452829e-01 7.462311557788945393e-01 7.887229822645492883e-01
1.566679122424110004e-01 7.688442211055277475e-01 7.881566815035093709e-01
1.436122528888767735e-01 7.914572864321608447e-01 7.878297670642619988e-01
1.305565935353425189e-01 8.140703517587940530e-01 7.877102688414243659e-01
1.175009341818082642e-01 8.366834170854271502e-01 7.877626854996647721e-01
1.044452748282740373e-01 8.592964824120602474e-01 7.879494249013010432e-01
9.138961547473976876e-02 8.819095477386935666e-01 7.882322609533257696e-01
7.833395612120550022e-02 9.045226130653265528e-01 7.885737557462163538e-01
6.527829676767124556e-02 9.271356783919598721e-01 7.889385978577170278e-01
5.222263741413701865e-02 9.497487437185929693e-01 7.892948114590134789e-01
3.916697806060275011e-02 9.723618090452262885e-01 7.896147962476599558e-01
2.611131870706849198e-02 9.949748743718593857e-01 7.898761650354304553e-01
1.305565935353422864e-02 1.017587939698492594e+00 7.900623537763089566e-01
0.000000000000000000e+00 1.040201005025125802e+00 7.901629876195596092e-01
-1.305565935353422864e-02 1.062814070351758788e+00 7.901739958704527833e-01
-2.611131870706849198e-02 1.085427135678391997e+00 7.900974781726685103e-01
-3.916697806060275011e-02 1.108040201005025205e+00 7.899413334240059648e-01
-5.222263741413701865e-02 1.130653266331658413e+00 7.897186715455082329e-01
-6.527829676767127332e-02 1.153266331658291621e+00 7.894470359162008011e-01
-7.833395612120547247e-02 1.175879396984924607e+00 7.891474707759671414e-01
-9.138961547473974101e-02 1.198492462311557816e+00 7.888434729561361047e-01
-1.044452748282740651e-01 1.221105527638191024e+00 7.885598707529304363e-01
-1.175009341818082642e-01 1.243718592964824232e+00 7.883216745137462400e-01
-1.305565935353425189e-01 1.266331658291457440e+00 7.881529435331460220e-01
-1.436122528888767735e-01 1.288944723618090649e+00 7.880757121981117885e-01
-1.566679122424110560e-01 1.311557788944723635e+00 7.881090150911091996e-01
-1.697235715959453106e-01 1.334170854271356843e+00 7.882680461252445925e-01
-1.827792309494795098e-01 1.356783919597990051e+00 7.885634809684817226e-01
-1.958348903030137644e-01 1.379396984924623037e+00 7.890009852724879647e-01
-2.088905496565480191e-01 1.402010050251256246e+00 7.895809238407065500e-01
-2.219462090100823015e-01 1.424623115577889454e+00 7.902982781468373963e-01
-2.350018683636165562e-01 1.447236180904522884e+00 7.911427718456929270e-01
-2.480575277171508108e-01 1.469849246231155648e+00 7.920991963875496644e-01
-2.611131870706850377e-01 1.492462311557789079e+00 7.931479218156473054e-01
-2.741688464242193479e-01 1.515075376884422287e+00 7.942655715235973357e-01
-2.872245057777536026e-01 1.537688442211055495e+00 7.954258343660430830e-01
-3.002801651312878017e-01 1.560301507537688481e+00 7.966003832000364548e-01
-3.133358244848220009e-01 1.582914572864321689e+00 7.977598657899026557e-01
-3.263914838383563111e-01 1.605527638190954898e+00 7.988749320936562315e-01
-3.394471431918906767e-01 1.628140703517588106e+00 7.999172612804729132e-01
-3.525028025454248204e-01 1.650753768844221092e+00 8.008605523828837836e-01
-3.655584618989590751e-01 1.673366834170854300e+00 8.016814442056029444e-01
-3.786141212524933297e-01 1.695979899497487731e+00 8.023603329061640421e-01
-3.916697806060275844e-01 1.718592964824120495e+00 8.028820594164666202e-01
-4.047254399595618390e-01 1.741206030150753925e+00 8.032364434542212939e-01
-4.177810993130959827e-01 1.763819095477386911e+00 8.034186461286313419e-01
-4.308367586666304039e-01 1.786432160804020342e+00 8.034293489133513821e-01
-4.438924180201646585e-01 1.809045226130653328e+00 8.032747428715409921e-01
-4.569480773736988022e-01 1.831658291457286536e+00 8.029663282973920069e-01
-4.700037367272331679e-01 1.854271356783919744e+00 8.025205312081730158e-01
-4.830593960807673115e-01 1.876884422110552952e+00 8.019581492030580794e-01
-4.961150554343015662e-01 1.899497487437185939e+00 8.013036449249789639e-01
-5.091707147878359319e-01 1.922110552763819369e+00 8.005843105500951573e-01
-5.222263741413700755e-01 1.944723618090452355e+00 7.998293312256110621e-01
-5.352820334949043302e-01 1.967336683417085785e+00 7.990687790323404149e-01
-5.483376928484388069e-01 1.989949748743718771e+00 7.983325717322109494e-01
-5.613933522019728395e-01 2.012562814070351980e+00 7.976494321627696227e-01
-5.744490115555070942e-01 2.035175879396985188e+00 7.970458845772879775e-01
-5.875046709090413488e-01 2.057788944723617952e+00 7.965453234484095590e-01
-6.005603302625757145e-01 2.080402010050251604e+00 7.961671882399736777e-01
-6.136159896161099692e-01 2.103015075376884369e+00 7.959262744306558890e-01
-6.266716489696440018e-01 2.125628140703517577e+00 7.958322067126093469e-01
-6.397273083231784785e-01 2.148241206030150785e+00 7.958890949012185079e-01
-6.527829676767126221e-01 2.170854271356783993e+00 7.960953868353795038e-01
-6.658386270302468768e-01 2.193467336683417201e+00 7.964439256196612638e-01
-6.788942863837812425e-01 2.216080402010050410e+00 7.969222111949324505e-01
-6.919499457373153861e-01 2.238693467336683618e+00 7.975128586864125291e-01
-7.050056050908496408e-01 2.261306532663316826e+00 7.981942385510634175e-01
-7.180612644443838954e-01 2.283919597989949590e+00 7.989412765219641166e-01
-7.311169237979181501e-01 2.306532663316583243e+00 7.997263850141484998e-01
-7.441725831514524048e-01 2.329145728643216451e+00 8.005204922857162009e-01
-7.572282425049866594e-01 2.351758793969849215e+00 8.012941314812371818e-01
-7.702839018585209141e-01 2.374371859296482423e+00 8.020185489205557960e-01
-7.833395612120550577e-01 2.396984924623115631e+00 8.026667897806146756e-01
-7.963952205655894234e-01 2.419597989949748840e+00 8.032147197345073097e-01
-8.094508799191236781e-01 2.442211055276382048e+00 8.036419431760217780e-01
-8.225065392726578217e-01 2.464824120603015256e+00 8.039325823140718308e-01
-8.355621986261922984e-01 2.487437185929648464e+00 8.040758865439040504e-01
-8.486178579797265531e-01 2.510050251256281229e+00 8.040666478990858845e-01
-8.616735173332606967e-01 2.532663316582914437e+00 8.039054058097726552e-01
-8.747291766867950624e-01 2.555276381909548089e+00 8.035984325405340911e-01
-8.877848360403292061e-01 2.577889447236181297e+00 8.031574992224526088e-01
-9.008404953938634607e-01 2.600502512562814061e+00 8.025994309769386437e-01
-9.138961547473977154e-01 2.623115577889447270e+00 8.019454678971024153e-01
-9.269518141009319701e-01 2.645728643216080922e+00 8.012204562637164074e-01
-9.400074734544662247e-01 2.668341708542713686e+00 8.004519010126229794e-01
-9.530631328080003684e-01 2.690954773869346450e+00 7.996689158674333830e-01
-9.661187921615347340e-01 2.713567839195980103e+00 7.989011114889308374e-01
-9.791744515150690997e-01 2.736180904522613311e+00 7.981774643180800100e-01
-9.922301108686032434e-01 2.758793969849246075e+00 7.975252094202198716e-01
-1.005285770222137387e+00 2.781407035175879283e+00 7.969687995635302835e-01
-1.018341429575671420e+00 2.804020100502512491e+00 7.965289700463137335e-01
-1.031397088929205896e+00 2.826633165829146144e+00 7.962219445529566952e-01
-1.044452748282740373e+00 2.849246231155778908e+00 7.960588117555379428e-01
-1.057508407636274406e+00 2.871859296482413004e+00 7.960450957244044057e-01
-1.070564066989808660e+00 2.894472361809045324e+00 7.961805357425915108e-01
-1.083619726343342915e+00 2.917085427135678533e+00 7.964590831368316692e-01
-1.096675385696877170e+00 2.939698492462311297e+00 7.968691145553193911e-01
-1.109731045050411424e+00 2.962311557788945393e+00 7.973938530514561585e-01
-1.122786704403945901e+00 2.984924623115578157e+00 7.980119806722184572e-01
-1.135842363757479712e+00 3.007537688442210921e+00 7.986984192739076116e-01
-1.148898023111014188e+00 3.030150753768844130e+00 7.994252502377201530e-01
-1.161953682464548443e+00 3.052763819095477782e+00 8.001627388328852453e-01
-1.175009341818082698e+00 3.075376884422110990e+00 8.008804253303500875e-01
-1.188065001171617174e+00 3.097989949748743754e+00 8.015482427107153418e-01
-1.201120660525151207e+00 3.120603015075376518e+00 8.021376199920300376e-01
-1.214176319878685240e+00 3.143216080402010615e+00 8.026225308330338093e-01
-1.227231979232219716e+00 3.165829145728643379e+00 8.029804491054586268e-01
-1.240287638585753971e+00 3.188442211055276143e+00 8.031931764918028849e-01
-1.253343297939288004e+00 3.211055276381910240e+00 8.032475117302040335e-01
-1.266398957292822258e+00 3.233668341708543004e+00 8.031357367389736490e-01
-1.279454616646356735e+00 3.256281407035176212e+00 8.028559013243181663e-01
-1.292510275999890768e+00 3.278894472361808976e+00 8.024118952962062679e-01
-1.305565935353425244e+00 3.301507537688442628e+00 8.018133043614744659e-01
-1.318621594706959499e+00 3.324120603015075837e+00 8.010750538894396700e-01
-1.331677254060493754e+00 3.346733668341708601e+00 8.002168523056125693e-01
-1.344732913414027786e+00 3.369346733668341365e+00 7.992624532142128535e-01
-1.357788572767562263e+00 3.391959798994975461e+00 7.982387621350999218e-01
-1.370844232121096296e+00 3.414572864321608225e+00 7.971748197311769868e-01
-1.383899891474630772e+00 3.437185929648240990e+00 7.961006983812038973e-01
-1.396955550828165027e+00 3.459798994974875086e+00 7.950463527271528497e-01
-1.410011210181699060e+00 3.482412060301507850e+00 7.940404672325219737e-01
-1.423066869535233314e+00 3.505025125628141058e+00 7.931093447039154753e-01
-1.436122528888767791e+00 3.527638190954773822e+00 7.922758790724617750e-01
-1.449178188242301824e+00 3.550251256281407475e+00 7.915586534740055580e-01
-1.462233847595836300e+00 3.572864321608040683e+00 7.909712008320410881e-01
-1.475289506949370333e+00 3.595477386934673447e+00 7.905214588172778667e-01
-1.488345166302904587e+00 3.618090452261306211e+00 7.902114443739979288e-01
-1.501400825656439064e+00 3.640703517587940308e+00 7.900371651651429961e-01
-1.514456485009973319e+00 3.663316582914573072e+00 7.899887765489155278e-01
-1.527512144363507574e+00 3.685929648241205836e+00 7.900509833607558541e-01
-1.540567803717041606e+00 3.708542713567839044e+00 7.902036761757847971e-01
-1.553623463070575639e+00 3.731155778894472697e+00 7.904227822349267907e-01
-1.566679122424110115e+00 3.753768844221105905e+00 7.906813022127540114e-01
-1.579734781777644592e+00 3.776381909547738669e+00 7.909504958638958749e-01
-1.592790441131178625e+00 3.798994974874372321e+00 7.912011726657304234e-01
-1.605846100484712879e+00 3.821608040201005529e+00 7.914050382002966177e-01
-1.618901759838247134e+00 3.844221105527638294e+00 7.915360434581630855e-01
-1.631957419191781389e+00 3.866834170854271058e+00 7.915716827050893745e-01
-1.645013078545315643e+00 3.889447236180905154e+00 7.914941861538160595e-01
-1.658068737898850120e+00 3.912060301507537918e+00 7.912915564657807543e-01
-1.671124397252383931e+00 3.934673366834170682e+00 7.909584030159969581e-01
-1.684180056605918407e+00 3.957286432160803891e+00 7.904965347404834253e-01
-1.697235715959452662e+00 3.979899497487437543e+00 7.899152810117232582e-01
-1.710291375312986917e+00 4.002512562814070307e+00 7.892315200346730064e-01
-1.723347034666521393e+00 4.025125628140703071e+00 7.884694053361382959e-01
-1.736402694020055426e+00 4.047738693467336724e+00 7.876597925936777989e-01
-1.749458353373589459e+00 4.070351758793970376e+00 7.868393808429341441e-01
-1.762514012727123935e+00 4.092964824120603140e+00 7.860495935284754765e-01
-1.775569672080658412e+00 4.115577889447235904e+00 7.853352354466007768e-01
-1.788625331434192445e+00 4.138190954773869557e+00 7.847429709244254648e-01
-1.801680990787726477e+00 4.160804020100503209e+00 7.843196761951035656e-01
-1.814736650141260954e+00 4.183417085427135973e+00 7.841107245415539495e-01
-1.827792309494795209e+00 4.206030150753768737e+00 7.841582661525170472e-01
-1.840847968848329463e+00 4.228643216080402389e+00 7.844995656223269220e-01
-1.853903628201863940e+00 4.251256281407035154e+00 7.851654585879610515e-01
-1.866959287555397751e+00 4.273869346733667918e+00 7.861789851943624674e-01
-1.880014946908932227e+00 4.296482412060301570e+00 7.875542520709142291e-01
-1.893070606262466482e+00 4.319095477386935222e+00 7.892955665373606600e-01
-1.906126265616000737e+00 4.341708542713567986e+00 7.913968771631828547e-01
-1.919181924969534991e+00 4.364321608040201639e+00 7.938415439687522834e-01
-1.932237584323069246e+00 4.386934673366833515e+00 7.966024499113377733e-01
-1.945293243676603279e+00 4.409547738693468055e+00 7.996424532998190893e-01
-1.958348903030137755e+00 4.432160804020100819e+00 8.029151688879456739e-01
-1.971404562383672232e+00 4.454773869346734472e+00 8.063660540506700780e-01
-1.984460221737206265e+00 4.477386934673367236e+00 8.099337660612105916e-01
-1.997515881090740741e+00 4.500000000000000000e+00 8.135517474186632070e-01
-2.010571540444274330e+00 4.522613065326632764e+00 8.171499887260194050e-01
-2.023627199797808807e+00 4.545226130653266416e+00 8.206569130143480661e-01
-2.036682859151343283e+00 4.567839195979900069e+00 8.240013218022630426e-01
-2.049738518504877760e+00 4.590452261306532833e+00 8.271143416441113505e-01
-2.062794177858411793e+00 4.613065326633166485e+00 8.299313104520871232e-01
-2.075849837211945825e+00 4.635678391959798361e+00 8.323935454013833279e-01
-2.088905496565480302e+00 4.658291457286432902e+00 8.344499386027912635e-01
-2.101961155919014335e+00 4.680904522613065666e+00 8.360583327574307999e-01
-2.115016815272548811e+00 4.703517587939699318e+00 8.371866364511014735e-01
-2.128072474626082844e+00 4.726130653266332082e+00 8.378136473243696924e-01
-2.141128133979617321e+00 4.748743718592964846e+00 8.379295607685212088e-01
-2.154183793333151353e+00 4.771356783919597611e+00 8.375361517340788042e-01
-2.167239452686685830e+00 4.793969849246232151e+00 8.366466273821492328e-01
-2.180295112040219863e+00 4.816582914572864915e+00 8.352851583503851929e-01
-2.193350771393754339e+00 4.839195979899497679e+00 8.334861060500921015e-01
-2.206406430747288372e+00 4.861809045226130443e+00 8.312929723851097963e-01
-2.219462090100822849e+00 4.884422110552764096e+00 8.287571063391193649e-01
-2.232517749454357325e+00 4.907035175879397748e+00 8.259362087993611379e-01
-2.245573408807891358e+00 4.929648241206030512e+00 8.228926825891319519e-01
-2.258629068161425835e+00 4.952261306532664165e+00 8.196918788238902742e-01
-2.271684727514959423e+00 4.974874371859296929e+00 8.164002932808340773e-01
-2.284740386868494344e+00 4.997487437185929693e+00 8.130837674153554850e-01
-2.297796046222028377e+00 5.020100502512562457e+00 8.098057479485507582e-01
3.133358244848220009e-01 5.427135678391959983e-01 8.034031760717982307e-01
3.002801651312877462e-01 5.653266331658290955e-01 8.006151027051289226e-01
2.872245057777535471e-01 5.879396984924623037e-01 7.980060209454198361e-01
2.741688464242192924e-01 6.105527638190955120e-01 7.956162115963758552e-01
2.611131870706850377e-01 6.331658291457287202e-01 7.934779231036954705e-01
2.480575277171507831e-01 6.557788944723618174e-01 7.916147699187243703e-01
2.350018683636165284e-01 6.783919597989950256e-01 7.900414137606094345e-01
2.219462090100822460e-01 7.010050251256281229e-01 7.887635330029987291e-01
2.088905496565479913e-01 7.236180904522614421e-01 7.877780759326952209e-01
1.958348903030137367e-01 7.462311557788945393e-01 7.870737842886424973e-01
1.827792309494795098e-01 7.688442211055277475e-01 7.866319646106680885e-01
1.697235715959452551e-01 7.914572864321608447e-01 7.864274768208991961e-01
1.566679122424110004e-01 8.140703517587940530e-01 7.864299024189668197e-01
1.436122528888767458e-01 8.366834170854271502e-01 7.866048489547259326e-01
1.305565935353424911e-01 8.592964824120602474e-01 7.869153432650263236e-01
1.175009341818082642e-01 8.819095477386934556e-01 7.873232634855761303e-01
1.044452748282739957e-01 9.045226130653266639e-01 7.877907591740512805e-01
9.138961547473974101e-02 9.271356783919597611e-01 7.882816100367970868e-01
7.833395612120547247e-02 9.497487437185929693e-01 7.887624766978380553e-01
6.527829676767124556e-02 9.723618090452261775e-01 7.892040015733362557e-01
5.222263741413698396e-02 9.949748743718593857e-01 7.895817240374279899e-01
3.916697806060272236e-02 1.017587939698492594e+00 7.898767814460495584e-01
2.611131870706845728e-02 1.040201005025125802e+00 7.900763759323468083e-01
1.305565935353422864e-02 1.062814070351758788e+00 7.901739958704400157e-01
0.000000000000000000e+00 1.085427135678391997e+00 7.901693901689806898e-01
-1.305565935353426334e-02 1.108040201005025205e+00 7.900683027387183088e-01
-2.611131870706852667e-02 1.130653266331658413e+00 7.898819832226792181e-01
-3.916697806060278481e-02 1.153266331658291621e+00 7.896264980497841313e-01
-5.222263741413705335e-02 1.175879396984924607e+00 7.893218727759416797e-01
-6.527829676767124556e-02 1.198492462311557816e+00 7.889911022632768445e-01
-7.833395612120550022e-02 1.221105527638191024e+00 7.886590693298828336e-01
-9.138961547473983815e-02 1.243718592964824232e+00 7.883514149569101903e-01
-1.044452748282740373e-01 1.266331658291457440e+00 7.880934039140067293e-01
-1.175009341818082920e-01 1.288944723618090649e+00 7.879088287747557651e-01
-1.305565935353425466e-01 1.311557788944723413e+00 7.878189928237669948e-01
-1.436122528888768290e-01 1.334170854271356843e+00 7.878418084497214036e-01
-1.566679122424110837e-01 1.356783919597990051e+00 7.879910424684942738e-01
-1.697235715959452829e-01 1.379396984924623037e+00 7.882757336630332734e-01
-1.827792309494795375e-01 1.402010050251256246e+00 7.886998009261658726e-01
-1.958348903030137922e-01 1.424623115577889454e+00 7.892618530296440227e-01
-2.088905496565480746e-01 1.447236180904522884e+00 7.899552035020289686e-01
-2.219462090100823293e-01 1.469849246231155648e+00 7.907680866562605271e-01
-2.350018683636165839e-01 1.492462311557789079e+00 7.916840637236526312e-01
-2.480575277171507831e-01 1.515075376884422065e+00 7.926826015564799599e-01
-2.611131870706850933e-01 1.537688442211055495e+00 7.937398006547223828e-01
-2.741688464242194034e-01 1.560301507537688481e+00 7.948292445143395613e-01
-2.872245057777535471e-01 1.582914572864321689e+00 7.959229386046005050e-01
-3.002801651312878572e-01 1.605527638190954898e+00 7.969923047393581150e-01
-3.133358244848220009e-01 1.628140703517588106e+00 7.980091952507206710e-01
-3.263914838383564221e-01 1.650753768844221314e+00 7.989468912047958948e-01
-3.394471431918905657e-01 1.673366834170854300e+00 7.997810498854447392e-01
-3.525028025454248204e-01 1.695979899497487731e+00 8.004905688504638794e-01
-3.655584618989590751e-01 1.718592964824120939e+00 8.010583369465392733e-01
-3.786141212524933297e-01 1.741206030150753925e+00 8.014718466438466304e-01
-3.916697806060275844e-01 1.763819095477387133e+00 8.017236467893672502e-01
-4.047254399595617280e-01 1.786432160804019897e+00 8.018116202359286682e-01
-4.177810993130961492e-01 1.809045226130653328e+00 8.017390766258912782e-01
-4.308367586666304039e-01 1.831658291457286536e+00 8.015146567289828106e-01
-4.438924180201644920e-01 1.854271356783919744e+00 8.011520509807976698e-01
-4.569480773736989132e-01 1.876884422110552952e+00 8.006695410648181355e-01
-4.700037367272330568e-01 1.899497487437185939e+00 8.000893793473017324e-01
-4.830593960807673115e-01 1.922110552763819147e+00 7.994370265325159153e-01
-4.961150554343016772e-01 1.944723618090452577e+00 7.987402728813995934e-01
-5.091707147878358208e-01 1.967336683417085341e+00 7.980282725642399155e-01
-5.222263741413700755e-01 1.989949748743718771e+00 7.973305240450276887e-01
-5.352820334949044412e-01 2.012562814070351980e+00 7.966758316886913827e-01
-5.483376928484385848e-01 2.035175879396985188e+00 7.960912849337955510e-01
-5.613933522019728395e-01 2.057788944723618396e+00 7.956012913049905766e-01
-5.744490115555070942e-01 2.080402010050251160e+00 7.952266982102195181e-01
-5.875046709090413488e-01 2.103015075376884369e+00 7.949840358777130467e-01
-6.005603302625757145e-01 2.125628140703517577e+00 7.948849099824879527e-01
-6.136159896161097471e-01 2.148241206030150785e+00 7.949355675841879298e-01
-6.266716489696442238e-01 2.170854271356783993e+00 7.951366540878817002e-01
-6.397273083231783675e-01 2.193467336683417201e+00 7.954831722325417243e-01
-6.527829676767126221e-01 2.216080402010050410e+00 7.959646468348178239e-01
-6.658386270302469878e-01 2.238693467336683618e+00 7.965654914288695654e-01
-6.788942863837811315e-01 2.261306532663316382e+00 7.972655653314342228e-01
-6.919499457373153861e-01 2.283919597989950034e+00 7.980409023236123556e-01
-7.050056050908496408e-01 2.306532663316582799e+00 7.988645853764358984e-01
-7.180612644443838954e-01 2.329145728643216451e+00 7.997077359429666243e-01
-7.311169237979181501e-01 2.351758793969849215e+00 8.005405815559227811e-01
-7.441725831514524048e-01 2.374371859296482423e+00 8.013335620278090321e-01
-7.572282425049866594e-01 2.396984924623115631e+00 8.020584326203166192e-01
-7.702839018585208031e-01 2.419597989949748840e+00 8.026893222408133521e-01
-7.833395612120551688e-01 2.442211055276382048e+00 8.032037060779084747e-01
-7.963952205655894234e-01 2.464824120603015700e+00 8.035832550758126303e-01
-8.094508799191235671e-01 2.487437185929648464e+00 8.038145291673894910e-01
-8.225065392726580438e-01 2.510050251256281229e+00 8.038894870689061722e-01
-8.355621986261922984e-01 2.532663316582914881e+00 8.038057924544427246e-01
-8.486178579797263311e-01 2.555276381909547645e+00 8.035669041920358024e-01
-8.616735173332608078e-01 2.577889447236181297e+00 8.031819467151977143e-01
-8.747291766867949514e-01 2.600502512562814061e+00 8.026653651763907549e-01
-8.877848360403292061e-01 2.623115577889447270e+00 8.020363784287943831e-01
-9.008404953938634607e-01 2.645728643216080922e+00 8.013182507624879714e-01
-9.138961547473977154e-01 2.668341708542713686e+00 8.005374103577768130e-01
-9.269518141009319701e-01 2.690954773869346450e+00 7.997224483267015849e-01
-9.400074734544661137e-01 2.713567839195980103e+00 7.989030367591579695e-01
-9.530631328080004794e-01 2.736180904522613311e+00 7.981088071982990195e-01
-9.661187921615348451e-01 2.758793969849246075e+00 7.973682323337140110e-01
-9.791744515150689887e-01 2.781407035175879283e+00 7.967075533834647727e-01
-9.922301108686031323e-01 2.804020100502512491e+00 7.961497936708217260e-01
-1.005285770222137165e+00 2.826633165829146144e+00 7.957138953888841515e-01
-1.018341429575671642e+00 2.849246231155778908e+00 7.954140116472075972e-01
-1.031397088929206118e+00 2.871859296482412116e+00 7.952589798218456796e-01
-1.044452748282740151e+00 2.894472361809045768e+00 7.952519952377632428e-01
-1.057508407636274406e+00 2.917085427135678533e+00 7.953904965831580798e-01
-1.070564066989808660e+00 2.939698492462311297e+00 7.956662664881457570e-01
-1.083619726343342915e+00 2.962311557788944949e+00 7.960657426985200402e-01
-1.096675385696877170e+00 2.984924623115578157e+00 7.965705275339234337e-01
-1.109731045050411646e+00 3.007537688442210921e+00 7.971580761147749605e-01
-1.122786704403945457e+00 3.030150753768844130e+00 7.978025374218551402e-01
-1.135842363757479934e+00 3.052763819095477338e+00 7.984757168290337326e-01
-1.148898023111014188e+00 3.075376884422110990e+00 7.991481244949820706e-01
-1.161953682464548443e+00 3.097989949748743754e+00 7.997900710409533431e-01
-1.175009341818082698e+00 3.120603015075376963e+00 8.003727703597974807e-01
-1.188065001171616952e+00 3.143216080402010171e+00 8.008694092309120993e-01
-1.201120660525150985e+00 3.165829145728643379e+00 8.012561446462937997e-01
-1.214176319878685462e+00 3.188442211055276143e+00 8.015129923309883830e-01
-1.227231979232219938e+00 3.211055276381909795e+00 8.016245737741225508e-01
-1.240287638585753971e+00 3.233668341708543004e+00 8.015806940455711960e-01
-1.253343297939288004e+00 3.256281407035176212e+00 8.013767285975779142e-01
-1.266398957292822480e+00 3.278894472361808976e+00 8.010138039523401199e-01
-1.279454616646356735e+00 3.301507537688442184e+00 8.004987644449527151e-01
-1.292510275999890990e+00 3.324120603015075837e+00 7.998439247973695432e-01
-1.305565935353425466e+00 3.346733668341709045e+00 7.990666160015560404e-01
-1.318621594706959499e+00 3.369346733668341809e+00 7.981885395396298710e-01
-1.331677254060493754e+00 3.391959798994975017e+00 7.972349521146875340e-01
-1.344732913414028008e+00 3.414572864321608225e+00 7.962337095623156502e-01
-1.357788572767562263e+00 3.437185929648241878e+00 7.952142042250351928e-01
-1.370844232121096518e+00 3.459798994974874642e+00 7.942062345848854843e-01
-1.383899891474630994e+00 3.482412060301507850e+00 7.932388491743568304e-01
-1.396955550828164805e+00 3.505025125628141058e+00 7.923392085688110154e-01
-1.410011210181699282e+00 3.527638190954774267e+00 7.915315094922652506e-01
-1.423066869535233758e+00 3.550251256281407031e+00 7.908360136798587847e-01
-1.436122528888767791e+00 3.572864321608040683e+00 7.902682211262773704e-01
-1.449178188242302268e+00 3.595477386934673891e+00 7.898382227608168327e-01
-1.462233847595836300e+00 3.618090452261306211e+00 7.895502615393280577e-01
-1.475289506949370333e+00 3.640703517587939864e+00 7.894025236051341876e-01
-1.488345166302904810e+00 3.663316582914573072e+00 7.893871727782160175e-01
-1.501400825656439286e+00 3.685929648241206724e+00 7.894906324708393930e-01
-1.514456485009973319e+00 3.708542713567839488e+00 7.896941095292231427e-01
-1.527512144363507574e+00 3.731155778894472252e+00 7.899743448293217174e-01
-1.540567803717041606e+00 3.753768844221105905e+00 7.903045660941394601e-01
-1.553623463070576083e+00 3.776381909547739113e+00 7.906556097383613535e-01
-1.566679122424110338e+00 3.798994974874371877e+00 7.909971709584220356e-01
-1.579734781777644592e+00 3.821608040201005529e+00 7.912991351173170873e-01
-1.592790441131178625e+00 3.844221105527638294e+00 7.915329390211861549e-01
-1.605846100484713102e+00 3.866834170854271502e+00 7.916729081839626314e-01
-1.618901759838247134e+00 3.889447236180904710e+00 7.916975157864515333e-01
-1.631957419191781611e+00 3.912060301507537918e+00 7.915905108302326854e-01
-1.645013078545316088e+00 3.934673366834171571e+00 7.913418669457098487e-01
-1.658068737898849898e+00 3.957286432160804335e+00 7.909485093240073983e-01
-1.671124397252384153e+00 3.979899497487437099e+00 7.904147850989221569e-01
-1.684180056605918629e+00 4.002512562814070307e+00 7.897526519176925053e-01
-1.697235715959452662e+00 4.025125628140703959e+00 7.889815700445282909e-01
-1.710291375312987139e+00 4.047738693467336724e+00 7.881280947171104279e-01
-1.723347034666521393e+00 4.070351758793969488e+00 7.872251771624306782e-01
-1.736402694020055426e+00 4.092964824120603140e+00 7.863111941940472693e-01
-1.749458353373589903e+00 4.115577889447236792e+00 7.854287371805729334e-01
-1.762514012727124157e+00 4.138190954773869557e+00 7.846232009418183662e-01
-1.775569672080658412e+00 4.160804020100503209e+00 7.839412213867442691e-01
-1.788625331434192445e+00 4.183417085427135973e+00 7.834290171121746083e-01
-1.801680990787726921e+00 4.206030150753768737e+00 7.831306944683761317e-01
-1.814736650141260954e+00 4.228643216080402389e+00 7.830865775930604400e-01
-1.827792309494795431e+00 4.251256281407035154e+00 7.833316245429647884e-01
-1.840847968848329685e+00 4.273869346733668806e+00 7.838939879358560736e-01
-1.853903628201863718e+00 4.296482412060301570e+00 7.847937735770319501e-01
-1.866959287555397973e+00 4.319095477386934334e+00 7.860420435952936158e-01
-1.880014946908932449e+00 4.341708542713567986e+00 7.876401019452831109e-01
-1.893070606262466482e+00 4.364321608040201639e+00 7.895790901022119446e-01
-1.906126265616000959e+00 4.386934673366834403e+00 7.918399097852903967e-01
-1.919181924969534991e+00 4.409547738693467167e+00 7.943934780303746335e-01
-1.932237584323069246e+00 4.432160804020100819e+00 7.972013083331460637e-01
-1.945293243676603501e+00 4.454773869346733584e+00 8.002164003348209986e-01
-1.958348903030137977e+00 4.477386934673367236e+00 8.033844100296997359e-01
-1.971404562383672232e+00 4.500000000000000000e+00 8.066450631023032170e-01
-1.984460221737206487e+00 4.522613065326633652e+00 8.099337660610218537e-01
-1.997515881090740297e+00 4.545226130653266416e+00 8.131833635704625030e-01
-2.010571540444274774e+00 4.567839195979899181e+00 8.163259859706969435e-01
-2.023627199797809251e+00 4.590452261306532833e+00 8.192949285098857226e-01
-2.036682859151343727e+00 4.613065326633166485e+00 8.220265033360001361e-01
-2.049738518504877760e+00 4.635678391959799249e+00 8.244618067529213556e-01
-2.062794177858411793e+00 4.658291457286432014e+00 8.265483475419499459e-01
-2.075849837211945825e+00 4.680904522613065666e+00 8.282414871217989027e-01
-2.088905496565480302e+00 4.703517587939698430e+00 8.295056487619385521e-01
-2.101961155919014779e+00 4.726130653266332082e+00 8.303152607322196177e-01
-2.115016815272548811e+00 4.748743718592964846e+00 8.306554068958541537e-01
-2.128072474626082844e+00 4.771356783919597611e+00 8.305221675456668784e-01
-2.141128133979617321e+00 4.793969849246231263e+00 8.299226429499825253e-01
-2.154183793333151797e+00 4.816582914572864915e+00 8.288746618198349347e-01
-2.167239452686685830e+00 4.839195979899497679e+00 8.274061864467447958e-01
-2.180295112040219863e+00 4.861809045226131332e+00 8.255544353175870986e-01
-2.193350771393754339e+00 4.884422110552764096e+00 8.233647523375585697e-01
-2.206406430747288816e+00 4.907035175879397748e+00 8.208892591558020202e-01
-2.219462090100822849e+00 4.929648241206030512e+00 8.181853332913112675e-01
-2.232517749454357325e+00 4.952261306532663276e+00 8.153139596318131899e-01
-2.245573408807891802e+00 4.974874371859296929e+00 8.123380062930330991e-01
-2.258629068161425391e+00 4.997487437185929693e+00 8.093204776859015404e-01
-2.271684727514959867e+00 5.020100502512562457e+00 8.063227978909818239e-01
-2.284740386868494344e+00 5.042713567839196998e+00 8.034031760717982307e-01
3.263914838383563111e-01 5.653266331658290955e-01 7.977024164627147806e-01
3.133358244848220009e-01 5.879396984924623037e-01 7.952939412157945531e-01
3.002801651312878017e-01 6.105527638190955120e-01 7.930858274342594827e-01
2.872245057777535471e-01 6.331658291457286092e-01 7.911117363989276230e-01
2.741688464242192924e-01 6.557788944723618174e-01 7.893971711574810923e-01
2.611131870706850377e-01 6.783919597989950256e-01 7.879590394607267623e-01
2.480575277171507831e-01 7.010050251256281229e-01 7.868054972534664904e-01
2.350018683636165284e-01 7.236180904522613311e-01 7.859360732224032198e-01
2.219462090100822460e-01 7.462311557788945393e-01 7.853420655555058971e-01
2.088905496565479913e-01 7.688442211055277475e-01 7.850071930134732145e-01
1.958348903030137644e-01 7.914572864321608447e-01 7.849084739755217699e-01
1.827792309494795098e-01 8.140703517587940530e-01 7.850172996047112273e-01
1.697235715959452829e-01 8.366834170854271502e-01 7.853006609609989308e-01
1.566679122424110004e-01 8.592964824120602474e-01 7.857224850116907300e-01
1.436122528888767458e-01 8.819095477386934556e-01 7.862450312365315552e-01
1.305565935353425189e-01 9.045226130653265528e-01 7.868302990256325069e-01
1.175009341818082642e-01 9.271356783919598721e-01 7.874413963828329477e-01
1.044452748282739957e-01 9.497487437185928583e-01 7.880438225639835315e-01
9.138961547473974101e-02 9.723618090452261775e-01 7.886066211158898609e-01
7.833395612120550022e-02 9.949748743718592747e-01 7.891033651849371777e-01
6.527829676767124556e-02 1.017587939698492594e+00 7.895129437187106136e-01
5.222263741413698396e-02 1.040201005025125802e+00 7.898201250187122380e-01
3.916697806060272236e-02 1.062814070351758788e+00 7.900158827041073861e-01
2.611131870706849198e-02 1.085427135678391997e+00 7.900974781726262108e-01
1.305565935353426334e-02 1.108040201005025205e+00 7.900683027386892210e-01
0.000000000000000000e+00 1.130653266331658191e+00 7.899374914355140609e-01
-1.305565935353426334e-02 1.153266331658291621e+00 7.897193286497414810e-01
-2.611131870706852667e-02 1.175879396984924607e+00 7.894324730081700991e-01
-3.916697806060278481e-02 1.198492462311557816e+00 7.890990349951191307e-01
-5.222263741413698396e-02 1.221105527638191024e+00 7.887435454394248202e-01
-6.527829676767124556e-02 1.243718592964824232e+00 7.883918561280630621e-01
-7.833395612120556961e-02 1.266331658291457440e+00 7.880700153015410825e-01
-9.138961547473976876e-02 1.288944723618090649e+00 7.878031606547994947e-01
-1.044452748282740373e-01 1.311557788944723635e+00 7.876144707620672536e-01
-1.175009341818082920e-01 1.334170854271356843e+00 7.875242126807457943e-01
-1.305565935353425466e-01 1.356783919597990051e+00 7.875489190361913971e-01
-1.436122528888768290e-01 1.379396984924623037e+00 7.877007223571219630e-01
-1.566679122424110004e-01 1.402010050251256246e+00 7.879868680627568622e-01
-1.697235715959452829e-01 1.424623115577889454e+00 7.884094205599569971e-01
-1.827792309494795375e-01 1.447236180904522662e+00 7.889651696617960841e-01
-1.958348903030137922e-01 1.469849246231155648e+00 7.896457372552923015e-01
-2.088905496565480746e-01 1.492462311557789079e+00 7.904378770791871123e-01
-2.219462090100823293e-01 1.515075376884422065e+00 7.913239538548251240e-01
-2.350018683636165284e-01 1.537688442211055495e+00 7.922825820479145742e-01
-2.480575277171508386e-01 1.560301507537688481e+00 7.932893993965991486e-01
-2.611131870706850933e-01 1.582914572864321689e+00 7.943179461561743482e-01
-2.741688464242192924e-01 1.605527638190954898e+00 7.953406178799868886e-01
-2.872245057777535471e-01 1.628140703517588106e+00 7.963296575400626853e-01
-3.002801651312877462e-01 1.650753768844221092e+00 7.972581519151316076e-01
-3.133358244848221674e-01 1.673366834170854300e+00 7.981009974309088983e-01
-3.263914838383563111e-01 1.695979899497487509e+00 7.988358019910668517e-01
-3.394471431918905657e-01 1.718592964824120495e+00 7.994436917245509866e-01
-3.525028025454248204e-01 1.741206030150753925e+00 7.999099949096498685e-01
-3.655584618989590751e-01 1.763819095477386911e+00 8.002247795114214579e-01
-3.786141212524933297e-01 1.786432160804020342e+00 8.003832256626740582e-01
-3.916697806060274734e-01 1.809045226130653106e+00 8.003858198903714971e-01
-4.047254399595618390e-01 1.831658291457286536e+00 8.002383637860369658e-01
-4.177810993130961492e-01 1.854271356783919744e+00 7.999517959760077401e-01
-4.308367586666302373e-01 1.876884422110552952e+00 7.995418324910802399e-01
-4.438924180201646585e-01 1.899497487437185939e+00 7.990284367840412294e-01
-4.569480773736988022e-01 1.922110552763819147e+00 7.984351365125028632e-01
-4.700037367272330568e-01 1.944723618090452355e+00 7.977882096078620089e-01
-4.830593960807674225e-01 1.967336683417085785e+00 7.971157669078559049e-01
-4.961150554343015662e-01 1.989949748743718549e+00 7.964467625687229324e-01
-5.091707147878358208e-01 2.012562814070351980e+00 7.958099664380747784e-01
-5.222263741413701865e-01 2.035175879396985188e+00 7.952329344284241319e-01
-5.352820334949043302e-01 2.057788944723618396e+00 7.947410135808111731e-01
-5.483376928484385848e-01 2.080402010050251604e+00 7.943564178809056076e-01
-5.613933522019728395e-01 2.103015075376884369e+00 7.940974089612466980e-01
-5.744490115555070942e-01 2.125628140703517577e+00 7.939776126143603951e-01
-5.875046709090413488e-01 2.148241206030150785e+00 7.940054976235322304e-01
-6.005603302625754925e-01 2.170854271356783993e+00 7.941840379126963168e-01
-6.136159896161099692e-01 2.193467336683417201e+00 7.945105725951434605e-01
-6.266716489696440018e-01 2.216080402010050410e+00 7.949768713785198004e-01
-6.397273083231783675e-01 2.238693467336683618e+00 7.955694052154865803e-01
-6.527829676767127332e-01 2.261306532663316826e+00 7.962698143596314004e-01
-6.658386270302468768e-01 2.283919597989949590e+00 7.970555583972327440e-01
-6.788942863837811315e-01 2.306532663316583243e+00 7.979007256856468500e-01
-6.919499457373153861e-01 2.329145728643216007e+00 7.987769732383941390e-01
-7.050056050908496408e-01 2.351758793969849215e+00 7.996545627334011863e-01
-7.180612644443838954e-01 2.374371859296482423e+00 8.005034542262000619e-01
-7.311169237979181501e-01 2.396984924623115631e+00 8.012944165177614542e-01
-7.441725831514524048e-01 2.419597989949748840e+00 8.020001120919052484e-01
-7.572282425049865484e-01 2.442211055276382048e+00 8.025961151679980032e-01
-7.702839018585209141e-01 2.464824120603015256e+00 8.030618237077596921e-01
-7.833395612120551688e-01 2.487437185929648464e+00 8.033812300947461571e-01
-7.963952205655893124e-01 2.510050251256281229e+00 8.035435205255070379e-01
-8.094508799191236781e-01 2.532663316582914881e+00 8.035434797023649489e-01
-8.225065392726580438e-01 2.555276381909548089e+00 8.033816849338967225e-01
-8.355621986261920764e-01 2.577889447236181297e+00 8.030644819221802733e-01
-8.486178579797265531e-01 2.600502512562814061e+00 8.026037430081934820e-01
-8.616735173332606967e-01 2.623115577889446826e+00 8.020164171076928916e-01
-8.747291766867949514e-01 2.645728643216080922e+00 8.013238886511047099e-01
-8.877848360403292061e-01 2.668341708542713686e+00 8.005511702128447205e-01
-9.008404953938634607e-01 2.690954773869346450e+00 7.997259598813160064e-01
-9.138961547473977154e-01 2.713567839195980103e+00 7.988775995301512500e-01
-9.269518141009318590e-01 2.736180904522613311e+00 7.980359738097894118e-01
-9.400074734544662247e-01 2.758793969849246075e+00 7.972303917556661235e-01
-9.530631328080005904e-01 2.781407035175879727e+00 7.964884933426688018e-01
-9.661187921615347340e-01 2.804020100502512491e+00 7.958352221110598368e-01
-9.791744515150688777e-01 2.826633165829146144e+00 7.952919022194612220e-01
-9.922301108686030213e-01 2.849246231155778908e+00 7.948754540791540535e-01
-1.005285770222137387e+00 2.871859296482412116e+00 7.945977772777571557e-01
-1.018341429575671864e+00 2.894472361809045768e+00 7.944653230394830290e-01
-1.031397088929205896e+00 2.917085427135678533e+00 7.944788712561843269e-01
-1.044452748282740151e+00 2.939698492462311297e+00 7.946335194412456060e-01
-1.057508407636274406e+00 2.962311557788944949e+00 7.949188830985460807e-01
-1.070564066989808660e+00 2.984924623115578157e+00 7.953194992497586435e-01
-1.083619726343342915e+00 3.007537688442210921e+00 7.958154175003125941e-01
-1.096675385696877392e+00 3.030150753768844130e+00 7.963829563000452971e-01
-1.109731045050411202e+00 3.052763819095476894e+00 7.969955961915270448e-01
-1.122786704403945679e+00 3.075376884422110990e+00 7.976249770240095849e-01
-1.135842363757479934e+00 3.097989949748743754e+00 7.982419624908504430e-01
-1.148898023111014188e+00 3.120603015075376518e+00 7.988177330276808874e-01
-1.161953682464548443e+00 3.143216080402010615e+00 7.993248671489369128e-01
-1.175009341818082698e+00 3.165829145728643379e+00 7.997383717200001740e-01
-1.188065001171616730e+00 3.188442211055276143e+00 8.000366234379352459e-01
-1.201120660525151207e+00 3.211055276381909351e+00 8.002021868627021695e-01
-1.214176319878685684e+00 3.233668341708543004e+00 8.002224786029540349e-01
-1.227231979232219716e+00 3.256281407035176212e+00 8.000902525822219946e-01
-1.240287638585753971e+00 3.278894472361808976e+00 7.998038875279941395e-01
-1.253343297939288004e+00 3.301507537688441740e+00 7.993674647465529581e-01
-1.266398957292822258e+00 3.324120603015075837e+00 7.987906316561697029e-01
-1.279454616646356957e+00 3.346733668341708601e+00 7.980882542177532013e-01
-1.292510275999890990e+00 3.369346733668342697e+00 7.972798690792731735e-01
-1.305565935353425244e+00 3.391959798994975461e+00 7.963889536845925043e-01
-1.318621594706959277e+00 3.414572864321608225e+00 7.954420395337518102e-01
-1.331677254060493976e+00 3.437185929648240990e+00 7.944676999712672050e-01
-1.344732913414028008e+00 3.459798994974875086e+00 7.934954490862649035e-01
-1.357788572767562263e+00 3.482412060301507850e+00 7.925545923200938425e-01
-1.370844232121096962e+00 3.505025125628141058e+00 7.916730720109597108e-01
-1.383899891474630550e+00 3.527638190954773822e+00 7.908763522179499406e-01
-1.396955550828165027e+00 3.550251256281407475e+00 7.901863866627989452e-01
-1.410011210181699282e+00 3.572864321608040683e+00 7.896207114656340620e-01
-1.423066869535233314e+00 3.595477386934673447e+00 7.891917005494816229e-01
-1.436122528888768013e+00 3.618090452261307544e+00 7.889060162299370571e-01
-1.449178188242302268e+00 3.640703517587938975e+00 7.887642807383080656e-01
-1.462233847595836300e+00 3.663316582914573072e+00 7.887609864589428810e-01
-1.475289506949370333e+00 3.685929648241205836e+00 7.888846537629546907e-01
-1.488345166302905032e+00 3.708542713567839932e+00 7.891182358102609706e-01
-1.501400825656439286e+00 3.731155778894472697e+00 7.894397599285404299e-01
-1.514456485009973319e+00 3.753768844221105905e+00 7.898231855464388218e-01
-1.527512144363507574e+00 3.776381909547738669e+00 7.902394495547347963e-01
-1.540567803717041606e+00 3.798994974874372321e+00 7.906576617823577458e-01
-1.553623463070576305e+00 3.821608040201005529e+00 7.910464063689274239e-01
-1.566679122424110338e+00 3.844221105527638294e+00 7.913750995147842415e-01
-1.579734781777644592e+00 3.866834170854271058e+00 7.916153506579779453e-01
-1.592790441131178625e+00 3.889447236180905154e+00 7.917422727574909835e-01
-1.605846100484712879e+00 3.912060301507537918e+00 7.917356881613798469e-01
-1.618901759838247356e+00 3.934673366834170682e+00 7.915811795243150595e-01
-1.631957419191781611e+00 3.957286432160804779e+00 7.912709403332200964e-01
-1.645013078545315643e+00 3.979899497487437543e+00 7.908043866307561398e-01
-1.658068737898849898e+00 4.002512562814070307e+00 7.901885002348241205e-01
-1.671124397252384597e+00 4.025125628140703071e+00 7.894378838012340305e-01
-1.684180056605918629e+00 4.047738693467337612e+00 7.885745190660674586e-01
-1.697235715959452662e+00 4.070351758793970376e+00 7.876272310882608263e-01
-1.710291375312986917e+00 4.092964824120603140e+00 7.866308728201629741e-01
-1.723347034666520949e+00 4.115577889447235904e+00 7.856252553887133061e-01
-1.736402694020055648e+00 4.138190954773869557e+00 7.846538596142682565e-01
-1.749458353373589903e+00 4.160804020100503209e+00 7.837623731084061296e-01
-1.762514012727123935e+00 4.183417085427135973e+00 7.829971044138592795e-01
-1.775569672080657968e+00 4.206030150753768737e+00 7.824033307901974155e-01
-1.788625331434192667e+00 4.228643216080402389e+00 7.820236392049887408e-01
-1.801680990787726921e+00 4.251256281407035154e+00 7.818963207526548054e-01
-1.814736650141260954e+00 4.273869346733667918e+00 7.820538770803950879e-01
-1.827792309494795653e+00 4.296482412060302458e+00 7.825216935366779980e-01
-1.840847968848329241e+00 4.319095477386935222e+00 7.833169278476467268e-01
-1.853903628201863940e+00 4.341708542713567986e+00 7.844476554257467926e-01
-1.866959287555397973e+00 4.364321608040200751e+00 7.859123032454504720e-01
-1.880014946908932227e+00 4.386934673366834403e+00 7.876993939572782821e-01
-1.893070606262466926e+00 4.409547738693468055e+00 7.897876109610312279e-01
-1.906126265616000959e+00 4.432160804020100819e+00 7.921461839453890486e-01
-1.919181924969534991e+00 4.454773869346733584e+00 7.947355833440638007e-01
-1.932237584323069246e+00 4.477386934673367236e+00 7.975085016587418751e-01
-1.945293243676603945e+00 4.500000000000000000e+00 8.004110900213223800e-01
-1.958348903030137977e+00 4.522613065326632764e+00 8.033844100295215451e-01
-1.971404562383672232e+00 4.545226130653267305e+00 8.063660540503065910e-01
-1.984460221737206265e+00 4.567839195979900069e+00 8.092918820397247970e-01
-1.997515881090740297e+00 4.590452261306532833e+00 8.120978196026850116e-01
-2.010571540444275218e+00 4.613065326633165597e+00 8.147216605707735537e-01
-2.023627199797809251e+00 4.635678391959799249e+00 8.171048178030581033e-01
-2.036682859151343283e+00 4.658291457286432902e+00 8.191939681453320743e-01
-2.049738518504877316e+00 4.680904522613065666e+00 8.209425413939482885e-01
-2.062794177858411349e+00 4.703517587939698430e+00 8.223120085306628857e-01
-2.075849837211946269e+00 4.726130653266332082e+00 8.232729312156563672e-01
-2.088905496565480302e+00 4.748743718592964846e+00 8.238057423083822162e-01
-2.101961155919014335e+00 4.771356783919597611e+00 8.239012357703018319e-01
-2.115016815272548811e+00 4.793969849246231263e+00 8.235607534175263256e-01
-2.128072474626083288e+00 4.816582914572864915e+00 8.227960653572862215e-01
-2.141128133979617321e+00 4.839195979899497679e+00 8.216289502843463488e-01
-2.154183793333151353e+00 4.861809045226130443e+00 8.200904908639843338e-01
-2.167239452686685830e+00 4.884422110552764096e+00 8.182201079324507020e-01
-2.180295112040219863e+00 4.907035175879397748e+00 8.160643649673378075e-01
-2.193350771393754339e+00 4.929648241206030512e+00 8.136755810050493309e-01
-2.206406430747288372e+00 4.952261306532663276e+00 8.111102957231037802e-01
-2.219462090100822849e+00 4.974874371859296929e+00 8.084276346043588468e-01
-2.232517749454357325e+00 4.997487437185929693e+00 8.056876248357323078e-01
-2.245573408807890914e+00 5.020100502512562457e+00 8.029495137805994220e-01
-2.258629068161425835e+00 5.042713567839196109e+00 8.002701414579656003e-01
-2.271684727514959867e+00 5.065326633165829762e+00 7.977024164627150027e-01
3.394471431918905657e-01 5.879396984924624148e-01 7.926903006272676411e-01
3.263914838383563111e-01 6.105527638190955120e-01 7.906440130181368042e-01
3.133358244848220009e-01 6.331658291457287202e-01 7.888141904924476089e-01
3.002801651312878017e-01 6.557788944723620395e-01 7.872281875593797329e-01
2.872245057777535471e-01 6.783919597989951367e-01 7.859051652862211190e-01
2.741688464242192924e-01 7.010050251256282339e-01 7.848558116054419331e-01
2.611131870706850377e-01 7.236180904522614421e-01 7.840823377466354938e-01
2.480575277171507831e-01 7.462311557788945393e-01 7.835787466870307583e-01
2.350018683636165284e-01 7.688442211055277475e-01 7.833313603646030465e-01
2.219462090100822460e-01 7.914572864321608447e-01 7.833195837027866482e-01
2.088905496565480191e-01 8.140703517587941640e-01 7.835168755728806333e-01
1.958348903030137644e-01 8.366834170854272612e-01 7.838918899641865723e-01
1.827792309494795375e-01 8.592964824120604694e-01 7.844097451021738721e-01
1.697235715959452829e-01 8.819095477386936777e-01 7.850333742633140988e-01
1.566679122424110004e-01 9.045226130653268859e-01 7.857249097362236645e-01
1.436122528888767735e-01 9.271356783919599831e-01 7.864470508612827482e-01
1.305565935353425189e-01 9.497487437185930803e-01 7.871643683636965205e-01
1.175009341818082642e-01 9.723618090452262885e-01 7.878445002242581152e-01
1.044452748282739957e-01 9.949748743718593857e-01 7.884591989836290393e-01
9.138961547473976876e-02 1.017587939698492594e+00 7.889851964595142597e-01
7.833395612120550022e-02 1.040201005025125802e+00 7.894048591238795876e-01
6.527829676767124556e-02 1.062814070351758788e+00 7.897066155446587077e-01
5.222263741413698396e-02 1.085427135678392219e+00 7.898851460148157422e-01
3.916697806060275011e-02 1.108040201005025205e+00 7.899413334239182571e-01
2.611131870706852667e-02 1.130653266331658413e+00 7.898819832226060544e-01
1.305565935353426334e-02 1.153266331658291621e+00 7.897193286496982934e-01
0.000000000000000000e+00 1.175879396984924830e+00 7.894703449228266390e-01
-1.305565935353426334e-02 1.198492462311558038e+00 7.891559025637168157e-01
-2.611131870706852667e-02 1.221105527638191024e+00 7.887997952162720816e-01
-3.916697806060272236e-02 1.243718592964824232e+00 7.884276810555986836e-01
-5.222263741413698396e-02 1.266331658291457440e+00 7.880659790786782581e-01
-6.527829676767131495e-02 1.288944723618090649e+00 7.877407621774689117e-01
-7.833395612120550022e-02 1.311557788944724079e+00 7.874766879515956441e-01
-9.138961547473976876e-02 1.334170854271356843e+00 7.872960058089996105e-01
-1.044452748282740373e-01 1.356783919597990051e+00 7.872176751702836262e-01
-1.175009341818082920e-01 1.379396984924623037e+00 7.872566247214363155e-01
-1.305565935353425466e-01 1.402010050251256468e+00 7.874231768694189837e-01
-1.436122528888767458e-01 1.424623115577889454e+00 7.877226550878564382e-01
-1.566679122424110004e-01 1.447236180904522884e+00 7.881551849497420159e-01
-1.697235715959452829e-01 1.469849246231155648e+00 7.887156925856088074e-01
-1.827792309494795375e-01 1.492462311557789079e+00 7.893940973256338145e-01
-1.958348903030137922e-01 1.515075376884422287e+00 7.901756886122680568e-01
-2.088905496565480746e-01 1.537688442211055495e+00 7.910416711125336509e-01
-2.219462090100822460e-01 1.560301507537688481e+00 7.919698564939945395e-01
-2.350018683636165839e-01 1.582914572864321689e+00 7.929354757020316002e-01
-2.480575277171508386e-01 1.605527638190955120e+00 7.939120819019149788e-01
-2.611131870706850377e-01 1.628140703517588106e+00 7.948725116075093799e-01
-2.741688464242192924e-01 1.650753768844221314e+00 7.957898699574479373e-01
-2.872245057777534916e-01 1.673366834170854300e+00 7.966385056368874285e-01
-3.002801651312879128e-01 1.695979899497487731e+00 7.973949415678378561e-01
-3.133358244848220009e-01 1.718592964824120495e+00 7.980387291668472605e-01
-3.263914838383563111e-01 1.741206030150753925e+00 7.985531966350110089e-01
-3.394471431918905657e-01 1.763819095477387355e+00 7.989260653194762973e-01
-3.525028025454248204e-01 1.786432160804020342e+00 7.991499125653502844e-01
-3.655584618989590751e-01 1.809045226130653772e+00 7.992224645410133110e-01
-3.786141212524932187e-01 1.831658291457286536e+00 7.991467081297161101e-01
-3.916697806060275844e-01 1.854271356783919966e+00 7.989308169815431127e-01
-4.047254399595618390e-01 1.876884422110552952e+00 7.985878930436353107e-01
-4.177810993130959827e-01 1.899497487437186161e+00 7.981355311522911888e-01
-4.308367586666304039e-01 1.922110552763819147e+00 7.975952203885551262e-01
-4.438924180201644920e-01 1.944723618090452577e+00 7.969916016745340892e-01
-4.569480773736988022e-01 1.967336683417085341e+00 7.963516063262200406e-01
-4.700037367272331679e-01 1.989949748743718771e+00 7.957035047912646153e-01
-4.830593960807673115e-01 2.012562814070351536e+00 7.950758984108218241e-01
-4.961150554343015662e-01 2.035175879396985188e+00 7.944966895972175314e-01
-5.091707147878359319e-01 2.057788944723618396e+00 7.939920671856642853e-01
[truncated: 2,620,063 more chars]
