# Supplementary material for: Quantum anomalous Hall crystals in moiré bands with higher Chern number
Source: Nat Commun. 2025 Jul 25;16:6875. doi: 10.1038/s41467-025-62224-9 (PMC12297688; doi:10.1038/s41467-025-62224-9)
Supplement: Supplementary file 3 — Source Data [file 41467_2025_62224_MOESM3_ESM.zip › Fig2a.txt]

# Many-body energy spectrum for 2/3 filling of the C=2 band in TDBG in a 27 sites system. 1st column: momentum sectors. 2nd column: energies (meV)
1.000000000000000000e+00 1.638974086313623957e+00
1.000000000000000000e+00 2.633446774537816282e+00
1.000000000000000000e+00 2.872471799387113833e+00
1.000000000000000000e+00 3.370551040400414422e+00
1.000000000000000000e+00 3.432435917328177766e+00
1.000000000000000000e+00 3.512334584463729925e+00
1.000000000000000000e+00 3.638002856200017732e+00
1.000000000000000000e+00 3.705091154677802479e+00
1.000000000000000000e+00 3.763101384723398724e+00
1.000000000000000000e+00 3.952184760808933106e+00
1.000000000000000000e+00 3.987741258655859156e+00
1.000000000000000000e+00 4.102270434129565047e+00
1.000000000000000000e+00 4.153214315677900004e+00
1.000000000000000000e+00 4.217055152118660999e+00
1.000000000000000000e+00 4.285582827552417484e+00
2.000000000000000000e+00 1.412769941442775234e+00
2.000000000000000000e+00 2.410907026604462544e+00
2.000000000000000000e+00 3.358255046239349895e+00
2.000000000000000000e+00 3.375878387845176576e+00
2.000000000000000000e+00 3.548513157049342226e+00
2.000000000000000000e+00 3.568664105325296987e+00
2.000000000000000000e+00 3.639985404186887763e+00
2.000000000000000000e+00 3.691919200156235092e+00
2.000000000000000000e+00 3.812755197180081268e+00
2.000000000000000000e+00 3.842857259148843241e+00
2.000000000000000000e+00 3.936391939403677043e+00
2.000000000000000000e+00 4.006522838158360855e+00
2.000000000000000000e+00 4.084817468458453504e+00
2.000000000000000000e+00 4.177686904868494366e+00
2.000000000000000000e+00 4.218661158658875365e+00
3.000000000000000000e+00 2.446359402442396913e+00
3.000000000000000000e+00 2.764757177220360518e+00
3.000000000000000000e+00 3.042067084645481145e+00
3.000000000000000000e+00 3.191958127342530815e+00
3.000000000000000000e+00 3.310023567982511850e+00
3.000000000000000000e+00 3.514430653314548181e+00
3.000000000000000000e+00 3.607322224462734539e+00
3.000000000000000000e+00 3.662380891012645634e+00
3.000000000000000000e+00 3.773169432290899294e+00
3.000000000000000000e+00 3.852721850234473777e+00
3.000000000000000000e+00 3.888509472197796413e+00
3.000000000000000000e+00 4.026665667780832791e+00
3.000000000000000000e+00 4.108179959561482519e+00
3.000000000000000000e+00 4.143420818961004670e+00
3.000000000000000000e+00 4.248750986723194956e+00
4.000000000000000000e+00 1.411328306569885171e+00
4.000000000000000000e+00 2.435332553829425706e+00
4.000000000000000000e+00 3.318692291611341716e+00
4.000000000000000000e+00 3.471311646535752971e+00
4.000000000000000000e+00 3.542569324356492189e+00
4.000000000000000000e+00 3.576647554847369292e+00
4.000000000000000000e+00 3.604432416950373863e+00
4.000000000000000000e+00 3.713705855247980026e+00
4.000000000000000000e+00 3.786352122724935043e+00
4.000000000000000000e+00 3.886861923321816903e+00
4.000000000000000000e+00 3.949088260843581111e+00
4.000000000000000000e+00 4.030093778900578627e+00
4.000000000000000000e+00 4.102843943960920114e+00
4.000000000000000000e+00 4.153468088078170695e+00
4.000000000000000000e+00 4.195299809661435120e+00
5.000000000000000000e+00 2.449434774893546773e+00
5.000000000000000000e+00 2.699902169882506087e+00
5.000000000000000000e+00 3.057862527367888106e+00
5.000000000000000000e+00 3.275054390161585616e+00
5.000000000000000000e+00 3.401320776077625396e+00
5.000000000000000000e+00 3.522899877641663124e+00
5.000000000000000000e+00 3.644121916056349164e+00
5.000000000000000000e+00 3.727289842580375989e+00
5.000000000000000000e+00 3.778072598809785632e+00
5.000000000000000000e+00 3.871834950933987329e+00
5.000000000000000000e+00 3.979009849137980837e+00
5.000000000000000000e+00 4.008032631110467037e+00
5.000000000000000000e+00 4.079718721012483229e+00
5.000000000000000000e+00 4.136626184391104744e+00
5.000000000000000000e+00 4.206364043111960882e+00
6.000000000000000000e+00 1.623987004868780559e+00
6.000000000000000000e+00 2.574060940940057662e+00
6.000000000000000000e+00 2.882033239094198507e+00
6.000000000000000000e+00 3.137324158936195317e+00
6.000000000000000000e+00 3.403867528410216892e+00
6.000000000000000000e+00 3.513379913660486409e+00
6.000000000000000000e+00 3.604767565966625398e+00
6.000000000000000000e+00 3.703843709325980171e+00
6.000000000000000000e+00 3.794928992555242075e+00
6.000000000000000000e+00 3.853540045245807732e+00
6.000000000000000000e+00 3.931287309538078034e+00
6.000000000000000000e+00 3.974198594252442263e+00
6.000000000000000000e+00 4.123363917175140614e+00
6.000000000000000000e+00 4.137397164747596889e+00
6.000000000000000000e+00 4.242614585209025790e+00
7.000000000000000000e+00 2.446359402423752272e+00
7.000000000000000000e+00 2.764757177197793681e+00
7.000000000000000000e+00 3.042067084659521470e+00
7.000000000000000000e+00 3.191958127343241358e+00
7.000000000000000000e+00 3.310023567977424364e+00
7.000000000000000000e+00 3.514430653304600582e+00
7.000000000000000000e+00 3.607322224440508762e+00
7.000000000000000000e+00 3.662380891033109265e+00
7.000000000000000000e+00 3.773169432296811010e+00
7.000000000000000000e+00 3.852721850237230683e+00
7.000000000000000000e+00 3.888509472189554117e+00
7.000000000000000000e+00 4.026665667772164170e+00
7.000000000000000000e+00 4.108179959552870741e+00
7.000000000000000000e+00 4.143420818976949249e+00
7.000000000000000000e+00 4.248750986722853895e+00
8.000000000000000000e+00 1.623987004852182281e+00
8.000000000000000000e+00 2.574060940945429365e+00
8.000000000000000000e+00 2.882033239105084022e+00
8.000000000000000000e+00 3.137324158924258199e+00
8.000000000000000000e+00 3.403867528403992537e+00
8.000000000000000000e+00 3.513379913655739983e+00
8.000000000000000000e+00 3.604767565971883414e+00
8.000000000000000000e+00 3.703843709314668331e+00
8.000000000000000000e+00 3.794928992542651258e+00
8.000000000000000000e+00 3.853540045243619261e+00
8.000000000000000000e+00 3.931287309530745233e+00
8.000000000000000000e+00 3.974198594251333816e+00
8.000000000000000000e+00 4.123363917174515336e+00
8.000000000000000000e+00 4.137397164737592448e+00
8.000000000000000000e+00 4.242614585210645828e+00
9.000000000000000000e+00 1.127064125606125344e-02
9.000000000000000000e+00 2.651429097422777659e+00
9.000000000000000000e+00 2.856506658194575721e+00
9.000000000000000000e+00 2.909118203878193754e+00
9.000000000000000000e+00 2.970356481596354570e+00
9.000000000000000000e+00 3.195735210481785771e+00
9.000000000000000000e+00 3.385760373791327993e+00
9.000000000000000000e+00 3.439377379072197982e+00
9.000000000000000000e+00 3.491659713486967576e+00
9.000000000000000000e+00 3.616285063120727727e+00
9.000000000000000000e+00 3.699906351156727169e+00
9.000000000000000000e+00 3.732086586377477033e+00
9.000000000000000000e+00 3.941494969268006798e+00
9.000000000000000000e+00 3.977166825085248547e+00
9.000000000000000000e+00 4.127939272016675432e+00
1.000000000000000000e+01 1.616915912137187661e+00
1.000000000000000000e+01 2.594363219460831260e+00
1.000000000000000000e+01 2.872175937441170390e+00
1.000000000000000000e+01 3.170338937754337394e+00
1.000000000000000000e+01 3.423716400829590611e+00
1.000000000000000000e+01 3.529691872732939828e+00
1.000000000000000000e+01 3.696335983818983095e+00
1.000000000000000000e+01 3.767277900840724669e+00
1.000000000000000000e+01 3.820620830920120170e+00
1.000000000000000000e+01 3.885986738976640709e+00
1.000000000000000000e+01 3.906714209339611443e+00
1.000000000000000000e+01 4.031014742986741339e+00
1.000000000000000000e+01 4.090029864079156141e+00
1.000000000000000000e+01 4.214008141935806862e+00
1.000000000000000000e+01 4.243022486827470630e+00
1.100000000000000000e+01 1.412769941441212040e+00
1.100000000000000000e+01 2.410907026604576231e+00
1.100000000000000000e+01 3.358255046246597431e+00
1.100000000000000000e+01 3.375878387817380144e+00
1.100000000000000000e+01 3.548513157062330947e+00
1.100000000000000000e+01 3.568664105340616288e+00
1.100000000000000000e+01 3.639985404173557981e+00
1.100000000000000000e+01 3.691919200144042179e+00
1.100000000000000000e+01 3.812755197191023626e+00
1.100000000000000000e+01 3.842857259150974869e+00
1.100000000000000000e+01 3.936391939407599239e+00
1.100000000000000000e+01 4.006522838158218747e+00
1.100000000000000000e+01 4.084817468465615775e+00
1.100000000000000000e+01 4.177686904863463724e+00
1.100000000000000000e+01 4.218661158659642751e+00
1.200000000000000000e+01 2.449434774924071689e+00
1.200000000000000000e+01 2.699902169924115469e+00
1.200000000000000000e+01 3.057862527362800620e+00
1.200000000000000000e+01 3.275054390145498928e+00
1.200000000000000000e+01 3.401320776080552832e+00
1.200000000000000000e+01 3.522899877632056587e+00
1.200000000000000000e+01 3.644121916058395527e+00
1.200000000000000000e+01 3.727289842583189738e+00
1.200000000000000000e+01 3.778072598818937422e+00
1.200000000000000000e+01 3.871834950928530361e+00
1.200000000000000000e+01 3.979009849147956857e+00
1.200000000000000000e+01 4.008032631116378752e+00
1.200000000000000000e+01 4.079718721004695681e+00
1.200000000000000000e+01 4.136626184395197470e+00
1.200000000000000000e+01 4.206364043109630302e+00
1.300000000000000000e+01 1.411328306567781965e+00
1.300000000000000000e+01 2.435332553830079405e+00
1.300000000000000000e+01 3.318692291606453182e+00
1.300000000000000000e+01 3.471311646551697550e+00
1.300000000000000000e+01 3.542569324350012039e+00
1.300000000000000000e+01 3.576647554848904065e+00
1.300000000000000000e+01 3.604432416945797968e+00
1.300000000000000000e+01 3.713705855246956844e+00
1.300000000000000000e+01 3.786352122729255143e+00
1.300000000000000000e+01 3.886861923314285150e+00
1.300000000000000000e+01 3.949088260864698441e+00
1.300000000000000000e+01 4.030093778896969070e+00
1.300000000000000000e+01 4.102843943960721163e+00
1.300000000000000000e+01 4.153468088081240239e+00
1.300000000000000000e+01 4.195299809662344614e+00
1.400000000000000000e+01 2.480744413948883675e+00
1.400000000000000000e+01 2.808931857688349965e+00
1.400000000000000000e+01 3.075985522916539594e+00
1.400000000000000000e+01 3.284733554063279826e+00
1.400000000000000000e+01 3.470868503579907838e+00
1.400000000000000000e+01 3.640575233741145666e+00
1.400000000000000000e+01 3.668720119811723634e+00
1.400000000000000000e+01 3.725082044915041024e+00
1.400000000000000000e+01 3.783358781406690241e+00
1.400000000000000000e+01 3.911969862930334330e+00
1.400000000000000000e+01 4.000119572997533623e+00
1.400000000000000000e+01 4.037325864273213938e+00
1.400000000000000000e+01 4.123447777404521730e+00
1.400000000000000000e+01 4.187537968767458096e+00
1.400000000000000000e+01 4.213703984734365804e+00
1.500000000000000000e+01 1.638974086349179515e+00
1.500000000000000000e+01 2.633446774522894884e+00
1.500000000000000000e+01 2.872471799380150514e+00
1.500000000000000000e+01 3.370551040412351540e+00
1.500000000000000000e+01 3.432435917336789544e+00
1.500000000000000000e+01 3.512334584477315502e+00
1.500000000000000000e+01 3.638002856214711755e+00
1.500000000000000000e+01 3.705091154685106858e+00
1.500000000000000000e+01 3.763101384715355380e+00
1.500000000000000000e+01 3.952184760809501540e+00
1.500000000000000000e+01 3.987741258675129075e+00
1.500000000000000000e+01 4.102270434114245745e+00
1.500000000000000000e+01 4.153214315670254564e+00
1.500000000000000000e+01 4.217055152126334860e+00
1.500000000000000000e+01 4.285582827550683760e+00
1.600000000000000000e+01 2.449434774900993261e+00
1.600000000000000000e+01 2.699902169900497029e+00
1.600000000000000000e+01 3.057862527370929229e+00
1.600000000000000000e+01 3.275054390158516071e+00
1.600000000000000000e+01 3.401320776066853568e+00
1.600000000000000000e+01 3.522899877621512132e+00
1.600000000000000000e+01 3.644121916063397748e+00
1.600000000000000000e+01 3.727289842566705147e+00
1.600000000000000000e+01 3.778072598829481876e+00
1.600000000000000000e+01 3.871834950926910324e+00
1.600000000000000000e+01 3.979009849141448285e+00
1.600000000000000000e+01 4.008032631118140898e+00
1.600000000000000000e+01 4.079718720999295556e+00
1.600000000000000000e+01 4.136626184393406902e+00
1.600000000000000000e+01 4.206364043109687145e+00
1.700000000000000000e+01 1.638974086332609659e+00
1.700000000000000000e+01 2.633446774534348833e+00
1.700000000000000000e+01 2.872471799385692748e+00
1.700000000000000000e+01 3.370551040399902831e+00
1.700000000000000000e+01 3.432435917338210629e+00
1.700000000000000000e+01 3.512334584478480792e+00
1.700000000000000000e+01 3.638002856201751456e+00
1.700000000000000000e+01 3.705091154679081455e+00
1.700000000000000000e+01 3.763101384709955255e+00
1.700000000000000000e+01 3.952184760805749875e+00
1.700000000000000000e+01 3.987741258661429811e+00
1.700000000000000000e+01 4.102270434119759557e+00
1.700000000000000000e+01 4.153214315678553703e+00
1.700000000000000000e+01 4.217055152115932515e+00
1.700000000000000000e+01 4.285582827544203610e+00
1.800000000000000000e+01 0.000000000000000000e+00
1.800000000000000000e+01 2.596006780107188661e+00
1.800000000000000000e+01 2.604953087705780490e+00
1.800000000000000000e+01 2.631242488445678873e+00
1.800000000000000000e+01 2.780174767622781928e+00
1.800000000000000000e+01 2.872059192442463882e+00
1.800000000000000000e+01 3.101238110538986348e+00
1.800000000000000000e+01 3.235081618943354442e+00
1.800000000000000000e+01 3.428666557762966249e+00
1.800000000000000000e+01 3.568689685668402944e+00
1.800000000000000000e+01 3.627860800732577218e+00
1.800000000000000000e+01 3.665350757449886032e+00
1.800000000000000000e+01 3.898964589339470876e+00
1.800000000000000000e+01 3.911116291052479710e+00
1.800000000000000000e+01 3.967207074317798288e+00
1.900000000000000000e+01 1.623987004833821857e+00
1.900000000000000000e+01 2.574060940951198972e+00
1.900000000000000000e+01 2.882033239102014477e+00
1.900000000000000000e+01 3.137324158931932061e+00
1.900000000000000000e+01 3.403867528395778663e+00
1.900000000000000000e+01 3.513379913642268093e+00
1.900000000000000000e+01 3.604767565962333720e+00
1.900000000000000000e+01 3.703843709327401257e+00
1.900000000000000000e+01 3.794928992547880853e+00
1.900000000000000000e+01 3.853540045228669442e+00
1.900000000000000000e+01 3.931287309532109475e+00
1.900000000000000000e+01 3.974198594256023398e+00
1.900000000000000000e+01 4.123363917182132354e+00
1.900000000000000000e+01 4.137397164746658973e+00
1.900000000000000000e+01 4.242614585207348910e+00
2.000000000000000000e+01 1.412769941439449894e+00
2.000000000000000000e+01 2.410907026605826786e+00
2.000000000000000000e+01 3.358255046242817343e+00
2.000000000000000000e+01 3.375878387825395066e+00
2.000000000000000000e+01 3.548513157044880018e+00
2.000000000000000000e+01 3.568664105322113755e+00
2.000000000000000000e+01 3.639985404170460015e+00
2.000000000000000000e+01 3.691919200145264313e+00
2.000000000000000000e+01 3.812755197179853894e+00
2.000000000000000000e+01 3.842857259153419136e+00
2.000000000000000000e+01 3.936391939403279139e+00
2.000000000000000000e+01 4.006522838139346732e+00
2.000000000000000000e+01 4.084817468463626255e+00
2.000000000000000000e+01 4.177686904853885608e+00
2.000000000000000000e+01 4.218661158644749776e+00
2.100000000000000000e+01 2.480744413980715990e+00
2.100000000000000000e+01 2.808931857728879322e+00
2.100000000000000000e+01 3.075985522910769987e+00
2.100000000000000000e+01 3.284733554053588023e+00
2.100000000000000000e+01 3.470868503591816534e+00
2.100000000000000000e+01 3.640575233749416384e+00
2.100000000000000000e+01 3.668720119793817958e+00
2.100000000000000000e+01 3.725082044912255697e+00
2.100000000000000000e+01 3.783358781415302019e+00
2.100000000000000000e+01 3.911969862934142839e+00
2.100000000000000000e+01 4.000119573005974871e+00
2.100000000000000000e+01 4.037325864269348585e+00
2.100000000000000000e+01 4.123447777416089366e+00
2.100000000000000000e+01 4.187537968762484297e+00
2.100000000000000000e+01 4.213703984736866914e+00
2.200000000000000000e+01 1.411328306568606195e+00
2.200000000000000000e+01 2.435332553828885693e+00
2.200000000000000000e+01 3.318692291609181666e+00
2.200000000000000000e+01 3.471311646551157537e+00
2.200000000000000000e+01 3.542569324354104765e+00
2.200000000000000000e+01 3.576647554852371513e+00
2.200000000000000000e+01 3.604432416940255735e+00
2.200000000000000000e+01 3.713705855232205977e+00
2.200000000000000000e+01 3.786352122722860258e+00
2.200000000000000000e+01 3.886861923321134782e+00
2.200000000000000000e+01 3.949088260857678279e+00
2.200000000000000000e+01 4.030093778902852364e+00
2.200000000000000000e+01 4.102843943949466166e+00
2.200000000000000000e+01 4.153468088086185617e+00
2.200000000000000000e+01 4.195299809663367796e+00
2.300000000000000000e+01 2.446359402409370887e+00
2.300000000000000000e+01 2.764757177186965009e+00
2.300000000000000000e+01 3.042067084657332998e+00
2.300000000000000000e+01 3.191958127348272001e+00
2.300000000000000000e+01 3.310023567989020421e+00
2.300000000000000000e+01 3.514430653306021668e+00
2.300000000000000000e+01 3.607322224453326953e+00
2.300000000000000000e+01 3.662380891029300756e+00
2.300000000000000000e+01 3.773169432301187953e+00
2.300000000000000000e+01 3.852721850231887402e+00
2.300000000000000000e+01 3.888509472194499494e+00
2.300000000000000000e+01 4.026665667767645118e+00
2.300000000000000000e+01 4.108179959558924565e+00
2.300000000000000000e+01 4.143420818957793017e+00
2.300000000000000000e+01 4.248750986734108892e+00
2.400000000000000000e+01 1.616915912174221148e+00
2.400000000000000000e+01 2.594363219456369052e+00
2.400000000000000000e+01 2.872175937441681981e+00
2.400000000000000000e+01 3.170338937763744980e+00
2.400000000000000000e+01 3.423716400836894991e+00
2.400000000000000000e+01 3.529691872752948711e+00
2.400000000000000000e+01 3.696335983826656957e+00
2.400000000000000000e+01 3.767277900848000627e+00
2.400000000000000000e+01 3.820620830927168754e+00
2.400000000000000000e+01 3.885986738986503042e+00
2.400000000000000000e+01 3.906714209357687650e+00
2.400000000000000000e+01 4.031014742998394240e+00
2.400000000000000000e+01 4.090029864055679809e+00
2.400000000000000000e+01 4.214008141927308770e+00
2.400000000000000000e+01 4.243022486832416007e+00
2.500000000000000000e+01 2.480744413957779670e+00
2.500000000000000000e+01 2.808931857700542878e+00
2.500000000000000000e+01 3.075985522923105009e+00
2.500000000000000000e+01 3.284733554059613425e+00
2.500000000000000000e+01 3.470868503593209198e+00
2.500000000000000000e+01 3.640575233745693140e+00
2.500000000000000000e+01 3.668720119806351931e+00
2.500000000000000000e+01 3.725082044904127088e+00
2.500000000000000000e+01 3.783358781405127047e+00
2.500000000000000000e+01 3.911969862931840680e+00
2.500000000000000000e+01 4.000119573005576967e+00
2.500000000000000000e+01 4.037325864268581199e+00
2.500000000000000000e+01 4.123447777415805149e+00
2.500000000000000000e+01 4.187537968765951746e+00
2.500000000000000000e+01 4.213703984720268636e+00
2.600000000000000000e+01 1.616915912158049196e+00
2.600000000000000000e+01 2.594363219459182801e+00
2.600000000000000000e+01 2.872175937443898874e+00
2.600000000000000000e+01 3.170338937760277531e+00
2.600000000000000000e+01 3.423716400834280194e+00
2.600000000000000000e+01 3.529691872754369797e+00
2.600000000000000000e+01 3.696335983824383220e+00
2.600000000000000000e+01 3.767277900841207838e+00
2.600000000000000000e+01 3.820620830929811973e+00
2.600000000000000000e+01 3.885986738983149280e+00
2.600000000000000000e+01 3.906714209343761013e+00
2.600000000000000000e+01 4.031014742988418220e+00
2.600000000000000000e+01 4.090029864080690913e+00
2.600000000000000000e+01 4.214008141937910068e+00
2.600000000000000000e+01 4.243022486844211016e+00
2.700000000000000000e+01 5.149006324643323751e-03
2.700000000000000000e+01 2.663154866131463905e+00
2.700000000000000000e+01 2.747318156601380679e+00
2.700000000000000000e+01 2.878600330647032024e+00
2.700000000000000000e+01 3.043785601027025223e+00
2.700000000000000000e+01 3.181230388765669659e+00
2.700000000000000000e+01 3.188714992527508230e+00
2.700000000000000000e+01 3.288810522725299279e+00
2.700000000000000000e+01 3.423796556216359477e+00
2.700000000000000000e+01 3.551866997277102200e+00
2.700000000000000000e+01 3.563522888239020858e+00
2.700000000000000000e+01 3.650337077058736668e+00
2.700000000000000000e+01 4.012363779601599845e+00
2.700000000000000000e+01 4.048519345835785543e+00
2.700000000000000000e+01 4.062394063124685317e+00
