# Supplementary material for: Quantum anomalous Hall crystals in moiré bands with higher Chern number
Source: Nat Commun. 2025 Jul 25;16:6875. doi: 10.1038/s41467-025-62224-9 (PMC12297688; doi:10.1038/s41467-025-62224-9)
Supplement: Supplementary file 3 — Source Data [file 41467_2025_62224_MOESM3_ESM.zip › Fig2b.txt]

# Hole entanglement spectrum for 2/3 filling of the C=2 band in TDBG in a 27 sites system. 1st column: momentum sectors. 2nd column: HES
1.000000000000000000e+00 2.383698004532502068e+01
1.000000000000000000e+00 2.334183652802014564e+01
1.000000000000000000e+00 2.257669671750278084e+01
1.000000000000000000e+00 2.244482365937013668e+01
1.000000000000000000e+00 2.233282368882281688e+01
1.000000000000000000e+00 2.186717701101875733e+01
1.000000000000000000e+00 2.184273950507503059e+01
1.000000000000000000e+00 2.175566002720976755e+01
1.000000000000000000e+00 2.168957067681522943e+01
1.000000000000000000e+00 2.154700406628702325e+01
1.000000000000000000e+00 2.141463008605854057e+01
1.000000000000000000e+00 2.129261958854117864e+01
1.000000000000000000e+00 2.119108657229445214e+01
1.000000000000000000e+00 2.109645928996751252e+01
1.000000000000000000e+00 2.106341091315444913e+01
1.000000000000000000e+00 2.102495867280413933e+01
1.000000000000000000e+00 2.094272112148550136e+01
1.000000000000000000e+00 2.091847244719567911e+01
1.000000000000000000e+00 2.082467748051024614e+01
1.000000000000000000e+00 2.073490113121333778e+01
1.000000000000000000e+00 2.070151268102345909e+01
1.000000000000000000e+00 2.064275939964998940e+01
1.000000000000000000e+00 2.063597434082957349e+01
1.000000000000000000e+00 2.056968732698413405e+01
1.000000000000000000e+00 2.052479097223377380e+01
1.000000000000000000e+00 2.047378467775234157e+01
1.000000000000000000e+00 2.043325575510485237e+01
1.000000000000000000e+00 2.040188299876518130e+01
1.000000000000000000e+00 2.037835434770090970e+01
1.000000000000000000e+00 2.033202420442299641e+01
1.000000000000000000e+00 2.031319995411536183e+01
1.000000000000000000e+00 2.027219095848109731e+01
1.000000000000000000e+00 2.023614865594689505e+01
1.000000000000000000e+00 2.020798775512027490e+01
1.000000000000000000e+00 2.018868290904193330e+01
1.000000000000000000e+00 2.013883743009624538e+01
1.000000000000000000e+00 2.010995251152660046e+01
1.000000000000000000e+00 2.008700462811184195e+01
1.000000000000000000e+00 2.006644078746636595e+01
1.000000000000000000e+00 2.003256913007095008e+01
1.000000000000000000e+00 2.001971967405320996e+01
1.000000000000000000e+00 1.999364537672961717e+01
1.000000000000000000e+00 1.996294485133330454e+01
1.000000000000000000e+00 1.995001210381391132e+01
1.000000000000000000e+00 1.992425585067203286e+01
1.000000000000000000e+00 1.988592468039889738e+01
1.000000000000000000e+00 1.987742035003890351e+01
1.000000000000000000e+00 1.983239034162288661e+01
1.000000000000000000e+00 1.981778871171731637e+01
1.000000000000000000e+00 1.978751042708907804e+01
1.000000000000000000e+00 1.976476861719624623e+01
1.000000000000000000e+00 1.974366870743057234e+01
1.000000000000000000e+00 1.970788481041162399e+01
1.000000000000000000e+00 1.969214657484830155e+01
1.000000000000000000e+00 1.967347631765572658e+01
1.000000000000000000e+00 1.963779250851219516e+01
1.000000000000000000e+00 1.960005374955304447e+01
1.000000000000000000e+00 1.959468023882100596e+01
1.000000000000000000e+00 1.956278133329571745e+01
1.000000000000000000e+00 1.953130595646204171e+01
1.000000000000000000e+00 1.948627396553238000e+01
1.000000000000000000e+00 1.947345772126659469e+01
1.000000000000000000e+00 1.943644179352957835e+01
1.000000000000000000e+00 1.942554233248666051e+01
1.000000000000000000e+00 1.939045572893764202e+01
1.000000000000000000e+00 1.935178185345084145e+01
1.000000000000000000e+00 1.932547611370402052e+01
1.000000000000000000e+00 1.929234292555738506e+01
1.000000000000000000e+00 1.926542021893920875e+01
1.000000000000000000e+00 1.924111078166999889e+01
1.000000000000000000e+00 1.920696706318318547e+01
1.000000000000000000e+00 1.917844964509752259e+01
1.000000000000000000e+00 1.913263999145354433e+01
1.000000000000000000e+00 1.909972421258595077e+01
1.000000000000000000e+00 1.907431104498182250e+01
1.000000000000000000e+00 1.904400317862676317e+01
1.000000000000000000e+00 1.902991805472616704e+01
1.000000000000000000e+00 1.901351677716700195e+01
1.000000000000000000e+00 1.899215958564060358e+01
1.000000000000000000e+00 1.894227833680381679e+01
1.000000000000000000e+00 1.891582105466723362e+01
1.000000000000000000e+00 1.889352141593192869e+01
1.000000000000000000e+00 1.886293160335473829e+01
1.000000000000000000e+00 1.883295126640499717e+01
1.000000000000000000e+00 1.881883509369659890e+01
1.000000000000000000e+00 1.879774923598062486e+01
1.000000000000000000e+00 1.877577485920716782e+01
1.000000000000000000e+00 1.874284553661877695e+01
1.000000000000000000e+00 1.872944436959905090e+01
1.000000000000000000e+00 1.871025701777141137e+01
1.000000000000000000e+00 1.869208235193952206e+01
1.000000000000000000e+00 1.866552169353976254e+01
1.000000000000000000e+00 1.865229816871151414e+01
1.000000000000000000e+00 1.862432031113191044e+01
1.000000000000000000e+00 1.859919093739306462e+01
1.000000000000000000e+00 1.858193508252642445e+01
1.000000000000000000e+00 1.856437333010281066e+01
1.000000000000000000e+00 1.854497079109615143e+01
1.000000000000000000e+00 1.854119387136161734e+01
1.000000000000000000e+00 1.852768042845911367e+01
1.000000000000000000e+00 1.851911542612821293e+01
1.000000000000000000e+00 1.848441280769586470e+01
1.000000000000000000e+00 1.846161332123293164e+01
1.000000000000000000e+00 1.844818434855020328e+01
1.000000000000000000e+00 1.843755054442327790e+01
1.000000000000000000e+00 1.842202446005889271e+01
1.000000000000000000e+00 1.839367626591561589e+01
1.000000000000000000e+00 1.837863720676127599e+01
1.000000000000000000e+00 1.836339744019715781e+01
1.000000000000000000e+00 1.834191928187041754e+01
1.000000000000000000e+00 1.833210121431826067e+01
1.000000000000000000e+00 1.831450451312801420e+01
1.000000000000000000e+00 1.830210447601193735e+01
1.000000000000000000e+00 1.827535713361204373e+01
1.000000000000000000e+00 1.826121898876452931e+01
1.000000000000000000e+00 1.824156573466198594e+01
1.000000000000000000e+00 1.822401313415037549e+01
1.000000000000000000e+00 1.820972994155762947e+01
1.000000000000000000e+00 1.819601052495771754e+01
1.000000000000000000e+00 1.816968441286307723e+01
1.000000000000000000e+00 1.815385149609886639e+01
1.000000000000000000e+00 1.815093564651871461e+01
1.000000000000000000e+00 1.812785376151793670e+01
1.000000000000000000e+00 1.810722404509648342e+01
1.000000000000000000e+00 1.810456507003064175e+01
1.000000000000000000e+00 1.807117271800022351e+01
1.000000000000000000e+00 1.806106596680129783e+01
1.000000000000000000e+00 1.805146792411924750e+01
1.000000000000000000e+00 1.803729410796266208e+01
1.000000000000000000e+00 1.801494634683295359e+01
1.000000000000000000e+00 1.800311817888423249e+01
1.000000000000000000e+00 1.798967289117659263e+01
1.000000000000000000e+00 1.797582960421823728e+01
1.000000000000000000e+00 1.796799853081349951e+01
1.000000000000000000e+00 1.795502378885429806e+01
1.000000000000000000e+00 1.793342339285274889e+01
1.000000000000000000e+00 1.792908955307114027e+01
1.000000000000000000e+00 1.791876745888552591e+01
1.000000000000000000e+00 1.789866957390075797e+01
1.000000000000000000e+00 1.788228329120115134e+01
1.000000000000000000e+00 1.787117890896080752e+01
1.000000000000000000e+00 1.784175502267483182e+01
1.000000000000000000e+00 1.782570035438243039e+01
1.000000000000000000e+00 1.781554888401036152e+01
1.000000000000000000e+00 1.780992503232989321e+01
1.000000000000000000e+00 1.779925658689681356e+01
1.000000000000000000e+00 1.778363329871407217e+01
1.000000000000000000e+00 1.777277579445992828e+01
1.000000000000000000e+00 1.775852402989476886e+01
1.000000000000000000e+00 1.774932483708132835e+01
1.000000000000000000e+00 1.772718536985048132e+01
1.000000000000000000e+00 1.770686977940302853e+01
1.000000000000000000e+00 1.769955207902790306e+01
1.000000000000000000e+00 1.769076694783803205e+01
1.000000000000000000e+00 1.766861886681616767e+01
1.000000000000000000e+00 1.765627900597790401e+01
1.000000000000000000e+00 1.764688316056598438e+01
1.000000000000000000e+00 1.763748901926459922e+01
1.000000000000000000e+00 1.761534238907293215e+01
1.000000000000000000e+00 1.759364901909862411e+01
1.000000000000000000e+00 1.758880349812341848e+01
1.000000000000000000e+00 1.757803246227134863e+01
1.000000000000000000e+00 1.755968138683240198e+01
1.000000000000000000e+00 1.753622590905478162e+01
1.000000000000000000e+00 1.752792435710551899e+01
1.000000000000000000e+00 1.752199084405032892e+01
1.000000000000000000e+00 1.750338849291060939e+01
1.000000000000000000e+00 1.749551567909303174e+01
1.000000000000000000e+00 1.748650450762200137e+01
1.000000000000000000e+00 1.747092987997789848e+01
1.000000000000000000e+00 1.744334351121257143e+01
1.000000000000000000e+00 1.743381813553238757e+01
1.000000000000000000e+00 1.741509676781629423e+01
1.000000000000000000e+00 1.739603160829508610e+01
1.000000000000000000e+00 1.738865065801733678e+01
1.000000000000000000e+00 1.737272525241504795e+01
1.000000000000000000e+00 1.736021382543075831e+01
1.000000000000000000e+00 1.735020773067430255e+01
1.000000000000000000e+00 1.733108988307425591e+01
1.000000000000000000e+00 1.731927683512277483e+01
1.000000000000000000e+00 1.730094638722075473e+01
1.000000000000000000e+00 1.728106377780227376e+01
1.000000000000000000e+00 1.727208936581255116e+01
1.000000000000000000e+00 1.726109683611666057e+01
1.000000000000000000e+00 1.725115334229154840e+01
1.000000000000000000e+00 1.723268348810260875e+01
1.000000000000000000e+00 1.721491050980393211e+01
1.000000000000000000e+00 1.720275758268717681e+01
1.000000000000000000e+00 1.718535872197689329e+01
1.000000000000000000e+00 1.716589537425023693e+01
1.000000000000000000e+00 1.715319694600030331e+01
1.000000000000000000e+00 1.713868540168475008e+01
1.000000000000000000e+00 1.712625372142334612e+01
1.000000000000000000e+00 1.710899343625468205e+01
1.000000000000000000e+00 1.708672430533458808e+01
1.000000000000000000e+00 1.707095053196188417e+01
1.000000000000000000e+00 1.706061127268958799e+01
1.000000000000000000e+00 1.703503228207638998e+01
1.000000000000000000e+00 1.702264262952240159e+01
1.000000000000000000e+00 1.701070321235384952e+01
1.000000000000000000e+00 1.699565007776323355e+01
1.000000000000000000e+00 1.698739227928664519e+01
1.000000000000000000e+00 1.697624309427069988e+01
1.000000000000000000e+00 1.694207962817533186e+01
1.000000000000000000e+00 1.693275891327171578e+01
1.000000000000000000e+00 1.690633731709750265e+01
1.000000000000000000e+00 1.689119470601687212e+01
1.000000000000000000e+00 1.688152207951332784e+01
1.000000000000000000e+00 1.685902494292889742e+01
1.000000000000000000e+00 1.684812727336128191e+01
1.000000000000000000e+00 1.684394436688558017e+01
1.000000000000000000e+00 1.682481379623134998e+01
1.000000000000000000e+00 1.680755496560659168e+01
1.000000000000000000e+00 1.678303262549700392e+01
1.000000000000000000e+00 1.676146283280443328e+01
1.000000000000000000e+00 1.674672124426742670e+01
1.000000000000000000e+00 1.673634907690463791e+01
1.000000000000000000e+00 1.672816634241112510e+01
1.000000000000000000e+00 1.671812728635937617e+01
1.000000000000000000e+00 1.670373744181079445e+01
1.000000000000000000e+00 1.668197251547525184e+01
1.000000000000000000e+00 1.666774317247068282e+01
1.000000000000000000e+00 1.665875561307267461e+01
1.000000000000000000e+00 1.664586870907239557e+01
1.000000000000000000e+00 1.663487359225901940e+01
1.000000000000000000e+00 1.662295432832355502e+01
1.000000000000000000e+00 1.660154161239624671e+01
1.000000000000000000e+00 1.659605207570556118e+01
1.000000000000000000e+00 1.658089470211376337e+01
1.000000000000000000e+00 1.655613315081884451e+01
1.000000000000000000e+00 1.654748176224827461e+01
1.000000000000000000e+00 1.652175080126576390e+01
1.000000000000000000e+00 1.651524249274769574e+01
1.000000000000000000e+00 1.650699364640421862e+01
1.000000000000000000e+00 1.648734487815355720e+01
1.000000000000000000e+00 1.647841760136615008e+01
1.000000000000000000e+00 1.646063449963282821e+01
1.000000000000000000e+00 1.645278969727842622e+01
1.000000000000000000e+00 1.644200237023452260e+01
1.000000000000000000e+00 1.640761522358306834e+01
1.000000000000000000e+00 1.639858084462900933e+01
1.000000000000000000e+00 1.638268667632318909e+01
1.000000000000000000e+00 1.637754808736870871e+01
1.000000000000000000e+00 1.636827920792801194e+01
1.000000000000000000e+00 1.634848924173263285e+01
1.000000000000000000e+00 1.633723567567200163e+01
1.000000000000000000e+00 1.632154445074872484e+01
1.000000000000000000e+00 1.630965309269968344e+01
1.000000000000000000e+00 1.629127048421687363e+01
1.000000000000000000e+00 1.627735037600368173e+01
1.000000000000000000e+00 1.627339651320126990e+01
1.000000000000000000e+00 1.625981183558230470e+01
1.000000000000000000e+00 1.624806082173689248e+01
1.000000000000000000e+00 1.622933096250164198e+01
1.000000000000000000e+00 1.621051528221670779e+01
1.000000000000000000e+00 1.620065642038618492e+01
1.000000000000000000e+00 1.618935997433009888e+01
1.000000000000000000e+00 1.617821686789783797e+01
1.000000000000000000e+00 1.616127671606611571e+01
1.000000000000000000e+00 1.614848368046987659e+01
1.000000000000000000e+00 1.614090545516830844e+01
1.000000000000000000e+00 1.612719073423454930e+01
1.000000000000000000e+00 1.611400590791120280e+01
1.000000000000000000e+00 1.609584207225305263e+01
1.000000000000000000e+00 1.609027738042817290e+01
1.000000000000000000e+00 1.607507977111772135e+01
1.000000000000000000e+00 1.605318079395139463e+01
1.000000000000000000e+00 1.604536132882723010e+01
1.000000000000000000e+00 1.603631740085473112e+01
1.000000000000000000e+00 1.601997822692892370e+01
1.000000000000000000e+00 1.599996907186160833e+01
1.000000000000000000e+00 1.599229336017900138e+01
1.000000000000000000e+00 1.598276029017468503e+01
1.000000000000000000e+00 1.597057919608226761e+01
1.000000000000000000e+00 1.595698356654222216e+01
1.000000000000000000e+00 1.594890449490627837e+01
1.000000000000000000e+00 1.593862880776607405e+01
1.000000000000000000e+00 1.591447724500091709e+01
1.000000000000000000e+00 1.590553919225794921e+01
1.000000000000000000e+00 1.589736431083991874e+01
1.000000000000000000e+00 1.588870526078690304e+01
1.000000000000000000e+00 1.587739410878376667e+01
1.000000000000000000e+00 1.586471861141193784e+01
1.000000000000000000e+00 1.584318294682804051e+01
1.000000000000000000e+00 1.582784753337453054e+01
1.000000000000000000e+00 1.582020008308943204e+01
1.000000000000000000e+00 1.581385793595105582e+01
1.000000000000000000e+00 1.579930028218019267e+01
1.000000000000000000e+00 1.578351174814137003e+01
1.000000000000000000e+00 1.576299005438193745e+01
1.000000000000000000e+00 1.575567901139087112e+01
1.000000000000000000e+00 1.574654049097729214e+01
1.000000000000000000e+00 1.573830018661470653e+01
1.000000000000000000e+00 1.572281407762303296e+01
1.000000000000000000e+00 1.571224121187404243e+01
1.000000000000000000e+00 1.569893570473348809e+01
1.000000000000000000e+00 1.568897882778330199e+01
1.000000000000000000e+00 1.567323593552966088e+01
1.000000000000000000e+00 1.565964140668077498e+01
1.000000000000000000e+00 1.565207639731059253e+01
1.000000000000000000e+00 1.563502045104576332e+01
1.000000000000000000e+00 1.563182223824895267e+01
1.000000000000000000e+00 1.561159606043815984e+01
1.000000000000000000e+00 1.560847103762519339e+01
1.000000000000000000e+00 1.559706274928403680e+01
1.000000000000000000e+00 1.558412424994403089e+01
1.000000000000000000e+00 1.557030617841895470e+01
1.000000000000000000e+00 1.556335240477590354e+01
1.000000000000000000e+00 1.555389176044372235e+01
1.000000000000000000e+00 1.554291354051284557e+01
1.000000000000000000e+00 1.552226035027963569e+01
1.000000000000000000e+00 1.551746455664446600e+01
1.000000000000000000e+00 1.550029519800352418e+01
1.000000000000000000e+00 1.549288883104123826e+01
1.000000000000000000e+00 1.548197266235036551e+01
1.000000000000000000e+00 1.546501399564092161e+01
1.000000000000000000e+00 1.545459487835727508e+01
1.000000000000000000e+00 1.544954356912849924e+01
1.000000000000000000e+00 1.543591797480759809e+01
1.000000000000000000e+00 1.542271454215293147e+01
1.000000000000000000e+00 1.541404120442848580e+01
1.000000000000000000e+00 1.541172477720022904e+01
1.000000000000000000e+00 1.539763601398501969e+01
1.000000000000000000e+00 1.538575360160603722e+01
1.000000000000000000e+00 1.536809015575250292e+01
1.000000000000000000e+00 1.536401145401733537e+01
1.000000000000000000e+00 1.534751173623201304e+01
1.000000000000000000e+00 1.533896772080679938e+01
1.000000000000000000e+00 1.532419327336226189e+01
1.000000000000000000e+00 1.531317769488195246e+01
1.000000000000000000e+00 1.530776844175146323e+01
1.000000000000000000e+00 1.528507640507387499e+01
1.000000000000000000e+00 1.527990749133861037e+01
1.000000000000000000e+00 1.526604676251034753e+01
1.000000000000000000e+00 1.526099424574132257e+01
1.000000000000000000e+00 1.525317573594492337e+01
1.000000000000000000e+00 1.524099886758453337e+01
1.000000000000000000e+00 1.522663032711798436e+01
1.000000000000000000e+00 1.521022267757370017e+01
1.000000000000000000e+00 1.519857605516174459e+01
1.000000000000000000e+00 1.519475115046068403e+01
1.000000000000000000e+00 1.518079333117278296e+01
1.000000000000000000e+00 1.516916396541886769e+01
1.000000000000000000e+00 1.515869972698933132e+01
1.000000000000000000e+00 1.513469652378737784e+01
1.000000000000000000e+00 1.512137770576546281e+01
1.000000000000000000e+00 1.511415161146033803e+01
1.000000000000000000e+00 1.510165942880977141e+01
1.000000000000000000e+00 1.509172328922331907e+01
1.000000000000000000e+00 1.507671112897175369e+01
1.000000000000000000e+00 1.507104728533975724e+01
1.000000000000000000e+00 1.506130775731957883e+01
1.000000000000000000e+00 1.504743732571109938e+01
1.000000000000000000e+00 1.503497637757848082e+01
1.000000000000000000e+00 1.502179822787101671e+01
1.000000000000000000e+00 1.501801149392211521e+01
1.000000000000000000e+00 1.499363706566933452e+01
1.000000000000000000e+00 1.498534901207622383e+01
1.000000000000000000e+00 1.497734238753380609e+01
1.000000000000000000e+00 1.496261397480388489e+01
1.000000000000000000e+00 1.494551064712298505e+01
1.000000000000000000e+00 1.493689546466928064e+01
1.000000000000000000e+00 1.493212158781557619e+01
1.000000000000000000e+00 1.491671361049033351e+01
1.000000000000000000e+00 1.490800099873084861e+01
1.000000000000000000e+00 1.489837393948503497e+01
1.000000000000000000e+00 1.489393219437615556e+01
1.000000000000000000e+00 1.487830083430983485e+01
1.000000000000000000e+00 1.486206359109107744e+01
1.000000000000000000e+00 1.485248814130788020e+01
1.000000000000000000e+00 1.484424196046215982e+01
1.000000000000000000e+00 1.483470992064419391e+01
1.000000000000000000e+00 1.481906646519929893e+01
1.000000000000000000e+00 1.481065515871379823e+01
1.000000000000000000e+00 1.479555271780591497e+01
1.000000000000000000e+00 1.478652949310253462e+01
1.000000000000000000e+00 1.477594817797777260e+01
1.000000000000000000e+00 1.476058195066575429e+01
1.000000000000000000e+00 1.474677495674208672e+01
1.000000000000000000e+00 1.474200137391001064e+01
1.000000000000000000e+00 1.472798582148445057e+01
1.000000000000000000e+00 1.472334849138120560e+01
1.000000000000000000e+00 1.470717683217623239e+01
1.000000000000000000e+00 1.469977003842247321e+01
1.000000000000000000e+00 1.468717347223333292e+01
1.000000000000000000e+00 1.466631861177054574e+01
1.000000000000000000e+00 1.465776359089799463e+01
1.000000000000000000e+00 1.464665365627346283e+01
1.000000000000000000e+00 1.463590123656342357e+01
1.000000000000000000e+00 1.463028414179544079e+01
1.000000000000000000e+00 1.461039233330314602e+01
1.000000000000000000e+00 1.459695112280126672e+01
1.000000000000000000e+00 1.458113167136439436e+01
1.000000000000000000e+00 1.457331479693659304e+01
1.000000000000000000e+00 1.456127936631811437e+01
1.000000000000000000e+00 1.454618038442857753e+01
1.000000000000000000e+00 1.453946641571438469e+01
1.000000000000000000e+00 1.453672788515911485e+01
1.000000000000000000e+00 1.452089659215456052e+01
1.000000000000000000e+00 1.450435282993641373e+01
1.000000000000000000e+00 1.449379855589787702e+01
1.000000000000000000e+00 1.448182705942876680e+01
1.000000000000000000e+00 1.447278932831972043e+01
1.000000000000000000e+00 1.445828763143936868e+01
1.000000000000000000e+00 1.445276277754580896e+01
1.000000000000000000e+00 1.444281368628471895e+01
1.000000000000000000e+00 1.442133270739994089e+01
1.000000000000000000e+00 1.440850532101168291e+01
1.000000000000000000e+00 1.440073611783967777e+01
1.000000000000000000e+00 1.439481572932939812e+01
1.000000000000000000e+00 1.437745256330842203e+01
1.000000000000000000e+00 1.436631211171921230e+01
1.000000000000000000e+00 1.434198495705469334e+01
1.000000000000000000e+00 1.432843783417388828e+01
1.000000000000000000e+00 1.432079518804302509e+01
1.000000000000000000e+00 1.430307879719425657e+01
1.000000000000000000e+00 1.429553459113485303e+01
1.000000000000000000e+00 1.427949244325942502e+01
1.000000000000000000e+00 1.427506068513009829e+01
1.000000000000000000e+00 1.426661588120738600e+01
1.000000000000000000e+00 1.424753109751324942e+01
1.000000000000000000e+00 1.423226226539453521e+01
1.000000000000000000e+00 1.422327032382874457e+01
1.000000000000000000e+00 1.421528017139424804e+01
1.000000000000000000e+00 1.420037188563306430e+01
1.000000000000000000e+00 1.418656711412097771e+01
1.000000000000000000e+00 1.417546891921860563e+01
1.000000000000000000e+00 1.416651630808205731e+01
1.000000000000000000e+00 1.415051784331981288e+01
1.000000000000000000e+00 1.412995965107522167e+01
1.000000000000000000e+00 1.412763352143204898e+01
1.000000000000000000e+00 1.411177197332896860e+01
1.000000000000000000e+00 1.409085645093134964e+01
1.000000000000000000e+00 1.408500167500150546e+01
1.000000000000000000e+00 1.407616398901450516e+01
1.000000000000000000e+00 1.404347563713158387e+01
1.000000000000000000e+00 1.403449415976751879e+01
1.000000000000000000e+00 1.402551948743730215e+01
1.000000000000000000e+00 1.401325830501275860e+01
1.000000000000000000e+00 1.399963958690694277e+01
1.000000000000000000e+00 1.398423061252468536e+01
1.000000000000000000e+00 1.397749741272804336e+01
1.000000000000000000e+00 1.396900636511303517e+01
1.000000000000000000e+00 1.395423132366501129e+01
1.000000000000000000e+00 1.393062905338404889e+01
1.000000000000000000e+00 1.392086691336058735e+01
1.000000000000000000e+00 1.390476275993731825e+01
1.000000000000000000e+00 1.388561125542291208e+01
1.000000000000000000e+00 1.387311244366824603e+01
1.000000000000000000e+00 1.386923048734935549e+01
1.000000000000000000e+00 1.385374771664625015e+01
1.000000000000000000e+00 1.383880361744158094e+01
1.000000000000000000e+00 1.382263141728805955e+01
1.000000000000000000e+00 1.380651849863050451e+01
1.000000000000000000e+00 1.378749211151110643e+01
1.000000000000000000e+00 1.376151413627399833e+01
1.000000000000000000e+00 1.375808706315467056e+01
1.000000000000000000e+00 1.375331420226610213e+01
1.000000000000000000e+00 1.374233477665906555e+01
1.000000000000000000e+00 1.372547438768507710e+01
1.000000000000000000e+00 1.370910818087606664e+01
1.000000000000000000e+00 1.368924842769020067e+01
1.000000000000000000e+00 1.367565553822539215e+01
1.000000000000000000e+00 1.365590552018705139e+01
1.000000000000000000e+00 1.364168718970393712e+01
1.000000000000000000e+00 1.362468951481947954e+01
1.000000000000000000e+00 1.361337763340946161e+01
1.000000000000000000e+00 1.360411093207085109e+01
1.000000000000000000e+00 1.358619287546633636e+01
1.000000000000000000e+00 1.357875583653926199e+01
1.000000000000000000e+00 1.355865920459241458e+01
1.000000000000000000e+00 1.354774281756205134e+01
1.000000000000000000e+00 1.352838774082705164e+01
1.000000000000000000e+00 1.349948146123259463e+01
1.000000000000000000e+00 1.348785458090130618e+01
1.000000000000000000e+00 1.347066811089177030e+01
1.000000000000000000e+00 1.345370911521462354e+01
1.000000000000000000e+00 1.342328709183447444e+01
1.000000000000000000e+00 1.341841313850803452e+01
1.000000000000000000e+00 1.340260207734844045e+01
1.000000000000000000e+00 1.339594748566851301e+01
1.000000000000000000e+00 1.338404190627623969e+01
1.000000000000000000e+00 1.336947268851064941e+01
1.000000000000000000e+00 1.335224118629185952e+01
1.000000000000000000e+00 1.333053766741727486e+01
1.000000000000000000e+00 1.332034333640688750e+01
1.000000000000000000e+00 1.327996944870894147e+01
1.000000000000000000e+00 1.327724882643235738e+01
1.000000000000000000e+00 1.324801325195385360e+01
1.000000000000000000e+00 1.323390813602540206e+01
1.000000000000000000e+00 1.321140494239502594e+01
1.000000000000000000e+00 1.318864826678901991e+01
1.000000000000000000e+00 1.317506425680833892e+01
1.000000000000000000e+00 1.315962326977504127e+01
1.000000000000000000e+00 1.313998088553637622e+01
1.000000000000000000e+00 1.311127681788040533e+01
1.000000000000000000e+00 1.308979896131773124e+01
1.000000000000000000e+00 1.306648156672595817e+01
1.000000000000000000e+00 1.303597890843632001e+01
1.000000000000000000e+00 1.302444327583425121e+01
1.000000000000000000e+00 1.299591647962893859e+01
1.000000000000000000e+00 1.296988470389966430e+01
1.000000000000000000e+00 1.293640995199288035e+01
1.000000000000000000e+00 1.293138915720587967e+01
1.000000000000000000e+00 1.289577625414008466e+01
1.000000000000000000e+00 1.287298241541733290e+01
1.000000000000000000e+00 1.286085963545331090e+01
1.000000000000000000e+00 1.284019098281016014e+01
1.000000000000000000e+00 1.281234390392046052e+01
1.000000000000000000e+00 1.279172664314597618e+01
1.000000000000000000e+00 1.277139915762586142e+01
1.000000000000000000e+00 1.276396638328986022e+01
1.000000000000000000e+00 1.271324984258945356e+01
1.000000000000000000e+00 1.269788222143698952e+01
1.000000000000000000e+00 1.266786518557879049e+01
1.000000000000000000e+00 1.265676832851196210e+01
1.000000000000000000e+00 1.261452653312849748e+01
1.000000000000000000e+00 1.258086846734054198e+01
1.000000000000000000e+00 1.256068041408400937e+01
1.000000000000000000e+00 1.254682983985597744e+01
1.000000000000000000e+00 1.252871986278199579e+01
1.000000000000000000e+00 1.248125876435994464e+01
1.000000000000000000e+00 1.245435907340559645e+01
1.000000000000000000e+00 1.242889746557085218e+01
1.000000000000000000e+00 1.241265990922876483e+01
1.000000000000000000e+00 1.238519146945169247e+01
1.000000000000000000e+00 1.236028698456436103e+01
1.000000000000000000e+00 1.234118447674202379e+01
1.000000000000000000e+00 1.231493247156033455e+01
1.000000000000000000e+00 1.229626355191637543e+01
1.000000000000000000e+00 1.224677798748909119e+01
1.000000000000000000e+00 1.222848726018259491e+01
1.000000000000000000e+00 1.219869970557589767e+01
1.000000000000000000e+00 1.219257354173542041e+01
1.000000000000000000e+00 1.215498961768162722e+01
1.000000000000000000e+00 1.212857248635186913e+01
1.000000000000000000e+00 1.207451361638280218e+01
1.000000000000000000e+00 1.205014466754920477e+01
1.000000000000000000e+00 1.202774955829206505e+01
1.000000000000000000e+00 1.200053521349881258e+01
1.000000000000000000e+00 1.197788884387681563e+01
1.000000000000000000e+00 1.194515401473048932e+01
1.000000000000000000e+00 1.190566549743572722e+01
1.000000000000000000e+00 1.188565091612489510e+01
1.000000000000000000e+00 1.185341404951589972e+01
1.000000000000000000e+00 1.183679031102345647e+01
1.000000000000000000e+00 1.182506553884710065e+01
1.000000000000000000e+00 1.180550347021658553e+01
1.000000000000000000e+00 1.176638141436277607e+01
1.000000000000000000e+00 1.173525332126815712e+01
1.000000000000000000e+00 1.170744834001768275e+01
1.000000000000000000e+00 1.169073892318098729e+01
1.000000000000000000e+00 1.166746919858692166e+01
1.000000000000000000e+00 1.162739735722541745e+01
1.000000000000000000e+00 1.159205696632896299e+01
1.000000000000000000e+00 1.158366343196219006e+01
1.000000000000000000e+00 1.154589600731009469e+01
1.000000000000000000e+00 1.152252134733877043e+01
1.000000000000000000e+00 1.149738418901462467e+01
1.000000000000000000e+00 1.147771000670991093e+01
1.000000000000000000e+00 1.144870995988396345e+01
1.000000000000000000e+00 1.141356172900528421e+01
1.000000000000000000e+00 1.140933919170377919e+01
1.000000000000000000e+00 1.137423614270457506e+01
1.000000000000000000e+00 1.135429347541713696e+01
1.000000000000000000e+00 1.131874982965065968e+01
1.000000000000000000e+00 1.129708748162491894e+01
1.000000000000000000e+00 1.125734770049143307e+01
1.000000000000000000e+00 1.122600393298849397e+01
1.000000000000000000e+00 1.119988590806343431e+01
1.000000000000000000e+00 1.116064230611507391e+01
1.000000000000000000e+00 1.114861988906240597e+01
1.000000000000000000e+00 1.111118513398641561e+01
1.000000000000000000e+00 1.109060551176673570e+01
1.000000000000000000e+00 1.108031151278977688e+01
1.000000000000000000e+00 1.105455037616373737e+01
1.000000000000000000e+00 1.102597369696015406e+01
1.000000000000000000e+00 1.099961816009647819e+01
1.000000000000000000e+00 1.096854346782617640e+01
1.000000000000000000e+00 1.092570128721738953e+01
1.000000000000000000e+00 1.090131362532598658e+01
1.000000000000000000e+00 1.088108566196137872e+01
1.000000000000000000e+00 1.085076107333769002e+01
1.000000000000000000e+00 1.082039352379597119e+01
1.000000000000000000e+00 1.080585813097520820e+01
1.000000000000000000e+00 1.078322490030513947e+01
1.000000000000000000e+00 1.076213517282075216e+01
1.000000000000000000e+00 1.073121038983077469e+01
1.000000000000000000e+00 1.072276237605893279e+01
1.000000000000000000e+00 1.069966886639050330e+01
1.000000000000000000e+00 1.069354005682331632e+01
1.000000000000000000e+00 1.066444640605299909e+01
1.000000000000000000e+00 1.065289976770418967e+01
1.000000000000000000e+00 1.062485928607175190e+01
1.000000000000000000e+00 1.059980959227286057e+01
1.000000000000000000e+00 1.057383751115322923e+01
1.000000000000000000e+00 1.055789534347149683e+01
1.000000000000000000e+00 1.053268247318131579e+01
1.000000000000000000e+00 1.048441332344967591e+01
1.000000000000000000e+00 1.047456634542908382e+01
1.000000000000000000e+00 1.046403631202430518e+01
1.000000000000000000e+00 1.043211877050337399e+01
1.000000000000000000e+00 1.041286732109534974e+01
1.000000000000000000e+00 1.038509442775622205e+01
1.000000000000000000e+00 1.037408615555951208e+01
1.000000000000000000e+00 1.034839984258547929e+01
1.000000000000000000e+00 1.031486353670396916e+01
1.000000000000000000e+00 1.027583420482791965e+01
1.000000000000000000e+00 1.025541129309518951e+01
1.000000000000000000e+00 1.024304890028381543e+01
1.000000000000000000e+00 1.022905398294486545e+01
1.000000000000000000e+00 1.020824134598639965e+01
1.000000000000000000e+00 1.014921002270312655e+01
1.000000000000000000e+00 1.013722310071742960e+01
1.000000000000000000e+00 1.012009718574929096e+01
1.000000000000000000e+00 1.010257788850795180e+01
1.000000000000000000e+00 1.003974354810627823e+01
1.000000000000000000e+00 1.001956100837520047e+01
1.000000000000000000e+00 1.000298204826699866e+01
1.000000000000000000e+00 9.951940411587713697e+00
1.000000000000000000e+00 9.915977101914597469e+00
1.000000000000000000e+00 9.892891088971678570e+00
1.000000000000000000e+00 9.865626922888779404e+00
1.000000000000000000e+00 9.827188672841813855e+00
1.000000000000000000e+00 9.817094342980983157e+00
1.000000000000000000e+00 9.782990409189579850e+00
1.000000000000000000e+00 9.726852961144118126e+00
1.000000000000000000e+00 9.688571661985815098e+00
1.000000000000000000e+00 9.629087702273528393e+00
1.000000000000000000e+00 9.593496472392301300e+00
1.000000000000000000e+00 9.563355721541917376e+00
1.000000000000000000e+00 9.555606617561496208e+00
1.000000000000000000e+00 9.521674417067155005e+00
1.000000000000000000e+00 9.487203378672990794e+00
1.000000000000000000e+00 9.475930062821394273e+00
1.000000000000000000e+00 9.433752873989764254e+00
1.000000000000000000e+00 6.055473114286436420e+00
1.000000000000000000e+00 6.049950281111715178e+00
1.000000000000000000e+00 6.042134474575711067e+00
1.000000000000000000e+00 6.041761971287387567e+00
1.000000000000000000e+00 6.035269977713190848e+00
1.000000000000000000e+00 6.032062015064949101e+00
1.000000000000000000e+00 6.029817671266807899e+00
1.000000000000000000e+00 6.025087850026115355e+00
1.000000000000000000e+00 6.022448839341177695e+00
1.000000000000000000e+00 6.018928114058541112e+00
1.000000000000000000e+00 6.015584876920100577e+00
1.000000000000000000e+00 6.011134935295449289e+00
1.000000000000000000e+00 6.004377932348298863e+00
1.000000000000000000e+00 5.998626453419858784e+00
2.000000000000000000e+00 2.387772556793742496e+01
2.000000000000000000e+00 2.338278619066451824e+01
2.000000000000000000e+00 2.258292468233027606e+01
2.000000000000000000e+00 2.239505441901161120e+01
2.000000000000000000e+00 2.233660320494902862e+01
2.000000000000000000e+00 2.203748019549971460e+01
2.000000000000000000e+00 2.181666565647752165e+01
2.000000000000000000e+00 2.172278514299278740e+01
2.000000000000000000e+00 2.168883348135209488e+01
2.000000000000000000e+00 2.146270033969764768e+01
2.000000000000000000e+00 2.141907864726550415e+01
2.000000000000000000e+00 2.128683506770594391e+01
2.000000000000000000e+00 2.118377658946256048e+01
2.000000000000000000e+00 2.109803280178386231e+01
2.000000000000000000e+00 2.105716795176502742e+01
2.000000000000000000e+00 2.096160411110570010e+01
2.000000000000000000e+00 2.092856299093252304e+01
2.000000000000000000e+00 2.084563482170130655e+01
2.000000000000000000e+00 2.081542557087833245e+01
2.000000000000000000e+00 2.077901397096254499e+01
2.000000000000000000e+00 2.071329495661806774e+01
2.000000000000000000e+00 2.065323296212926252e+01
2.000000000000000000e+00 2.059954308345801621e+01
2.000000000000000000e+00 2.055458602237841248e+01
2.000000000000000000e+00 2.052973723634303127e+01
2.000000000000000000e+00 2.049448392460635304e+01
2.000000000000000000e+00 2.047874587000700686e+01
2.000000000000000000e+00 2.042374329196768912e+01
2.000000000000000000e+00 2.039285154051097493e+01
2.000000000000000000e+00 2.036748906138451076e+01
2.000000000000000000e+00 2.033073391263920726e+01
2.000000000000000000e+00 2.029986242989691547e+01
2.000000000000000000e+00 2.027672812648849288e+01
2.000000000000000000e+00 2.024347261745825932e+01
2.000000000000000000e+00 2.021547767701159870e+01
2.000000000000000000e+00 2.016757174192346014e+01
2.000000000000000000e+00 2.013566176581699096e+01
2.000000000000000000e+00 2.012143149252954188e+01
2.000000000000000000e+00 2.007576066444202922e+01
2.000000000000000000e+00 2.006522148853464671e+01
2.000000000000000000e+00 2.002284782663245011e+01
2.000000000000000000e+00 2.001340580053196661e+01
2.000000000000000000e+00 1.997888931450745531e+01
2.000000000000000000e+00 1.995350869335577926e+01
2.000000000000000000e+00 1.994174827527669791e+01
2.000000000000000000e+00 1.990212691721366056e+01
2.000000000000000000e+00 1.988646143064454819e+01
2.000000000000000000e+00 1.986100082001885525e+01
2.000000000000000000e+00 1.983357098950054365e+01
2.000000000000000000e+00 1.981516570426059332e+01
2.000000000000000000e+00 1.978543354336699522e+01
2.000000000000000000e+00 1.973759215820834001e+01
2.000000000000000000e+00 1.971806862117217563e+01
2.000000000000000000e+00 1.967915378672036297e+01
2.000000000000000000e+00 1.966320099949559008e+01
2.000000000000000000e+00 1.963851182179692145e+01
2.000000000000000000e+00 1.963018547160321248e+01
2.000000000000000000e+00 1.957954851200724988e+01
2.000000000000000000e+00 1.956135875251147382e+01
2.000000000000000000e+00 1.951930471088613217e+01
2.000000000000000000e+00 1.951156816003463845e+01
2.000000000000000000e+00 1.944378222187537730e+01
2.000000000000000000e+00 1.943161162903027162e+01
2.000000000000000000e+00 1.940714619863831913e+01
2.000000000000000000e+00 1.939699734714205093e+01
2.000000000000000000e+00 1.934570367048259598e+01
2.000000000000000000e+00 1.931819366015982453e+01
2.000000000000000000e+00 1.928400383554837205e+01
2.000000000000000000e+00 1.927499769181002520e+01
2.000000000000000000e+00 1.925086230083820027e+01
2.000000000000000000e+00 1.921163616095156712e+01
2.000000000000000000e+00 1.916926014660235822e+01
2.000000000000000000e+00 1.914863186945024509e+01
2.000000000000000000e+00 1.911127968128896271e+01
2.000000000000000000e+00 1.908107982089127930e+01
2.000000000000000000e+00 1.905458403502396436e+01
2.000000000000000000e+00 1.903082513675212795e+01
2.000000000000000000e+00 1.899818115238229765e+01
2.000000000000000000e+00 1.897409966541907167e+01
2.000000000000000000e+00 1.895066428095467259e+01
2.000000000000000000e+00 1.893688516669740807e+01
2.000000000000000000e+00 1.887926597872207068e+01
2.000000000000000000e+00 1.884888476518586486e+01
2.000000000000000000e+00 1.883214842388607124e+01
2.000000000000000000e+00 1.879207893752277059e+01
2.000000000000000000e+00 1.878212566620543811e+01
2.000000000000000000e+00 1.877356975527453997e+01
2.000000000000000000e+00 1.873865641633919665e+01
2.000000000000000000e+00 1.870694990706501315e+01
2.000000000000000000e+00 1.869558698888832282e+01
2.000000000000000000e+00 1.866369324605052782e+01
2.000000000000000000e+00 1.864690517377059109e+01
2.000000000000000000e+00 1.863232018500060150e+01
2.000000000000000000e+00 1.860485701376538614e+01
2.000000000000000000e+00 1.859362821800643673e+01
2.000000000000000000e+00 1.857641205611955826e+01
2.000000000000000000e+00 1.856632523077750108e+01
2.000000000000000000e+00 1.854816744879575907e+01
2.000000000000000000e+00 1.853399789924826635e+01
2.000000000000000000e+00 1.851505915043141925e+01
2.000000000000000000e+00 1.850010454150746497e+01
2.000000000000000000e+00 1.848092903448955582e+01
2.000000000000000000e+00 1.845241677760491683e+01
2.000000000000000000e+00 1.844632753793824520e+01
2.000000000000000000e+00 1.841788922783519666e+01
2.000000000000000000e+00 1.841272875224195360e+01
2.000000000000000000e+00 1.838833272093301829e+01
2.000000000000000000e+00 1.836124120182326536e+01
2.000000000000000000e+00 1.834239937341984472e+01
2.000000000000000000e+00 1.833675427595381535e+01
2.000000000000000000e+00 1.831810848133416059e+01
2.000000000000000000e+00 1.829713597591428709e+01
2.000000000000000000e+00 1.828787447544691247e+01
2.000000000000000000e+00 1.826095979468039587e+01
2.000000000000000000e+00 1.825157283625468096e+01
2.000000000000000000e+00 1.822535152271269254e+01
2.000000000000000000e+00 1.821816564682760742e+01
2.000000000000000000e+00 1.819368775535333427e+01
2.000000000000000000e+00 1.818079501771912732e+01
2.000000000000000000e+00 1.817296175635963351e+01
2.000000000000000000e+00 1.816163268059879243e+01
2.000000000000000000e+00 1.813898386732990531e+01
2.000000000000000000e+00 1.812798503634638081e+01
2.000000000000000000e+00 1.811807797296890499e+01
2.000000000000000000e+00 1.810253212997871231e+01
2.000000000000000000e+00 1.808943118333449007e+01
2.000000000000000000e+00 1.807728101003799992e+01
2.000000000000000000e+00 1.806601419966535715e+01
2.000000000000000000e+00 1.804838077470909852e+01
2.000000000000000000e+00 1.802807628893008385e+01
2.000000000000000000e+00 1.801016669579504637e+01
2.000000000000000000e+00 1.800092355496921570e+01
2.000000000000000000e+00 1.799768897312105054e+01
2.000000000000000000e+00 1.796737977757361548e+01
2.000000000000000000e+00 1.796202184760461407e+01
2.000000000000000000e+00 1.793084378049386629e+01
2.000000000000000000e+00 1.792392359299820370e+01
2.000000000000000000e+00 1.790722769811850412e+01
2.000000000000000000e+00 1.789935435747297632e+01
2.000000000000000000e+00 1.787775042187145047e+01
2.000000000000000000e+00 1.785520094136428071e+01
2.000000000000000000e+00 1.784695915174046377e+01
2.000000000000000000e+00 1.783475879937517306e+01
2.000000000000000000e+00 1.781699286045652642e+01
2.000000000000000000e+00 1.780880802513674155e+01
2.000000000000000000e+00 1.779711485082864186e+01
2.000000000000000000e+00 1.777784925155085105e+01
2.000000000000000000e+00 1.776884045083982144e+01
2.000000000000000000e+00 1.775624219501441914e+01
2.000000000000000000e+00 1.773412549029204044e+01
2.000000000000000000e+00 1.772489192287241622e+01
2.000000000000000000e+00 1.770779788366844443e+01
2.000000000000000000e+00 1.768778565306289607e+01
2.000000000000000000e+00 1.767857998090052263e+01
2.000000000000000000e+00 1.767404977842674896e+01
2.000000000000000000e+00 1.765712216946619506e+01
2.000000000000000000e+00 1.764161118940383233e+01
2.000000000000000000e+00 1.763433393187379039e+01
2.000000000000000000e+00 1.762377025127829100e+01
2.000000000000000000e+00 1.760642231203999586e+01
2.000000000000000000e+00 1.758443984311530883e+01
2.000000000000000000e+00 1.756962910313063375e+01
2.000000000000000000e+00 1.755783417193810081e+01
2.000000000000000000e+00 1.754110746054729475e+01
2.000000000000000000e+00 1.752809291732350871e+01
2.000000000000000000e+00 1.750615875179725478e+01
2.000000000000000000e+00 1.748890248293340477e+01
2.000000000000000000e+00 1.747514843883795876e+01
2.000000000000000000e+00 1.746497044289648315e+01
2.000000000000000000e+00 1.745358765159974013e+01
2.000000000000000000e+00 1.744034445945073486e+01
2.000000000000000000e+00 1.742172673537476868e+01
2.000000000000000000e+00 1.740543753352952905e+01
2.000000000000000000e+00 1.738749159055491589e+01
2.000000000000000000e+00 1.737598283874100247e+01
2.000000000000000000e+00 1.735867539555961514e+01
2.000000000000000000e+00 1.735068366219498159e+01
2.000000000000000000e+00 1.732860454606406719e+01
2.000000000000000000e+00 1.732290143289031903e+01
2.000000000000000000e+00 1.731372779095534753e+01
2.000000000000000000e+00 1.729224678293430628e+01
2.000000000000000000e+00 1.727527351180660986e+01
2.000000000000000000e+00 1.725520962617725473e+01
2.000000000000000000e+00 1.724886788101670732e+01
2.000000000000000000e+00 1.722542873158782939e+01
2.000000000000000000e+00 1.721577052147835118e+01
2.000000000000000000e+00 1.720485390575472451e+01
2.000000000000000000e+00 1.718670427103334220e+01
2.000000000000000000e+00 1.717679427150679672e+01
2.000000000000000000e+00 1.715754409562150684e+01
2.000000000000000000e+00 1.714198446846407720e+01
2.000000000000000000e+00 1.713274584661242628e+01
2.000000000000000000e+00 1.711605656871565273e+01
2.000000000000000000e+00 1.710530625911060199e+01
2.000000000000000000e+00 1.708670275372938363e+01
2.000000000000000000e+00 1.707419745583376169e+01
2.000000000000000000e+00 1.706649234659036907e+01
2.000000000000000000e+00 1.705005287185551666e+01
2.000000000000000000e+00 1.703300314025602802e+01
2.000000000000000000e+00 1.702074151069001218e+01
2.000000000000000000e+00 1.700310447269042768e+01
2.000000000000000000e+00 1.697989930635167610e+01
2.000000000000000000e+00 1.695721882548831516e+01
2.000000000000000000e+00 1.695110181765248569e+01
2.000000000000000000e+00 1.692747357588155310e+01
2.000000000000000000e+00 1.692451017507058353e+01
2.000000000000000000e+00 1.690545985937889384e+01
2.000000000000000000e+00 1.687676067207990016e+01
2.000000000000000000e+00 1.687449421349643686e+01
2.000000000000000000e+00 1.684183731460329980e+01
2.000000000000000000e+00 1.683035252662653392e+01
2.000000000000000000e+00 1.681487312090214559e+01
2.000000000000000000e+00 1.680698393480609809e+01
2.000000000000000000e+00 1.679643095085615911e+01
2.000000000000000000e+00 1.678019298223714628e+01
2.000000000000000000e+00 1.676453611980124236e+01
2.000000000000000000e+00 1.674426157100612400e+01
2.000000000000000000e+00 1.673051263152265022e+01
2.000000000000000000e+00 1.672456973192440444e+01
2.000000000000000000e+00 1.670399912920257890e+01
2.000000000000000000e+00 1.668552937938499525e+01
2.000000000000000000e+00 1.667130139981416193e+01
2.000000000000000000e+00 1.665120729865017424e+01
2.000000000000000000e+00 1.662775303703446639e+01
2.000000000000000000e+00 1.661989416022624155e+01
2.000000000000000000e+00 1.661113662786942768e+01
2.000000000000000000e+00 1.660138748099702966e+01
2.000000000000000000e+00 1.658906178972427270e+01
2.000000000000000000e+00 1.655926715566480922e+01
2.000000000000000000e+00 1.654861145277649115e+01
2.000000000000000000e+00 1.653096740918315888e+01
2.000000000000000000e+00 1.652031446048523833e+01
2.000000000000000000e+00 1.651480380663494074e+01
2.000000000000000000e+00 1.650691094422528238e+01
2.000000000000000000e+00 1.649493541028758514e+01
2.000000000000000000e+00 1.648158448193167658e+01
2.000000000000000000e+00 1.645991434073646076e+01
2.000000000000000000e+00 1.643977479644984996e+01
2.000000000000000000e+00 1.642787273402817050e+01
2.000000000000000000e+00 1.641811018971699099e+01
2.000000000000000000e+00 1.640937601238146826e+01
2.000000000000000000e+00 1.639778052695836408e+01
2.000000000000000000e+00 1.638417785734933574e+01
2.000000000000000000e+00 1.636387408077096595e+01
2.000000000000000000e+00 1.635257593922464281e+01
2.000000000000000000e+00 1.633418587005400724e+01
2.000000000000000000e+00 1.632391138054390467e+01
2.000000000000000000e+00 1.630452737262216445e+01
2.000000000000000000e+00 1.629927804527422808e+01
2.000000000000000000e+00 1.627722776803789984e+01
2.000000000000000000e+00 1.626806715643231627e+01
2.000000000000000000e+00 1.625121211529034326e+01
2.000000000000000000e+00 1.624614617408925099e+01
2.000000000000000000e+00 1.623914232644821709e+01
2.000000000000000000e+00 1.622391662572497495e+01
2.000000000000000000e+00 1.621590146484432182e+01
2.000000000000000000e+00 1.620123822052772766e+01
2.000000000000000000e+00 1.619259117190073738e+01
2.000000000000000000e+00 1.617994455272193122e+01
2.000000000000000000e+00 1.616533448666017136e+01
2.000000000000000000e+00 1.614876495890620234e+01
2.000000000000000000e+00 1.613794794410954481e+01
2.000000000000000000e+00 1.612826753278850589e+01
2.000000000000000000e+00 1.611451276116871156e+01
2.000000000000000000e+00 1.609345400182726493e+01
2.000000000000000000e+00 1.607354384409325831e+01
2.000000000000000000e+00 1.606923957599556019e+01
2.000000000000000000e+00 1.606178344470480823e+01
2.000000000000000000e+00 1.604727946417470719e+01
2.000000000000000000e+00 1.603535899378833562e+01
2.000000000000000000e+00 1.602551486756706112e+01
2.000000000000000000e+00 1.601329090013138412e+01
2.000000000000000000e+00 1.600022866942375188e+01
2.000000000000000000e+00 1.599314730298196530e+01
2.000000000000000000e+00 1.598671092524010184e+01
2.000000000000000000e+00 1.597073896196077136e+01
2.000000000000000000e+00 1.595769314184461152e+01
2.000000000000000000e+00 1.594061275620622631e+01
2.000000000000000000e+00 1.593016724267762996e+01
2.000000000000000000e+00 1.591221666029003678e+01
2.000000000000000000e+00 1.590146327683641836e+01
2.000000000000000000e+00 1.589072316961272868e+01
2.000000000000000000e+00 1.588369213909908240e+01
2.000000000000000000e+00 1.586990952991020265e+01
2.000000000000000000e+00 1.584832858886892204e+01
2.000000000000000000e+00 1.583020744248906020e+01
2.000000000000000000e+00 1.582304500113954049e+01
2.000000000000000000e+00 1.580976745570808184e+01
2.000000000000000000e+00 1.579390177820349805e+01
2.000000000000000000e+00 1.578240932127882168e+01
2.000000000000000000e+00 1.577772298809424534e+01
2.000000000000000000e+00 1.575996613788703016e+01
2.000000000000000000e+00 1.574253754861503296e+01
2.000000000000000000e+00 1.573549060849089010e+01
2.000000000000000000e+00 1.573249290197161443e+01
2.000000000000000000e+00 1.571588252324753476e+01
2.000000000000000000e+00 1.570322557247810735e+01
2.000000000000000000e+00 1.568468246388521159e+01
2.000000000000000000e+00 1.567344679683582598e+01
2.000000000000000000e+00 1.566389093618870199e+01
2.000000000000000000e+00 1.564282961310304820e+01
2.000000000000000000e+00 1.563695652228985367e+01
2.000000000000000000e+00 1.562419620560774725e+01
2.000000000000000000e+00 1.561298018025073020e+01
2.000000000000000000e+00 1.559389858641694460e+01
2.000000000000000000e+00 1.558869771655964875e+01
2.000000000000000000e+00 1.557194249707187872e+01
2.000000000000000000e+00 1.556838936195432410e+01
2.000000000000000000e+00 1.555365733225778690e+01
2.000000000000000000e+00 1.554547426297509460e+01
2.000000000000000000e+00 1.553534114989717985e+01
2.000000000000000000e+00 1.551852558283822425e+01
2.000000000000000000e+00 1.550395923046285063e+01
2.000000000000000000e+00 1.548786423646575194e+01
2.000000000000000000e+00 1.547017236820978248e+01
2.000000000000000000e+00 1.546399894443963774e+01
2.000000000000000000e+00 1.545587894075924140e+01
2.000000000000000000e+00 1.544815468936915259e+01
2.000000000000000000e+00 1.544032667699292993e+01
2.000000000000000000e+00 1.541914367652969986e+01
2.000000000000000000e+00 1.540643759502689392e+01
2.000000000000000000e+00 1.539560998168179040e+01
2.000000000000000000e+00 1.538916207057000740e+01
2.000000000000000000e+00 1.537688608545430569e+01
2.000000000000000000e+00 1.537203743119545862e+01
2.000000000000000000e+00 1.536432051548612243e+01
2.000000000000000000e+00 1.534328482507892488e+01
2.000000000000000000e+00 1.533331099981081458e+01
2.000000000000000000e+00 1.532538137665580003e+01
2.000000000000000000e+00 1.531469616671708067e+01
2.000000000000000000e+00 1.529106165198378875e+01
2.000000000000000000e+00 1.527616529590410188e+01
2.000000000000000000e+00 1.526101808473617538e+01
2.000000000000000000e+00 1.525741528959955851e+01
2.000000000000000000e+00 1.524249765292532643e+01
2.000000000000000000e+00 1.523373460097700516e+01
2.000000000000000000e+00 1.522240138734330550e+01
2.000000000000000000e+00 1.520008740214610654e+01
2.000000000000000000e+00 1.518651095007539986e+01
2.000000000000000000e+00 1.518177084448037206e+01
2.000000000000000000e+00 1.516626695786631807e+01
2.000000000000000000e+00 1.516001434278470406e+01
2.000000000000000000e+00 1.515169807685567527e+01
2.000000000000000000e+00 1.513905851650868328e+01
2.000000000000000000e+00 1.512317497471653205e+01
2.000000000000000000e+00 1.511409886373254174e+01
2.000000000000000000e+00 1.510908948865089130e+01
2.000000000000000000e+00 1.509684300095188014e+01
2.000000000000000000e+00 1.508229511198155670e+01
2.000000000000000000e+00 1.507491462649931080e+01
2.000000000000000000e+00 1.505837704143904254e+01
2.000000000000000000e+00 1.505479235535956128e+01
2.000000000000000000e+00 1.503698711566726942e+01
2.000000000000000000e+00 1.503147975867975461e+01
2.000000000000000000e+00 1.500937434368296231e+01
2.000000000000000000e+00 1.499149255578858941e+01
2.000000000000000000e+00 1.498277897814578274e+01
2.000000000000000000e+00 1.496649819178391461e+01
2.000000000000000000e+00 1.496497712391517609e+01
2.000000000000000000e+00 1.495325279100014804e+01
2.000000000000000000e+00 1.493940708824614561e+01
2.000000000000000000e+00 1.492485471463619184e+01
2.000000000000000000e+00 1.491329894717281412e+01
2.000000000000000000e+00 1.490151968636725321e+01
2.000000000000000000e+00 1.489179586537104250e+01
2.000000000000000000e+00 1.488853178511706865e+01
2.000000000000000000e+00 1.487483279157816796e+01
2.000000000000000000e+00 1.486284978764060405e+01
2.000000000000000000e+00 1.484523601229117062e+01
2.000000000000000000e+00 1.483774492881622109e+01
2.000000000000000000e+00 1.481637760106566759e+01
2.000000000000000000e+00 1.480986889875888757e+01
2.000000000000000000e+00 1.479377926810760968e+01
2.000000000000000000e+00 1.478920343370698021e+01
2.000000000000000000e+00 1.477566877762702191e+01
2.000000000000000000e+00 1.476386855971977496e+01
2.000000000000000000e+00 1.475442500033568116e+01
2.000000000000000000e+00 1.474570576756666895e+01
2.000000000000000000e+00 1.474133472910705223e+01
2.000000000000000000e+00 1.471617349516980511e+01
2.000000000000000000e+00 1.470779799077430106e+01
2.000000000000000000e+00 1.469454155747088286e+01
2.000000000000000000e+00 1.467352381868708022e+01
2.000000000000000000e+00 1.466179109555803350e+01
2.000000000000000000e+00 1.464798724908151506e+01
2.000000000000000000e+00 1.464121602909527198e+01
2.000000000000000000e+00 1.463602456441048361e+01
2.000000000000000000e+00 1.462631638360411124e+01
2.000000000000000000e+00 1.461530591880613628e+01
2.000000000000000000e+00 1.459894466122421974e+01
2.000000000000000000e+00 1.458198921059229924e+01
2.000000000000000000e+00 1.457131140468547770e+01
2.000000000000000000e+00 1.456115158762133177e+01
2.000000000000000000e+00 1.454888985977586024e+01
2.000000000000000000e+00 1.454160708576634953e+01
2.000000000000000000e+00 1.453118965250155981e+01
2.000000000000000000e+00 1.451524462464370124e+01
2.000000000000000000e+00 1.450297143723661897e+01
2.000000000000000000e+00 1.449633633317645121e+01
2.000000000000000000e+00 1.448399150439862559e+01
2.000000000000000000e+00 1.446480923501551175e+01
2.000000000000000000e+00 1.445463841172109909e+01
2.000000000000000000e+00 1.444569400179236496e+01
2.000000000000000000e+00 1.443376164172186016e+01
2.000000000000000000e+00 1.442511167174411391e+01
2.000000000000000000e+00 1.441147685936221556e+01
2.000000000000000000e+00 1.439640466308509481e+01
2.000000000000000000e+00 1.437954286891127786e+01
2.000000000000000000e+00 1.436860637442660149e+01
2.000000000000000000e+00 1.435677360126361002e+01
2.000000000000000000e+00 1.435171998554930362e+01
2.000000000000000000e+00 1.433717506400411601e+01
2.000000000000000000e+00 1.431709523476148149e+01
2.000000000000000000e+00 1.431071554577422411e+01
2.000000000000000000e+00 1.429967593045308938e+01
2.000000000000000000e+00 1.428116626100069020e+01
2.000000000000000000e+00 1.427135524948159606e+01
2.000000000000000000e+00 1.426638151136851640e+01
2.000000000000000000e+00 1.425622974122419606e+01
2.000000000000000000e+00 1.424094107198205172e+01
2.000000000000000000e+00 1.422796091368925531e+01
2.000000000000000000e+00 1.421899889153272944e+01
2.000000000000000000e+00 1.420087233531902093e+01
2.000000000000000000e+00 1.418425766809436794e+01
2.000000000000000000e+00 1.417855095346409122e+01
2.000000000000000000e+00 1.417263556967237648e+01
2.000000000000000000e+00 1.415213265423213684e+01
2.000000000000000000e+00 1.413851042374197142e+01
2.000000000000000000e+00 1.413030232206912373e+01
2.000000000000000000e+00 1.411775310099925207e+01
2.000000000000000000e+00 1.410764267411513018e+01
2.000000000000000000e+00 1.409481229033027816e+01
2.000000000000000000e+00 1.408206331235756359e+01
2.000000000000000000e+00 1.406934162646448883e+01
2.000000000000000000e+00 1.404676666695575271e+01
2.000000000000000000e+00 1.403727680422540480e+01
2.000000000000000000e+00 1.402245217704298597e+01
2.000000000000000000e+00 1.400995544411607874e+01
2.000000000000000000e+00 1.399569336788421481e+01
2.000000000000000000e+00 1.398859241017532717e+01
2.000000000000000000e+00 1.398216912854441141e+01
2.000000000000000000e+00 1.396024479722256828e+01
2.000000000000000000e+00 1.395024879399183781e+01
2.000000000000000000e+00 1.393300839078314013e+01
2.000000000000000000e+00 1.392883607104163701e+01
2.000000000000000000e+00 1.391790415966441508e+01
2.000000000000000000e+00 1.389772819813814131e+01
2.000000000000000000e+00 1.388455124433507137e+01
2.000000000000000000e+00 1.386657276652732484e+01
2.000000000000000000e+00 1.384793299804966971e+01
2.000000000000000000e+00 1.383220572217949318e+01
2.000000000000000000e+00 1.382754582622834150e+01
2.000000000000000000e+00 1.380689192018824940e+01
2.000000000000000000e+00 1.379387490515671644e+01
2.000000000000000000e+00 1.378037171986150433e+01
2.000000000000000000e+00 1.376302793829634830e+01
2.000000000000000000e+00 1.375575535834719076e+01
2.000000000000000000e+00 1.375212363823734485e+01
2.000000000000000000e+00 1.372772417612217666e+01
2.000000000000000000e+00 1.371542849278567999e+01
2.000000000000000000e+00 1.369887757069902534e+01
2.000000000000000000e+00 1.368409015093848424e+01
2.000000000000000000e+00 1.366951902048369760e+01
2.000000000000000000e+00 1.365772222110626011e+01
2.000000000000000000e+00 1.364851208360678747e+01
2.000000000000000000e+00 1.364178170402979795e+01
2.000000000000000000e+00 1.361471248024180625e+01
2.000000000000000000e+00 1.360976277197321771e+01
2.000000000000000000e+00 1.358578058444816783e+01
2.000000000000000000e+00 1.357316227773313422e+01
2.000000000000000000e+00 1.356300536895677666e+01
2.000000000000000000e+00 1.354617564518485473e+01
2.000000000000000000e+00 1.352582873498609040e+01
2.000000000000000000e+00 1.352082149986772386e+01
2.000000000000000000e+00 1.349799708718271241e+01
2.000000000000000000e+00 1.347297447616512578e+01
2.000000000000000000e+00 1.346705647025081554e+01
2.000000000000000000e+00 1.344701477714916038e+01
2.000000000000000000e+00 1.343108128163439652e+01
2.000000000000000000e+00 1.341691838223969491e+01
2.000000000000000000e+00 1.339276362075477422e+01
2.000000000000000000e+00 1.337839323749085807e+01
2.000000000000000000e+00 1.335517962154195537e+01
2.000000000000000000e+00 1.333557308403664265e+01
2.000000000000000000e+00 1.332711714666340974e+01
2.000000000000000000e+00 1.329563917439980258e+01
2.000000000000000000e+00 1.329310772852223899e+01
2.000000000000000000e+00 1.326416003160711377e+01
2.000000000000000000e+00 1.324708729767141868e+01
2.000000000000000000e+00 1.323766221795415454e+01
2.000000000000000000e+00 1.319690366767151168e+01
2.000000000000000000e+00 1.317210953212138769e+01
2.000000000000000000e+00 1.316277101414744877e+01
2.000000000000000000e+00 1.315274113828511382e+01
2.000000000000000000e+00 1.312644363260135627e+01
2.000000000000000000e+00 1.311317299288029048e+01
2.000000000000000000e+00 1.309001418610674605e+01
2.000000000000000000e+00 1.307510616510183077e+01
2.000000000000000000e+00 1.304672975488297126e+01
2.000000000000000000e+00 1.301892636338894782e+01
2.000000000000000000e+00 1.300830707365250127e+01
2.000000000000000000e+00 1.299732137009607946e+01
2.000000000000000000e+00 1.297384406979057303e+01
2.000000000000000000e+00 1.292919219775239625e+01
2.000000000000000000e+00 1.290462158611515520e+01
2.000000000000000000e+00 1.288458593855654399e+01
2.000000000000000000e+00 1.286452588754052151e+01
2.000000000000000000e+00 1.284648245776349995e+01
2.000000000000000000e+00 1.281990099278435480e+01
2.000000000000000000e+00 1.279447496154223352e+01
2.000000000000000000e+00 1.278807370190041759e+01
2.000000000000000000e+00 1.275911660853080853e+01
2.000000000000000000e+00 1.272563204223477307e+01
2.000000000000000000e+00 1.269877888068383953e+01
2.000000000000000000e+00 1.266626084322040846e+01
2.000000000000000000e+00 1.261416408330122430e+01
2.000000000000000000e+00 1.259701572992684326e+01
2.000000000000000000e+00 1.257826625084800476e+01
2.000000000000000000e+00 1.253286106132020450e+01
2.000000000000000000e+00 1.250398713698138664e+01
2.000000000000000000e+00 1.246641979296653169e+01
2.000000000000000000e+00 1.244435499463843264e+01
2.000000000000000000e+00 1.243261440941378737e+01
2.000000000000000000e+00 1.240561995650421245e+01
2.000000000000000000e+00 1.237416375497547527e+01
2.000000000000000000e+00 1.233400663361456040e+01
2.000000000000000000e+00 1.232127082954117903e+01
2.000000000000000000e+00 1.229311498588659646e+01
2.000000000000000000e+00 1.223796330082956274e+01
2.000000000000000000e+00 1.222537602244244503e+01
2.000000000000000000e+00 1.219674436945611795e+01
2.000000000000000000e+00 1.217123035187545987e+01
2.000000000000000000e+00 1.215350229641863500e+01
2.000000000000000000e+00 1.213126770015299805e+01
2.000000000000000000e+00 1.209057296497657674e+01
2.000000000000000000e+00 1.207135494434207601e+01
2.000000000000000000e+00 1.203038452110161138e+01
2.000000000000000000e+00 1.201986705629619756e+01
2.000000000000000000e+00 1.197759060213787663e+01
2.000000000000000000e+00 1.196584462826392148e+01
2.000000000000000000e+00 1.191740334849911775e+01
2.000000000000000000e+00 1.189877341912194453e+01
2.000000000000000000e+00 1.186639758797036670e+01
2.000000000000000000e+00 1.185351989238548143e+01
2.000000000000000000e+00 1.181839683838897948e+01
2.000000000000000000e+00 1.179594422172609569e+01
2.000000000000000000e+00 1.176612650508713998e+01
2.000000000000000000e+00 1.175318636847690534e+01
2.000000000000000000e+00 1.171168096099984979e+01
2.000000000000000000e+00 1.170156828977508034e+01
2.000000000000000000e+00 1.167476181809608349e+01
2.000000000000000000e+00 1.167242626110781956e+01
2.000000000000000000e+00 1.164568926481570088e+01
2.000000000000000000e+00 1.160368842405115331e+01
2.000000000000000000e+00 1.158125549495045092e+01
2.000000000000000000e+00 1.155508300514805420e+01
2.000000000000000000e+00 1.154465496491550169e+01
2.000000000000000000e+00 1.149458885714219036e+01
2.000000000000000000e+00 1.148412350949782201e+01
2.000000000000000000e+00 1.145921665532702249e+01
2.000000000000000000e+00 1.145004305568256875e+01
2.000000000000000000e+00 1.140920385298178452e+01
2.000000000000000000e+00 1.140407590504800339e+01
2.000000000000000000e+00 1.138720480677104341e+01
2.000000000000000000e+00 1.137487413311309226e+01
2.000000000000000000e+00 1.131316848628986627e+01
2.000000000000000000e+00 1.129391565699629218e+01
2.000000000000000000e+00 1.126873016103492375e+01
2.000000000000000000e+00 1.125774409210083782e+01
2.000000000000000000e+00 1.121501896337998616e+01
2.000000000000000000e+00 1.120040808192135806e+01
2.000000000000000000e+00 1.119434092635138711e+01
2.000000000000000000e+00 1.115616296169087640e+01
2.000000000000000000e+00 1.113218762692570962e+01
2.000000000000000000e+00 1.111213483930489332e+01
2.000000000000000000e+00 1.108091139893330457e+01
2.000000000000000000e+00 1.105391709422588775e+01
2.000000000000000000e+00 1.103912298078084042e+01
2.000000000000000000e+00 1.100651159780369959e+01
2.000000000000000000e+00 1.097496094970598435e+01
2.000000000000000000e+00 1.094158336539165433e+01
2.000000000000000000e+00 1.092954080725999866e+01
2.000000000000000000e+00 1.091191877647611719e+01
2.000000000000000000e+00 1.087469831696294520e+01
2.000000000000000000e+00 1.084834321530794199e+01
2.000000000000000000e+00 1.082476140877433046e+01
2.000000000000000000e+00 1.081040820845898232e+01
2.000000000000000000e+00 1.078335159757009976e+01
2.000000000000000000e+00 1.075631392311409940e+01
2.000000000000000000e+00 1.071169560948497512e+01
2.000000000000000000e+00 1.070333515165803995e+01
2.000000000000000000e+00 1.068599520721132379e+01
2.000000000000000000e+00 1.067189203645781426e+01
2.000000000000000000e+00 1.064756152858557137e+01
2.000000000000000000e+00 1.063003172421813147e+01
2.000000000000000000e+00 1.059676518133017353e+01
2.000000000000000000e+00 1.056184450443136491e+01
2.000000000000000000e+00 1.055881963933357781e+01
2.000000000000000000e+00 1.051798253378694881e+01
2.000000000000000000e+00 1.049597572154606162e+01
2.000000000000000000e+00 1.047602077706127943e+01
2.000000000000000000e+00 1.044922456490219176e+01
2.000000000000000000e+00 1.043030259799881954e+01
2.000000000000000000e+00 1.040604628235404228e+01
2.000000000000000000e+00 1.039213499843447508e+01
2.000000000000000000e+00 1.037070035484577346e+01
2.000000000000000000e+00 1.036264263393811724e+01
2.000000000000000000e+00 1.032432638975936712e+01
2.000000000000000000e+00 1.030614343464361760e+01
2.000000000000000000e+00 1.028193357121125118e+01
2.000000000000000000e+00 1.024551250945144432e+01
2.000000000000000000e+00 1.021196206953979058e+01
2.000000000000000000e+00 1.013534381191684020e+01
2.000000000000000000e+00 1.011952783186865723e+01
2.000000000000000000e+00 1.007711491030973683e+01
2.000000000000000000e+00 1.005915805681380704e+01
2.000000000000000000e+00 1.003170405099920082e+01
2.000000000000000000e+00 9.990837906865039031e+00
2.000000000000000000e+00 9.967850551042216622e+00
2.000000000000000000e+00 9.937053488673120327e+00
2.000000000000000000e+00 9.921148513450816608e+00
2.000000000000000000e+00 9.899755483170393333e+00
2.000000000000000000e+00 9.853382910589600030e+00
2.000000000000000000e+00 9.844947490181256811e+00
2.000000000000000000e+00 9.817566639468093825e+00
2.000000000000000000e+00 9.776341000894904099e+00
2.000000000000000000e+00 9.738820375978985311e+00
2.000000000000000000e+00 9.706275749171835443e+00
2.000000000000000000e+00 9.691394972422259002e+00
2.000000000000000000e+00 9.669178717299010017e+00
2.000000000000000000e+00 9.628675307817537998e+00
2.000000000000000000e+00 9.616563978476349916e+00
2.000000000000000000e+00 9.584999992090768473e+00
2.000000000000000000e+00 9.540322462813549009e+00
2.000000000000000000e+00 9.518258848290162888e+00
2.000000000000000000e+00 9.423689038449504451e+00
2.000000000000000000e+00 6.039251936417926458e+00
2.000000000000000000e+00 6.035551061922286742e+00
2.000000000000000000e+00 6.031133403681612215e+00
2.000000000000000000e+00 6.028300366342103089e+00
2.000000000000000000e+00 6.025089633725773552e+00
2.000000000000000000e+00 6.023769772466658345e+00
2.000000000000000000e+00 6.021130824027713935e+00
2.000000000000000000e+00 6.017776217345075729e+00
2.000000000000000000e+00 6.015540560983463791e+00
2.000000000000000000e+00 6.008943711737616766e+00
2.000000000000000000e+00 6.006273455475489520e+00
2.000000000000000000e+00 6.003304235396808686e+00
2.000000000000000000e+00 5.999718593841917524e+00
2.000000000000000000e+00 5.982965466517946140e+00
3.000000000000000000e+00 2.386967779718155569e+01
3.000000000000000000e+00 2.342336067275597955e+01
3.000000000000000000e+00 2.253253610519335837e+01
3.000000000000000000e+00 2.244480262048565677e+01
3.000000000000000000e+00 2.227667594428787723e+01
3.000000000000000000e+00 2.213614577757513402e+01
3.000000000000000000e+00 2.186510872380485182e+01
3.000000000000000000e+00 2.175547267719822031e+01
3.000000000000000000e+00 2.166852685597537587e+01
3.000000000000000000e+00 2.154025126430849113e+01
3.000000000000000000e+00 2.145077756234404021e+01
3.000000000000000000e+00 2.131358868073104063e+01
3.000000000000000000e+00 2.114440128343599667e+01
3.000000000000000000e+00 2.112595119297661128e+01
3.000000000000000000e+00 2.104093219950304317e+01
3.000000000000000000e+00 2.099957169088317954e+01
3.000000000000000000e+00 2.097209089992686515e+01
3.000000000000000000e+00 2.087887439836168113e+01
3.000000000000000000e+00 2.080186208893427491e+01
3.000000000000000000e+00 2.073873648924188728e+01
3.000000000000000000e+00 2.072017079336423606e+01
3.000000000000000000e+00 2.067335835162931090e+01
3.000000000000000000e+00 2.064965208307657463e+01
3.000000000000000000e+00 2.060645484403453054e+01
3.000000000000000000e+00 2.055224725549903297e+01
3.000000000000000000e+00 2.052183605247560649e+01
3.000000000000000000e+00 2.046708357458367900e+01
3.000000000000000000e+00 2.043069974682746093e+01
3.000000000000000000e+00 2.039272859808460581e+01
3.000000000000000000e+00 2.037358739156181642e+01
3.000000000000000000e+00 2.033863021148325601e+01
3.000000000000000000e+00 2.030553222085948306e+01
3.000000000000000000e+00 2.028984748391836135e+01
3.000000000000000000e+00 2.026037645660915487e+01
3.000000000000000000e+00 2.023026015826832236e+01
3.000000000000000000e+00 2.019821057224741523e+01
3.000000000000000000e+00 2.017867301160701388e+01
3.000000000000000000e+00 2.012845110144424154e+01
3.000000000000000000e+00 2.011045695226938790e+01
3.000000000000000000e+00 2.009941280877524861e+01
3.000000000000000000e+00 2.005414045606421780e+01
3.000000000000000000e+00 2.002775873334507750e+01
3.000000000000000000e+00 1.999022536029458408e+01
3.000000000000000000e+00 1.996444009576360301e+01
3.000000000000000000e+00 1.993458471793473663e+01
3.000000000000000000e+00 1.991231965957267391e+01
3.000000000000000000e+00 1.989303423488032152e+01
3.000000000000000000e+00 1.985497846439350766e+01
3.000000000000000000e+00 1.982418101918017683e+01
3.000000000000000000e+00 1.980130683658451218e+01
3.000000000000000000e+00 1.977659349940295641e+01
3.000000000000000000e+00 1.975444051328629058e+01
3.000000000000000000e+00 1.972587497774749465e+01
3.000000000000000000e+00 1.971724721050870599e+01
3.000000000000000000e+00 1.967957976810282261e+01
3.000000000000000000e+00 1.964732971128395889e+01
3.000000000000000000e+00 1.960254262912970091e+01
3.000000000000000000e+00 1.959476228939784548e+01
3.000000000000000000e+00 1.956362689582528347e+01
3.000000000000000000e+00 1.954237862603428511e+01
3.000000000000000000e+00 1.951529564178840204e+01
3.000000000000000000e+00 1.949623421528436396e+01
3.000000000000000000e+00 1.944592116740426491e+01
3.000000000000000000e+00 1.942012359678305700e+01
3.000000000000000000e+00 1.938212244549492169e+01
3.000000000000000000e+00 1.935665932957618551e+01
3.000000000000000000e+00 1.934550613678911546e+01
3.000000000000000000e+00 1.929143971275422942e+01
3.000000000000000000e+00 1.926370961736517629e+01
3.000000000000000000e+00 1.924800307832532908e+01
3.000000000000000000e+00 1.922362312962728126e+01
3.000000000000000000e+00 1.920473738470940717e+01
3.000000000000000000e+00 1.916639015324351902e+01
3.000000000000000000e+00 1.912591795827384189e+01
3.000000000000000000e+00 1.908979054583793555e+01
3.000000000000000000e+00 1.904656740583229890e+01
3.000000000000000000e+00 1.901505192472894734e+01
3.000000000000000000e+00 1.898241139028458591e+01
3.000000000000000000e+00 1.895075444011987997e+01
3.000000000000000000e+00 1.893502356843094603e+01
3.000000000000000000e+00 1.891418018779706145e+01
3.000000000000000000e+00 1.889673627684224755e+01
3.000000000000000000e+00 1.887907553968389962e+01
3.000000000000000000e+00 1.883514792181407316e+01
3.000000000000000000e+00 1.881283513633148274e+01
3.000000000000000000e+00 1.878343248546510580e+01
3.000000000000000000e+00 1.877269418045507265e+01
3.000000000000000000e+00 1.874654998666508021e+01
3.000000000000000000e+00 1.873310205784056848e+01
3.000000000000000000e+00 1.871042663786328220e+01
3.000000000000000000e+00 1.868691151741302647e+01
3.000000000000000000e+00 1.866051387852097321e+01
3.000000000000000000e+00 1.864896577357656327e+01
3.000000000000000000e+00 1.862133738065676170e+01
3.000000000000000000e+00 1.859791078868275349e+01
3.000000000000000000e+00 1.858228455290378278e+01
3.000000000000000000e+00 1.855656890486808308e+01
3.000000000000000000e+00 1.854224539727235666e+01
3.000000000000000000e+00 1.853791823521933679e+01
3.000000000000000000e+00 1.851388292410327097e+01
3.000000000000000000e+00 1.849501517510079296e+01
3.000000000000000000e+00 1.847536356271243818e+01
3.000000000000000000e+00 1.845444513815210996e+01
3.000000000000000000e+00 1.842815255962554843e+01
3.000000000000000000e+00 1.841202384219830890e+01
3.000000000000000000e+00 1.838952067170942328e+01
3.000000000000000000e+00 1.838171030081329604e+01
3.000000000000000000e+00 1.836543165910819653e+01
3.000000000000000000e+00 1.834064374490903759e+01
3.000000000000000000e+00 1.832503465123028619e+01
3.000000000000000000e+00 1.831440274146269331e+01
3.000000000000000000e+00 1.829147426776226837e+01
3.000000000000000000e+00 1.828205276653729427e+01
3.000000000000000000e+00 1.826698855591471471e+01
3.000000000000000000e+00 1.825084298428706475e+01
3.000000000000000000e+00 1.823971296262681463e+01
3.000000000000000000e+00 1.822269339012300549e+01
3.000000000000000000e+00 1.821047953289839327e+01
3.000000000000000000e+00 1.819254626948542608e+01
3.000000000000000000e+00 1.816832982358824111e+01
3.000000000000000000e+00 1.815238480366391727e+01
3.000000000000000000e+00 1.813864713911645765e+01
3.000000000000000000e+00 1.812592592981224016e+01
3.000000000000000000e+00 1.811340276220148837e+01
3.000000000000000000e+00 1.810370792789177585e+01
3.000000000000000000e+00 1.809276328789767518e+01
3.000000000000000000e+00 1.807143774843569162e+01
3.000000000000000000e+00 1.805866544201936819e+01
3.000000000000000000e+00 1.803189928232315253e+01
3.000000000000000000e+00 1.801972621856904055e+01
3.000000000000000000e+00 1.801095325769072630e+01
3.000000000000000000e+00 1.799587632450626984e+01
3.000000000000000000e+00 1.799061878524221925e+01
3.000000000000000000e+00 1.797717337029157392e+01
3.000000000000000000e+00 1.795517357917027468e+01
3.000000000000000000e+00 1.794934606131556620e+01
3.000000000000000000e+00 1.793370604148553937e+01
3.000000000000000000e+00 1.792050781755389011e+01
3.000000000000000000e+00 1.789795351912915677e+01
3.000000000000000000e+00 1.788891608095574526e+01
3.000000000000000000e+00 1.787226881816198798e+01
3.000000000000000000e+00 1.786205978789154258e+01
3.000000000000000000e+00 1.783688225184871357e+01
3.000000000000000000e+00 1.782299171388496717e+01
3.000000000000000000e+00 1.781775716952668631e+01
3.000000000000000000e+00 1.780027939425538364e+01
3.000000000000000000e+00 1.778727688944623964e+01
3.000000000000000000e+00 1.777450912451809373e+01
3.000000000000000000e+00 1.775363788747495875e+01
3.000000000000000000e+00 1.774294712612429592e+01
3.000000000000000000e+00 1.771864690884062910e+01
3.000000000000000000e+00 1.770844869109477315e+01
3.000000000000000000e+00 1.770148314294636549e+01
3.000000000000000000e+00 1.768547197391109904e+01
3.000000000000000000e+00 1.767225385782393232e+01
3.000000000000000000e+00 1.765629584220614134e+01
3.000000000000000000e+00 1.763999025897823003e+01
3.000000000000000000e+00 1.761533915632797331e+01
3.000000000000000000e+00 1.760410454854089224e+01
3.000000000000000000e+00 1.759340781904479201e+01
3.000000000000000000e+00 1.757481802317112951e+01
3.000000000000000000e+00 1.755853450295712648e+01
3.000000000000000000e+00 1.755029047874483439e+01
3.000000000000000000e+00 1.753472836115140865e+01
3.000000000000000000e+00 1.752967810794272197e+01
3.000000000000000000e+00 1.751840720063631451e+01
3.000000000000000000e+00 1.750019293458412406e+01
3.000000000000000000e+00 1.748280946707874506e+01
3.000000000000000000e+00 1.747339054447746065e+01
3.000000000000000000e+00 1.745405413971416664e+01
3.000000000000000000e+00 1.743640874143516584e+01
3.000000000000000000e+00 1.742077071263295096e+01
3.000000000000000000e+00 1.741534171245642781e+01
3.000000000000000000e+00 1.740226187932280411e+01
3.000000000000000000e+00 1.738821436470144377e+01
3.000000000000000000e+00 1.737449532247397954e+01
3.000000000000000000e+00 1.735197345351376441e+01
3.000000000000000000e+00 1.734275992185449766e+01
3.000000000000000000e+00 1.732493860651145923e+01
3.000000000000000000e+00 1.731306580558682739e+01
3.000000000000000000e+00 1.729640511227997024e+01
3.000000000000000000e+00 1.728330599948048985e+01
3.000000000000000000e+00 1.726386643297962564e+01
3.000000000000000000e+00 1.724834677288121654e+01
3.000000000000000000e+00 1.723507318221153639e+01
3.000000000000000000e+00 1.722139267793983208e+01
3.000000000000000000e+00 1.720721369538086876e+01
3.000000000000000000e+00 1.719700597461862301e+01
3.000000000000000000e+00 1.717797825028089065e+01
3.000000000000000000e+00 1.715088665847562766e+01
3.000000000000000000e+00 1.713250614567639474e+01
3.000000000000000000e+00 1.712723030658229106e+01
3.000000000000000000e+00 1.708352295078558214e+01
3.000000000000000000e+00 1.707806109152676655e+01
3.000000000000000000e+00 1.706768948400495844e+01
3.000000000000000000e+00 1.705984807106864665e+01
3.000000000000000000e+00 1.705311502635369791e+01
3.000000000000000000e+00 1.701108521650554195e+01
3.000000000000000000e+00 1.700381554833060349e+01
3.000000000000000000e+00 1.698244627429469489e+01
3.000000000000000000e+00 1.697135784278245652e+01
3.000000000000000000e+00 1.695428897967112647e+01
3.000000000000000000e+00 1.693540825193132449e+01
3.000000000000000000e+00 1.691507920275516952e+01
3.000000000000000000e+00 1.690591736079425900e+01
3.000000000000000000e+00 1.690039820789357705e+01
3.000000000000000000e+00 1.688875480448053423e+01
3.000000000000000000e+00 1.687012979707350624e+01
3.000000000000000000e+00 1.685580525553057285e+01
3.000000000000000000e+00 1.683651549229217892e+01
3.000000000000000000e+00 1.682677728546580198e+01
3.000000000000000000e+00 1.681849198268438172e+01
3.000000000000000000e+00 1.679059734849714403e+01
3.000000000000000000e+00 1.677925311727657487e+01
3.000000000000000000e+00 1.676786278208277636e+01
3.000000000000000000e+00 1.674684608725060286e+01
3.000000000000000000e+00 1.673535335295290949e+01
3.000000000000000000e+00 1.673023029093642933e+01
3.000000000000000000e+00 1.670590112866793930e+01
3.000000000000000000e+00 1.669255276211601569e+01
3.000000000000000000e+00 1.668778972565037577e+01
3.000000000000000000e+00 1.667305538697748091e+01
3.000000000000000000e+00 1.666455068162680320e+01
3.000000000000000000e+00 1.665518057099330207e+01
3.000000000000000000e+00 1.662487508919426560e+01
3.000000000000000000e+00 1.661788668117723233e+01
3.000000000000000000e+00 1.659401999858962995e+01
3.000000000000000000e+00 1.657630162037704835e+01
3.000000000000000000e+00 1.657020932156795467e+01
3.000000000000000000e+00 1.654172158606698062e+01
3.000000000000000000e+00 1.653532818459566300e+01
3.000000000000000000e+00 1.652650159304693744e+01
3.000000000000000000e+00 1.650338683266821249e+01
3.000000000000000000e+00 1.649600481910161065e+01
3.000000000000000000e+00 1.648718875760008373e+01
3.000000000000000000e+00 1.646872792754045278e+01
3.000000000000000000e+00 1.644667940759542901e+01
3.000000000000000000e+00 1.643894978927846395e+01
3.000000000000000000e+00 1.641781867950857432e+01
3.000000000000000000e+00 1.641609611688771864e+01
3.000000000000000000e+00 1.640930758193541195e+01
3.000000000000000000e+00 1.639947339224386624e+01
3.000000000000000000e+00 1.638826715153946623e+01
3.000000000000000000e+00 1.637633825141848476e+01
3.000000000000000000e+00 1.635221153605039390e+01
3.000000000000000000e+00 1.633914932381710017e+01
3.000000000000000000e+00 1.632085327681081921e+01
3.000000000000000000e+00 1.631421564310024408e+01
3.000000000000000000e+00 1.629648299487643115e+01
3.000000000000000000e+00 1.628660666278953784e+01
3.000000000000000000e+00 1.627519273796355748e+01
3.000000000000000000e+00 1.625837041100367486e+01
3.000000000000000000e+00 1.625067760547928231e+01
3.000000000000000000e+00 1.623485658798443865e+01
3.000000000000000000e+00 1.622601894618443197e+01
3.000000000000000000e+00 1.621449125955499682e+01
3.000000000000000000e+00 1.620551006598108756e+01
3.000000000000000000e+00 1.618781382676739966e+01
3.000000000000000000e+00 1.616608362253746378e+01
3.000000000000000000e+00 1.616116962801408974e+01
3.000000000000000000e+00 1.614505707912878663e+01
3.000000000000000000e+00 1.613427156913208904e+01
3.000000000000000000e+00 1.611808875632089411e+01
3.000000000000000000e+00 1.611219244264549388e+01
3.000000000000000000e+00 1.610124724787112527e+01
3.000000000000000000e+00 1.609124817276682151e+01
3.000000000000000000e+00 1.607604714433469439e+01
3.000000000000000000e+00 1.605687142968826819e+01
3.000000000000000000e+00 1.604457276234036911e+01
3.000000000000000000e+00 1.602550361651488942e+01
3.000000000000000000e+00 1.600653997606454837e+01
3.000000000000000000e+00 1.599674891947896960e+01
3.000000000000000000e+00 1.598324007706970917e+01
3.000000000000000000e+00 1.597595249390047023e+01
3.000000000000000000e+00 1.596690650450543636e+01
3.000000000000000000e+00 1.595187244113652802e+01
3.000000000000000000e+00 1.594915883116833477e+01
3.000000000000000000e+00 1.593010798728220934e+01
3.000000000000000000e+00 1.592004111824440749e+01
3.000000000000000000e+00 1.590194273654136659e+01
3.000000000000000000e+00 1.589116033481164436e+01
3.000000000000000000e+00 1.587449378755413676e+01
3.000000000000000000e+00 1.587068771710911719e+01
3.000000000000000000e+00 1.586194145687267998e+01
3.000000000000000000e+00 1.583821057579649860e+01
3.000000000000000000e+00 1.582560648519723934e+01
3.000000000000000000e+00 1.581259266238255989e+01
3.000000000000000000e+00 1.579563548659208649e+01
3.000000000000000000e+00 1.578826028129040004e+01
3.000000000000000000e+00 1.577389284892076660e+01
3.000000000000000000e+00 1.576442966083215325e+01
3.000000000000000000e+00 1.575626551215566273e+01
3.000000000000000000e+00 1.574389995521758756e+01
3.000000000000000000e+00 1.573093654394138241e+01
3.000000000000000000e+00 1.572080837097010431e+01
3.000000000000000000e+00 1.570929021287117422e+01
3.000000000000000000e+00 1.569522632683142938e+01
3.000000000000000000e+00 1.568215632504594126e+01
3.000000000000000000e+00 1.566152719657195291e+01
3.000000000000000000e+00 1.565684703133055677e+01
3.000000000000000000e+00 1.564270878760739869e+01
3.000000000000000000e+00 1.562765594631314414e+01
3.000000000000000000e+00 1.562148489198735568e+01
3.000000000000000000e+00 1.561548057188925576e+01
3.000000000000000000e+00 1.560497532673566745e+01
3.000000000000000000e+00 1.558818686157416522e+01
3.000000000000000000e+00 1.558334526379052676e+01
3.000000000000000000e+00 1.557035655208952107e+01
3.000000000000000000e+00 1.555110005548201002e+01
3.000000000000000000e+00 1.554423732737858188e+01
3.000000000000000000e+00 1.553265088852123910e+01
3.000000000000000000e+00 1.552231550987212572e+01
3.000000000000000000e+00 1.550299377938014267e+01
3.000000000000000000e+00 1.549205393246969464e+01
3.000000000000000000e+00 1.548336697355008518e+01
3.000000000000000000e+00 1.547678672788050491e+01
3.000000000000000000e+00 1.545516362688736045e+01
3.000000000000000000e+00 1.543961131332270753e+01
3.000000000000000000e+00 1.543279074477412216e+01
3.000000000000000000e+00 1.542036983612436174e+01
3.000000000000000000e+00 1.541265703364258677e+01
3.000000000000000000e+00 1.540229469773174209e+01
3.000000000000000000e+00 1.538561099030744295e+01
3.000000000000000000e+00 1.536944887377796931e+01
3.000000000000000000e+00 1.536166198037627062e+01
3.000000000000000000e+00 1.534966686728006025e+01
3.000000000000000000e+00 1.533585897779152241e+01
3.000000000000000000e+00 1.532501022095562959e+01
3.000000000000000000e+00 1.531394753975185630e+01
3.000000000000000000e+00 1.530421442107398988e+01
3.000000000000000000e+00 1.529315992310069383e+01
3.000000000000000000e+00 1.526986095289640133e+01
3.000000000000000000e+00 1.526209232812189853e+01
3.000000000000000000e+00 1.525669630008731303e+01
3.000000000000000000e+00 1.524327370678609483e+01
3.000000000000000000e+00 1.522632850395270765e+01
3.000000000000000000e+00 1.522217869234687626e+01
3.000000000000000000e+00 1.521142725350591363e+01
3.000000000000000000e+00 1.520228009021626470e+01
3.000000000000000000e+00 1.519305592789002368e+01
3.000000000000000000e+00 1.517619237877854843e+01
3.000000000000000000e+00 1.516598200876704361e+01
3.000000000000000000e+00 1.515799465441707738e+01
3.000000000000000000e+00 1.514680344832438053e+01
3.000000000000000000e+00 1.513776454484470868e+01
3.000000000000000000e+00 1.511498122936877309e+01
3.000000000000000000e+00 1.510794270728280075e+01
3.000000000000000000e+00 1.509623102755256596e+01
3.000000000000000000e+00 1.508867790494885064e+01
3.000000000000000000e+00 1.507629207481395106e+01
3.000000000000000000e+00 1.506113859756709772e+01
3.000000000000000000e+00 1.504778122791390338e+01
3.000000000000000000e+00 1.503669179044588766e+01
3.000000000000000000e+00 1.502705928462591167e+01
3.000000000000000000e+00 1.501773098077990376e+01
3.000000000000000000e+00 1.500481455350135107e+01
3.000000000000000000e+00 1.499646310699368890e+01
3.000000000000000000e+00 1.498538607364020159e+01
3.000000000000000000e+00 1.495737729627111179e+01
3.000000000000000000e+00 1.495020242020365231e+01
3.000000000000000000e+00 1.493923216209861948e+01
3.000000000000000000e+00 1.492895559803526240e+01
3.000000000000000000e+00 1.492085417286443416e+01
3.000000000000000000e+00 1.490838916869283892e+01
3.000000000000000000e+00 1.489614408922198230e+01
3.000000000000000000e+00 1.487881251904526536e+01
3.000000000000000000e+00 1.487191458278714151e+01
3.000000000000000000e+00 1.485592642896062898e+01
3.000000000000000000e+00 1.485325966094308647e+01
3.000000000000000000e+00 1.483170373709340950e+01
3.000000000000000000e+00 1.481782423910539315e+01
3.000000000000000000e+00 1.480894689927057684e+01
3.000000000000000000e+00 1.479904377348435851e+01
3.000000000000000000e+00 1.479390665855248344e+01
3.000000000000000000e+00 1.477964159674816003e+01
3.000000000000000000e+00 1.476608128873089498e+01
3.000000000000000000e+00 1.474869921421880292e+01
3.000000000000000000e+00 1.473624021351424318e+01
3.000000000000000000e+00 1.472935838080136683e+01
3.000000000000000000e+00 1.471199216028032275e+01
3.000000000000000000e+00 1.469877614197092974e+01
3.000000000000000000e+00 1.469079472916907392e+01
3.000000000000000000e+00 1.468008506532625290e+01
3.000000000000000000e+00 1.467123040282482727e+01
3.000000000000000000e+00 1.466312887102928109e+01
3.000000000000000000e+00 1.464105790208582825e+01
3.000000000000000000e+00 1.463512977474124632e+01
3.000000000000000000e+00 1.461295916775810078e+01
3.000000000000000000e+00 1.460935516447900362e+01
3.000000000000000000e+00 1.460514082257637547e+01
3.000000000000000000e+00 1.458582004146746769e+01
3.000000000000000000e+00 1.457975754064936602e+01
3.000000000000000000e+00 1.457174434775665794e+01
3.000000000000000000e+00 1.455570601360515859e+01
3.000000000000000000e+00 1.454689352722355977e+01
3.000000000000000000e+00 1.453061771144944458e+01
3.000000000000000000e+00 1.452078959934150681e+01
3.000000000000000000e+00 1.450394816365659345e+01
3.000000000000000000e+00 1.449647549509739264e+01
3.000000000000000000e+00 1.447896377035199933e+01
3.000000000000000000e+00 1.446498399330118367e+01
3.000000000000000000e+00 1.445715391290252327e+01
3.000000000000000000e+00 1.444949630700294740e+01
3.000000000000000000e+00 1.443435109136182959e+01
3.000000000000000000e+00 1.442166817022806313e+01
3.000000000000000000e+00 1.439600498964139419e+01
3.000000000000000000e+00 1.438930316651233454e+01
3.000000000000000000e+00 1.437537996634630666e+01
3.000000000000000000e+00 1.436532655346639764e+01
3.000000000000000000e+00 1.435963237379374213e+01
3.000000000000000000e+00 1.434134948078218486e+01
3.000000000000000000e+00 1.433715133052175084e+01
3.000000000000000000e+00 1.431972119398490229e+01
3.000000000000000000e+00 1.430326740731548263e+01
3.000000000000000000e+00 1.429837829434066876e+01
3.000000000000000000e+00 1.428564208239439104e+01
3.000000000000000000e+00 1.427546407487632507e+01
3.000000000000000000e+00 1.426224251354083528e+01
3.000000000000000000e+00 1.425576446983768797e+01
3.000000000000000000e+00 1.423719718408050205e+01
3.000000000000000000e+00 1.423490894542324092e+01
3.000000000000000000e+00 1.421960333276153676e+01
3.000000000000000000e+00 1.419863314160481771e+01
3.000000000000000000e+00 1.417452812476160240e+01
3.000000000000000000e+00 1.416764612820638014e+01
3.000000000000000000e+00 1.416174940073578803e+01
3.000000000000000000e+00 1.415135401420571704e+01
3.000000000000000000e+00 1.414058021478088101e+01
3.000000000000000000e+00 1.412564512796151384e+01
3.000000000000000000e+00 1.411125328801848511e+01
3.000000000000000000e+00 1.410507928043396930e+01
3.000000000000000000e+00 1.408575157617092266e+01
3.000000000000000000e+00 1.406816123975606558e+01
3.000000000000000000e+00 1.404682154407542427e+01
3.000000000000000000e+00 1.404275564781808505e+01
3.000000000000000000e+00 1.403707100479257797e+01
3.000000000000000000e+00 1.401751291492545803e+01
3.000000000000000000e+00 1.400388560780966074e+01
3.000000000000000000e+00 1.398814184037032149e+01
3.000000000000000000e+00 1.397066385877803363e+01
3.000000000000000000e+00 1.396346980969567220e+01
3.000000000000000000e+00 1.396040822007186755e+01
3.000000000000000000e+00 1.394161300025025163e+01
3.000000000000000000e+00 1.392227308153278997e+01
3.000000000000000000e+00 1.390669940199272503e+01
3.000000000000000000e+00 1.388126106053163333e+01
3.000000000000000000e+00 1.387154743446709659e+01
3.000000000000000000e+00 1.385604945492897500e+01
3.000000000000000000e+00 1.384616942669958206e+01
3.000000000000000000e+00 1.382795779612655984e+01
3.000000000000000000e+00 1.382001200678338648e+01
3.000000000000000000e+00 1.380005197042676102e+01
3.000000000000000000e+00 1.378423285983262225e+01
3.000000000000000000e+00 1.377395967240987140e+01
3.000000000000000000e+00 1.376549207758626459e+01
3.000000000000000000e+00 1.374883455346014927e+01
3.000000000000000000e+00 1.373649983157376298e+01
3.000000000000000000e+00 1.371002613044275265e+01
3.000000000000000000e+00 1.370584130105350518e+01
3.000000000000000000e+00 1.368241518657482914e+01
3.000000000000000000e+00 1.367352394990493814e+01
3.000000000000000000e+00 1.365401293080028644e+01
3.000000000000000000e+00 1.363917416090406398e+01
3.000000000000000000e+00 1.363155994601140364e+01
3.000000000000000000e+00 1.361625007905049678e+01
3.000000000000000000e+00 1.359634351295189880e+01
3.000000000000000000e+00 1.358040741792845374e+01
3.000000000000000000e+00 1.357041837657914662e+01
3.000000000000000000e+00 1.355346072494096532e+01
3.000000000000000000e+00 1.354016413901006466e+01
3.000000000000000000e+00 1.352627787020452743e+01
3.000000000000000000e+00 1.352063073399207660e+01
3.000000000000000000e+00 1.349591992859984124e+01
3.000000000000000000e+00 1.348588985504853355e+01
3.000000000000000000e+00 1.347510370566275384e+01
3.000000000000000000e+00 1.344566486898723312e+01
3.000000000000000000e+00 1.343432812463677095e+01
3.000000000000000000e+00 1.342308983941723355e+01
3.000000000000000000e+00 1.338962720307073617e+01
3.000000000000000000e+00 1.337623517699501541e+01
3.000000000000000000e+00 1.334431973834180241e+01
3.000000000000000000e+00 1.332860335590492973e+01
3.000000000000000000e+00 1.331271438205630631e+01
3.000000000000000000e+00 1.330119122578904545e+01
3.000000000000000000e+00 1.329608799182194190e+01
3.000000000000000000e+00 1.326821254826847962e+01
3.000000000000000000e+00 1.325991059953349449e+01
3.000000000000000000e+00 1.324296057596133558e+01
3.000000000000000000e+00 1.322667524303555808e+01
3.000000000000000000e+00 1.320398154462581708e+01
3.000000000000000000e+00 1.318300593235674256e+01
3.000000000000000000e+00 1.317420127565140575e+01
3.000000000000000000e+00 1.314628995419709945e+01
3.000000000000000000e+00 1.313054462084369156e+01
3.000000000000000000e+00 1.309812591740537258e+01
3.000000000000000000e+00 1.307631494709994868e+01
3.000000000000000000e+00 1.305760927166507734e+01
3.000000000000000000e+00 1.304005028737887528e+01
3.000000000000000000e+00 1.302534389973656026e+01
3.000000000000000000e+00 1.301274147059218578e+01
3.000000000000000000e+00 1.297289768531022247e+01
3.000000000000000000e+00 1.296011253061315749e+01
3.000000000000000000e+00 1.294653989601361843e+01
3.000000000000000000e+00 1.290228200935005809e+01
3.000000000000000000e+00 1.288305082980690308e+01
3.000000000000000000e+00 1.287909499301934169e+01
3.000000000000000000e+00 1.284987914719372171e+01
3.000000000000000000e+00 1.282975000660260712e+01
3.000000000000000000e+00 1.281106591617448132e+01
3.000000000000000000e+00 1.279768775235946343e+01
3.000000000000000000e+00 1.276224685175680840e+01
3.000000000000000000e+00 1.273614890472694583e+01
3.000000000000000000e+00 1.270126711171842615e+01
3.000000000000000000e+00 1.267436826378701831e+01
3.000000000000000000e+00 1.265849144338764987e+01
3.000000000000000000e+00 1.264656759490408078e+01
3.000000000000000000e+00 1.260445826802502189e+01
3.000000000000000000e+00 1.258833908177160055e+01
3.000000000000000000e+00 1.257140693623999184e+01
3.000000000000000000e+00 1.254917937688820118e+01
3.000000000000000000e+00 1.251174547485920918e+01
3.000000000000000000e+00 1.248459512156875739e+01
3.000000000000000000e+00 1.246028941833374404e+01
3.000000000000000000e+00 1.242912252765759540e+01
3.000000000000000000e+00 1.241055291940532967e+01
3.000000000000000000e+00 1.236847033468069945e+01
3.000000000000000000e+00 1.233821483538232044e+01
3.000000000000000000e+00 1.232925234394843628e+01
3.000000000000000000e+00 1.231091504567148576e+01
3.000000000000000000e+00 1.226394322521344726e+01
3.000000000000000000e+00 1.223518935178685574e+01
3.000000000000000000e+00 1.220112309063667411e+01
3.000000000000000000e+00 1.219757818175971664e+01
3.000000000000000000e+00 1.216235968200911799e+01
3.000000000000000000e+00 1.213146665355496800e+01
3.000000000000000000e+00 1.211320265541577612e+01
3.000000000000000000e+00 1.210296408500140686e+01
3.000000000000000000e+00 1.204900979466335720e+01
3.000000000000000000e+00 1.202255185108417912e+01
3.000000000000000000e+00 1.199572089361178584e+01
3.000000000000000000e+00 1.196865833804596235e+01
3.000000000000000000e+00 1.193132699036886279e+01
3.000000000000000000e+00 1.190353499023561135e+01
3.000000000000000000e+00 1.187798634459914204e+01
3.000000000000000000e+00 1.185990033346618233e+01
3.000000000000000000e+00 1.183544296124524919e+01
3.000000000000000000e+00 1.179786958943891051e+01
3.000000000000000000e+00 1.177582736895367077e+01
3.000000000000000000e+00 1.175225094262250103e+01
3.000000000000000000e+00 1.173696155177069933e+01
3.000000000000000000e+00 1.169392208461356297e+01
3.000000000000000000e+00 1.166914074221707942e+01
3.000000000000000000e+00 1.165409080653519780e+01
3.000000000000000000e+00 1.163592629784387178e+01
3.000000000000000000e+00 1.159577476283907771e+01
3.000000000000000000e+00 1.157523747018360361e+01
3.000000000000000000e+00 1.154280803931733068e+01
3.000000000000000000e+00 1.150813659895425900e+01
3.000000000000000000e+00 1.150148320172520933e+01
3.000000000000000000e+00 1.147109220688981956e+01
3.000000000000000000e+00 1.144869472682987599e+01
3.000000000000000000e+00 1.143241506888468528e+01
3.000000000000000000e+00 1.139488668385754799e+01
3.000000000000000000e+00 1.138166126496456698e+01
3.000000000000000000e+00 1.135343920209253454e+01
3.000000000000000000e+00 1.134145385820591656e+01
3.000000000000000000e+00 1.132599088538653831e+01
3.000000000000000000e+00 1.130645935330587548e+01
3.000000000000000000e+00 1.128352754267490177e+01
3.000000000000000000e+00 1.125325552014347430e+01
3.000000000000000000e+00 1.121127811040315692e+01
3.000000000000000000e+00 1.120243724314020106e+01
3.000000000000000000e+00 1.116912822079734191e+01
3.000000000000000000e+00 1.113135890550544183e+01
3.000000000000000000e+00 1.110613223802185523e+01
3.000000000000000000e+00 1.107553804170736989e+01
3.000000000000000000e+00 1.104931145142824533e+01
3.000000000000000000e+00 1.102966467537937589e+01
3.000000000000000000e+00 1.099120315973865658e+01
3.000000000000000000e+00 1.097599336439204798e+01
3.000000000000000000e+00 1.094839214443672937e+01
3.000000000000000000e+00 1.093571961874461707e+01
3.000000000000000000e+00 1.089494669377196523e+01
3.000000000000000000e+00 1.087904885825829560e+01
3.000000000000000000e+00 1.086394998863548800e+01
3.000000000000000000e+00 1.084852723452330281e+01
3.000000000000000000e+00 1.080060330456491080e+01
3.000000000000000000e+00 1.078928946336002603e+01
3.000000000000000000e+00 1.077947765135371583e+01
3.000000000000000000e+00 1.074164557852760638e+01
3.000000000000000000e+00 1.071882752245037906e+01
3.000000000000000000e+00 1.069995284296740223e+01
3.000000000000000000e+00 1.068148511419787106e+01
3.000000000000000000e+00 1.066496999661537437e+01
3.000000000000000000e+00 1.064723463541335313e+01
3.000000000000000000e+00 1.062323596061175301e+01
3.000000000000000000e+00 1.057579832148273624e+01
3.000000000000000000e+00 1.056420869031193810e+01
3.000000000000000000e+00 1.055310575388939043e+01
3.000000000000000000e+00 1.053319391297050522e+01
3.000000000000000000e+00 1.049705555502274201e+01
3.000000000000000000e+00 1.047625262656121414e+01
3.000000000000000000e+00 1.046274929437447554e+01
3.000000000000000000e+00 1.044958170220470528e+01
3.000000000000000000e+00 1.042876388534343413e+01
3.000000000000000000e+00 1.039092653172320624e+01
3.000000000000000000e+00 1.037644431686188362e+01
3.000000000000000000e+00 1.034166691325071419e+01
3.000000000000000000e+00 1.031311132338282555e+01
3.000000000000000000e+00 1.026388894626408543e+01
3.000000000000000000e+00 1.021060645421039581e+01
3.000000000000000000e+00 1.018410084625931944e+01
3.000000000000000000e+00 1.017569546592937613e+01
3.000000000000000000e+00 1.015387655512834542e+01
3.000000000000000000e+00 1.010319241435659521e+01
3.000000000000000000e+00 1.007531557864342453e+01
3.000000000000000000e+00 1.005001468616397275e+01
3.000000000000000000e+00 1.004027491743057965e+01
3.000000000000000000e+00 1.002135641446997205e+01
3.000000000000000000e+00 9.974870751243939182e+00
3.000000000000000000e+00 9.928033415287684349e+00
3.000000000000000000e+00 9.912638538028142321e+00
3.000000000000000000e+00 9.878035288970243855e+00
3.000000000000000000e+00 9.854263268734097636e+00
3.000000000000000000e+00 9.809884409395209559e+00
3.000000000000000000e+00 9.800160301692489639e+00
3.000000000000000000e+00 9.754148269327776788e+00
3.000000000000000000e+00 9.714774191690180416e+00
3.000000000000000000e+00 9.685587374218989964e+00
3.000000000000000000e+00 9.664362370571753402e+00
3.000000000000000000e+00 9.627846217434207432e+00
3.000000000000000000e+00 9.599113657326080684e+00
3.000000000000000000e+00 9.560459031215174264e+00
3.000000000000000000e+00 9.538062693527734837e+00
3.000000000000000000e+00 9.504717178799923616e+00
3.000000000000000000e+00 9.483217461064723963e+00
3.000000000000000000e+00 6.038597435168016503e+00
3.000000000000000000e+00 6.028739224503860683e+00
3.000000000000000000e+00 6.025762313448431939e+00
3.000000000000000000e+00 6.023142166566780809e+00
3.000000000000000000e+00 6.017498189855148283e+00
3.000000000000000000e+00 6.016591284209082957e+00
3.000000000000000000e+00 6.013796534468404786e+00
3.000000000000000000e+00 6.010300470045949695e+00
3.000000000000000000e+00 6.007598565063282159e+00
3.000000000000000000e+00 6.005869428452313308e+00
3.000000000000000000e+00 6.000889944847506818e+00
3.000000000000000000e+00 5.996574656166100858e+00
3.000000000000000000e+00 5.989083366112124551e+00
3.000000000000000000e+00 5.968377586323495798e+00
4.000000000000000000e+00 2.391789785295058479e+01
4.000000000000000000e+00 2.340931815709091524e+01
4.000000000000000000e+00 2.262402252292681837e+01
4.000000000000000000e+00 2.240252483622923307e+01
4.000000000000000000e+00 2.228072543026799934e+01
4.000000000000000000e+00 2.204676008665788345e+01
4.000000000000000000e+00 2.187672505592693284e+01
4.000000000000000000e+00 2.179687309407761475e+01
4.000000000000000000e+00 2.170794493168358841e+01
4.000000000000000000e+00 2.150998899245720963e+01
4.000000000000000000e+00 2.143487744703847397e+01
4.000000000000000000e+00 2.128521527229744947e+01
4.000000000000000000e+00 2.123898961899317683e+01
4.000000000000000000e+00 2.112639229917422767e+01
4.000000000000000000e+00 2.101891247267159102e+01
4.000000000000000000e+00 2.098307624757047307e+01
4.000000000000000000e+00 2.092114969467500529e+01
4.000000000000000000e+00 2.088671478373876766e+01
4.000000000000000000e+00 2.083386020731510868e+01
4.000000000000000000e+00 2.078559281109974677e+01
4.000000000000000000e+00 2.074572721343125536e+01
4.000000000000000000e+00 2.068822693365173393e+01
4.000000000000000000e+00 2.057373199924209928e+01
4.000000000000000000e+00 2.054899575480657958e+01
4.000000000000000000e+00 2.051620833365429419e+01
4.000000000000000000e+00 2.048504752839489029e+01
4.000000000000000000e+00 2.044070886895911343e+01
4.000000000000000000e+00 2.040529219275131823e+01
4.000000000000000000e+00 2.037876082797179933e+01
4.000000000000000000e+00 2.032752300989929495e+01
4.000000000000000000e+00 2.029433816116178235e+01
4.000000000000000000e+00 2.026634039868908843e+01
4.000000000000000000e+00 2.025113846125795192e+01
4.000000000000000000e+00 2.023657736917029126e+01
4.000000000000000000e+00 2.019296752240664006e+01
4.000000000000000000e+00 2.016486261331889907e+01
4.000000000000000000e+00 2.014723678591480294e+01
4.000000000000000000e+00 2.011600786871579416e+01
4.000000000000000000e+00 2.008671598878092013e+01
4.000000000000000000e+00 2.007681233245664032e+01
4.000000000000000000e+00 2.003479873737050454e+01
4.000000000000000000e+00 2.001964588095866660e+01
4.000000000000000000e+00 1.996400418636955010e+01
4.000000000000000000e+00 1.994568096349062358e+01
4.000000000000000000e+00 1.993244136080479834e+01
4.000000000000000000e+00 1.991109932669307980e+01
4.000000000000000000e+00 1.987909794096449190e+01
4.000000000000000000e+00 1.985852737523174483e+01
4.000000000000000000e+00 1.982609723360980425e+01
4.000000000000000000e+00 1.978008554985323286e+01
4.000000000000000000e+00 1.976614954185295403e+01
4.000000000000000000e+00 1.973758723357259370e+01
4.000000000000000000e+00 1.972791276366580959e+01
4.000000000000000000e+00 1.969184598485916737e+01
4.000000000000000000e+00 1.964946010696152356e+01
4.000000000000000000e+00 1.961895209432665865e+01
4.000000000000000000e+00 1.960090604531645653e+01
4.000000000000000000e+00 1.956501023687195584e+01
4.000000000000000000e+00 1.954462013508604201e+01
4.000000000000000000e+00 1.951805959849177086e+01
4.000000000000000000e+00 1.949132939785268803e+01
4.000000000000000000e+00 1.946423687955636339e+01
4.000000000000000000e+00 1.944654702064136487e+01
4.000000000000000000e+00 1.940903486930784894e+01
4.000000000000000000e+00 1.939778365288469075e+01
4.000000000000000000e+00 1.936674099387192172e+01
4.000000000000000000e+00 1.931563643797280960e+01
4.000000000000000000e+00 1.930802307390140982e+01
4.000000000000000000e+00 1.926234014631009117e+01
4.000000000000000000e+00 1.923720045079453911e+01
4.000000000000000000e+00 1.921074994723315044e+01
4.000000000000000000e+00 1.919753239601803330e+01
4.000000000000000000e+00 1.916313598794686968e+01
4.000000000000000000e+00 1.910755697382999685e+01
4.000000000000000000e+00 1.908710949936464374e+01
4.000000000000000000e+00 1.906445882155738403e+01
4.000000000000000000e+00 1.902307703759382207e+01
4.000000000000000000e+00 1.901181576878903456e+01
4.000000000000000000e+00 1.896605665411975750e+01
4.000000000000000000e+00 1.895372943777236685e+01
4.000000000000000000e+00 1.893104456221772836e+01
4.000000000000000000e+00 1.889547982419497529e+01
4.000000000000000000e+00 1.885913572694870766e+01
4.000000000000000000e+00 1.884717868237348171e+01
4.000000000000000000e+00 1.881643605752111981e+01
4.000000000000000000e+00 1.880227000421804107e+01
4.000000000000000000e+00 1.875888998448537848e+01
4.000000000000000000e+00 1.873236736051421403e+01
4.000000000000000000e+00 1.871551675844380469e+01
4.000000000000000000e+00 1.869989519974749825e+01
4.000000000000000000e+00 1.867795734722958656e+01
4.000000000000000000e+00 1.866135899937369302e+01
4.000000000000000000e+00 1.863213210667854725e+01
4.000000000000000000e+00 1.861870573440310750e+01
4.000000000000000000e+00 1.860351062793830579e+01
4.000000000000000000e+00 1.856548755025866271e+01
4.000000000000000000e+00 1.855459773281055647e+01
4.000000000000000000e+00 1.853287085204608431e+01
4.000000000000000000e+00 1.851707933958272534e+01
4.000000000000000000e+00 1.850846705064125786e+01
4.000000000000000000e+00 1.848973259475966557e+01
4.000000000000000000e+00 1.845744086603020051e+01
4.000000000000000000e+00 1.844117740618145973e+01
4.000000000000000000e+00 1.842089288369108502e+01
4.000000000000000000e+00 1.840892734541242959e+01
4.000000000000000000e+00 1.838610227238542905e+01
4.000000000000000000e+00 1.836879110473856969e+01
4.000000000000000000e+00 1.835269570040703613e+01
4.000000000000000000e+00 1.834642362561416817e+01
4.000000000000000000e+00 1.833090601056149183e+01
4.000000000000000000e+00 1.831018508333599115e+01
4.000000000000000000e+00 1.828884272489241170e+01
4.000000000000000000e+00 1.828616131761610575e+01
4.000000000000000000e+00 1.826794083320103468e+01
4.000000000000000000e+00 1.825307611026714483e+01
4.000000000000000000e+00 1.824356464300919711e+01
4.000000000000000000e+00 1.822639817343508994e+01
4.000000000000000000e+00 1.821272235918906190e+01
4.000000000000000000e+00 1.819622683639332195e+01
4.000000000000000000e+00 1.818756089389277264e+01
4.000000000000000000e+00 1.816827337756881633e+01
4.000000000000000000e+00 1.814709441626273190e+01
4.000000000000000000e+00 1.813098139207464143e+01
4.000000000000000000e+00 1.811471515827172141e+01
4.000000000000000000e+00 1.811002844102310050e+01
4.000000000000000000e+00 1.809940608263618245e+01
4.000000000000000000e+00 1.808300693961532701e+01
4.000000000000000000e+00 1.806793729198844289e+01
4.000000000000000000e+00 1.805222401920404351e+01
4.000000000000000000e+00 1.804608283021345372e+01
4.000000000000000000e+00 1.803532957015568527e+01
4.000000000000000000e+00 1.801542982302471430e+01
4.000000000000000000e+00 1.799653336136979576e+01
4.000000000000000000e+00 1.798030825086376794e+01
4.000000000000000000e+00 1.796803707585774745e+01
4.000000000000000000e+00 1.794923623466526763e+01
4.000000000000000000e+00 1.793233759013051198e+01
4.000000000000000000e+00 1.792554991130637276e+01
4.000000000000000000e+00 1.791014539053831811e+01
4.000000000000000000e+00 1.789594670606116367e+01
4.000000000000000000e+00 1.788785551625759496e+01
4.000000000000000000e+00 1.786455992962367390e+01
4.000000000000000000e+00 1.784198453825094077e+01
4.000000000000000000e+00 1.783850538201097535e+01
4.000000000000000000e+00 1.782364156622946183e+01
4.000000000000000000e+00 1.781309719516679735e+01
4.000000000000000000e+00 1.779043215892968988e+01
4.000000000000000000e+00 1.778209865377336385e+01
4.000000000000000000e+00 1.775491991917564860e+01
4.000000000000000000e+00 1.774713635038229853e+01
4.000000000000000000e+00 1.773575781337014945e+01
4.000000000000000000e+00 1.772716344872198846e+01
4.000000000000000000e+00 1.771230954359152676e+01
4.000000000000000000e+00 1.769123286112305848e+01
4.000000000000000000e+00 1.767997017157473394e+01
4.000000000000000000e+00 1.766620542907697811e+01
4.000000000000000000e+00 1.765728081887933243e+01
4.000000000000000000e+00 1.764583733943144495e+01
4.000000000000000000e+00 1.763295771747034379e+01
4.000000000000000000e+00 1.761163526056601469e+01
4.000000000000000000e+00 1.760823451191068045e+01
4.000000000000000000e+00 1.759088904267106201e+01
4.000000000000000000e+00 1.757640189229774208e+01
4.000000000000000000e+00 1.755078448695228843e+01
4.000000000000000000e+00 1.754565813280791886e+01
4.000000000000000000e+00 1.753081121572659384e+01
4.000000000000000000e+00 1.751825205159539323e+01
4.000000000000000000e+00 1.750370739477510185e+01
4.000000000000000000e+00 1.748098297558022196e+01
4.000000000000000000e+00 1.746605403321924044e+01
4.000000000000000000e+00 1.744465085444872798e+01
4.000000000000000000e+00 1.742924331933285842e+01
4.000000000000000000e+00 1.741458375665069624e+01
4.000000000000000000e+00 1.740090976224293939e+01
4.000000000000000000e+00 1.738835030991775454e+01
4.000000000000000000e+00 1.737137157512436403e+01
4.000000000000000000e+00 1.735493039607569443e+01
4.000000000000000000e+00 1.732565002000240284e+01
4.000000000000000000e+00 1.731610210253495552e+01
4.000000000000000000e+00 1.730588152717805173e+01
4.000000000000000000e+00 1.728449084128507707e+01
4.000000000000000000e+00 1.727402822639989211e+01
4.000000000000000000e+00 1.726411774665064769e+01
4.000000000000000000e+00 1.725015706151170036e+01
4.000000000000000000e+00 1.723353351933681665e+01
4.000000000000000000e+00 1.721270844100740405e+01
4.000000000000000000e+00 1.719289388331945645e+01
4.000000000000000000e+00 1.719181318719812879e+01
4.000000000000000000e+00 1.716177239157317302e+01
4.000000000000000000e+00 1.714827266037361753e+01
4.000000000000000000e+00 1.714469257342541653e+01
4.000000000000000000e+00 1.713066129801106285e+01
4.000000000000000000e+00 1.710928642934723243e+01
4.000000000000000000e+00 1.709739911202427365e+01
4.000000000000000000e+00 1.708554984299108526e+01
4.000000000000000000e+00 1.706177815682326937e+01
4.000000000000000000e+00 1.705321108336273994e+01
4.000000000000000000e+00 1.702604494232179988e+01
4.000000000000000000e+00 1.701406163188786280e+01
4.000000000000000000e+00 1.699687030725428727e+01
4.000000000000000000e+00 1.698476975360608421e+01
4.000000000000000000e+00 1.697796360767915402e+01
4.000000000000000000e+00 1.696371684140360259e+01
4.000000000000000000e+00 1.692909244993194662e+01
4.000000000000000000e+00 1.691833909095506527e+01
4.000000000000000000e+00 1.689771436902914203e+01
4.000000000000000000e+00 1.688055279427039324e+01
4.000000000000000000e+00 1.685616823177407397e+01
4.000000000000000000e+00 1.684498163341492116e+01
4.000000000000000000e+00 1.683363458684211622e+01
4.000000000000000000e+00 1.682169989254710174e+01
4.000000000000000000e+00 1.680807398500396843e+01
4.000000000000000000e+00 1.678471770329337076e+01
4.000000000000000000e+00 1.678232038398563475e+01
4.000000000000000000e+00 1.675993359007314965e+01
4.000000000000000000e+00 1.675433375178604578e+01
4.000000000000000000e+00 1.673503619268708675e+01
4.000000000000000000e+00 1.672281251348150732e+01
4.000000000000000000e+00 1.671145626719991384e+01
4.000000000000000000e+00 1.669923602372450944e+01
4.000000000000000000e+00 1.669096162782237158e+01
4.000000000000000000e+00 1.666762758141702250e+01
4.000000000000000000e+00 1.664929572286503756e+01
4.000000000000000000e+00 1.663452032342649289e+01
4.000000000000000000e+00 1.662906335942948743e+01
4.000000000000000000e+00 1.660891229326554708e+01
4.000000000000000000e+00 1.659089995073724566e+01
4.000000000000000000e+00 1.658151872160863505e+01
4.000000000000000000e+00 1.656985749955372711e+01
4.000000000000000000e+00 1.654807602582060255e+01
4.000000000000000000e+00 1.653180334036545673e+01
4.000000000000000000e+00 1.652097721823552945e+01
4.000000000000000000e+00 1.651041600201833859e+01
4.000000000000000000e+00 1.649496467399240629e+01
4.000000000000000000e+00 1.647788696118336205e+01
4.000000000000000000e+00 1.647499151445762777e+01
4.000000000000000000e+00 1.646162691309471882e+01
4.000000000000000000e+00 1.644170825117445034e+01
4.000000000000000000e+00 1.642124799974902771e+01
4.000000000000000000e+00 1.641134011082162303e+01
4.000000000000000000e+00 1.640376263572094473e+01
4.000000000000000000e+00 1.639284178715474027e+01
4.000000000000000000e+00 1.637020282828366291e+01
4.000000000000000000e+00 1.636261611456118814e+01
4.000000000000000000e+00 1.635231388239031958e+01
4.000000000000000000e+00 1.634580989532565809e+01
4.000000000000000000e+00 1.632998105310102943e+01
4.000000000000000000e+00 1.631855249643441041e+01
4.000000000000000000e+00 1.629949099868406392e+01
4.000000000000000000e+00 1.629025414355453094e+01
4.000000000000000000e+00 1.627481342653571161e+01
4.000000000000000000e+00 1.625728091185849067e+01
4.000000000000000000e+00 1.624160447604038637e+01
4.000000000000000000e+00 1.623030847562156254e+01
4.000000000000000000e+00 1.621867817433862768e+01
4.000000000000000000e+00 1.620910898630477703e+01
4.000000000000000000e+00 1.619349252796553529e+01
4.000000000000000000e+00 1.618401439148635035e+01
4.000000000000000000e+00 1.617508656038949511e+01
4.000000000000000000e+00 1.615544919117563794e+01
4.000000000000000000e+00 1.613819863165252144e+01
4.000000000000000000e+00 1.611772457879224874e+01
4.000000000000000000e+00 1.610341902117442814e+01
4.000000000000000000e+00 1.610090970907024399e+01
4.000000000000000000e+00 1.608190998955525330e+01
4.000000000000000000e+00 1.607455499387467057e+01
4.000000000000000000e+00 1.606203997189946264e+01
4.000000000000000000e+00 1.604863015516440683e+01
4.000000000000000000e+00 1.602697196814893488e+01
4.000000000000000000e+00 1.601851726295505784e+01
4.000000000000000000e+00 1.601008009958573197e+01
4.000000000000000000e+00 1.599701169112218224e+01
4.000000000000000000e+00 1.599132292724567428e+01
4.000000000000000000e+00 1.597258326117175464e+01
4.000000000000000000e+00 1.595885344580316101e+01
4.000000000000000000e+00 1.594532310002164266e+01
4.000000000000000000e+00 1.592710758430754936e+01
4.000000000000000000e+00 1.591573675233075846e+01
4.000000000000000000e+00 1.590778476466878644e+01
4.000000000000000000e+00 1.590002390474883676e+01
4.000000000000000000e+00 1.588649453179435156e+01
4.000000000000000000e+00 1.586820432583927598e+01
4.000000000000000000e+00 1.586501988926023721e+01
4.000000000000000000e+00 1.585394362675271474e+01
4.000000000000000000e+00 1.583912357034753704e+01
4.000000000000000000e+00 1.582386492546781298e+01
4.000000000000000000e+00 1.581449738712682063e+01
4.000000000000000000e+00 1.580742938486822702e+01
4.000000000000000000e+00 1.578924698106917646e+01
4.000000000000000000e+00 1.578652044054997639e+01
4.000000000000000000e+00 1.577185592820347892e+01
4.000000000000000000e+00 1.575745310730145832e+01
4.000000000000000000e+00 1.574691969486377907e+01
4.000000000000000000e+00 1.573593621536463871e+01
4.000000000000000000e+00 1.571920910309539288e+01
4.000000000000000000e+00 1.570774593866281421e+01
4.000000000000000000e+00 1.569257989001786768e+01
4.000000000000000000e+00 1.568158654714501132e+01
4.000000000000000000e+00 1.567333267713939904e+01
4.000000000000000000e+00 1.565387044586006304e+01
4.000000000000000000e+00 1.564782653491399600e+01
4.000000000000000000e+00 1.563785296869104791e+01
4.000000000000000000e+00 1.562084260692111748e+01
4.000000000000000000e+00 1.561319547492625048e+01
4.000000000000000000e+00 1.560376111087623308e+01
4.000000000000000000e+00 1.558847328252967834e+01
4.000000000000000000e+00 1.557873689264870087e+01
4.000000000000000000e+00 1.556716312876172381e+01
4.000000000000000000e+00 1.554709913735959326e+01
4.000000000000000000e+00 1.554129636901963707e+01
4.000000000000000000e+00 1.553704753009066941e+01
4.000000000000000000e+00 1.551711235948848433e+01
4.000000000000000000e+00 1.551165026367828048e+01
4.000000000000000000e+00 1.549610192037221701e+01
4.000000000000000000e+00 1.547674223185507536e+01
4.000000000000000000e+00 1.546858429367973642e+01
4.000000000000000000e+00 1.546375196585085732e+01
4.000000000000000000e+00 1.544726776487128639e+01
4.000000000000000000e+00 1.543731471222389295e+01
4.000000000000000000e+00 1.542832203113189493e+01
4.000000000000000000e+00 1.541493803391547779e+01
4.000000000000000000e+00 1.540322677027882925e+01
4.000000000000000000e+00 1.539446791795610814e+01
4.000000000000000000e+00 1.538047172863545242e+01
4.000000000000000000e+00 1.537236784941145729e+01
4.000000000000000000e+00 1.535476163388941018e+01
4.000000000000000000e+00 1.534965754839412533e+01
4.000000000000000000e+00 1.533396574882071128e+01
4.000000000000000000e+00 1.531785448412675876e+01
4.000000000000000000e+00 1.530113743944307281e+01
4.000000000000000000e+00 1.528920905676896069e+01
4.000000000000000000e+00 1.528526920830660885e+01
4.000000000000000000e+00 1.526969532813600239e+01
4.000000000000000000e+00 1.526020183436805588e+01
4.000000000000000000e+00 1.525062004231076251e+01
4.000000000000000000e+00 1.522188210595267144e+01
4.000000000000000000e+00 1.521449212831850240e+01
4.000000000000000000e+00 1.520545317700799792e+01
4.000000000000000000e+00 1.520011925106783224e+01
4.000000000000000000e+00 1.518481749436594974e+01
4.000000000000000000e+00 1.517761871884570191e+01
4.000000000000000000e+00 1.516617701813861885e+01
4.000000000000000000e+00 1.514658038449100985e+01
4.000000000000000000e+00 1.513148110160073934e+01
4.000000000000000000e+00 1.511937326697802852e+01
4.000000000000000000e+00 1.511661515559584323e+01
4.000000000000000000e+00 1.510851578833245767e+01
4.000000000000000000e+00 1.509386824268632488e+01
4.000000000000000000e+00 1.508343189261425721e+01
4.000000000000000000e+00 1.507123450946838261e+01
4.000000000000000000e+00 1.506019749161898069e+01
4.000000000000000000e+00 1.504204743722177717e+01
4.000000000000000000e+00 1.503792000587567301e+01
4.000000000000000000e+00 1.502885274186346543e+01
4.000000000000000000e+00 1.500477615234875550e+01
4.000000000000000000e+00 1.500086417235168490e+01
4.000000000000000000e+00 1.498241779870579826e+01
4.000000000000000000e+00 1.497262078992820911e+01
4.000000000000000000e+00 1.496430753106734102e+01
4.000000000000000000e+00 1.496099333026628209e+01
4.000000000000000000e+00 1.493865146290831625e+01
4.000000000000000000e+00 1.492404229833667451e+01
4.000000000000000000e+00 1.491291002898450735e+01
4.000000000000000000e+00 1.490983261360901402e+01
4.000000000000000000e+00 1.489426818957991472e+01
4.000000000000000000e+00 1.488781982355565603e+01
4.000000000000000000e+00 1.487187563024327197e+01
4.000000000000000000e+00 1.485932774682755309e+01
4.000000000000000000e+00 1.485467271989030280e+01
4.000000000000000000e+00 1.484400525391509795e+01
4.000000000000000000e+00 1.482720319913151741e+01
4.000000000000000000e+00 1.481698748877638216e+01
4.000000000000000000e+00 1.480665780152660638e+01
4.000000000000000000e+00 1.479208181216278817e+01
4.000000000000000000e+00 1.478086069670647085e+01
4.000000000000000000e+00 1.477236790479764039e+01
4.000000000000000000e+00 1.475875769854226149e+01
4.000000000000000000e+00 1.474693258667713636e+01
4.000000000000000000e+00 1.473744896798672421e+01
4.000000000000000000e+00 1.472451545840933207e+01
4.000000000000000000e+00 1.471831753719724567e+01
4.000000000000000000e+00 1.469656513283937471e+01
4.000000000000000000e+00 1.468490233454411786e+01
4.000000000000000000e+00 1.467671938446193813e+01
4.000000000000000000e+00 1.466190892501854215e+01
4.000000000000000000e+00 1.465148224829172463e+01
4.000000000000000000e+00 1.463933252435466592e+01
4.000000000000000000e+00 1.462441361068971446e+01
4.000000000000000000e+00 1.462085415477933736e+01
4.000000000000000000e+00 1.460869912989853248e+01
4.000000000000000000e+00 1.459788203538458085e+01
4.000000000000000000e+00 1.458354801490914454e+01
4.000000000000000000e+00 1.457536955410594004e+01
4.000000000000000000e+00 1.456078792342260364e+01
4.000000000000000000e+00 1.455061687318175423e+01
4.000000000000000000e+00 1.453830657013698335e+01
4.000000000000000000e+00 1.452372289225821866e+01
4.000000000000000000e+00 1.451277243315419518e+01
4.000000000000000000e+00 1.449912219195076446e+01
4.000000000000000000e+00 1.449065388442866187e+01
4.000000000000000000e+00 1.446947514146800984e+01
4.000000000000000000e+00 1.446575259501581279e+01
4.000000000000000000e+00 1.445058963911536765e+01
4.000000000000000000e+00 1.443580898637482690e+01
4.000000000000000000e+00 1.442039274865283005e+01
4.000000000000000000e+00 1.440560501978085739e+01
4.000000000000000000e+00 1.440252928848664027e+01
4.000000000000000000e+00 1.438973097409649604e+01
4.000000000000000000e+00 1.437981995263134216e+01
4.000000000000000000e+00 1.435706938555800782e+01
4.000000000000000000e+00 1.434640286477460513e+01
4.000000000000000000e+00 1.433495725846334601e+01
4.000000000000000000e+00 1.432381450417880764e+01
4.000000000000000000e+00 1.431533981145133616e+01
4.000000000000000000e+00 1.430483284369966235e+01
4.000000000000000000e+00 1.427819496296343438e+01
4.000000000000000000e+00 1.426264910418268705e+01
4.000000000000000000e+00 1.425102772568721576e+01
4.000000000000000000e+00 1.424599185562498072e+01
4.000000000000000000e+00 1.423169799849435435e+01
4.000000000000000000e+00 1.421828394468187540e+01
4.000000000000000000e+00 1.421221292399282987e+01
4.000000000000000000e+00 1.419695334374472928e+01
4.000000000000000000e+00 1.419329408102736600e+01
4.000000000000000000e+00 1.417576314372660384e+01
4.000000000000000000e+00 1.416643595194489080e+01
4.000000000000000000e+00 1.414019012172631307e+01
4.000000000000000000e+00 1.413245238312516783e+01
4.000000000000000000e+00 1.412086985664756611e+01
4.000000000000000000e+00 1.411334128586706171e+01
4.000000000000000000e+00 1.410604224280633190e+01
4.000000000000000000e+00 1.407881673054110294e+01
4.000000000000000000e+00 1.407316757348990421e+01
4.000000000000000000e+00 1.405747557580672868e+01
4.000000000000000000e+00 1.404814885453175322e+01
4.000000000000000000e+00 1.403309278399596316e+01
4.000000000000000000e+00 1.401222773733993776e+01
4.000000000000000000e+00 1.400101296009936647e+01
4.000000000000000000e+00 1.399185711967168011e+01
4.000000000000000000e+00 1.398131889196212008e+01
4.000000000000000000e+00 1.396470609768561388e+01
4.000000000000000000e+00 1.395900603281256025e+01
4.000000000000000000e+00 1.394702598952776107e+01
4.000000000000000000e+00 1.393398082941884297e+01
4.000000000000000000e+00 1.391969468829463530e+01
4.000000000000000000e+00 1.391190312432491893e+01
4.000000000000000000e+00 1.389298599575050908e+01
4.000000000000000000e+00 1.387751800808230307e+01
4.000000000000000000e+00 1.386942381812998093e+01
4.000000000000000000e+00 1.385294855174129758e+01
4.000000000000000000e+00 1.382842204653783114e+01
4.000000000000000000e+00 1.382489214890809315e+01
4.000000000000000000e+00 1.381330432109326800e+01
4.000000000000000000e+00 1.380057270110822287e+01
4.000000000000000000e+00 1.377930968158702107e+01
4.000000000000000000e+00 1.376309322952148406e+01
4.000000000000000000e+00 1.374346482137930003e+01
4.000000000000000000e+00 1.374016997530176454e+01
4.000000000000000000e+00 1.372220866134182415e+01
4.000000000000000000e+00 1.370878528036706356e+01
4.000000000000000000e+00 1.368540340711095205e+01
4.000000000000000000e+00 1.368324041716190997e+01
4.000000000000000000e+00 1.366655619116790810e+01
4.000000000000000000e+00 1.365260344328832076e+01
4.000000000000000000e+00 1.364176443389023063e+01
4.000000000000000000e+00 1.362236461463668924e+01
4.000000000000000000e+00 1.360195679788146172e+01
4.000000000000000000e+00 1.359432903589828356e+01
4.000000000000000000e+00 1.358049487304633551e+01
4.000000000000000000e+00 1.355193481015520263e+01
4.000000000000000000e+00 1.353368322284004144e+01
4.000000000000000000e+00 1.352562110900652925e+01
4.000000000000000000e+00 1.351331190123054782e+01
4.000000000000000000e+00 1.347875945281779408e+01
4.000000000000000000e+00 1.347332457963099550e+01
4.000000000000000000e+00 1.345609003414299920e+01
4.000000000000000000e+00 1.344803542076978786e+01
4.000000000000000000e+00 1.343480174299560126e+01
4.000000000000000000e+00 1.341487615643126574e+01
4.000000000000000000e+00 1.339801328617666343e+01
4.000000000000000000e+00 1.338422807664722569e+01
4.000000000000000000e+00 1.337825733423474972e+01
4.000000000000000000e+00 1.335800625059428093e+01
4.000000000000000000e+00 1.333988632054595946e+01
4.000000000000000000e+00 1.332785346150367545e+01
4.000000000000000000e+00 1.330708801786681050e+01
4.000000000000000000e+00 1.328132338565241710e+01
4.000000000000000000e+00 1.326495501759445794e+01
4.000000000000000000e+00 1.324737111271758572e+01
4.000000000000000000e+00 1.323836286890220215e+01
4.000000000000000000e+00 1.322106615645803629e+01
4.000000000000000000e+00 1.319315896112358999e+01
4.000000000000000000e+00 1.316996857221749373e+01
4.000000000000000000e+00 1.315098355572418498e+01
4.000000000000000000e+00 1.312361953937069359e+01
4.000000000000000000e+00 1.310746220056104328e+01
4.000000000000000000e+00 1.309298149915591480e+01
4.000000000000000000e+00 1.306064690215150925e+01
4.000000000000000000e+00 1.303541917355311064e+01
4.000000000000000000e+00 1.302611142610639128e+01
4.000000000000000000e+00 1.299473351250454556e+01
4.000000000000000000e+00 1.298157624979978486e+01
4.000000000000000000e+00 1.296053539883486927e+01
4.000000000000000000e+00 1.293132619469609779e+01
4.000000000000000000e+00 1.290837245099122121e+01
4.000000000000000000e+00 1.288518597342688210e+01
4.000000000000000000e+00 1.286331222049934908e+01
4.000000000000000000e+00 1.282689272659201229e+01
4.000000000000000000e+00 1.281284788160981947e+01
4.000000000000000000e+00 1.277990518122119035e+01
4.000000000000000000e+00 1.276243091443997280e+01
4.000000000000000000e+00 1.273167608085949887e+01
4.000000000000000000e+00 1.271241855935303988e+01
4.000000000000000000e+00 1.266576401930017859e+01
4.000000000000000000e+00 1.265134001087290194e+01
4.000000000000000000e+00 1.260894990974126451e+01
4.000000000000000000e+00 1.259964092672722202e+01
4.000000000000000000e+00 1.255465385150963087e+01
4.000000000000000000e+00 1.254615833489982180e+01
4.000000000000000000e+00 1.251498115789939902e+01
4.000000000000000000e+00 1.249595504072953567e+01
4.000000000000000000e+00 1.247957593683510602e+01
4.000000000000000000e+00 1.244921468473187254e+01
4.000000000000000000e+00 1.242583679856079648e+01
4.000000000000000000e+00 1.238072084343773049e+01
4.000000000000000000e+00 1.236568267912756802e+01
4.000000000000000000e+00 1.232055957308117655e+01
4.000000000000000000e+00 1.230544964082101167e+01
4.000000000000000000e+00 1.228256799554520562e+01
4.000000000000000000e+00 1.224908127807440650e+01
4.000000000000000000e+00 1.222126493851732754e+01
4.000000000000000000e+00 1.219463607275215367e+01
4.000000000000000000e+00 1.216960722931953498e+01
4.000000000000000000e+00 1.214696756015460188e+01
4.000000000000000000e+00 1.213634846200719331e+01
4.000000000000000000e+00 1.211621016693697328e+01
4.000000000000000000e+00 1.209331925261307994e+01
4.000000000000000000e+00 1.206080218693689865e+01
4.000000000000000000e+00 1.202476511835805262e+01
4.000000000000000000e+00 1.196922655394638468e+01
4.000000000000000000e+00 1.196109035598661663e+01
4.000000000000000000e+00 1.193627937236477976e+01
4.000000000000000000e+00 1.191555959072825033e+01
4.000000000000000000e+00 1.188943014139524834e+01
4.000000000000000000e+00 1.184962622676177801e+01
4.000000000000000000e+00 1.184131410201667656e+01
4.000000000000000000e+00 1.178810278016238833e+01
4.000000000000000000e+00 1.177120534726541301e+01
4.000000000000000000e+00 1.174953258158120306e+01
4.000000000000000000e+00 1.171486365588235046e+01
4.000000000000000000e+00 1.169643691424000131e+01
4.000000000000000000e+00 1.167777465706722317e+01
4.000000000000000000e+00 1.165961580957655208e+01
4.000000000000000000e+00 1.162588727560570767e+01
4.000000000000000000e+00 1.160259869277713385e+01
4.000000000000000000e+00 1.159085778781746257e+01
4.000000000000000000e+00 1.154484820238039511e+01
4.000000000000000000e+00 1.150545818205311122e+01
4.000000000000000000e+00 1.148681025794478927e+01
4.000000000000000000e+00 1.147943329094687392e+01
4.000000000000000000e+00 1.144810554274524250e+01
4.000000000000000000e+00 1.142065793039990140e+01
4.000000000000000000e+00 1.140349590941718638e+01
4.000000000000000000e+00 1.138529785216933554e+01
4.000000000000000000e+00 1.136229495007458645e+01
4.000000000000000000e+00 1.134414596049384016e+01
4.000000000000000000e+00 1.132076852780410370e+01
4.000000000000000000e+00 1.128856544337110890e+01
4.000000000000000000e+00 1.126355431269465335e+01
4.000000000000000000e+00 1.124048537199529996e+01
4.000000000000000000e+00 1.122273940247841750e+01
4.000000000000000000e+00 1.118753465079063503e+01
4.000000000000000000e+00 1.117760900134815039e+01
4.000000000000000000e+00 1.113720894616860235e+01
4.000000000000000000e+00 1.112162350840994485e+01
4.000000000000000000e+00 1.108728913437486518e+01
4.000000000000000000e+00 1.107942207501225695e+01
4.000000000000000000e+00 1.105240774399464954e+01
4.000000000000000000e+00 1.101745206544740974e+01
4.000000000000000000e+00 1.099339648095430988e+01
4.000000000000000000e+00 1.095813003714442857e+01
4.000000000000000000e+00 1.093839756475467873e+01
4.000000000000000000e+00 1.091300142646958093e+01
4.000000000000000000e+00 1.089919586943045715e+01
4.000000000000000000e+00 1.087943756289471864e+01
4.000000000000000000e+00 1.084078634944695096e+01
4.000000000000000000e+00 1.081399369686707601e+01
4.000000000000000000e+00 1.079339325416827222e+01
4.000000000000000000e+00 1.077523007753341666e+01
4.000000000000000000e+00 1.075918954813753636e+01
4.000000000000000000e+00 1.073693535065489790e+01
4.000000000000000000e+00 1.070370656594777081e+01
4.000000000000000000e+00 1.067824849537766063e+01
4.000000000000000000e+00 1.066256333582315108e+01
4.000000000000000000e+00 1.064536431358845192e+01
4.000000000000000000e+00 1.060627270781105302e+01
4.000000000000000000e+00 1.058390484251127539e+01
4.000000000000000000e+00 1.056149171977996204e+01
4.000000000000000000e+00 1.054146023222807216e+01
4.000000000000000000e+00 1.052828660649929482e+01
4.000000000000000000e+00 1.050681159718180702e+01
4.000000000000000000e+00 1.047693108298867770e+01
4.000000000000000000e+00 1.045508744812771518e+01
4.000000000000000000e+00 1.042343151844929849e+01
4.000000000000000000e+00 1.040455408902571754e+01
4.000000000000000000e+00 1.037974864845464040e+01
4.000000000000000000e+00 1.035818833191872557e+01
4.000000000000000000e+00 1.033900602771144506e+01
4.000000000000000000e+00 1.031722061090892950e+01
4.000000000000000000e+00 1.028739298029102756e+01
4.000000000000000000e+00 1.026624009193340648e+01
4.000000000000000000e+00 1.024178473101800968e+01
4.000000000000000000e+00 1.019618586363243473e+01
4.000000000000000000e+00 1.017804404915477434e+01
4.000000000000000000e+00 1.014618611583878405e+01
4.000000000000000000e+00 1.008993985253540160e+01
4.000000000000000000e+00 1.006291219789994074e+01
4.000000000000000000e+00 1.001567329874866452e+01
4.000000000000000000e+00 9.999347902042845959e+00
4.000000000000000000e+00 9.969261623144657136e+00
4.000000000000000000e+00 9.937379533358260630e+00
4.000000000000000000e+00 9.900468275505586391e+00
4.000000000000000000e+00 9.868032965686056812e+00
4.000000000000000000e+00 9.856401190712002602e+00
4.000000000000000000e+00 9.819749039090178044e+00
4.000000000000000000e+00 9.795805444798228123e+00
4.000000000000000000e+00 9.767686495502191590e+00
4.000000000000000000e+00 9.696235779503750152e+00
4.000000000000000000e+00 9.675403120794962675e+00
4.000000000000000000e+00 9.658397392591025366e+00
4.000000000000000000e+00 9.632143044710829827e+00
4.000000000000000000e+00 9.603582081857561903e+00
4.000000000000000000e+00 9.568143526697026502e+00
4.000000000000000000e+00 9.545634010900917232e+00
4.000000000000000000e+00 9.479524556316979655e+00
4.000000000000000000e+00 9.452717362547801372e+00
4.000000000000000000e+00 6.036750117276386440e+00
4.000000000000000000e+00 6.033429009607280236e+00
4.000000000000000000e+00 6.030267388162608988e+00
4.000000000000000000e+00 6.028193937956456416e+00
4.000000000000000000e+00 6.025571230226264952e+00
4.000000000000000000e+00 6.024231092897122330e+00
4.000000000000000000e+00 6.021560241194907626e+00
4.000000000000000000e+00 6.016347975532185366e+00
4.000000000000000000e+00 6.014211674466750424e+00
4.000000000000000000e+00 6.009310379436226590e+00
4.000000000000000000e+00 6.007495607853206465e+00
4.000000000000000000e+00 6.001799680207673404e+00
4.000000000000000000e+00 5.999735762409714290e+00
4.000000000000000000e+00 5.984972446090218945e+00
5.000000000000000000e+00 2.394579475996713214e+01
5.000000000000000000e+00 2.328594698958054110e+01
5.000000000000000000e+00 2.263858505007201316e+01
5.000000000000000000e+00 2.238455846695715579e+01
5.000000000000000000e+00 2.228536989516748434e+01
5.000000000000000000e+00 2.208793703055641444e+01
5.000000000000000000e+00 2.182896311330050665e+01
5.000000000000000000e+00 2.171714012499982260e+01
5.000000000000000000e+00 2.160597549388718974e+01
5.000000000000000000e+00 2.155489070431938359e+01
5.000000000000000000e+00 2.132499870116648211e+01
5.000000000000000000e+00 2.127512704351438799e+01
5.000000000000000000e+00 2.115874075097536178e+01
5.000000000000000000e+00 2.109266713154038442e+01
5.000000000000000000e+00 2.102278682759212458e+01
5.000000000000000000e+00 2.098095220217290446e+01
5.000000000000000000e+00 2.095996833505502366e+01
5.000000000000000000e+00 2.083348616811539955e+01
5.000000000000000000e+00 2.079573770903883201e+01
5.000000000000000000e+00 2.073032934232776014e+01
5.000000000000000000e+00 2.070184500263188809e+01
5.000000000000000000e+00 2.065765392541208456e+01
5.000000000000000000e+00 2.062158783457546107e+01
5.000000000000000000e+00 2.058676604257277631e+01
5.000000000000000000e+00 2.054177274719639712e+01
5.000000000000000000e+00 2.051061452965497978e+01
5.000000000000000000e+00 2.044016010523445104e+01
5.000000000000000000e+00 2.039525510946466014e+01
5.000000000000000000e+00 2.037855790144243784e+01
5.000000000000000000e+00 2.034612958623779377e+01
5.000000000000000000e+00 2.030261813240283786e+01
5.000000000000000000e+00 2.026989345569003120e+01
5.000000000000000000e+00 2.026065057118761104e+01
5.000000000000000000e+00 2.023534489519737178e+01
5.000000000000000000e+00 2.021217942202354578e+01
5.000000000000000000e+00 2.018464639851787368e+01
5.000000000000000000e+00 2.013711745520589957e+01
5.000000000000000000e+00 2.011949851076109752e+01
5.000000000000000000e+00 2.008565121665126085e+01
5.000000000000000000e+00 2.006546779702723171e+01
5.000000000000000000e+00 2.005267269238288108e+01
5.000000000000000000e+00 2.001489833669168661e+01
5.000000000000000000e+00 1.998511461304888215e+01
5.000000000000000000e+00 1.995838552731901316e+01
5.000000000000000000e+00 1.994248451149299939e+01
5.000000000000000000e+00 1.989723362776559412e+01
5.000000000000000000e+00 1.988698964058465535e+01
5.000000000000000000e+00 1.985887860347946088e+01
5.000000000000000000e+00 1.982524454902477373e+01
5.000000000000000000e+00 1.979426154669402393e+01
5.000000000000000000e+00 1.978260569083389697e+01
5.000000000000000000e+00 1.974769373200726363e+01
5.000000000000000000e+00 1.972634388370230596e+01
5.000000000000000000e+00 1.969282964651078061e+01
5.000000000000000000e+00 1.966777127719142015e+01
5.000000000000000000e+00 1.965626794816199308e+01
5.000000000000000000e+00 1.963640384004405703e+01
5.000000000000000000e+00 1.961137802960034193e+01
5.000000000000000000e+00 1.956626920730536412e+01
5.000000000000000000e+00 1.953341662868823647e+01
5.000000000000000000e+00 1.951020746683823504e+01
5.000000000000000000e+00 1.945905129123978838e+01
5.000000000000000000e+00 1.944086889626523273e+01
5.000000000000000000e+00 1.941240374482798359e+01
5.000000000000000000e+00 1.938484587612047605e+01
5.000000000000000000e+00 1.937625241656328967e+01
5.000000000000000000e+00 1.930771049272319573e+01
5.000000000000000000e+00 1.928974200151771967e+01
5.000000000000000000e+00 1.927635992356178463e+01
5.000000000000000000e+00 1.921190813158567323e+01
5.000000000000000000e+00 1.919333117572976377e+01
5.000000000000000000e+00 1.917959472690683853e+01
5.000000000000000000e+00 1.912175690634345315e+01
5.000000000000000000e+00 1.910145995707231492e+01
5.000000000000000000e+00 1.908584139121647993e+01
5.000000000000000000e+00 1.905065369649478768e+01
5.000000000000000000e+00 1.900391038229151164e+01
5.000000000000000000e+00 1.898010381857526951e+01
5.000000000000000000e+00 1.894300478735393156e+01
5.000000000000000000e+00 1.891494255744486352e+01
5.000000000000000000e+00 1.890295111089005431e+01
5.000000000000000000e+00 1.889293033226278951e+01
5.000000000000000000e+00 1.886279323748949466e+01
5.000000000000000000e+00 1.882955650650726298e+01
5.000000000000000000e+00 1.881706649212739180e+01
5.000000000000000000e+00 1.879459129615124624e+01
5.000000000000000000e+00 1.877633808028201301e+01
5.000000000000000000e+00 1.875207169308914246e+01
5.000000000000000000e+00 1.874159626039515913e+01
5.000000000000000000e+00 1.871184507631404514e+01
5.000000000000000000e+00 1.868450251767441017e+01
5.000000000000000000e+00 1.866294747752374050e+01
5.000000000000000000e+00 1.864763580912637408e+01
5.000000000000000000e+00 1.863059943688550746e+01
5.000000000000000000e+00 1.859724106502889640e+01
5.000000000000000000e+00 1.858498734242835226e+01
5.000000000000000000e+00 1.857835922767107562e+01
5.000000000000000000e+00 1.855785992746535129e+01
5.000000000000000000e+00 1.854169786123068420e+01
5.000000000000000000e+00 1.852412293623783057e+01
5.000000000000000000e+00 1.849964685942272524e+01
5.000000000000000000e+00 1.848061832142522221e+01
5.000000000000000000e+00 1.846828394628407111e+01
5.000000000000000000e+00 1.845200046687400786e+01
5.000000000000000000e+00 1.843810939185232556e+01
5.000000000000000000e+00 1.840217583923329059e+01
5.000000000000000000e+00 1.838543582901910511e+01
5.000000000000000000e+00 1.836702352055201715e+01
5.000000000000000000e+00 1.835719647975082225e+01
5.000000000000000000e+00 1.834484839846198057e+01
5.000000000000000000e+00 1.832135709993627870e+01
5.000000000000000000e+00 1.831610803169193247e+01
5.000000000000000000e+00 1.829063116083779406e+01
5.000000000000000000e+00 1.828503615111623404e+01
5.000000000000000000e+00 1.826987833467986277e+01
5.000000000000000000e+00 1.825720014800361568e+01
5.000000000000000000e+00 1.824400802177645531e+01
5.000000000000000000e+00 1.823406802755272338e+01
5.000000000000000000e+00 1.820823350692275966e+01
5.000000000000000000e+00 1.819710919983701913e+01
5.000000000000000000e+00 1.818019180986186711e+01
5.000000000000000000e+00 1.816787979103373374e+01
5.000000000000000000e+00 1.814881478888313993e+01
5.000000000000000000e+00 1.813921712765358762e+01
5.000000000000000000e+00 1.811945117817844775e+01
5.000000000000000000e+00 1.810018027373498128e+01
5.000000000000000000e+00 1.808699973167417951e+01
5.000000000000000000e+00 1.807213153417714580e+01
5.000000000000000000e+00 1.804974593966198881e+01
5.000000000000000000e+00 1.804357825935647597e+01
5.000000000000000000e+00 1.803765882618855443e+01
5.000000000000000000e+00 1.801805632561973169e+01
5.000000000000000000e+00 1.799343117559007510e+01
5.000000000000000000e+00 1.797926089339944511e+01
5.000000000000000000e+00 1.796318783422869458e+01
5.000000000000000000e+00 1.794711650430530980e+01
5.000000000000000000e+00 1.793842343803492057e+01
5.000000000000000000e+00 1.791554609552430577e+01
5.000000000000000000e+00 1.790543658983422048e+01
5.000000000000000000e+00 1.789843861697735150e+01
5.000000000000000000e+00 1.788412870526439846e+01
5.000000000000000000e+00 1.786160218636661767e+01
5.000000000000000000e+00 1.785067184860050560e+01
5.000000000000000000e+00 1.784067774275689899e+01
5.000000000000000000e+00 1.782061408794979585e+01
5.000000000000000000e+00 1.780551537939603435e+01
5.000000000000000000e+00 1.779612905806065726e+01
5.000000000000000000e+00 1.777773848460908113e+01
5.000000000000000000e+00 1.777139371433652926e+01
5.000000000000000000e+00 1.775983919854548176e+01
5.000000000000000000e+00 1.774824226662506987e+01
5.000000000000000000e+00 1.772612462028303071e+01
5.000000000000000000e+00 1.772059345749848092e+01
5.000000000000000000e+00 1.770260669161391576e+01
5.000000000000000000e+00 1.767972234974451595e+01
5.000000000000000000e+00 1.766656283364667246e+01
5.000000000000000000e+00 1.765277928001220076e+01
5.000000000000000000e+00 1.763148219956038787e+01
5.000000000000000000e+00 1.761474750475543516e+01
5.000000000000000000e+00 1.760681749784604477e+01
5.000000000000000000e+00 1.759073004699638432e+01
5.000000000000000000e+00 1.757306986444688945e+01
5.000000000000000000e+00 1.756805596844776929e+01
5.000000000000000000e+00 1.755418442800108991e+01
5.000000000000000000e+00 1.753231705734047807e+01
5.000000000000000000e+00 1.752572286134327939e+01
5.000000000000000000e+00 1.750381025796002632e+01
5.000000000000000000e+00 1.748180635875547395e+01
5.000000000000000000e+00 1.746953899312620706e+01
5.000000000000000000e+00 1.745704402499436014e+01
5.000000000000000000e+00 1.744504849649307232e+01
5.000000000000000000e+00 1.743156820320458422e+01
5.000000000000000000e+00 1.742533870353766901e+01
5.000000000000000000e+00 1.740615180020762409e+01
5.000000000000000000e+00 1.738759931392391067e+01
5.000000000000000000e+00 1.736948900353228353e+01
5.000000000000000000e+00 1.735930558635321219e+01
5.000000000000000000e+00 1.733883350013757152e+01
5.000000000000000000e+00 1.732327265575152353e+01
5.000000000000000000e+00 1.731874506698216720e+01
5.000000000000000000e+00 1.729086564884558541e+01
5.000000000000000000e+00 1.727981619414421388e+01
5.000000000000000000e+00 1.726446198051909064e+01
5.000000000000000000e+00 1.724850547066331785e+01
5.000000000000000000e+00 1.724203516877139464e+01
5.000000000000000000e+00 1.722907187636194948e+01
5.000000000000000000e+00 1.720438614281087553e+01
5.000000000000000000e+00 1.719806097940696077e+01
5.000000000000000000e+00 1.717007685570386499e+01
5.000000000000000000e+00 1.716061201220971100e+01
5.000000000000000000e+00 1.714221153850345658e+01
5.000000000000000000e+00 1.713054674963418478e+01
5.000000000000000000e+00 1.710249759107110634e+01
5.000000000000000000e+00 1.708417914881423627e+01
5.000000000000000000e+00 1.706237664389418640e+01
5.000000000000000000e+00 1.705108145486652660e+01
5.000000000000000000e+00 1.704190205577323525e+01
5.000000000000000000e+00 1.703419442426375241e+01
5.000000000000000000e+00 1.701151967871971848e+01
5.000000000000000000e+00 1.699586700038477716e+01
5.000000000000000000e+00 1.698387218045164460e+01
5.000000000000000000e+00 1.696993521158408313e+01
5.000000000000000000e+00 1.694531102334607198e+01
5.000000000000000000e+00 1.691951068337899500e+01
5.000000000000000000e+00 1.690540775703577481e+01
5.000000000000000000e+00 1.689634970852135609e+01
5.000000000000000000e+00 1.688337789818290702e+01
5.000000000000000000e+00 1.686843130025636839e+01
5.000000000000000000e+00 1.686227034907251721e+01
5.000000000000000000e+00 1.685069390748548201e+01
5.000000000000000000e+00 1.683101654102422629e+01
5.000000000000000000e+00 1.680287879195937961e+01
5.000000000000000000e+00 1.679729296683605355e+01
5.000000000000000000e+00 1.677675889074922111e+01
5.000000000000000000e+00 1.676482939892981960e+01
5.000000000000000000e+00 1.674524145396671315e+01
5.000000000000000000e+00 1.673516600976600444e+01
5.000000000000000000e+00 1.672183214536500984e+01
5.000000000000000000e+00 1.671187407400911340e+01
5.000000000000000000e+00 1.669972600699706433e+01
5.000000000000000000e+00 1.668283518531194431e+01
5.000000000000000000e+00 1.666841045573220370e+01
5.000000000000000000e+00 1.664888502368120626e+01
5.000000000000000000e+00 1.664251528983036721e+01
5.000000000000000000e+00 1.663549095396748356e+01
5.000000000000000000e+00 1.661312235677051063e+01
5.000000000000000000e+00 1.660231129369118008e+01
5.000000000000000000e+00 1.658491434691071120e+01
5.000000000000000000e+00 1.657371987495976740e+01
5.000000000000000000e+00 1.655279569307714382e+01
5.000000000000000000e+00 1.653205269883121531e+01
5.000000000000000000e+00 1.652434047821414254e+01
5.000000000000000000e+00 1.651462913973145419e+01
5.000000000000000000e+00 1.649501482445543488e+01
5.000000000000000000e+00 1.648244999191867066e+01
5.000000000000000000e+00 1.647036645256354959e+01
5.000000000000000000e+00 1.645311722192245085e+01
5.000000000000000000e+00 1.644186426791878120e+01
5.000000000000000000e+00 1.643657904415357507e+01
5.000000000000000000e+00 1.641502051240393456e+01
5.000000000000000000e+00 1.640718438739748208e+01
5.000000000000000000e+00 1.639137622162990482e+01
5.000000000000000000e+00 1.637418460697629286e+01
5.000000000000000000e+00 1.635959204308633019e+01
5.000000000000000000e+00 1.635475755354956817e+01
5.000000000000000000e+00 1.632951551113161415e+01
5.000000000000000000e+00 1.632368366401478710e+01
5.000000000000000000e+00 1.631595491516683438e+01
5.000000000000000000e+00 1.630479561990197723e+01
5.000000000000000000e+00 1.628380652447041754e+01
5.000000000000000000e+00 1.627263289858812811e+01
5.000000000000000000e+00 1.625926754891889914e+01
5.000000000000000000e+00 1.624521139858536856e+01
5.000000000000000000e+00 1.623502849576266982e+01
5.000000000000000000e+00 1.620833030894042182e+01
5.000000000000000000e+00 1.620054992767552093e+01
5.000000000000000000e+00 1.618691896031254629e+01
5.000000000000000000e+00 1.618149178054203219e+01
5.000000000000000000e+00 1.616865859207151956e+01
5.000000000000000000e+00 1.615783961552969927e+01
5.000000000000000000e+00 1.613576301722245532e+01
5.000000000000000000e+00 1.613045144426633470e+01
5.000000000000000000e+00 1.612371342215518055e+01
5.000000000000000000e+00 1.611559092067205867e+01
5.000000000000000000e+00 1.609437406942031501e+01
5.000000000000000000e+00 1.607346798177309566e+01
5.000000000000000000e+00 1.607008959851176755e+01
5.000000000000000000e+00 1.605860551065029185e+01
5.000000000000000000e+00 1.605387357183149177e+01
5.000000000000000000e+00 1.603840139696692546e+01
5.000000000000000000e+00 1.602510423263043648e+01
5.000000000000000000e+00 1.601102374194758227e+01
5.000000000000000000e+00 1.599283195399998903e+01
5.000000000000000000e+00 1.598707439241196404e+01
5.000000000000000000e+00 1.597979480695277132e+01
5.000000000000000000e+00 1.595876421543845147e+01
5.000000000000000000e+00 1.594565533123677348e+01
5.000000000000000000e+00 1.592324446694629536e+01
5.000000000000000000e+00 1.591617060323514821e+01
5.000000000000000000e+00 1.590787040460564761e+01
5.000000000000000000e+00 1.590180251585694471e+01
5.000000000000000000e+00 1.589319446460629059e+01
5.000000000000000000e+00 1.587461778984419780e+01
5.000000000000000000e+00 1.586941041291930787e+01
5.000000000000000000e+00 1.585711909048105284e+01
5.000000000000000000e+00 1.584763155519665823e+01
5.000000000000000000e+00 1.583493290785393448e+01
5.000000000000000000e+00 1.581507819178389340e+01
5.000000000000000000e+00 1.580805174600565088e+01
5.000000000000000000e+00 1.579162212694564182e+01
5.000000000000000000e+00 1.577807603562140137e+01
5.000000000000000000e+00 1.576558708201593006e+01
5.000000000000000000e+00 1.575911769655818162e+01
5.000000000000000000e+00 1.573978276414814026e+01
5.000000000000000000e+00 1.573587431312301632e+01
5.000000000000000000e+00 1.571916112201485660e+01
5.000000000000000000e+00 1.570019520224433407e+01
5.000000000000000000e+00 1.568120304136875554e+01
5.000000000000000000e+00 1.567586561260369216e+01
5.000000000000000000e+00 1.566225535120806889e+01
5.000000000000000000e+00 1.565462252113525743e+01
5.000000000000000000e+00 1.563950580682766578e+01
5.000000000000000000e+00 1.562834284279687225e+01
5.000000000000000000e+00 1.562089454864366189e+01
5.000000000000000000e+00 1.560371857862270772e+01
5.000000000000000000e+00 1.559389995865488387e+01
5.000000000000000000e+00 1.558113568688621697e+01
5.000000000000000000e+00 1.556531219900726626e+01
5.000000000000000000e+00 1.555837415603897611e+01
5.000000000000000000e+00 1.554534064974835772e+01
5.000000000000000000e+00 1.553611645845416867e+01
5.000000000000000000e+00 1.552368394092970405e+01
5.000000000000000000e+00 1.551571532208476434e+01
5.000000000000000000e+00 1.550478427222016542e+01
5.000000000000000000e+00 1.548554989607622545e+01
5.000000000000000000e+00 1.547237228454430813e+01
5.000000000000000000e+00 1.546079285716740870e+01
5.000000000000000000e+00 1.544238809435605830e+01
5.000000000000000000e+00 1.542609153943380917e+01
5.000000000000000000e+00 1.541992592610237267e+01
5.000000000000000000e+00 1.541418455025343803e+01
5.000000000000000000e+00 1.540172534781557978e+01
5.000000000000000000e+00 1.539211361755456942e+01
5.000000000000000000e+00 1.538217503820883536e+01
5.000000000000000000e+00 1.536611740771905055e+01
5.000000000000000000e+00 1.535992443826952858e+01
5.000000000000000000e+00 1.534452091435989551e+01
5.000000000000000000e+00 1.533540205857053351e+01
5.000000000000000000e+00 1.532331993510945622e+01
5.000000000000000000e+00 1.529806941771597550e+01
5.000000000000000000e+00 1.528992900430989899e+01
5.000000000000000000e+00 1.528604167582541606e+01
5.000000000000000000e+00 1.527571818841218487e+01
5.000000000000000000e+00 1.525975476871701098e+01
5.000000000000000000e+00 1.525585238912214692e+01
5.000000000000000000e+00 1.524252189936266078e+01
5.000000000000000000e+00 1.523087889780622284e+01
5.000000000000000000e+00 1.522284308372021400e+01
5.000000000000000000e+00 1.520548426157073685e+01
5.000000000000000000e+00 1.519481098926587492e+01
5.000000000000000000e+00 1.518078427206482495e+01
5.000000000000000000e+00 1.516342700916153241e+01
5.000000000000000000e+00 1.515603453070765916e+01
5.000000000000000000e+00 1.515002576309882620e+01
5.000000000000000000e+00 1.513767074052390171e+01
5.000000000000000000e+00 1.512341388838626699e+01
5.000000000000000000e+00 1.511709384152709390e+01
5.000000000000000000e+00 1.509202909615049748e+01
5.000000000000000000e+00 1.508902861368567550e+01
5.000000000000000000e+00 1.507076806960484205e+01
5.000000000000000000e+00 1.506584377890344228e+01
5.000000000000000000e+00 1.505537136181124680e+01
5.000000000000000000e+00 1.504078082801547467e+01
5.000000000000000000e+00 1.503084812035749707e+01
5.000000000000000000e+00 1.501979142941798706e+01
5.000000000000000000e+00 1.499778397308691247e+01
5.000000000000000000e+00 1.498326029604223564e+01
5.000000000000000000e+00 1.498087382214980323e+01
5.000000000000000000e+00 1.496784182937917862e+01
5.000000000000000000e+00 1.496004783581387976e+01
5.000000000000000000e+00 1.494767149357058500e+01
5.000000000000000000e+00 1.493801493663237601e+01
5.000000000000000000e+00 1.492333993722861507e+01
5.000000000000000000e+00 1.490592490196347164e+01
5.000000000000000000e+00 1.489066684639676019e+01
5.000000000000000000e+00 1.487855278697082184e+01
5.000000000000000000e+00 1.486469950642794480e+01
5.000000000000000000e+00 1.485853404434491054e+01
5.000000000000000000e+00 1.484490271475603862e+01
5.000000000000000000e+00 1.483917220205033161e+01
5.000000000000000000e+00 1.482966335945334357e+01
5.000000000000000000e+00 1.481371256180486640e+01
5.000000000000000000e+00 1.480437826855762218e+01
5.000000000000000000e+00 1.478953276526392102e+01
5.000000000000000000e+00 1.478609893972815925e+01
5.000000000000000000e+00 1.476785222371140627e+01
5.000000000000000000e+00 1.475577659424593158e+01
5.000000000000000000e+00 1.474641073384505852e+01
5.000000000000000000e+00 1.473433997560337438e+01
5.000000000000000000e+00 1.472206594416529057e+01
5.000000000000000000e+00 1.470408642307223701e+01
5.000000000000000000e+00 1.469501967650068863e+01
5.000000000000000000e+00 1.468444630785098148e+01
5.000000000000000000e+00 1.468044596658801915e+01
5.000000000000000000e+00 1.466360273819572946e+01
5.000000000000000000e+00 1.465145111315727178e+01
5.000000000000000000e+00 1.464172412240958820e+01
5.000000000000000000e+00 1.462133527228226271e+01
5.000000000000000000e+00 1.461128634255226899e+01
5.000000000000000000e+00 1.460062523683503066e+01
5.000000000000000000e+00 1.459700656095745508e+01
5.000000000000000000e+00 1.457188012881751860e+01
5.000000000000000000e+00 1.456240101621400562e+01
5.000000000000000000e+00 1.455407175081404958e+01
5.000000000000000000e+00 1.454852032060448508e+01
5.000000000000000000e+00 1.453184877404766340e+01
5.000000000000000000e+00 1.452258907354410766e+01
5.000000000000000000e+00 1.450634740721476135e+01
5.000000000000000000e+00 1.449109810818581501e+01
5.000000000000000000e+00 1.448070703292288641e+01
5.000000000000000000e+00 1.446369171674234089e+01
5.000000000000000000e+00 1.445570869727766627e+01
5.000000000000000000e+00 1.444663537427262057e+01
5.000000000000000000e+00 1.443539626758959926e+01
5.000000000000000000e+00 1.442387070485441569e+01
5.000000000000000000e+00 1.440753160109471764e+01
5.000000000000000000e+00 1.440076949422386576e+01
5.000000000000000000e+00 1.437839080360352284e+01
5.000000000000000000e+00 1.437562960266100198e+01
5.000000000000000000e+00 1.436190898246427494e+01
5.000000000000000000e+00 1.434813417750178566e+01
5.000000000000000000e+00 1.433661281022005518e+01
5.000000000000000000e+00 1.432140340175408078e+01
5.000000000000000000e+00 1.430185975902207751e+01
5.000000000000000000e+00 1.429537127295886378e+01
5.000000000000000000e+00 1.428408609682883856e+01
5.000000000000000000e+00 1.426330228179991444e+01
5.000000000000000000e+00 1.424891482302392554e+01
5.000000000000000000e+00 1.423795445286725325e+01
5.000000000000000000e+00 1.422292627913576091e+01
5.000000000000000000e+00 1.420987929582966913e+01
5.000000000000000000e+00 1.419895893487166916e+01
5.000000000000000000e+00 1.418707887618414887e+01
5.000000000000000000e+00 1.417258318069218070e+01
5.000000000000000000e+00 1.416138935583789404e+01
5.000000000000000000e+00 1.414944921033186631e+01
5.000000000000000000e+00 1.413934141610304351e+01
5.000000000000000000e+00 1.411702817869706905e+01
5.000000000000000000e+00 1.411091389266250751e+01
5.000000000000000000e+00 1.409084224943239505e+01
5.000000000000000000e+00 1.408137970712068032e+01
5.000000000000000000e+00 1.407114309588615519e+01
5.000000000000000000e+00 1.405258954053715392e+01
5.000000000000000000e+00 1.404049750123801310e+01
5.000000000000000000e+00 1.403426280297797568e+01
5.000000000000000000e+00 1.402178683130842884e+01
5.000000000000000000e+00 1.400694891905551565e+01
5.000000000000000000e+00 1.399120380564094113e+01
5.000000000000000000e+00 1.397488056535562606e+01
5.000000000000000000e+00 1.396164330131491482e+01
5.000000000000000000e+00 1.395551567601528298e+01
5.000000000000000000e+00 1.393186044374241739e+01
5.000000000000000000e+00 1.392531822940726194e+01
5.000000000000000000e+00 1.391020113127747670e+01
5.000000000000000000e+00 1.390397738992676935e+01
5.000000000000000000e+00 1.388805139729879912e+01
5.000000000000000000e+00 1.387690257776784897e+01
5.000000000000000000e+00 1.385487558279678488e+01
5.000000000000000000e+00 1.383829372511166689e+01
5.000000000000000000e+00 1.382716112104931483e+01
5.000000000000000000e+00 1.379474607560477217e+01
5.000000000000000000e+00 1.378867606998722195e+01
5.000000000000000000e+00 1.376835764370071935e+01
5.000000000000000000e+00 1.375493353676453978e+01
5.000000000000000000e+00 1.374893586622741459e+01
5.000000000000000000e+00 1.373834448972750266e+01
5.000000000000000000e+00 1.373497529597331024e+01
5.000000000000000000e+00 1.371458996665672458e+01
5.000000000000000000e+00 1.368494261937860124e+01
5.000000000000000000e+00 1.367934245401088234e+01
5.000000000000000000e+00 1.366664018148467541e+01
5.000000000000000000e+00 1.364371863181267130e+01
5.000000000000000000e+00 1.362314738747353893e+01
5.000000000000000000e+00 1.360791897081152335e+01
5.000000000000000000e+00 1.359916691410986900e+01
5.000000000000000000e+00 1.357790764904945036e+01
5.000000000000000000e+00 1.355859858411703733e+01
5.000000000000000000e+00 1.354759845408565688e+01
5.000000000000000000e+00 1.353080398093514525e+01
5.000000000000000000e+00 1.351905076100497460e+01
5.000000000000000000e+00 1.350496968623130556e+01
5.000000000000000000e+00 1.349290263076956720e+01
5.000000000000000000e+00 1.347604910034033487e+01
5.000000000000000000e+00 1.345536948863737692e+01
5.000000000000000000e+00 1.344430981583924201e+01
5.000000000000000000e+00 1.342561613411404409e+01
5.000000000000000000e+00 1.341887108668612960e+01
5.000000000000000000e+00 1.340742780026039149e+01
5.000000000000000000e+00 1.337038874902435026e+01
5.000000000000000000e+00 1.335763095008007539e+01
5.000000000000000000e+00 1.333963011125372944e+01
5.000000000000000000e+00 1.333268460692632651e+01
5.000000000000000000e+00 1.331392781103101797e+01
5.000000000000000000e+00 1.329259411620862430e+01
5.000000000000000000e+00 1.327620739911881032e+01
5.000000000000000000e+00 1.326920520212548027e+01
5.000000000000000000e+00 1.323201122032861754e+01
5.000000000000000000e+00 1.322148421378030747e+01
5.000000000000000000e+00 1.319750569071430313e+01
5.000000000000000000e+00 1.319265723568524429e+01
5.000000000000000000e+00 1.316641244780278441e+01
5.000000000000000000e+00 1.314605574855256265e+01
5.000000000000000000e+00 1.312308240494925116e+01
5.000000000000000000e+00 1.311259436025260960e+01
5.000000000000000000e+00 1.310274176263278711e+01
5.000000000000000000e+00 1.307490391285269382e+01
5.000000000000000000e+00 1.305428275200736898e+01
5.000000000000000000e+00 1.303726437113597036e+01
5.000000000000000000e+00 1.301546669937891387e+01
5.000000000000000000e+00 1.299692596824934476e+01
5.000000000000000000e+00 1.298478424742176429e+01
5.000000000000000000e+00 1.295712979344827609e+01
5.000000000000000000e+00 1.293941665367599825e+01
5.000000000000000000e+00 1.291761659986432598e+01
5.000000000000000000e+00 1.288352317610812747e+01
5.000000000000000000e+00 1.287045622432919068e+01
5.000000000000000000e+00 1.285678083564905805e+01
5.000000000000000000e+00 1.282628838548487948e+01
5.000000000000000000e+00 1.279405460167873620e+01
5.000000000000000000e+00 1.277434613595157309e+01
5.000000000000000000e+00 1.276374319187389261e+01
5.000000000000000000e+00 1.274138223628347433e+01
5.000000000000000000e+00 1.271674102296956121e+01
5.000000000000000000e+00 1.268908100221644730e+01
5.000000000000000000e+00 1.265693545870538550e+01
5.000000000000000000e+00 1.263955720503915003e+01
5.000000000000000000e+00 1.263013985334717582e+01
5.000000000000000000e+00 1.261323866415986572e+01
5.000000000000000000e+00 1.259619472160156661e+01
5.000000000000000000e+00 1.256723981023993275e+01
5.000000000000000000e+00 1.253464480790506030e+01
5.000000000000000000e+00 1.249192409493457845e+01
5.000000000000000000e+00 1.247857172429880457e+01
5.000000000000000000e+00 1.244546074358814280e+01
5.000000000000000000e+00 1.241484665727635139e+01
5.000000000000000000e+00 1.239698359054040466e+01
5.000000000000000000e+00 1.238403049466851513e+01
5.000000000000000000e+00 1.233985575084647124e+01
5.000000000000000000e+00 1.231666549847098935e+01
5.000000000000000000e+00 1.228883703174240338e+01
5.000000000000000000e+00 1.227607958445655711e+01
5.000000000000000000e+00 1.224820077218504544e+01
5.000000000000000000e+00 1.220154759767354591e+01
5.000000000000000000e+00 1.216964401776523985e+01
5.000000000000000000e+00 1.211587181453479900e+01
5.000000000000000000e+00 1.209765650362466083e+01
5.000000000000000000e+00 1.208414261604117357e+01
5.000000000000000000e+00 1.205603470187190496e+01
5.000000000000000000e+00 1.202212559108692957e+01
5.000000000000000000e+00 1.198730352236892394e+01
5.000000000000000000e+00 1.196204768595183765e+01
5.000000000000000000e+00 1.191955826243078320e+01
5.000000000000000000e+00 1.189772877096951653e+01
5.000000000000000000e+00 1.186406894007093449e+01
5.000000000000000000e+00 1.183737242072947105e+01
5.000000000000000000e+00 1.182285192143469565e+01
5.000000000000000000e+00 1.180235278999582071e+01
5.000000000000000000e+00 1.177207034635254423e+01
5.000000000000000000e+00 1.174929131079577438e+01
5.000000000000000000e+00 1.172483814328300866e+01
5.000000000000000000e+00 1.171435375927682720e+01
5.000000000000000000e+00 1.168201909599834920e+01
5.000000000000000000e+00 1.167118174799717245e+01
5.000000000000000000e+00 1.164143718766285041e+01
5.000000000000000000e+00 1.162694493987400790e+01
5.000000000000000000e+00 1.157682033381608200e+01
5.000000000000000000e+00 1.155735426771098417e+01
5.000000000000000000e+00 1.153003509700601370e+01
5.000000000000000000e+00 1.150292890620286457e+01
5.000000000000000000e+00 1.148502453431746062e+01
5.000000000000000000e+00 1.145906617351767309e+01
5.000000000000000000e+00 1.143788231190154825e+01
5.000000000000000000e+00 1.142435747261296619e+01
5.000000000000000000e+00 1.138010977966105841e+01
5.000000000000000000e+00 1.135521705782823965e+01
5.000000000000000000e+00 1.132796973614718183e+01
5.000000000000000000e+00 1.130494548020054779e+01
5.000000000000000000e+00 1.128599955562398804e+01
5.000000000000000000e+00 1.127857043265874282e+01
5.000000000000000000e+00 1.123124193494999012e+01
5.000000000000000000e+00 1.120167572044575444e+01
5.000000000000000000e+00 1.119060720337005144e+01
5.000000000000000000e+00 1.115292147300364611e+01
5.000000000000000000e+00 1.114787227124074320e+01
5.000000000000000000e+00 1.112580152394158084e+01
5.000000000000000000e+00 1.109040561952532933e+01
5.000000000000000000e+00 1.104515995759989622e+01
5.000000000000000000e+00 1.103204606079152761e+01
5.000000000000000000e+00 1.099243631872438165e+01
5.000000000000000000e+00 1.097373882455698357e+01
5.000000000000000000e+00 1.095032308498505103e+01
5.000000000000000000e+00 1.094007889365990138e+01
5.000000000000000000e+00 1.089138609033783034e+01
5.000000000000000000e+00 1.087267000871472433e+01
5.000000000000000000e+00 1.084916288253241312e+01
5.000000000000000000e+00 1.083012866310245848e+01
5.000000000000000000e+00 1.081489380991307669e+01
5.000000000000000000e+00 1.078586021279399709e+01
5.000000000000000000e+00 1.076971337917104066e+01
5.000000000000000000e+00 1.075298216187660039e+01
5.000000000000000000e+00 1.073255745452942378e+01
5.000000000000000000e+00 1.069254112483218755e+01
5.000000000000000000e+00 1.067231681988614334e+01
5.000000000000000000e+00 1.065474884307422698e+01
5.000000000000000000e+00 1.062902883881517546e+01
5.000000000000000000e+00 1.061038720811910707e+01
5.000000000000000000e+00 1.058486112558614067e+01
5.000000000000000000e+00 1.057116608989011475e+01
5.000000000000000000e+00 1.054171854257911711e+01
5.000000000000000000e+00 1.052701538599441378e+01
5.000000000000000000e+00 1.051686375109512461e+01
5.000000000000000000e+00 1.049102520895150903e+01
5.000000000000000000e+00 1.048421828948310441e+01
5.000000000000000000e+00 1.044179161411260459e+01
5.000000000000000000e+00 1.040888143780063047e+01
5.000000000000000000e+00 1.040490468040129990e+01
5.000000000000000000e+00 1.038272800634868709e+01
5.000000000000000000e+00 1.033369287868439379e+01
5.000000000000000000e+00 1.029348982298779447e+01
5.000000000000000000e+00 1.027155875736529822e+01
5.000000000000000000e+00 1.024811225624914002e+01
5.000000000000000000e+00 1.021671043126249678e+01
5.000000000000000000e+00 1.019317679089368767e+01
5.000000000000000000e+00 1.016744915256843740e+01
5.000000000000000000e+00 1.011893095675946164e+01
5.000000000000000000e+00 1.009460335604817516e+01
5.000000000000000000e+00 1.006155131629840760e+01
5.000000000000000000e+00 1.003051608856049093e+01
5.000000000000000000e+00 1.002098797828460519e+01
5.000000000000000000e+00 1.000432499570280243e+01
5.000000000000000000e+00 9.960875828134906129e+00
5.000000000000000000e+00 9.937585041649416695e+00
5.000000000000000000e+00 9.908213155194300015e+00
5.000000000000000000e+00 9.868049600312513547e+00
5.000000000000000000e+00 9.824994187477681606e+00
5.000000000000000000e+00 9.790887037351675204e+00
5.000000000000000000e+00 9.741068041291006452e+00
5.000000000000000000e+00 9.703478012817862819e+00
5.000000000000000000e+00 9.667868749209509005e+00
5.000000000000000000e+00 9.637445733690306326e+00
5.000000000000000000e+00 9.611968493718098472e+00
5.000000000000000000e+00 9.594030068645995613e+00
5.000000000000000000e+00 9.566328232864876213e+00
5.000000000000000000e+00 9.540261920716668342e+00
5.000000000000000000e+00 9.515664465220124768e+00
5.000000000000000000e+00 9.487639974884782390e+00
5.000000000000000000e+00 6.042587484492079497e+00
5.000000000000000000e+00 6.035668308799656323e+00
5.000000000000000000e+00 6.033033696492358544e+00
5.000000000000000000e+00 6.028581528865344374e+00
5.000000000000000000e+00 6.023772579884366429e+00
5.000000000000000000e+00 6.021781671650915158e+00
5.000000000000000000e+00 6.018793735867937755e+00
5.000000000000000000e+00 6.013920073787322629e+00
5.000000000000000000e+00 6.012887686074385840e+00
5.000000000000000000e+00 6.008939136089079369e+00
5.000000000000000000e+00 6.001936302437312243e+00
5.000000000000000000e+00 6.000100073256351862e+00
5.000000000000000000e+00 5.995611849867181320e+00
5.000000000000000000e+00 5.987858331234357401e+00
6.000000000000000000e+00 2.395624233068799924e+01
6.000000000000000000e+00 2.327797876155669243e+01
6.000000000000000000e+00 2.261526804925280132e+01
6.000000000000000000e+00 2.235124612713410386e+01
6.000000000000000000e+00 2.224773562054904019e+01
6.000000000000000000e+00 2.214046233527474428e+01
6.000000000000000000e+00 2.183422435507145920e+01
6.000000000000000000e+00 2.172586336205369761e+01
6.000000000000000000e+00 2.158096625703946003e+01
6.000000000000000000e+00 2.154669536512049177e+01
6.000000000000000000e+00 2.136010270306729453e+01
6.000000000000000000e+00 2.124006717931210630e+01
6.000000000000000000e+00 2.118156726511910293e+01
6.000000000000000000e+00 2.108958292319046279e+01
6.000000000000000000e+00 2.105723682916927686e+01
6.000000000000000000e+00 2.097537540362181829e+01
6.000000000000000000e+00 2.089288478097877544e+01
6.000000000000000000e+00 2.084372236175356008e+01
6.000000000000000000e+00 2.075722716943722190e+01
6.000000000000000000e+00 2.072447616952623406e+01
6.000000000000000000e+00 2.067449415745540620e+01
6.000000000000000000e+00 2.062317284040590692e+01
6.000000000000000000e+00 2.058935995340846148e+01
6.000000000000000000e+00 2.055456756275769692e+01
6.000000000000000000e+00 2.051453330346515003e+01
6.000000000000000000e+00 2.048397291249925800e+01
6.000000000000000000e+00 2.045667008995352631e+01
6.000000000000000000e+00 2.042875241999208313e+01
6.000000000000000000e+00 2.038936869712247812e+01
6.000000000000000000e+00 2.033552640486734120e+01
6.000000000000000000e+00 2.032532425145229737e+01
6.000000000000000000e+00 2.029518912405772824e+01
6.000000000000000000e+00 2.024806800116903815e+01
6.000000000000000000e+00 2.023387537943284187e+01
6.000000000000000000e+00 2.019588290957845800e+01
6.000000000000000000e+00 2.019144151456922032e+01
6.000000000000000000e+00 2.014425081689793373e+01
6.000000000000000000e+00 2.012969504246696673e+01
6.000000000000000000e+00 2.009655192562762238e+01
6.000000000000000000e+00 2.008012111072832795e+01
6.000000000000000000e+00 2.002221846411764261e+01
6.000000000000000000e+00 2.000971727632673947e+01
6.000000000000000000e+00 1.998160372565750009e+01
6.000000000000000000e+00 1.995923012289935983e+01
6.000000000000000000e+00 1.994998714400709972e+01
6.000000000000000000e+00 1.992834068903930600e+01
6.000000000000000000e+00 1.991066345819394812e+01
6.000000000000000000e+00 1.988961537455631756e+01
6.000000000000000000e+00 1.987147570668734886e+01
6.000000000000000000e+00 1.983804094167571463e+01
6.000000000000000000e+00 1.980680111914274022e+01
6.000000000000000000e+00 1.977757799175586229e+01
6.000000000000000000e+00 1.972009859909208984e+01
6.000000000000000000e+00 1.968502282556268668e+01
6.000000000000000000e+00 1.965743571290862590e+01
6.000000000000000000e+00 1.963540770919050615e+01
6.000000000000000000e+00 1.962329473150414572e+01
6.000000000000000000e+00 1.958455082987694595e+01
6.000000000000000000e+00 1.956144074312183179e+01
6.000000000000000000e+00 1.954424762039716867e+01
6.000000000000000000e+00 1.951087086018942429e+01
6.000000000000000000e+00 1.945179889387704719e+01
6.000000000000000000e+00 1.942965975096946352e+01
6.000000000000000000e+00 1.942394090071362101e+01
6.000000000000000000e+00 1.939589333464785170e+01
6.000000000000000000e+00 1.936020581937120610e+01
6.000000000000000000e+00 1.931363040083853733e+01
6.000000000000000000e+00 1.928560651222733213e+01
6.000000000000000000e+00 1.926717433017400793e+01
6.000000000000000000e+00 1.924162888310720021e+01
6.000000000000000000e+00 1.919676329126504299e+01
6.000000000000000000e+00 1.918082170788443364e+01
6.000000000000000000e+00 1.916053044270798722e+01
6.000000000000000000e+00 1.909593462626905236e+01
6.000000000000000000e+00 1.905425484141674630e+01
6.000000000000000000e+00 1.903806300894671111e+01
6.000000000000000000e+00 1.902330448165422183e+01
6.000000000000000000e+00 1.898582106682449577e+01
6.000000000000000000e+00 1.894916180000480566e+01
6.000000000000000000e+00 1.893449097247782120e+01
6.000000000000000000e+00 1.891116191978246519e+01
6.000000000000000000e+00 1.888649480460779628e+01
6.000000000000000000e+00 1.885255556873201854e+01
6.000000000000000000e+00 1.880942320244555432e+01
6.000000000000000000e+00 1.880366036508263861e+01
6.000000000000000000e+00 1.878565177450289525e+01
6.000000000000000000e+00 1.876180001988349488e+01
6.000000000000000000e+00 1.875134402610603956e+01
6.000000000000000000e+00 1.873344406726681655e+01
6.000000000000000000e+00 1.871036524025147685e+01
6.000000000000000000e+00 1.867969132028898827e+01
6.000000000000000000e+00 1.867371472893732331e+01
6.000000000000000000e+00 1.865781526335746676e+01
6.000000000000000000e+00 1.863168889350290058e+01
6.000000000000000000e+00 1.860245166886019774e+01
6.000000000000000000e+00 1.858074824769037647e+01
6.000000000000000000e+00 1.855906032107905190e+01
6.000000000000000000e+00 1.854989386306452914e+01
6.000000000000000000e+00 1.852950931445842997e+01
6.000000000000000000e+00 1.851835137113281249e+01
6.000000000000000000e+00 1.850397095961564276e+01
6.000000000000000000e+00 1.848495089607528641e+01
6.000000000000000000e+00 1.848168860317770168e+01
6.000000000000000000e+00 1.844950394009214278e+01
6.000000000000000000e+00 1.843771056520728635e+01
6.000000000000000000e+00 1.841840644932740645e+01
6.000000000000000000e+00 1.839213844780489993e+01
6.000000000000000000e+00 1.836983942996629793e+01
6.000000000000000000e+00 1.834904462686261084e+01
6.000000000000000000e+00 1.834621917319599760e+01
6.000000000000000000e+00 1.833828862857499331e+01
6.000000000000000000e+00 1.831190120002915478e+01
6.000000000000000000e+00 1.829560504660055997e+01
6.000000000000000000e+00 1.828346810422736723e+01
6.000000000000000000e+00 1.826640142597566552e+01
6.000000000000000000e+00 1.826010882018794135e+01
6.000000000000000000e+00 1.822307391168769897e+01
6.000000000000000000e+00 1.821380704196931788e+01
6.000000000000000000e+00 1.819361759340141660e+01
6.000000000000000000e+00 1.818497974849752907e+01
6.000000000000000000e+00 1.816812232520965864e+01
6.000000000000000000e+00 1.815239787564264873e+01
6.000000000000000000e+00 1.814090913449420484e+01
6.000000000000000000e+00 1.812166568127285160e+01
6.000000000000000000e+00 1.810372830233608354e+01
6.000000000000000000e+00 1.809600496555794180e+01
6.000000000000000000e+00 1.809266562362629216e+01
6.000000000000000000e+00 1.806918958924422469e+01
6.000000000000000000e+00 1.806267229154178011e+01
6.000000000000000000e+00 1.804394863963573670e+01
6.000000000000000000e+00 1.803137196260496466e+01
6.000000000000000000e+00 1.801495756179823715e+01
6.000000000000000000e+00 1.800604631818488954e+01
6.000000000000000000e+00 1.799426856833311916e+01
6.000000000000000000e+00 1.796317256339995438e+01
6.000000000000000000e+00 1.795051369931506713e+01
6.000000000000000000e+00 1.793983205479575105e+01
6.000000000000000000e+00 1.792361747429322705e+01
6.000000000000000000e+00 1.791028348233481893e+01
6.000000000000000000e+00 1.789972401213168851e+01
6.000000000000000000e+00 1.787327141243839534e+01
6.000000000000000000e+00 1.786801463641609899e+01
6.000000000000000000e+00 1.786158784354924123e+01
6.000000000000000000e+00 1.783773425048530115e+01
6.000000000000000000e+00 1.783012726382745683e+01
6.000000000000000000e+00 1.780960534565016573e+01
6.000000000000000000e+00 1.779083220854711200e+01
6.000000000000000000e+00 1.778290365501991488e+01
6.000000000000000000e+00 1.777263870400675572e+01
6.000000000000000000e+00 1.775080987833409196e+01
6.000000000000000000e+00 1.773925631284824433e+01
6.000000000000000000e+00 1.771396043953225075e+01
6.000000000000000000e+00 1.770879320083999175e+01
6.000000000000000000e+00 1.770269727547158922e+01
6.000000000000000000e+00 1.768548340485767056e+01
6.000000000000000000e+00 1.766674331042434076e+01
6.000000000000000000e+00 1.765007426008229885e+01
6.000000000000000000e+00 1.764101583113568239e+01
6.000000000000000000e+00 1.761612061491753778e+01
6.000000000000000000e+00 1.760791835291853857e+01
6.000000000000000000e+00 1.759424857540448528e+01
6.000000000000000000e+00 1.759071631975934480e+01
6.000000000000000000e+00 1.757526283520278554e+01
6.000000000000000000e+00 1.753999086425334042e+01
6.000000000000000000e+00 1.753779110081192982e+01
6.000000000000000000e+00 1.752865612606876766e+01
6.000000000000000000e+00 1.751593602732328492e+01
6.000000000000000000e+00 1.750142505853656871e+01
6.000000000000000000e+00 1.748577254542015069e+01
6.000000000000000000e+00 1.746449820648186346e+01
6.000000000000000000e+00 1.745606520011116913e+01
6.000000000000000000e+00 1.743766005231145400e+01
6.000000000000000000e+00 1.743222936430753123e+01
6.000000000000000000e+00 1.741993642756417771e+01
6.000000000000000000e+00 1.739348488779431534e+01
6.000000000000000000e+00 1.737327944223117626e+01
6.000000000000000000e+00 1.736182980310937296e+01
6.000000000000000000e+00 1.734981727055916068e+01
6.000000000000000000e+00 1.733868434462955221e+01
6.000000000000000000e+00 1.732096225069695450e+01
6.000000000000000000e+00 1.730568062544326224e+01
6.000000000000000000e+00 1.729436249169728157e+01
6.000000000000000000e+00 1.727534100339084233e+01
6.000000000000000000e+00 1.726748395562274396e+01
6.000000000000000000e+00 1.724223038035784228e+01
6.000000000000000000e+00 1.722377656606765228e+01
6.000000000000000000e+00 1.720561795309237851e+01
6.000000000000000000e+00 1.719303345912874192e+01
6.000000000000000000e+00 1.718298093727671372e+01
6.000000000000000000e+00 1.715673629786929766e+01
6.000000000000000000e+00 1.714041953817908848e+01
6.000000000000000000e+00 1.712342737545361260e+01
6.000000000000000000e+00 1.711507885243810989e+01
6.000000000000000000e+00 1.709475428178911116e+01
6.000000000000000000e+00 1.708884014424027242e+01
6.000000000000000000e+00 1.707157778503399825e+01
6.000000000000000000e+00 1.705856014493497241e+01
6.000000000000000000e+00 1.703545214559841980e+01
6.000000000000000000e+00 1.702321407519281493e+01
6.000000000000000000e+00 1.701013598910145674e+01
6.000000000000000000e+00 1.698460417627384089e+01
6.000000000000000000e+00 1.696494193014598295e+01
6.000000000000000000e+00 1.695713274611279431e+01
6.000000000000000000e+00 1.693888733501708188e+01
6.000000000000000000e+00 1.692724802738853285e+01
6.000000000000000000e+00 1.691439413227823252e+01
6.000000000000000000e+00 1.688782552620693878e+01
6.000000000000000000e+00 1.688035658088318769e+01
6.000000000000000000e+00 1.686622942481797693e+01
6.000000000000000000e+00 1.684684281367419700e+01
6.000000000000000000e+00 1.683277185824254119e+01
6.000000000000000000e+00 1.681599379095878177e+01
6.000000000000000000e+00 1.679647585294995338e+01
6.000000000000000000e+00 1.679152401754940982e+01
6.000000000000000000e+00 1.676996331477132784e+01
6.000000000000000000e+00 1.675687025960060694e+01
6.000000000000000000e+00 1.673622993480296017e+01
6.000000000000000000e+00 1.672790777854108057e+01
6.000000000000000000e+00 1.671091503612814577e+01
6.000000000000000000e+00 1.669385014125740341e+01
6.000000000000000000e+00 1.667911677981051710e+01
6.000000000000000000e+00 1.666102297314913727e+01
6.000000000000000000e+00 1.663889440168049560e+01
6.000000000000000000e+00 1.663615267155902799e+01
6.000000000000000000e+00 1.660661755610172108e+01
6.000000000000000000e+00 1.659710449602676618e+01
6.000000000000000000e+00 1.658290377411486816e+01
6.000000000000000000e+00 1.656607905427662430e+01
6.000000000000000000e+00 1.655399478183306528e+01
6.000000000000000000e+00 1.653570093232872296e+01
6.000000000000000000e+00 1.652796794765855637e+01
6.000000000000000000e+00 1.652030387831024072e+01
6.000000000000000000e+00 1.649309244263761443e+01
6.000000000000000000e+00 1.648144594970388255e+01
6.000000000000000000e+00 1.646259141538789805e+01
6.000000000000000000e+00 1.645772426713919145e+01
6.000000000000000000e+00 1.644083871076179193e+01
6.000000000000000000e+00 1.642492622915335687e+01
6.000000000000000000e+00 1.641526070268184867e+01
6.000000000000000000e+00 1.641150124978021552e+01
6.000000000000000000e+00 1.639108064655479424e+01
6.000000000000000000e+00 1.636943176330477456e+01
6.000000000000000000e+00 1.635807535260551404e+01
6.000000000000000000e+00 1.634046861232571146e+01
6.000000000000000000e+00 1.633238326475272828e+01
6.000000000000000000e+00 1.631924104037423717e+01
6.000000000000000000e+00 1.630979259831783779e+01
6.000000000000000000e+00 1.628900264241125129e+01
6.000000000000000000e+00 1.627038031420753228e+01
6.000000000000000000e+00 1.626662631932769543e+01
6.000000000000000000e+00 1.625535101995360066e+01
6.000000000000000000e+00 1.624698578446259489e+01
6.000000000000000000e+00 1.623478992859271486e+01
6.000000000000000000e+00 1.622488098318471827e+01
6.000000000000000000e+00 1.620287609565055220e+01
6.000000000000000000e+00 1.619553384588308020e+01
6.000000000000000000e+00 1.617963374901487228e+01
6.000000000000000000e+00 1.617099975491619190e+01
6.000000000000000000e+00 1.615460098830115854e+01
6.000000000000000000e+00 1.614401309330759915e+01
6.000000000000000000e+00 1.612542229040249353e+01
6.000000000000000000e+00 1.611339375774808147e+01
6.000000000000000000e+00 1.609726588467429309e+01
6.000000000000000000e+00 1.608818222660719144e+01
6.000000000000000000e+00 1.607856141438512410e+01
6.000000000000000000e+00 1.606297271043994712e+01
6.000000000000000000e+00 1.605816043494166223e+01
6.000000000000000000e+00 1.605041573841629088e+01
6.000000000000000000e+00 1.603084522862585715e+01
6.000000000000000000e+00 1.601682243427464769e+01
6.000000000000000000e+00 1.600732296118913567e+01
6.000000000000000000e+00 1.599760195527523088e+01
6.000000000000000000e+00 1.597809677655562055e+01
6.000000000000000000e+00 1.596915155012661458e+01
6.000000000000000000e+00 1.594145163844377322e+01
6.000000000000000000e+00 1.593295975927379438e+01
6.000000000000000000e+00 1.592868459585910657e+01
6.000000000000000000e+00 1.591437056682633866e+01
6.000000000000000000e+00 1.590722232406519154e+01
6.000000000000000000e+00 1.589186341271862268e+01
6.000000000000000000e+00 1.588263245564053072e+01
6.000000000000000000e+00 1.586656816877700216e+01
6.000000000000000000e+00 1.586111024112842749e+01
6.000000000000000000e+00 1.584691290938106789e+01
6.000000000000000000e+00 1.583981405424555255e+01
6.000000000000000000e+00 1.582828153621852074e+01
6.000000000000000000e+00 1.581636516030589057e+01
6.000000000000000000e+00 1.579555343313289661e+01
6.000000000000000000e+00 1.578932988144804028e+01
6.000000000000000000e+00 1.577823095836782663e+01
6.000000000000000000e+00 1.575366485539022499e+01
6.000000000000000000e+00 1.574361199153220703e+01
6.000000000000000000e+00 1.573237551826493785e+01
6.000000000000000000e+00 1.572157181065816545e+01
6.000000000000000000e+00 1.571845724116460374e+01
6.000000000000000000e+00 1.569909102503535259e+01
6.000000000000000000e+00 1.568804527447620600e+01
6.000000000000000000e+00 1.568744839482887521e+01
6.000000000000000000e+00 1.567077555754732998e+01
6.000000000000000000e+00 1.565483053253893608e+01
6.000000000000000000e+00 1.564397379556616308e+01
6.000000000000000000e+00 1.563610866125136134e+01
6.000000000000000000e+00 1.562182484019022510e+01
6.000000000000000000e+00 1.559692597579476825e+01
6.000000000000000000e+00 1.559197795471373738e+01
6.000000000000000000e+00 1.558328912291090695e+01
6.000000000000000000e+00 1.556797050945060867e+01
6.000000000000000000e+00 1.555429576912946033e+01
6.000000000000000000e+00 1.554797025851637926e+01
6.000000000000000000e+00 1.553853616164751905e+01
6.000000000000000000e+00 1.552159495567260450e+01
6.000000000000000000e+00 1.551835518140802961e+01
6.000000000000000000e+00 1.550622459673418518e+01
6.000000000000000000e+00 1.550126969368478136e+01
6.000000000000000000e+00 1.548455808577626591e+01
6.000000000000000000e+00 1.547543463785489237e+01
6.000000000000000000e+00 1.545891914331590300e+01
6.000000000000000000e+00 1.545087070100254145e+01
6.000000000000000000e+00 1.543469264939610852e+01
6.000000000000000000e+00 1.542188765210075374e+01
6.000000000000000000e+00 1.540940414902171973e+01
6.000000000000000000e+00 1.539486814414367544e+01
6.000000000000000000e+00 1.538617569758278592e+01
6.000000000000000000e+00 1.537029669177093893e+01
6.000000000000000000e+00 1.536270215326224609e+01
6.000000000000000000e+00 1.535395974293457400e+01
6.000000000000000000e+00 1.534836155403969826e+01
6.000000000000000000e+00 1.532886584974068178e+01
6.000000000000000000e+00 1.531727976996822349e+01
6.000000000000000000e+00 1.530629544873634984e+01
6.000000000000000000e+00 1.529430379773484461e+01
6.000000000000000000e+00 1.528520904043037554e+01
6.000000000000000000e+00 1.527534059256777610e+01
6.000000000000000000e+00 1.526105603720466597e+01
6.000000000000000000e+00 1.525144432879462109e+01
6.000000000000000000e+00 1.524461959207037154e+01
6.000000000000000000e+00 1.522410300232562363e+01
6.000000000000000000e+00 1.521484330729795253e+01
6.000000000000000000e+00 1.520769295127993992e+01
6.000000000000000000e+00 1.519918618749089667e+01
6.000000000000000000e+00 1.518521540837294559e+01
6.000000000000000000e+00 1.516839499373890909e+01
6.000000000000000000e+00 1.516301516216242362e+01
6.000000000000000000e+00 1.515594570730921831e+01
6.000000000000000000e+00 1.514513185118094896e+01
6.000000000000000000e+00 1.513406244470481177e+01
6.000000000000000000e+00 1.511772829149343522e+01
6.000000000000000000e+00 1.511187589421591149e+01
6.000000000000000000e+00 1.509186222148951195e+01
6.000000000000000000e+00 1.508085840149100676e+01
6.000000000000000000e+00 1.506290364288521566e+01
6.000000000000000000e+00 1.505622102005727214e+01
6.000000000000000000e+00 1.504107923316647977e+01
6.000000000000000000e+00 1.503203112692406762e+01
6.000000000000000000e+00 1.502263104365859014e+01
6.000000000000000000e+00 1.501063916146779675e+01
6.000000000000000000e+00 1.500138047653516971e+01
6.000000000000000000e+00 1.498668571109778291e+01
6.000000000000000000e+00 1.496935145713422344e+01
6.000000000000000000e+00 1.495607062027347567e+01
6.000000000000000000e+00 1.495068405284026092e+01
6.000000000000000000e+00 1.494097248943729639e+01
6.000000000000000000e+00 1.493366190935468296e+01
6.000000000000000000e+00 1.491484893105768883e+01
6.000000000000000000e+00 1.490782372987884408e+01
6.000000000000000000e+00 1.489650488867983213e+01
6.000000000000000000e+00 1.488806741318234828e+01
6.000000000000000000e+00 1.486355286713013513e+01
6.000000000000000000e+00 1.485411874468030469e+01
6.000000000000000000e+00 1.484156330182765160e+01
6.000000000000000000e+00 1.483005628045392044e+01
6.000000000000000000e+00 1.481902867674801527e+01
6.000000000000000000e+00 1.481175830649666203e+01
6.000000000000000000e+00 1.479087635957757918e+01
6.000000000000000000e+00 1.478571321948128947e+01
6.000000000000000000e+00 1.477075478713415180e+01
6.000000000000000000e+00 1.475751689323552007e+01
6.000000000000000000e+00 1.475114533604120126e+01
6.000000000000000000e+00 1.474711098178701363e+01
6.000000000000000000e+00 1.472534329325538494e+01
6.000000000000000000e+00 1.471415213962296953e+01
6.000000000000000000e+00 1.470752634002325188e+01
6.000000000000000000e+00 1.468954488034472661e+01
6.000000000000000000e+00 1.466605017243750986e+01
6.000000000000000000e+00 1.464921035336363353e+01
6.000000000000000000e+00 1.464625656251326191e+01
6.000000000000000000e+00 1.463931187878098505e+01
6.000000000000000000e+00 1.462682662672724021e+01
6.000000000000000000e+00 1.461609370407234820e+01
6.000000000000000000e+00 1.460086015725121378e+01
6.000000000000000000e+00 1.459652711624814003e+01
6.000000000000000000e+00 1.457819345855033788e+01
6.000000000000000000e+00 1.456801606133966764e+01
6.000000000000000000e+00 1.455742294165153616e+01
6.000000000000000000e+00 1.455015883124234044e+01
6.000000000000000000e+00 1.452855827055831028e+01
6.000000000000000000e+00 1.451195890555324297e+01
6.000000000000000000e+00 1.450352562274134449e+01
6.000000000000000000e+00 1.447973682897705316e+01
6.000000000000000000e+00 1.447493832767793442e+01
6.000000000000000000e+00 1.446082820888644349e+01
6.000000000000000000e+00 1.444761370869601791e+01
6.000000000000000000e+00 1.443532739059354064e+01
6.000000000000000000e+00 1.442017986834007992e+01
6.000000000000000000e+00 1.440983143237658659e+01
6.000000000000000000e+00 1.439963529256041852e+01
6.000000000000000000e+00 1.438126172047058837e+01
6.000000000000000000e+00 1.437643022080218458e+01
6.000000000000000000e+00 1.436771591887490906e+01
6.000000000000000000e+00 1.435588275737637964e+01
6.000000000000000000e+00 1.435078467388145995e+01
6.000000000000000000e+00 1.433188147640284882e+01
6.000000000000000000e+00 1.432272260524696250e+01
6.000000000000000000e+00 1.429730086060543748e+01
6.000000000000000000e+00 1.428815997088834955e+01
6.000000000000000000e+00 1.427790050852152604e+01
6.000000000000000000e+00 1.425565967553232483e+01
6.000000000000000000e+00 1.424543908526049840e+01
6.000000000000000000e+00 1.423404824834492466e+01
6.000000000000000000e+00 1.422933128068446074e+01
6.000000000000000000e+00 1.421050089695975593e+01
6.000000000000000000e+00 1.419695094088346288e+01
6.000000000000000000e+00 1.418137202500451011e+01
6.000000000000000000e+00 1.416734282549588109e+01
6.000000000000000000e+00 1.416273162218757520e+01
6.000000000000000000e+00 1.414624472412453215e+01
6.000000000000000000e+00 1.412992416597495726e+01
6.000000000000000000e+00 1.412381761552048509e+01
6.000000000000000000e+00 1.411134182014490968e+01
6.000000000000000000e+00 1.409711344454573023e+01
6.000000000000000000e+00 1.408077325141110414e+01
6.000000000000000000e+00 1.406044553019700594e+01
6.000000000000000000e+00 1.404135200468705236e+01
6.000000000000000000e+00 1.403287653152675318e+01
6.000000000000000000e+00 1.402580906334876154e+01
6.000000000000000000e+00 1.401090269775581199e+01
6.000000000000000000e+00 1.399359839256228355e+01
6.000000000000000000e+00 1.398834614210380245e+01
6.000000000000000000e+00 1.397558778122944290e+01
6.000000000000000000e+00 1.395120089126278273e+01
6.000000000000000000e+00 1.394161149524267529e+01
6.000000000000000000e+00 1.393647707805301295e+01
6.000000000000000000e+00 1.391948845248185584e+01
6.000000000000000000e+00 1.390486922683209947e+01
6.000000000000000000e+00 1.388101704818634374e+01
6.000000000000000000e+00 1.387403802345813375e+01
6.000000000000000000e+00 1.385980732276008176e+01
6.000000000000000000e+00 1.384341588961675384e+01
6.000000000000000000e+00 1.383480237776828226e+01
6.000000000000000000e+00 1.381695029168037436e+01
6.000000000000000000e+00 1.381561334967555510e+01
6.000000000000000000e+00 1.378192354926286711e+01
6.000000000000000000e+00 1.377682240427036042e+01
6.000000000000000000e+00 1.376601070678132999e+01
6.000000000000000000e+00 1.374367441021860969e+01
6.000000000000000000e+00 1.373673256494569550e+01
6.000000000000000000e+00 1.372369575698260569e+01
6.000000000000000000e+00 1.369082970488224760e+01
6.000000000000000000e+00 1.368621148551827105e+01
6.000000000000000000e+00 1.367615762245451805e+01
6.000000000000000000e+00 1.364619489382915063e+01
6.000000000000000000e+00 1.363699063215533336e+01
6.000000000000000000e+00 1.362652699794535494e+01
6.000000000000000000e+00 1.361034716416990697e+01
6.000000000000000000e+00 1.358748381398488370e+01
6.000000000000000000e+00 1.357676817345991793e+01
6.000000000000000000e+00 1.356057648442326879e+01
6.000000000000000000e+00 1.354981384472239192e+01
6.000000000000000000e+00 1.353674508108790597e+01
6.000000000000000000e+00 1.352256170428545623e+01
6.000000000000000000e+00 1.350344909580300978e+01
6.000000000000000000e+00 1.349229176570439392e+01
6.000000000000000000e+00 1.347412370604275900e+01
6.000000000000000000e+00 1.346635899409494819e+01
6.000000000000000000e+00 1.344600001841529036e+01
6.000000000000000000e+00 1.342978916682183410e+01
6.000000000000000000e+00 1.341422568241294222e+01
6.000000000000000000e+00 1.339666442113072975e+01
6.000000000000000000e+00 1.337248832025034417e+01
6.000000000000000000e+00 1.335689226881329716e+01
6.000000000000000000e+00 1.334611024249505284e+01
6.000000000000000000e+00 1.333992738480775486e+01
6.000000000000000000e+00 1.330447576456785796e+01
6.000000000000000000e+00 1.330132365004601525e+01
6.000000000000000000e+00 1.327908504970289272e+01
6.000000000000000000e+00 1.327043814388860987e+01
6.000000000000000000e+00 1.325026976123203326e+01
6.000000000000000000e+00 1.322411162459902911e+01
6.000000000000000000e+00 1.321734093916438724e+01
6.000000000000000000e+00 1.319326452984886622e+01
6.000000000000000000e+00 1.317418575927243829e+01
6.000000000000000000e+00 1.314227135759199072e+01
6.000000000000000000e+00 1.312111883774774590e+01
6.000000000000000000e+00 1.311050766542197010e+01
6.000000000000000000e+00 1.309599453833882343e+01
6.000000000000000000e+00 1.307908385465353263e+01
6.000000000000000000e+00 1.304461515410770112e+01
6.000000000000000000e+00 1.303553337474938267e+01
6.000000000000000000e+00 1.302147425254030821e+01
6.000000000000000000e+00 1.300247747088632622e+01
6.000000000000000000e+00 1.297247432362104469e+01
6.000000000000000000e+00 1.293773776593257452e+01
6.000000000000000000e+00 1.291852833269802936e+01
6.000000000000000000e+00 1.290542609348026559e+01
6.000000000000000000e+00 1.289224960485111282e+01
6.000000000000000000e+00 1.287856542613394062e+01
6.000000000000000000e+00 1.283160991213683211e+01
6.000000000000000000e+00 1.281379379462089751e+01
6.000000000000000000e+00 1.278846789755797531e+01
6.000000000000000000e+00 1.276799264709672954e+01
6.000000000000000000e+00 1.274289817103887579e+01
6.000000000000000000e+00 1.272776409856728286e+01
6.000000000000000000e+00 1.269623584446719455e+01
6.000000000000000000e+00 1.266483285893034605e+01
6.000000000000000000e+00 1.262374154153864936e+01
6.000000000000000000e+00 1.260605721351964625e+01
6.000000000000000000e+00 1.259106577174364716e+01
6.000000000000000000e+00 1.256933242221052893e+01
6.000000000000000000e+00 1.255779845718082655e+01
6.000000000000000000e+00 1.253774178370355230e+01
6.000000000000000000e+00 1.250287017593098859e+01
6.000000000000000000e+00 1.247751419250248262e+01
6.000000000000000000e+00 1.245051346294376771e+01
6.000000000000000000e+00 1.241751742918818913e+01
6.000000000000000000e+00 1.239978685756060450e+01
6.000000000000000000e+00 1.238522629518039153e+01
6.000000000000000000e+00 1.236540557236708615e+01
6.000000000000000000e+00 1.234435221234826408e+01
6.000000000000000000e+00 1.232539769340375102e+01
6.000000000000000000e+00 1.230983910906444301e+01
6.000000000000000000e+00 1.228181327277420820e+01
6.000000000000000000e+00 1.222540033547022453e+01
6.000000000000000000e+00 1.218330374845138664e+01
6.000000000000000000e+00 1.215919906793023664e+01
6.000000000000000000e+00 1.212484194395327108e+01
6.000000000000000000e+00 1.210322041575786578e+01
6.000000000000000000e+00 1.208368584904479270e+01
6.000000000000000000e+00 1.204684779797665506e+01
6.000000000000000000e+00 1.202941777957545355e+01
6.000000000000000000e+00 1.199794927726149574e+01
6.000000000000000000e+00 1.197023356890369250e+01
6.000000000000000000e+00 1.193907033311746346e+01
6.000000000000000000e+00 1.191592913358999439e+01
6.000000000000000000e+00 1.189775324144694935e+01
6.000000000000000000e+00 1.185230375467616426e+01
6.000000000000000000e+00 1.182622084918834560e+01
6.000000000000000000e+00 1.178564111632874223e+01
6.000000000000000000e+00 1.176689918136084856e+01
6.000000000000000000e+00 1.174672116149786127e+01
6.000000000000000000e+00 1.172938781613355630e+01
6.000000000000000000e+00 1.169480177259195663e+01
6.000000000000000000e+00 1.168515517437242579e+01
6.000000000000000000e+00 1.166620146874921637e+01
6.000000000000000000e+00 1.164488201705684745e+01
6.000000000000000000e+00 1.162492913120831339e+01
6.000000000000000000e+00 1.158846541371499050e+01
6.000000000000000000e+00 1.155848000988838464e+01
6.000000000000000000e+00 1.153404721476412575e+01
6.000000000000000000e+00 1.151119102247153236e+01
6.000000000000000000e+00 1.148056537983798187e+01
6.000000000000000000e+00 1.144911528152778857e+01
6.000000000000000000e+00 1.143402967398650638e+01
6.000000000000000000e+00 1.140536993405788913e+01
6.000000000000000000e+00 1.139972228924027142e+01
6.000000000000000000e+00 1.135270474458153167e+01
6.000000000000000000e+00 1.132406981637769761e+01
6.000000000000000000e+00 1.128464163816110855e+01
6.000000000000000000e+00 1.127515212900456021e+01
6.000000000000000000e+00 1.124852137306166888e+01
6.000000000000000000e+00 1.123450831710162845e+01
6.000000000000000000e+00 1.120735356811898065e+01
6.000000000000000000e+00 1.117976882578664899e+01
6.000000000000000000e+00 1.115377550750122104e+01
6.000000000000000000e+00 1.112330614789099492e+01
6.000000000000000000e+00 1.109468836740452957e+01
6.000000000000000000e+00 1.107816035770292551e+01
6.000000000000000000e+00 1.104496734619770137e+01
6.000000000000000000e+00 1.101944722450471126e+01
6.000000000000000000e+00 1.099221667416446380e+01
6.000000000000000000e+00 1.097007724192616784e+01
6.000000000000000000e+00 1.095935687613205545e+01
6.000000000000000000e+00 1.093217516410102519e+01
6.000000000000000000e+00 1.090544226106846359e+01
6.000000000000000000e+00 1.089037596351137616e+01
6.000000000000000000e+00 1.086531345956025874e+01
6.000000000000000000e+00 1.083647964176159917e+01
6.000000000000000000e+00 1.080519474235644672e+01
6.000000000000000000e+00 1.079723029372284238e+01
6.000000000000000000e+00 1.076201400529677699e+01
6.000000000000000000e+00 1.075546489688277063e+01
6.000000000000000000e+00 1.071810303938430309e+01
6.000000000000000000e+00 1.069989410522162032e+01
6.000000000000000000e+00 1.068057558770946436e+01
6.000000000000000000e+00 1.065274935969764591e+01
6.000000000000000000e+00 1.063660513128299101e+01
6.000000000000000000e+00 1.060476979603978442e+01
6.000000000000000000e+00 1.058237921923669234e+01
6.000000000000000000e+00 1.055996071376200085e+01
6.000000000000000000e+00 1.053548092782945389e+01
6.000000000000000000e+00 1.051750463561993776e+01
6.000000000000000000e+00 1.049312201495776620e+01
6.000000000000000000e+00 1.047601507646405139e+01
6.000000000000000000e+00 1.045182605538492560e+01
6.000000000000000000e+00 1.044457000108033995e+01
6.000000000000000000e+00 1.042468195220472538e+01
6.000000000000000000e+00 1.039332367643667787e+01
6.000000000000000000e+00 1.036315698804943253e+01
6.000000000000000000e+00 1.034003405677701082e+01
6.000000000000000000e+00 1.031730613710819178e+01
6.000000000000000000e+00 1.028018336900703211e+01
6.000000000000000000e+00 1.023626452192868008e+01
6.000000000000000000e+00 1.021715921394563509e+01
6.000000000000000000e+00 1.020832757109353395e+01
6.000000000000000000e+00 1.016705842284435590e+01
6.000000000000000000e+00 1.015180788158090941e+01
6.000000000000000000e+00 1.013588197724731543e+01
6.000000000000000000e+00 1.010253928819360247e+01
6.000000000000000000e+00 1.006428041454544520e+01
6.000000000000000000e+00 1.002342095871325611e+01
6.000000000000000000e+00 9.995171268541962917e+00
6.000000000000000000e+00 9.970481039375892252e+00
6.000000000000000000e+00 9.944974773537314405e+00
6.000000000000000000e+00 9.899395091045962047e+00
6.000000000000000000e+00 9.875738243064018818e+00
6.000000000000000000e+00 9.836981633104633360e+00
6.000000000000000000e+00 9.798670133690926320e+00
6.000000000000000000e+00 9.757930410805837340e+00
6.000000000000000000e+00 9.699026445177473477e+00
6.000000000000000000e+00 9.674610557543680045e+00
6.000000000000000000e+00 9.642936106191053014e+00
6.000000000000000000e+00 9.605544725413333040e+00
6.000000000000000000e+00 9.581584611470425727e+00
6.000000000000000000e+00 9.557820416846496414e+00
6.000000000000000000e+00 9.526251270599075838e+00
6.000000000000000000e+00 9.513593758101633213e+00
6.000000000000000000e+00 9.496869609646488186e+00
6.000000000000000000e+00 6.045868402157947408e+00
6.000000000000000000e+00 6.034048739768446801e+00
6.000000000000000000e+00 6.028470339426311497e+00
6.000000000000000000e+00 6.026666904999866681e+00
6.000000000000000000e+00 6.022508134567406302e+00
6.000000000000000000e+00 6.016615532706114600e+00
6.000000000000000000e+00 6.014615194365275919e+00
6.000000000000000000e+00 6.008160592375404008e+00
6.000000000000000000e+00 6.006950982662451644e+00
6.000000000000000000e+00 6.004997801407645497e+00
6.000000000000000000e+00 6.001378792866110423e+00
6.000000000000000000e+00 5.997931001127770223e+00
6.000000000000000000e+00 5.977790220356638429e+00
6.000000000000000000e+00 5.975325709373553451e+00
7.000000000000000000e+00 2.386967778234516047e+01
7.000000000000000000e+00 2.342336067161316748e+01
7.000000000000000000e+00 2.253253612049755716e+01
7.000000000000000000e+00 2.244480262549504346e+01
7.000000000000000000e+00 2.227667593241507049e+01
7.000000000000000000e+00 2.213614577322461585e+01
7.000000000000000000e+00 2.186510871285716462e+01
7.000000000000000000e+00 2.175547266387567191e+01
7.000000000000000000e+00 2.166852684349551694e+01
7.000000000000000000e+00 2.154025125918262873e+01
7.000000000000000000e+00 2.145077756401260771e+01
7.000000000000000000e+00 2.131358868243206217e+01
7.000000000000000000e+00 2.114440129099537558e+01
7.000000000000000000e+00 2.112595119880825578e+01
7.000000000000000000e+00 2.104093219408678195e+01
7.000000000000000000e+00 2.099957169095557674e+01
7.000000000000000000e+00 2.097209090296809464e+01
7.000000000000000000e+00 2.087887439944335810e+01
7.000000000000000000e+00 2.080186209338694070e+01
7.000000000000000000e+00 2.073873648198185293e+01
7.000000000000000000e+00 2.072017079853802457e+01
7.000000000000000000e+00 2.067335834701246355e+01
7.000000000000000000e+00 2.064965207576823758e+01
7.000000000000000000e+00 2.060645484073606681e+01
7.000000000000000000e+00 2.055224725887930504e+01
7.000000000000000000e+00 2.052183604812492135e+01
7.000000000000000000e+00 2.046708357272826717e+01
7.000000000000000000e+00 2.043069974580685511e+01
7.000000000000000000e+00 2.039272860701412426e+01
7.000000000000000000e+00 2.037358738804479330e+01
7.000000000000000000e+00 2.033863021621751699e+01
7.000000000000000000e+00 2.030553221753172721e+01
7.000000000000000000e+00 2.028984748225915880e+01
7.000000000000000000e+00 2.026037646165213957e+01
7.000000000000000000e+00 2.023026016810310779e+01
7.000000000000000000e+00 2.019821056901507461e+01
7.000000000000000000e+00 2.017867300841796663e+01
7.000000000000000000e+00 2.012845109679542688e+01
7.000000000000000000e+00 2.011045694820073493e+01
7.000000000000000000e+00 2.009941281043126793e+01
7.000000000000000000e+00 2.005414045033938564e+01
7.000000000000000000e+00 2.002775872714682492e+01
7.000000000000000000e+00 1.999022534909456539e+01
7.000000000000000000e+00 1.996444009252618912e+01
7.000000000000000000e+00 1.993458470843407326e+01
7.000000000000000000e+00 1.991231966630373762e+01
7.000000000000000000e+00 1.989303424103423268e+01
7.000000000000000000e+00 1.985497846546907752e+01
7.000000000000000000e+00 1.982418102962378725e+01
7.000000000000000000e+00 1.980130683465588248e+01
7.000000000000000000e+00 1.977659350012554640e+01
7.000000000000000000e+00 1.975444052508668946e+01
7.000000000000000000e+00 1.972587497797322342e+01
7.000000000000000000e+00 1.971724720504846573e+01
7.000000000000000000e+00 1.967957976285280353e+01
7.000000000000000000e+00 1.964732970583474980e+01
7.000000000000000000e+00 1.960254262399869774e+01
7.000000000000000000e+00 1.959476229217935384e+01
7.000000000000000000e+00 1.956362689226123308e+01
7.000000000000000000e+00 1.954237863049547030e+01
7.000000000000000000e+00 1.951529562807147400e+01
7.000000000000000000e+00 1.949623420924820749e+01
7.000000000000000000e+00 1.944592116806790472e+01
7.000000000000000000e+00 1.942012359794972909e+01
7.000000000000000000e+00 1.938212243393185830e+01
7.000000000000000000e+00 1.935665933234995606e+01
7.000000000000000000e+00 1.934550614389929635e+01
7.000000000000000000e+00 1.929143972294311027e+01
7.000000000000000000e+00 1.926370962213961491e+01
7.000000000000000000e+00 1.924800308431590778e+01
7.000000000000000000e+00 1.922362313666859279e+01
7.000000000000000000e+00 1.920473738629284455e+01
7.000000000000000000e+00 1.916639014097529525e+01
7.000000000000000000e+00 1.912591794861397787e+01
7.000000000000000000e+00 1.908979054563173250e+01
7.000000000000000000e+00 1.904656740286606720e+01
7.000000000000000000e+00 1.901505192671338307e+01
7.000000000000000000e+00 1.898241138866027455e+01
7.000000000000000000e+00 1.895075444363487094e+01
7.000000000000000000e+00 1.893502356980181034e+01
7.000000000000000000e+00 1.891418018041257909e+01
7.000000000000000000e+00 1.889673628703990715e+01
7.000000000000000000e+00 1.887907553011263317e+01
7.000000000000000000e+00 1.883514790928859739e+01
7.000000000000000000e+00 1.881283513793587758e+01
7.000000000000000000e+00 1.878343249764021294e+01
7.000000000000000000e+00 1.877269417398267493e+01
7.000000000000000000e+00 1.874654997649571442e+01
7.000000000000000000e+00 1.873310207918544279e+01
7.000000000000000000e+00 1.871042663289460606e+01
7.000000000000000000e+00 1.868691151859870558e+01
7.000000000000000000e+00 1.866051388218196649e+01
7.000000000000000000e+00 1.864896577130842203e+01
7.000000000000000000e+00 1.862133737296684544e+01
7.000000000000000000e+00 1.859791079570532091e+01
7.000000000000000000e+00 1.858228455313573591e+01
7.000000000000000000e+00 1.855656890153431959e+01
7.000000000000000000e+00 1.854224539940910077e+01
7.000000000000000000e+00 1.853791823300910124e+01
7.000000000000000000e+00 1.851388293274252206e+01
7.000000000000000000e+00 1.849501517591877331e+01
7.000000000000000000e+00 1.847536355352455217e+01
7.000000000000000000e+00 1.845444513653812990e+01
7.000000000000000000e+00 1.842815256320224648e+01
7.000000000000000000e+00 1.841202384794152280e+01
7.000000000000000000e+00 1.838952066603817315e+01
7.000000000000000000e+00 1.838171029782408183e+01
7.000000000000000000e+00 1.836543164598251465e+01
7.000000000000000000e+00 1.834064373313693252e+01
7.000000000000000000e+00 1.832503464865826714e+01
7.000000000000000000e+00 1.831440274049824524e+01
7.000000000000000000e+00 1.829147428964843769e+01
7.000000000000000000e+00 1.828205277047011279e+01
7.000000000000000000e+00 1.826698854682604178e+01
7.000000000000000000e+00 1.825084298871614052e+01
7.000000000000000000e+00 1.823971296018922317e+01
7.000000000000000000e+00 1.822269338865466182e+01
7.000000000000000000e+00 1.821047952651760227e+01
7.000000000000000000e+00 1.819254626817775744e+01
7.000000000000000000e+00 1.816832983434521154e+01
7.000000000000000000e+00 1.815238480422785017e+01
7.000000000000000000e+00 1.813864714299352698e+01
7.000000000000000000e+00 1.812592593254808904e+01
7.000000000000000000e+00 1.811340276241161718e+01
7.000000000000000000e+00 1.810370792353635139e+01
7.000000000000000000e+00 1.809276329636418978e+01
7.000000000000000000e+00 1.807143774022685889e+01
7.000000000000000000e+00 1.805866544039642108e+01
7.000000000000000000e+00 1.803189928438258960e+01
7.000000000000000000e+00 1.801972622044345229e+01
7.000000000000000000e+00 1.801095325328965302e+01
7.000000000000000000e+00 1.799587632036766394e+01
7.000000000000000000e+00 1.799061878854643126e+01
7.000000000000000000e+00 1.797717337752953881e+01
7.000000000000000000e+00 1.795517357033256545e+01
7.000000000000000000e+00 1.794934604959507496e+01
7.000000000000000000e+00 1.793370604760476539e+01
7.000000000000000000e+00 1.792050782355313387e+01
7.000000000000000000e+00 1.789795351628669451e+01
7.000000000000000000e+00 1.788891608033209124e+01
7.000000000000000000e+00 1.787226881821309021e+01
7.000000000000000000e+00 1.786205978535485528e+01
7.000000000000000000e+00 1.783688225903849300e+01
7.000000000000000000e+00 1.782299170798306065e+01
7.000000000000000000e+00 1.781775717077695731e+01
7.000000000000000000e+00 1.780027939545250959e+01
7.000000000000000000e+00 1.778727688629228254e+01
7.000000000000000000e+00 1.777450911296898539e+01
7.000000000000000000e+00 1.775363788513842422e+01
7.000000000000000000e+00 1.774294712898045034e+01
7.000000000000000000e+00 1.771864689995372899e+01
7.000000000000000000e+00 1.770844866569151677e+01
7.000000000000000000e+00 1.770148314330562300e+01
7.000000000000000000e+00 1.768547197029043616e+01
7.000000000000000000e+00 1.767225385749118161e+01
7.000000000000000000e+00 1.765629583997693786e+01
7.000000000000000000e+00 1.763999026739487874e+01
7.000000000000000000e+00 1.761533916575930547e+01
7.000000000000000000e+00 1.760410454767371391e+01
7.000000000000000000e+00 1.759340782299717176e+01
7.000000000000000000e+00 1.757481802433786555e+01
7.000000000000000000e+00 1.755853450434096885e+01
7.000000000000000000e+00 1.755029047913768281e+01
7.000000000000000000e+00 1.753472835331938029e+01
7.000000000000000000e+00 1.752967811630658446e+01
7.000000000000000000e+00 1.751840719102049704e+01
7.000000000000000000e+00 1.750019293682283816e+01
7.000000000000000000e+00 1.748280946537352065e+01
7.000000000000000000e+00 1.747339054596431751e+01
7.000000000000000000e+00 1.745405414653374976e+01
7.000000000000000000e+00 1.743640873803792246e+01
7.000000000000000000e+00 1.742077069912271980e+01
7.000000000000000000e+00 1.741534170734968257e+01
7.000000000000000000e+00 1.740226188507810079e+01
7.000000000000000000e+00 1.738821437307945672e+01
7.000000000000000000e+00 1.737449531822825222e+01
7.000000000000000000e+00 1.735197344848196366e+01
7.000000000000000000e+00 1.734275992825061863e+01
7.000000000000000000e+00 1.732493860452076362e+01
7.000000000000000000e+00 1.731306581669428013e+01
7.000000000000000000e+00 1.729640512198602309e+01
7.000000000000000000e+00 1.728330600206975376e+01
7.000000000000000000e+00 1.726386644371343593e+01
7.000000000000000000e+00 1.724834676697441083e+01
7.000000000000000000e+00 1.723507317900932279e+01
7.000000000000000000e+00 1.722139267760083925e+01
7.000000000000000000e+00 1.720721369625558950e+01
7.000000000000000000e+00 1.719700597450110990e+01
7.000000000000000000e+00 1.717797825848793636e+01
7.000000000000000000e+00 1.715088667262349276e+01
7.000000000000000000e+00 1.713250613848936510e+01
7.000000000000000000e+00 1.712723029898705462e+01
7.000000000000000000e+00 1.708352295418930922e+01
7.000000000000000000e+00 1.707806109596739574e+01
7.000000000000000000e+00 1.706768948524267770e+01
7.000000000000000000e+00 1.705984807301001993e+01
7.000000000000000000e+00 1.705311502776647004e+01
7.000000000000000000e+00 1.701108522505279907e+01
7.000000000000000000e+00 1.700381555313809301e+01
7.000000000000000000e+00 1.698244627588918121e+01
7.000000000000000000e+00 1.697135783502778139e+01
7.000000000000000000e+00 1.695428899340073770e+01
7.000000000000000000e+00 1.693540824289897984e+01
7.000000000000000000e+00 1.691507921183271534e+01
7.000000000000000000e+00 1.690591736121322697e+01
7.000000000000000000e+00 1.690039821699564015e+01
7.000000000000000000e+00 1.688875480113849292e+01
7.000000000000000000e+00 1.687012979590280182e+01
7.000000000000000000e+00 1.685580525540973085e+01
7.000000000000000000e+00 1.683651549623638033e+01
7.000000000000000000e+00 1.682677729056145211e+01
7.000000000000000000e+00 1.681849197658555894e+01
7.000000000000000000e+00 1.679059734592494735e+01
7.000000000000000000e+00 1.677925311106970696e+01
7.000000000000000000e+00 1.676786278126057894e+01
7.000000000000000000e+00 1.674684609268808444e+01
7.000000000000000000e+00 1.673535335252605094e+01
7.000000000000000000e+00 1.673023028945919322e+01
7.000000000000000000e+00 1.670590112732799071e+01
7.000000000000000000e+00 1.669255276655568210e+01
7.000000000000000000e+00 1.668778973238994467e+01
7.000000000000000000e+00 1.667305538792578901e+01
7.000000000000000000e+00 1.666455068851634991e+01
7.000000000000000000e+00 1.665518055683501686e+01
7.000000000000000000e+00 1.662487508601712349e+01
7.000000000000000000e+00 1.661788667720841772e+01
7.000000000000000000e+00 1.659402000179763803e+01
7.000000000000000000e+00 1.657630162596480261e+01
7.000000000000000000e+00 1.657020931823170429e+01
7.000000000000000000e+00 1.654172158403738990e+01
7.000000000000000000e+00 1.653532818513566838e+01
7.000000000000000000e+00 1.652650158457286977e+01
7.000000000000000000e+00 1.650338683594906541e+01
7.000000000000000000e+00 1.649600480498678223e+01
7.000000000000000000e+00 1.648718875322926181e+01
7.000000000000000000e+00 1.646872793062329166e+01
7.000000000000000000e+00 1.644667940595505584e+01
7.000000000000000000e+00 1.643894978614577695e+01
7.000000000000000000e+00 1.641781867790301064e+01
7.000000000000000000e+00 1.641609610139196107e+01
7.000000000000000000e+00 1.640930758924053023e+01
7.000000000000000000e+00 1.639947339859306652e+01
7.000000000000000000e+00 1.638826715964017566e+01
7.000000000000000000e+00 1.637633824125724402e+01
7.000000000000000000e+00 1.635221154015871292e+01
7.000000000000000000e+00 1.633914931258736658e+01
7.000000000000000000e+00 1.632085326429236005e+01
7.000000000000000000e+00 1.631421562752459309e+01
7.000000000000000000e+00 1.629648299483974228e+01
7.000000000000000000e+00 1.628660666079299446e+01
7.000000000000000000e+00 1.627519274440446750e+01
7.000000000000000000e+00 1.625837041160889385e+01
7.000000000000000000e+00 1.625067761152012125e+01
7.000000000000000000e+00 1.623485658342913851e+01
7.000000000000000000e+00 1.622601894061423167e+01
7.000000000000000000e+00 1.621449126593285328e+01
7.000000000000000000e+00 1.620551005919681486e+01
7.000000000000000000e+00 1.618781382631832244e+01
7.000000000000000000e+00 1.616608362296491563e+01
7.000000000000000000e+00 1.616116963431381492e+01
7.000000000000000000e+00 1.614505707298571480e+01
7.000000000000000000e+00 1.613427155827957549e+01
7.000000000000000000e+00 1.611808875766825366e+01
7.000000000000000000e+00 1.611219243691130032e+01
7.000000000000000000e+00 1.610124724888473580e+01
7.000000000000000000e+00 1.609124816868883556e+01
7.000000000000000000e+00 1.607604714276641644e+01
7.000000000000000000e+00 1.605687141645311655e+01
7.000000000000000000e+00 1.604457276657283415e+01
7.000000000000000000e+00 1.602550361497229758e+01
7.000000000000000000e+00 1.600653997495301439e+01
7.000000000000000000e+00 1.599674892691013106e+01
7.000000000000000000e+00 1.598324008347931446e+01
7.000000000000000000e+00 1.597595249789788063e+01
7.000000000000000000e+00 1.596690650555671809e+01
7.000000000000000000e+00 1.595187244903074841e+01
7.000000000000000000e+00 1.594915883718800842e+01
7.000000000000000000e+00 1.593010798845305054e+01
7.000000000000000000e+00 1.592004111152178325e+01
7.000000000000000000e+00 1.590194274241599359e+01
7.000000000000000000e+00 1.589116033824501706e+01
7.000000000000000000e+00 1.587449378235466746e+01
7.000000000000000000e+00 1.587068771205601614e+01
7.000000000000000000e+00 1.586194146743765820e+01
7.000000000000000000e+00 1.583821056766242386e+01
7.000000000000000000e+00 1.582560649725232160e+01
7.000000000000000000e+00 1.581259267129029844e+01
7.000000000000000000e+00 1.579563548466758505e+01
7.000000000000000000e+00 1.578826028582487417e+01
7.000000000000000000e+00 1.577389284385959201e+01
7.000000000000000000e+00 1.576442965487531112e+01
7.000000000000000000e+00 1.575626549501819795e+01
7.000000000000000000e+00 1.574389994937782689e+01
7.000000000000000000e+00 1.573093654520801188e+01
7.000000000000000000e+00 1.572080837543971121e+01
7.000000000000000000e+00 1.570929020465096926e+01
7.000000000000000000e+00 1.569522632032711229e+01
7.000000000000000000e+00 1.568215632740086285e+01
7.000000000000000000e+00 1.566152720262374487e+01
7.000000000000000000e+00 1.565684702298323572e+01
7.000000000000000000e+00 1.564270878670986420e+01
7.000000000000000000e+00 1.562765594119490586e+01
7.000000000000000000e+00 1.562148489389784345e+01
7.000000000000000000e+00 1.561548056062081358e+01
7.000000000000000000e+00 1.560497532554638056e+01
7.000000000000000000e+00 1.558818686298489808e+01
7.000000000000000000e+00 1.558334526130225761e+01
7.000000000000000000e+00 1.557035654844898431e+01
7.000000000000000000e+00 1.555110006545844925e+01
7.000000000000000000e+00 1.554423732242891099e+01
7.000000000000000000e+00 1.553265088743432365e+01
7.000000000000000000e+00 1.552231550528191839e+01
7.000000000000000000e+00 1.550299377208268758e+01
7.000000000000000000e+00 1.549205392551722227e+01
7.000000000000000000e+00 1.548336697073042956e+01
7.000000000000000000e+00 1.547678673460388588e+01
7.000000000000000000e+00 1.545516362821499357e+01
7.000000000000000000e+00 1.543961131665106201e+01
7.000000000000000000e+00 1.543279074720048527e+01
7.000000000000000000e+00 1.542036982887704433e+01
7.000000000000000000e+00 1.541265703930687181e+01
7.000000000000000000e+00 1.540229467950277531e+01
7.000000000000000000e+00 1.538561097041852932e+01
7.000000000000000000e+00 1.536944887722315300e+01
7.000000000000000000e+00 1.536166198711689468e+01
7.000000000000000000e+00 1.534966687151493048e+01
7.000000000000000000e+00 1.533585898963027638e+01
7.000000000000000000e+00 1.532501022038356986e+01
7.000000000000000000e+00 1.531394754629261890e+01
7.000000000000000000e+00 1.530421441989468079e+01
7.000000000000000000e+00 1.529315991919222206e+01
7.000000000000000000e+00 1.526986095307666069e+01
7.000000000000000000e+00 1.526209233476222060e+01
7.000000000000000000e+00 1.525669629478944600e+01
7.000000000000000000e+00 1.524327370310338381e+01
7.000000000000000000e+00 1.522632850887002398e+01
7.000000000000000000e+00 1.522217869151218572e+01
7.000000000000000000e+00 1.521142725908600646e+01
7.000000000000000000e+00 1.520228007889974720e+01
7.000000000000000000e+00 1.519305591942002565e+01
7.000000000000000000e+00 1.517619238385715441e+01
7.000000000000000000e+00 1.516598201560007730e+01
7.000000000000000000e+00 1.515799464837289001e+01
7.000000000000000000e+00 1.514680344989329264e+01
7.000000000000000000e+00 1.513776454626700740e+01
7.000000000000000000e+00 1.511498122655223320e+01
7.000000000000000000e+00 1.510794270961306118e+01
7.000000000000000000e+00 1.509623102763595348e+01
7.000000000000000000e+00 1.508867790064722669e+01
7.000000000000000000e+00 1.507629206004319400e+01
7.000000000000000000e+00 1.506113861062407366e+01
7.000000000000000000e+00 1.504778123513836263e+01
7.000000000000000000e+00 1.503669178727276545e+01
7.000000000000000000e+00 1.502705927802552210e+01
7.000000000000000000e+00 1.501773098506336979e+01
7.000000000000000000e+00 1.500481454368030221e+01
7.000000000000000000e+00 1.499646310166499141e+01
7.000000000000000000e+00 1.498538607944256817e+01
7.000000000000000000e+00 1.495737728576661851e+01
7.000000000000000000e+00 1.495020241772854774e+01
7.000000000000000000e+00 1.493923215773585511e+01
7.000000000000000000e+00 1.492895560275809430e+01
7.000000000000000000e+00 1.492085416980320112e+01
7.000000000000000000e+00 1.490838917748228276e+01
7.000000000000000000e+00 1.489614408256448819e+01
7.000000000000000000e+00 1.487881252876045934e+01
7.000000000000000000e+00 1.487191458705717828e+01
7.000000000000000000e+00 1.485592643215782793e+01
7.000000000000000000e+00 1.485325965843040308e+01
7.000000000000000000e+00 1.483170373825264576e+01
7.000000000000000000e+00 1.481782422553134992e+01
7.000000000000000000e+00 1.480894690073976427e+01
7.000000000000000000e+00 1.479904377105194868e+01
7.000000000000000000e+00 1.479390666097057405e+01
7.000000000000000000e+00 1.477964158909007963e+01
7.000000000000000000e+00 1.476608128945644971e+01
7.000000000000000000e+00 1.474869920655606137e+01
7.000000000000000000e+00 1.473624020942096458e+01
7.000000000000000000e+00 1.472935838714600010e+01
7.000000000000000000e+00 1.471199215969785712e+01
7.000000000000000000e+00 1.469877614738162563e+01
7.000000000000000000e+00 1.469079473607705921e+01
7.000000000000000000e+00 1.468008506742505936e+01
7.000000000000000000e+00 1.467123042115462894e+01
7.000000000000000000e+00 1.466312888075837151e+01
7.000000000000000000e+00 1.464105789605826935e+01
7.000000000000000000e+00 1.463512979059583863e+01
7.000000000000000000e+00 1.461295917928268118e+01
7.000000000000000000e+00 1.460935517500244707e+01
7.000000000000000000e+00 1.460514082340925412e+01
7.000000000000000000e+00 1.458582002447818482e+01
7.000000000000000000e+00 1.457975754419576475e+01
7.000000000000000000e+00 1.457174434938741925e+01
7.000000000000000000e+00 1.455570601593873725e+01
7.000000000000000000e+00 1.454689352588652795e+01
7.000000000000000000e+00 1.453061770783160611e+01
7.000000000000000000e+00 1.452078960878097291e+01
7.000000000000000000e+00 1.450394817311672924e+01
7.000000000000000000e+00 1.449647551017869951e+01
7.000000000000000000e+00 1.447896376314832168e+01
7.000000000000000000e+00 1.446498400305240395e+01
7.000000000000000000e+00 1.445715391946406569e+01
7.000000000000000000e+00 1.444949631080064911e+01
7.000000000000000000e+00 1.443435108540241529e+01
7.000000000000000000e+00 1.442166816495384118e+01
7.000000000000000000e+00 1.439600498548302632e+01
7.000000000000000000e+00 1.438930316709839374e+01
7.000000000000000000e+00 1.437537996892917569e+01
7.000000000000000000e+00 1.436532655148237048e+01
7.000000000000000000e+00 1.435963237098101786e+01
7.000000000000000000e+00 1.434134948288850531e+01
7.000000000000000000e+00 1.433715131489834782e+01
7.000000000000000000e+00 1.431972119558364831e+01
7.000000000000000000e+00 1.430326741728723938e+01
7.000000000000000000e+00 1.429837830100287199e+01
7.000000000000000000e+00 1.428564208951228132e+01
7.000000000000000000e+00 1.427546407954070773e+01
7.000000000000000000e+00 1.426224251885984451e+01
7.000000000000000000e+00 1.425576447152414516e+01
7.000000000000000000e+00 1.423719718057461492e+01
7.000000000000000000e+00 1.423490893167172366e+01
7.000000000000000000e+00 1.421960334446079166e+01
7.000000000000000000e+00 1.419863314759189876e+01
7.000000000000000000e+00 1.417452811575156701e+01
7.000000000000000000e+00 1.416764612922933786e+01
7.000000000000000000e+00 1.416174940193862852e+01
7.000000000000000000e+00 1.415135401286097938e+01
7.000000000000000000e+00 1.414058022119081315e+01
7.000000000000000000e+00 1.412564512937617778e+01
7.000000000000000000e+00 1.411125329833262398e+01
7.000000000000000000e+00 1.410507928760132046e+01
7.000000000000000000e+00 1.408575158300396701e+01
7.000000000000000000e+00 1.406816124829738079e+01
7.000000000000000000e+00 1.404682154254213877e+01
7.000000000000000000e+00 1.404275566582846047e+01
7.000000000000000000e+00 1.403707099558539362e+01
7.000000000000000000e+00 1.401751292660684989e+01
7.000000000000000000e+00 1.400388561539982391e+01
7.000000000000000000e+00 1.398814184996120957e+01
7.000000000000000000e+00 1.397066386059120013e+01
7.000000000000000000e+00 1.396346980717160235e+01
7.000000000000000000e+00 1.396040822342800780e+01
7.000000000000000000e+00 1.394161300102793533e+01
7.000000000000000000e+00 1.392227308630118898e+01
7.000000000000000000e+00 1.390669940369848412e+01
7.000000000000000000e+00 1.388126104078582479e+01
7.000000000000000000e+00 1.387154743315972105e+01
7.000000000000000000e+00 1.385604945904622554e+01
7.000000000000000000e+00 1.384616942572233533e+01
7.000000000000000000e+00 1.382795780655433049e+01
7.000000000000000000e+00 1.382001202087907288e+01
7.000000000000000000e+00 1.380005199937074600e+01
7.000000000000000000e+00 1.378423286325519470e+01
7.000000000000000000e+00 1.377395966301803476e+01
7.000000000000000000e+00 1.376549208996011409e+01
7.000000000000000000e+00 1.374883456111917823e+01
7.000000000000000000e+00 1.373649983613331926e+01
7.000000000000000000e+00 1.371002614627618321e+01
7.000000000000000000e+00 1.370584129694424824e+01
7.000000000000000000e+00 1.368241518756234498e+01
7.000000000000000000e+00 1.367352394973847041e+01
7.000000000000000000e+00 1.365401294034613322e+01
7.000000000000000000e+00 1.363917415920387377e+01
7.000000000000000000e+00 1.363155993951089862e+01
7.000000000000000000e+00 1.361625007886947536e+01
7.000000000000000000e+00 1.359634351933034146e+01
7.000000000000000000e+00 1.358040742359910880e+01
7.000000000000000000e+00 1.357041838067793194e+01
7.000000000000000000e+00 1.355346072274645230e+01
7.000000000000000000e+00 1.354016413424065668e+01
7.000000000000000000e+00 1.352627787311602425e+01
7.000000000000000000e+00 1.352063072231292118e+01
7.000000000000000000e+00 1.349591994076058121e+01
7.000000000000000000e+00 1.348588986746411500e+01
7.000000000000000000e+00 1.347510371138990948e+01
7.000000000000000000e+00 1.344566488482957212e+01
7.000000000000000000e+00 1.343432813077855847e+01
7.000000000000000000e+00 1.342308983973406811e+01
7.000000000000000000e+00 1.338962719881475749e+01
7.000000000000000000e+00 1.337623517674121487e+01
7.000000000000000000e+00 1.334431974706305013e+01
7.000000000000000000e+00 1.332860335450713762e+01
7.000000000000000000e+00 1.331271439496164177e+01
7.000000000000000000e+00 1.330119123570013784e+01
7.000000000000000000e+00 1.329608799656036666e+01
7.000000000000000000e+00 1.326821256518300807e+01
7.000000000000000000e+00 1.325991060530702548e+01
7.000000000000000000e+00 1.324296058996598546e+01
7.000000000000000000e+00 1.322667524063832012e+01
7.000000000000000000e+00 1.320398154871526053e+01
7.000000000000000000e+00 1.318300594432646555e+01
7.000000000000000000e+00 1.317420127154075260e+01
7.000000000000000000e+00 1.314628995970181791e+01
7.000000000000000000e+00 1.313054463601278066e+01
7.000000000000000000e+00 1.309812592191224390e+01
7.000000000000000000e+00 1.307631495317821191e+01
7.000000000000000000e+00 1.305760927876149147e+01
7.000000000000000000e+00 1.304005030021300016e+01
7.000000000000000000e+00 1.302534390630597549e+01
7.000000000000000000e+00 1.301274148618985116e+01
7.000000000000000000e+00 1.297289768546265165e+01
7.000000000000000000e+00 1.296011253593738211e+01
7.000000000000000000e+00 1.294653987782208127e+01
7.000000000000000000e+00 1.290228201662991481e+01
7.000000000000000000e+00 1.288305083431080966e+01
7.000000000000000000e+00 1.287909497922881030e+01
7.000000000000000000e+00 1.284987914887344296e+01
7.000000000000000000e+00 1.282975001378194335e+01
7.000000000000000000e+00 1.281106594491697237e+01
7.000000000000000000e+00 1.279768776484392490e+01
7.000000000000000000e+00 1.276224686438940203e+01
7.000000000000000000e+00 1.273614890747207617e+01
7.000000000000000000e+00 1.270126711712499912e+01
7.000000000000000000e+00 1.267436827628585938e+01
7.000000000000000000e+00 1.265849144609877008e+01
7.000000000000000000e+00 1.264656760277426173e+01
7.000000000000000000e+00 1.260445827699243182e+01
7.000000000000000000e+00 1.258833907612616088e+01
7.000000000000000000e+00 1.257140694547952897e+01
7.000000000000000000e+00 1.254917938689888324e+01
7.000000000000000000e+00 1.251174548217606564e+01
7.000000000000000000e+00 1.248459512161764984e+01
7.000000000000000000e+00 1.246028941611598562e+01
7.000000000000000000e+00 1.242912252576823207e+01
7.000000000000000000e+00 1.241055292107267150e+01
7.000000000000000000e+00 1.236847033586781741e+01
7.000000000000000000e+00 1.233821484268410629e+01
7.000000000000000000e+00 1.232925235509461892e+01
7.000000000000000000e+00 1.231091506419106629e+01
7.000000000000000000e+00 1.226394322891380462e+01
7.000000000000000000e+00 1.223518937162480036e+01
7.000000000000000000e+00 1.220112310533188094e+01
7.000000000000000000e+00 1.219757818562547946e+01
7.000000000000000000e+00 1.216235968470381579e+01
7.000000000000000000e+00 1.213146664868207658e+01
7.000000000000000000e+00 1.211320267199320000e+01
7.000000000000000000e+00 1.210296410604767914e+01
7.000000000000000000e+00 1.204900979067391553e+01
7.000000000000000000e+00 1.202255184777674657e+01
7.000000000000000000e+00 1.199572090160268090e+01
7.000000000000000000e+00 1.196865834230763426e+01
7.000000000000000000e+00 1.193132699582852752e+01
7.000000000000000000e+00 1.190353500225706007e+01
7.000000000000000000e+00 1.187798633971321038e+01
7.000000000000000000e+00 1.185990034620361300e+01
7.000000000000000000e+00 1.183544295517099698e+01
7.000000000000000000e+00 1.179786960082784653e+01
7.000000000000000000e+00 1.177582736551377884e+01
7.000000000000000000e+00 1.175225094651549007e+01
7.000000000000000000e+00 1.173696157182491895e+01
7.000000000000000000e+00 1.169392210078286531e+01
7.000000000000000000e+00 1.166914076335427097e+01
7.000000000000000000e+00 1.165409080528422159e+01
7.000000000000000000e+00 1.163592629704140791e+01
7.000000000000000000e+00 1.159577475496505805e+01
7.000000000000000000e+00 1.157523746823526345e+01
7.000000000000000000e+00 1.154280803853771431e+01
7.000000000000000000e+00 1.150813657795944245e+01
7.000000000000000000e+00 1.150148319063800173e+01
7.000000000000000000e+00 1.147109222678551887e+01
7.000000000000000000e+00 1.144869474625608952e+01
7.000000000000000000e+00 1.143241507672226831e+01
7.000000000000000000e+00 1.139488667324902771e+01
7.000000000000000000e+00 1.138166127714540821e+01
7.000000000000000000e+00 1.135343921693102942e+01
7.000000000000000000e+00 1.134145384919256117e+01
7.000000000000000000e+00 1.132599087014851236e+01
7.000000000000000000e+00 1.130645935250048595e+01
7.000000000000000000e+00 1.128352756232823673e+01
7.000000000000000000e+00 1.125325550946503839e+01
7.000000000000000000e+00 1.121127811611919256e+01
7.000000000000000000e+00 1.120243723880303754e+01
7.000000000000000000e+00 1.116912822663322302e+01
7.000000000000000000e+00 1.113135891114665732e+01
7.000000000000000000e+00 1.110613223501433566e+01
7.000000000000000000e+00 1.107553803886531618e+01
7.000000000000000000e+00 1.104931145840808071e+01
7.000000000000000000e+00 1.102966467554751873e+01
7.000000000000000000e+00 1.099120317310110195e+01
7.000000000000000000e+00 1.097599337429160116e+01
7.000000000000000000e+00 1.094839216031623508e+01
7.000000000000000000e+00 1.093571961047945962e+01
7.000000000000000000e+00 1.089494669865374199e+01
7.000000000000000000e+00 1.087904884748653878e+01
7.000000000000000000e+00 1.086394998097906139e+01
7.000000000000000000e+00 1.084852722393959645e+01
7.000000000000000000e+00 1.080060328402064940e+01
7.000000000000000000e+00 1.078928946185067161e+01
7.000000000000000000e+00 1.077947764903617056e+01
7.000000000000000000e+00 1.074164557653699426e+01
7.000000000000000000e+00 1.071882754699189100e+01
7.000000000000000000e+00 1.069995284761919940e+01
7.000000000000000000e+00 1.068148510851278488e+01
7.000000000000000000e+00 1.066496998697552634e+01
7.000000000000000000e+00 1.064723464735504166e+01
7.000000000000000000e+00 1.062323593997143689e+01
7.000000000000000000e+00 1.057579832410114129e+01
7.000000000000000000e+00 1.056420868938532998e+01
7.000000000000000000e+00 1.055310574811593582e+01
7.000000000000000000e+00 1.053319391742147992e+01
7.000000000000000000e+00 1.049705554423631604e+01
7.000000000000000000e+00 1.047625261440316358e+01
7.000000000000000000e+00 1.046274928652175440e+01
7.000000000000000000e+00 1.044958168419082511e+01
7.000000000000000000e+00 1.042876387399407712e+01
7.000000000000000000e+00 1.039092651758130792e+01
7.000000000000000000e+00 1.037644429890096376e+01
7.000000000000000000e+00 1.034166689290116992e+01
7.000000000000000000e+00 1.031311132500244199e+01
7.000000000000000000e+00 1.026388893402961067e+01
7.000000000000000000e+00 1.021060643576121763e+01
7.000000000000000000e+00 1.018410083668107191e+01
7.000000000000000000e+00 1.017569545188176683e+01
7.000000000000000000e+00 1.015387654725254762e+01
7.000000000000000000e+00 1.010319240264852247e+01
7.000000000000000000e+00 1.007531556894362446e+01
7.000000000000000000e+00 1.005001467119099701e+01
7.000000000000000000e+00 1.004027490112825483e+01
7.000000000000000000e+00 1.002135641351174833e+01
7.000000000000000000e+00 9.974870744655516930e+00
7.000000000000000000e+00 9.928033413461021084e+00
7.000000000000000000e+00 9.912638533991582790e+00
7.000000000000000000e+00 9.878035285600432758e+00
7.000000000000000000e+00 9.854263272845029675e+00
7.000000000000000000e+00 9.809884391388063563e+00
7.000000000000000000e+00 9.800160301109670513e+00
7.000000000000000000e+00 9.754148263031906296e+00
7.000000000000000000e+00 9.714774184490886810e+00
7.000000000000000000e+00 9.685587374240880010e+00
7.000000000000000000e+00 9.664362359963956095e+00
7.000000000000000000e+00 9.627846215742490443e+00
7.000000000000000000e+00 9.599113654021412145e+00
7.000000000000000000e+00 9.560459018683637566e+00
7.000000000000000000e+00 9.538062686291237213e+00
7.000000000000000000e+00 9.504717174736450502e+00
7.000000000000000000e+00 9.483217453532736485e+00
7.000000000000000000e+00 6.038597437201941531e+00
7.000000000000000000e+00 6.028739225350319586e+00
7.000000000000000000e+00 6.025762314924683949e+00
7.000000000000000000e+00 6.023142167679709225e+00
7.000000000000000000e+00 6.017498193027099873e+00
7.000000000000000000e+00 6.016591285386220456e+00
7.000000000000000000e+00 6.013796537132529707e+00
7.000000000000000000e+00 6.010300471725318339e+00
7.000000000000000000e+00 6.007598566757850200e+00
7.000000000000000000e+00 6.005869430498252726e+00
7.000000000000000000e+00 6.000889947155430448e+00
7.000000000000000000e+00 5.996574658785617018e+00
7.000000000000000000e+00 5.989083369966165193e+00
7.000000000000000000e+00 5.968377594608193171e+00
8.000000000000000000e+00 2.395624232643917040e+01
8.000000000000000000e+00 2.327797875590112753e+01
8.000000000000000000e+00 2.261526805072017154e+01
8.000000000000000000e+00 2.235124612261314780e+01
8.000000000000000000e+00 2.224773560943625128e+01
8.000000000000000000e+00 2.214046232632468758e+01
8.000000000000000000e+00 2.183422435394474803e+01
8.000000000000000000e+00 2.172586335842096261e+01
8.000000000000000000e+00 2.158096625029486759e+01
8.000000000000000000e+00 2.154669535372437750e+01
8.000000000000000000e+00 2.136010270601308392e+01
8.000000000000000000e+00 2.124006717053469018e+01
8.000000000000000000e+00 2.118156727042043386e+01
8.000000000000000000e+00 2.108958291417832598e+01
8.000000000000000000e+00 2.105723683222477760e+01
8.000000000000000000e+00 2.097537540199047612e+01
8.000000000000000000e+00 2.089288477588894466e+01
8.000000000000000000e+00 2.084372235774963045e+01
8.000000000000000000e+00 2.075722715955724240e+01
8.000000000000000000e+00 2.072447616297950290e+01
8.000000000000000000e+00 2.067449416160068054e+01
8.000000000000000000e+00 2.062317284365246195e+01
8.000000000000000000e+00 2.058935994552735238e+01
8.000000000000000000e+00 2.055456755143231362e+01
8.000000000000000000e+00 2.051453330462318547e+01
8.000000000000000000e+00 2.048397291131905718e+01
8.000000000000000000e+00 2.045667009251280177e+01
8.000000000000000000e+00 2.042875242157425930e+01
8.000000000000000000e+00 2.038936869629244697e+01
8.000000000000000000e+00 2.033552640520014165e+01
8.000000000000000000e+00 2.032532423141246980e+01
8.000000000000000000e+00 2.029518912634563321e+01
8.000000000000000000e+00 2.024806801033627934e+01
8.000000000000000000e+00 2.023387536880449389e+01
8.000000000000000000e+00 2.019588290487740068e+01
8.000000000000000000e+00 2.019144150360599710e+01
8.000000000000000000e+00 2.014425082412666512e+01
8.000000000000000000e+00 2.012969504749832694e+01
8.000000000000000000e+00 2.009655192955323599e+01
8.000000000000000000e+00 2.008012112755782397e+01
8.000000000000000000e+00 2.002221847113144904e+01
8.000000000000000000e+00 2.000971728335075994e+01
8.000000000000000000e+00 1.998160373187460692e+01
8.000000000000000000e+00 1.995923011804852720e+01
8.000000000000000000e+00 1.994998713252190825e+01
8.000000000000000000e+00 1.992834068319244878e+01
8.000000000000000000e+00 1.991066345483736200e+01
8.000000000000000000e+00 1.988961537898467569e+01
8.000000000000000000e+00 1.987147569626124266e+01
8.000000000000000000e+00 1.983804094565485343e+01
8.000000000000000000e+00 1.980680111393045451e+01
8.000000000000000000e+00 1.977757798947303769e+01
8.000000000000000000e+00 1.972009860760610422e+01
8.000000000000000000e+00 1.968502281756114769e+01
8.000000000000000000e+00 1.965743571280294333e+01
8.000000000000000000e+00 1.963540772165895376e+01
8.000000000000000000e+00 1.962329473670584790e+01
8.000000000000000000e+00 1.958455081867268888e+01
8.000000000000000000e+00 1.956144075094471546e+01
8.000000000000000000e+00 1.954424761440025193e+01
8.000000000000000000e+00 1.951087085387133158e+01
8.000000000000000000e+00 1.945179890287380431e+01
8.000000000000000000e+00 1.942965976184408916e+01
8.000000000000000000e+00 1.942394089663758905e+01
8.000000000000000000e+00 1.939589334161571799e+01
8.000000000000000000e+00 1.936020582497310372e+01
8.000000000000000000e+00 1.931363039602559084e+01
8.000000000000000000e+00 1.928560651780863822e+01
8.000000000000000000e+00 1.926717433365633525e+01
8.000000000000000000e+00 1.924162888057525933e+01
8.000000000000000000e+00 1.919676329033134010e+01
8.000000000000000000e+00 1.918082170541424247e+01
8.000000000000000000e+00 1.916053044302178421e+01
8.000000000000000000e+00 1.909593462294748889e+01
8.000000000000000000e+00 1.905425483379503149e+01
8.000000000000000000e+00 1.903806301438823922e+01
8.000000000000000000e+00 1.902330448722092271e+01
8.000000000000000000e+00 1.898582107230125970e+01
8.000000000000000000e+00 1.894916179181177895e+01
8.000000000000000000e+00 1.893449097475640031e+01
8.000000000000000000e+00 1.891116192954538278e+01
8.000000000000000000e+00 1.888649479961890520e+01
8.000000000000000000e+00 1.885255557358227918e+01
8.000000000000000000e+00 1.880942318812336822e+01
8.000000000000000000e+00 1.880366035196433216e+01
8.000000000000000000e+00 1.878565178236282662e+01
8.000000000000000000e+00 1.876180001216384952e+01
8.000000000000000000e+00 1.875134403092821245e+01
8.000000000000000000e+00 1.873344406610587498e+01
8.000000000000000000e+00 1.871036525330942268e+01
8.000000000000000000e+00 1.867969131860474263e+01
8.000000000000000000e+00 1.867371473132815396e+01
8.000000000000000000e+00 1.865781524890276799e+01
8.000000000000000000e+00 1.863168889712056853e+01
8.000000000000000000e+00 1.860245167019086310e+01
8.000000000000000000e+00 1.858074824479559695e+01
8.000000000000000000e+00 1.855906032032351405e+01
8.000000000000000000e+00 1.854989385460890716e+01
8.000000000000000000e+00 1.852950931303510274e+01
8.000000000000000000e+00 1.851835138093705879e+01
8.000000000000000000e+00 1.850397096233946925e+01
8.000000000000000000e+00 1.848495089789442147e+01
8.000000000000000000e+00 1.848168858992879748e+01
8.000000000000000000e+00 1.844950392613711188e+01
8.000000000000000000e+00 1.843771055765473577e+01
8.000000000000000000e+00 1.841840644806669758e+01
8.000000000000000000e+00 1.839213844740692849e+01
8.000000000000000000e+00 1.836983943958150789e+01
8.000000000000000000e+00 1.834904463844767974e+01
8.000000000000000000e+00 1.834621917260704294e+01
8.000000000000000000e+00 1.833828863142160515e+01
8.000000000000000000e+00 1.831190119740589495e+01
8.000000000000000000e+00 1.829560504964402767e+01
8.000000000000000000e+00 1.828346811870974165e+01
8.000000000000000000e+00 1.826640142673972633e+01
8.000000000000000000e+00 1.826010881951102505e+01
8.000000000000000000e+00 1.822307391114224018e+01
8.000000000000000000e+00 1.821380705037684322e+01
8.000000000000000000e+00 1.819361758772050663e+01
8.000000000000000000e+00 1.818497975071713313e+01
8.000000000000000000e+00 1.816812232024965823e+01
8.000000000000000000e+00 1.815239787235782387e+01
8.000000000000000000e+00 1.814090913643506298e+01
8.000000000000000000e+00 1.812166568367664610e+01
8.000000000000000000e+00 1.810372830209555772e+01
8.000000000000000000e+00 1.809600496710194051e+01
8.000000000000000000e+00 1.809266562770961784e+01
8.000000000000000000e+00 1.806918958766397765e+01
8.000000000000000000e+00 1.806267229867821911e+01
8.000000000000000000e+00 1.804394862973529712e+01
8.000000000000000000e+00 1.803137195479320454e+01
8.000000000000000000e+00 1.801495756922738778e+01
8.000000000000000000e+00 1.800604631557168744e+01
8.000000000000000000e+00 1.799426857055075502e+01
8.000000000000000000e+00 1.796317257528699329e+01
8.000000000000000000e+00 1.795051369645609185e+01
8.000000000000000000e+00 1.793983205270022196e+01
8.000000000000000000e+00 1.792361747072198241e+01
8.000000000000000000e+00 1.791028347857559666e+01
8.000000000000000000e+00 1.789972401130257396e+01
8.000000000000000000e+00 1.787327142037586469e+01
8.000000000000000000e+00 1.786801462796755402e+01
8.000000000000000000e+00 1.786158784581252945e+01
8.000000000000000000e+00 1.783773425250999622e+01
8.000000000000000000e+00 1.783012726585252494e+01
8.000000000000000000e+00 1.780960533671091639e+01
8.000000000000000000e+00 1.779083221067023857e+01
8.000000000000000000e+00 1.778290365350366642e+01
8.000000000000000000e+00 1.777263869021323117e+01
8.000000000000000000e+00 1.775080986933046390e+01
8.000000000000000000e+00 1.773925631845227713e+01
8.000000000000000000e+00 1.771396045151523069e+01
8.000000000000000000e+00 1.770879320943947377e+01
8.000000000000000000e+00 1.770269727765348833e+01
8.000000000000000000e+00 1.768548340051432888e+01
8.000000000000000000e+00 1.766674331260556485e+01
8.000000000000000000e+00 1.765007425665828578e+01
8.000000000000000000e+00 1.764101583565435760e+01
8.000000000000000000e+00 1.761612061998651058e+01
8.000000000000000000e+00 1.760791835932266736e+01
8.000000000000000000e+00 1.759424857602820325e+01
8.000000000000000000e+00 1.759071632279606234e+01
8.000000000000000000e+00 1.757526284352480062e+01
8.000000000000000000e+00 1.753999085701366667e+01
8.000000000000000000e+00 1.753779110812078201e+01
8.000000000000000000e+00 1.752865611944321955e+01
8.000000000000000000e+00 1.751593601933343436e+01
8.000000000000000000e+00 1.750142506018585564e+01
8.000000000000000000e+00 1.748577254214950472e+01
8.000000000000000000e+00 1.746449819913350510e+01
8.000000000000000000e+00 1.745606520681641527e+01
8.000000000000000000e+00 1.743766004495830657e+01
8.000000000000000000e+00 1.743222937194219924e+01
8.000000000000000000e+00 1.741993641208969379e+01
8.000000000000000000e+00 1.739348488928325409e+01
8.000000000000000000e+00 1.737327944324517404e+01
8.000000000000000000e+00 1.736182981184239793e+01
8.000000000000000000e+00 1.734981726646886102e+01
8.000000000000000000e+00 1.733868435285034337e+01
8.000000000000000000e+00 1.732096225574979442e+01
8.000000000000000000e+00 1.730568062213443525e+01
8.000000000000000000e+00 1.729436250473670356e+01
8.000000000000000000e+00 1.727534100952997065e+01
8.000000000000000000e+00 1.726748394734098824e+01
8.000000000000000000e+00 1.724223039086924558e+01
8.000000000000000000e+00 1.722377655938968388e+01
8.000000000000000000e+00 1.720561795861660315e+01
8.000000000000000000e+00 1.719303345886104495e+01
8.000000000000000000e+00 1.718298093621658040e+01
8.000000000000000000e+00 1.715673630166195096e+01
8.000000000000000000e+00 1.714041955048709553e+01
8.000000000000000000e+00 1.712342737787926694e+01
8.000000000000000000e+00 1.711507883878968883e+01
8.000000000000000000e+00 1.709475427645519119e+01
8.000000000000000000e+00 1.708884013857398187e+01
8.000000000000000000e+00 1.707157778973402529e+01
8.000000000000000000e+00 1.705856013939110483e+01
8.000000000000000000e+00 1.703545214286630838e+01
8.000000000000000000e+00 1.702321407265089093e+01
8.000000000000000000e+00 1.701013598355191903e+01
8.000000000000000000e+00 1.698460417635799047e+01
8.000000000000000000e+00 1.696494192538722956e+01
8.000000000000000000e+00 1.695713275207524617e+01
8.000000000000000000e+00 1.693888733997892260e+01
8.000000000000000000e+00 1.692724803017778967e+01
8.000000000000000000e+00 1.691439413695392702e+01
8.000000000000000000e+00 1.688782551727745229e+01
8.000000000000000000e+00 1.688035657475041873e+01
8.000000000000000000e+00 1.686622941856569469e+01
8.000000000000000000e+00 1.684684282600558447e+01
8.000000000000000000e+00 1.683277184166404439e+01
8.000000000000000000e+00 1.681599379897826196e+01
8.000000000000000000e+00 1.679647586138400683e+01
8.000000000000000000e+00 1.679152402316290349e+01
8.000000000000000000e+00 1.676996332216529595e+01
8.000000000000000000e+00 1.675687025240829442e+01
8.000000000000000000e+00 1.673622993091082733e+01
8.000000000000000000e+00 1.672790778700749570e+01
8.000000000000000000e+00 1.671091503323797411e+01
8.000000000000000000e+00 1.669385014945731172e+01
8.000000000000000000e+00 1.667911677873561160e+01
8.000000000000000000e+00 1.666102296364007174e+01
8.000000000000000000e+00 1.663889440361369410e+01
8.000000000000000000e+00 1.663615265939428767e+01
8.000000000000000000e+00 1.660661754623431818e+01
8.000000000000000000e+00 1.659710450633447110e+01
8.000000000000000000e+00 1.658290378582703894e+01
8.000000000000000000e+00 1.656607905168933925e+01
8.000000000000000000e+00 1.655399478590183548e+01
8.000000000000000000e+00 1.653570092489809440e+01
8.000000000000000000e+00 1.652796794313237427e+01
8.000000000000000000e+00 1.652030387214874452e+01
8.000000000000000000e+00 1.649309244139768538e+01
8.000000000000000000e+00 1.648144596074856238e+01
8.000000000000000000e+00 1.646259140932064824e+01
8.000000000000000000e+00 1.645772427256590831e+01
8.000000000000000000e+00 1.644083870979098805e+01
8.000000000000000000e+00 1.642492623449537703e+01
8.000000000000000000e+00 1.641526070504484025e+01
8.000000000000000000e+00 1.641150124201552885e+01
8.000000000000000000e+00 1.639108063445053531e+01
8.000000000000000000e+00 1.636943176118182564e+01
8.000000000000000000e+00 1.635807533449078477e+01
8.000000000000000000e+00 1.634046861223951908e+01
8.000000000000000000e+00 1.633238325789119116e+01
8.000000000000000000e+00 1.631924104446460078e+01
8.000000000000000000e+00 1.630979261012078751e+01
8.000000000000000000e+00 1.628900264489697847e+01
8.000000000000000000e+00 1.627038031154055631e+01
8.000000000000000000e+00 1.626662631585204011e+01
8.000000000000000000e+00 1.625535101842726604e+01
8.000000000000000000e+00 1.624698578800854776e+01
8.000000000000000000e+00 1.623478991890827317e+01
8.000000000000000000e+00 1.622488097675450547e+01
8.000000000000000000e+00 1.620287608581221406e+01
8.000000000000000000e+00 1.619553384882518898e+01
8.000000000000000000e+00 1.617963373998887988e+01
8.000000000000000000e+00 1.617099975529249178e+01
8.000000000000000000e+00 1.615460098962856961e+01
8.000000000000000000e+00 1.614401308117284728e+01
8.000000000000000000e+00 1.612542230075727545e+01
8.000000000000000000e+00 1.611339374797710988e+01
8.000000000000000000e+00 1.609726588748404907e+01
8.000000000000000000e+00 1.608818222808314502e+01
8.000000000000000000e+00 1.607856140880732099e+01
8.000000000000000000e+00 1.606297271817131289e+01
8.000000000000000000e+00 1.605816043569091889e+01
8.000000000000000000e+00 1.605041573151363110e+01
8.000000000000000000e+00 1.603084522053178773e+01
8.000000000000000000e+00 1.601682244513509445e+01
8.000000000000000000e+00 1.600732295597309118e+01
8.000000000000000000e+00 1.599760195364932258e+01
8.000000000000000000e+00 1.597809679947137163e+01
8.000000000000000000e+00 1.596915155537355879e+01
8.000000000000000000e+00 1.594145163128632881e+01
8.000000000000000000e+00 1.593295975625045457e+01
8.000000000000000000e+00 1.592868459764330247e+01
8.000000000000000000e+00 1.591437055878314233e+01
8.000000000000000000e+00 1.590722232402770153e+01
8.000000000000000000e+00 1.589186341143868653e+01
8.000000000000000000e+00 1.588263246219406177e+01
8.000000000000000000e+00 1.586656816835298756e+01
8.000000000000000000e+00 1.586111024227470345e+01
8.000000000000000000e+00 1.584691291663726531e+01
8.000000000000000000e+00 1.583981404605149379e+01
8.000000000000000000e+00 1.582828154508156793e+01
8.000000000000000000e+00 1.581636516757828304e+01
8.000000000000000000e+00 1.579555343411602841e+01
8.000000000000000000e+00 1.578932987179777747e+01
8.000000000000000000e+00 1.577823095767355355e+01
8.000000000000000000e+00 1.575366485713356113e+01
8.000000000000000000e+00 1.574361198734591660e+01
8.000000000000000000e+00 1.573237551982973592e+01
8.000000000000000000e+00 1.572157179812219141e+01
8.000000000000000000e+00 1.571845723235466252e+01
8.000000000000000000e+00 1.569909102849745430e+01
8.000000000000000000e+00 1.568804527861152387e+01
8.000000000000000000e+00 1.568744840261780205e+01
8.000000000000000000e+00 1.567077555878279327e+01
8.000000000000000000e+00 1.565483052828111710e+01
8.000000000000000000e+00 1.564397379241546915e+01
8.000000000000000000e+00 1.563610865513918391e+01
8.000000000000000000e+00 1.562182483993689708e+01
8.000000000000000000e+00 1.559692599078724662e+01
8.000000000000000000e+00 1.559197794334508735e+01
8.000000000000000000e+00 1.558328912526583210e+01
8.000000000000000000e+00 1.556797051335717796e+01
8.000000000000000000e+00 1.555429576130572045e+01
8.000000000000000000e+00 1.554797026499670309e+01
8.000000000000000000e+00 1.553853616623788803e+01
8.000000000000000000e+00 1.552159495409400236e+01
8.000000000000000000e+00 1.551835519228428595e+01
8.000000000000000000e+00 1.550622460052251839e+01
8.000000000000000000e+00 1.550126969814789213e+01
8.000000000000000000e+00 1.548455808314464832e+01
8.000000000000000000e+00 1.547543463780096396e+01
8.000000000000000000e+00 1.545891913654273431e+01
8.000000000000000000e+00 1.545087070513282512e+01
8.000000000000000000e+00 1.543469264290020426e+01
8.000000000000000000e+00 1.542188764320079386e+01
8.000000000000000000e+00 1.540940415839657440e+01
8.000000000000000000e+00 1.539486814582670249e+01
8.000000000000000000e+00 1.538617570046534055e+01
8.000000000000000000e+00 1.537029670211739862e+01
8.000000000000000000e+00 1.536270215740917422e+01
8.000000000000000000e+00 1.535395974542336184e+01
8.000000000000000000e+00 1.534836157726719463e+01
8.000000000000000000e+00 1.532886585591987583e+01
8.000000000000000000e+00 1.531727975543087794e+01
8.000000000000000000e+00 1.530629544743506898e+01
8.000000000000000000e+00 1.529430380974211268e+01
8.000000000000000000e+00 1.528520904026934346e+01
8.000000000000000000e+00 1.527534057756285435e+01
8.000000000000000000e+00 1.526105604753503897e+01
8.000000000000000000e+00 1.525144434142288041e+01
8.000000000000000000e+00 1.524461959167842551e+01
8.000000000000000000e+00 1.522410300009537565e+01
8.000000000000000000e+00 1.521484330626447523e+01
8.000000000000000000e+00 1.520769295269006349e+01
8.000000000000000000e+00 1.519918618943993671e+01
8.000000000000000000e+00 1.518521541383491069e+01
8.000000000000000000e+00 1.516839498480748105e+01
8.000000000000000000e+00 1.516301517233820917e+01
8.000000000000000000e+00 1.515594571006661972e+01
8.000000000000000000e+00 1.514513185100407355e+01
8.000000000000000000e+00 1.513406243481784941e+01
8.000000000000000000e+00 1.511772829738974444e+01
8.000000000000000000e+00 1.511187588716961017e+01
8.000000000000000000e+00 1.509186221504415926e+01
8.000000000000000000e+00 1.508085840256542021e+01
8.000000000000000000e+00 1.506290364602710241e+01
8.000000000000000000e+00 1.505622100553013887e+01
8.000000000000000000e+00 1.504107922785417095e+01
8.000000000000000000e+00 1.503203113064406260e+01
8.000000000000000000e+00 1.502263104190580023e+01
8.000000000000000000e+00 1.501063916333892223e+01
8.000000000000000000e+00 1.500138046989568608e+01
8.000000000000000000e+00 1.498668571558591900e+01
8.000000000000000000e+00 1.496935145660402711e+01
8.000000000000000000e+00 1.495607062171371560e+01
8.000000000000000000e+00 1.495068406095752600e+01
8.000000000000000000e+00 1.494097249210346945e+01
8.000000000000000000e+00 1.493366191091341300e+01
8.000000000000000000e+00 1.491484892679467222e+01
8.000000000000000000e+00 1.490782372287684687e+01
8.000000000000000000e+00 1.489650488109600168e+01
8.000000000000000000e+00 1.488806741899737140e+01
8.000000000000000000e+00 1.486355285568885343e+01
8.000000000000000000e+00 1.485411873623471024e+01
8.000000000000000000e+00 1.484156330715974903e+01
8.000000000000000000e+00 1.483005627648425495e+01
8.000000000000000000e+00 1.481902868676369245e+01
8.000000000000000000e+00 1.481175829735530058e+01
8.000000000000000000e+00 1.479087636966110608e+01
8.000000000000000000e+00 1.478571322060953008e+01
8.000000000000000000e+00 1.477075479392349422e+01
8.000000000000000000e+00 1.475751688366510450e+01
8.000000000000000000e+00 1.475114533482317469e+01
8.000000000000000000e+00 1.474711098502938889e+01
8.000000000000000000e+00 1.472534328201632370e+01
8.000000000000000000e+00 1.471415213169922076e+01
8.000000000000000000e+00 1.470752633451272828e+01
8.000000000000000000e+00 1.468954487454146118e+01
8.000000000000000000e+00 1.466605017224211416e+01
8.000000000000000000e+00 1.464921033999713096e+01
8.000000000000000000e+00 1.464625654993501414e+01
8.000000000000000000e+00 1.463931187989861549e+01
8.000000000000000000e+00 1.462682662977575454e+01
8.000000000000000000e+00 1.461609371139592817e+01
8.000000000000000000e+00 1.460086015475327947e+01
8.000000000000000000e+00 1.459652711940454317e+01
8.000000000000000000e+00 1.457819347436920410e+01
8.000000000000000000e+00 1.456801606224544265e+01
8.000000000000000000e+00 1.455742293939250409e+01
8.000000000000000000e+00 1.455015882388722481e+01
8.000000000000000000e+00 1.452855827393934085e+01
8.000000000000000000e+00 1.451195890563287350e+01
8.000000000000000000e+00 1.450352562521539568e+01
8.000000000000000000e+00 1.447973683327800565e+01
8.000000000000000000e+00 1.447493833378517536e+01
8.000000000000000000e+00 1.446082820312642170e+01
8.000000000000000000e+00 1.444761369397310879e+01
8.000000000000000000e+00 1.443532739219283911e+01
8.000000000000000000e+00 1.442017986523198125e+01
8.000000000000000000e+00 1.440983142483329971e+01
8.000000000000000000e+00 1.439963528590240216e+01
8.000000000000000000e+00 1.438126171065167824e+01
8.000000000000000000e+00 1.437643022264179393e+01
8.000000000000000000e+00 1.436771591676232340e+01
8.000000000000000000e+00 1.435588276478169512e+01
8.000000000000000000e+00 1.435078468793920692e+01
8.000000000000000000e+00 1.433188148069576506e+01
8.000000000000000000e+00 1.432272261096518839e+01
8.000000000000000000e+00 1.429730086757402674e+01
8.000000000000000000e+00 1.428815997288268846e+01
8.000000000000000000e+00 1.427790052916751051e+01
8.000000000000000000e+00 1.425565967639946585e+01
8.000000000000000000e+00 1.424543909042361278e+01
8.000000000000000000e+00 1.423404825692296605e+01
8.000000000000000000e+00 1.422933129242342787e+01
8.000000000000000000e+00 1.421050089043254339e+01
8.000000000000000000e+00 1.419695094301546234e+01
8.000000000000000000e+00 1.418137202999149515e+01
8.000000000000000000e+00 1.416734283385916093e+01
8.000000000000000000e+00 1.416273162258207385e+01
8.000000000000000000e+00 1.414624473020047901e+01
8.000000000000000000e+00 1.412992417578084137e+01
8.000000000000000000e+00 1.412381762095797377e+01
8.000000000000000000e+00 1.411134182893427358e+01
8.000000000000000000e+00 1.409711345247446346e+01
8.000000000000000000e+00 1.408077325536784663e+01
8.000000000000000000e+00 1.406044553915350193e+01
8.000000000000000000e+00 1.404135200888605439e+01
8.000000000000000000e+00 1.403287653207195973e+01
8.000000000000000000e+00 1.402580906650335812e+01
8.000000000000000000e+00 1.401090270476871424e+01
8.000000000000000000e+00 1.399359839968272823e+01
8.000000000000000000e+00 1.398834615351568722e+01
8.000000000000000000e+00 1.397558778773768395e+01
8.000000000000000000e+00 1.395120088459747087e+01
8.000000000000000000e+00 1.394161148876841771e+01
8.000000000000000000e+00 1.393647708707535848e+01
8.000000000000000000e+00 1.391948844702756105e+01
8.000000000000000000e+00 1.390486921903150552e+01
8.000000000000000000e+00 1.388101704964770988e+01
8.000000000000000000e+00 1.387403803930218693e+01
8.000000000000000000e+00 1.385980732082110300e+01
8.000000000000000000e+00 1.384341589284857399e+01
8.000000000000000000e+00 1.383480237973789073e+01
8.000000000000000000e+00 1.381695028814364790e+01
8.000000000000000000e+00 1.381561335082158593e+01
8.000000000000000000e+00 1.378192353992283614e+01
8.000000000000000000e+00 1.377682240008262937e+01
8.000000000000000000e+00 1.376601071197635839e+01
8.000000000000000000e+00 1.374367441584794491e+01
8.000000000000000000e+00 1.373673257646784940e+01
8.000000000000000000e+00 1.372369576757624365e+01
8.000000000000000000e+00 1.369082971854778918e+01
8.000000000000000000e+00 1.368621149719116659e+01
8.000000000000000000e+00 1.367615762078034081e+01
8.000000000000000000e+00 1.364619489619902737e+01
8.000000000000000000e+00 1.363699064590140253e+01
8.000000000000000000e+00 1.362652699186311978e+01
8.000000000000000000e+00 1.361034717403104288e+01
8.000000000000000000e+00 1.358748380620507135e+01
8.000000000000000000e+00 1.357676817947446146e+01
8.000000000000000000e+00 1.356057649065675719e+01
8.000000000000000000e+00 1.354981384923990539e+01
8.000000000000000000e+00 1.353674506447756087e+01
8.000000000000000000e+00 1.352256171379906924e+01
8.000000000000000000e+00 1.350344909829424900e+01
8.000000000000000000e+00 1.349229176810204578e+01
8.000000000000000000e+00 1.347412370534662074e+01
8.000000000000000000e+00 1.346635899252057378e+01
8.000000000000000000e+00 1.344600003536627497e+01
8.000000000000000000e+00 1.342978917964746444e+01
8.000000000000000000e+00 1.341422568541032234e+01
8.000000000000000000e+00 1.339666442539116886e+01
8.000000000000000000e+00 1.337248832590274183e+01
8.000000000000000000e+00 1.335689226820112196e+01
8.000000000000000000e+00 1.334611025926431260e+01
8.000000000000000000e+00 1.333992738355079410e+01
8.000000000000000000e+00 1.330447576293496859e+01
8.000000000000000000e+00 1.330132364409828938e+01
8.000000000000000000e+00 1.327908505066101874e+01
8.000000000000000000e+00 1.327043814687987933e+01
8.000000000000000000e+00 1.325026977310161946e+01
8.000000000000000000e+00 1.322411161624364162e+01
8.000000000000000000e+00 1.321734093434449697e+01
8.000000000000000000e+00 1.319326453351643202e+01
8.000000000000000000e+00 1.317418577341312691e+01
8.000000000000000000e+00 1.314227135266370006e+01
8.000000000000000000e+00 1.312111883773173560e+01
8.000000000000000000e+00 1.311050766459380768e+01
8.000000000000000000e+00 1.309599454755445080e+01
8.000000000000000000e+00 1.307908386418285041e+01
8.000000000000000000e+00 1.304461514905822916e+01
8.000000000000000000e+00 1.303553338191481537e+01
8.000000000000000000e+00 1.302147427657972756e+01
8.000000000000000000e+00 1.300247748179613616e+01
8.000000000000000000e+00 1.297247432060177452e+01
8.000000000000000000e+00 1.293773778176290179e+01
8.000000000000000000e+00 1.291852833189571648e+01
8.000000000000000000e+00 1.290542610001048018e+01
8.000000000000000000e+00 1.289224960135592291e+01
8.000000000000000000e+00 1.287856542483157973e+01
8.000000000000000000e+00 1.283160991479361712e+01
8.000000000000000000e+00 1.281379379005810470e+01
8.000000000000000000e+00 1.278846788396837653e+01
8.000000000000000000e+00 1.276799264702277448e+01
8.000000000000000000e+00 1.274289816941426245e+01
8.000000000000000000e+00 1.272776409851574542e+01
8.000000000000000000e+00 1.269623584707366959e+01
8.000000000000000000e+00 1.266483285900356037e+01
8.000000000000000000e+00 1.262374155221484351e+01
8.000000000000000000e+00 1.260605719704686756e+01
8.000000000000000000e+00 1.259106577032542518e+01
8.000000000000000000e+00 1.256933243159532410e+01
8.000000000000000000e+00 1.255779846324224458e+01
8.000000000000000000e+00 1.253774179102822828e+01
8.000000000000000000e+00 1.250287019057106264e+01
8.000000000000000000e+00 1.247751420486004115e+01
8.000000000000000000e+00 1.245051347687827459e+01
8.000000000000000000e+00 1.241751742652362189e+01
8.000000000000000000e+00 1.239978686607773106e+01
8.000000000000000000e+00 1.238522629532571351e+01
8.000000000000000000e+00 1.236540556938531132e+01
8.000000000000000000e+00 1.234435221730627141e+01
8.000000000000000000e+00 1.232539768538562619e+01
8.000000000000000000e+00 1.230983913594170254e+01
8.000000000000000000e+00 1.228181327085534313e+01
8.000000000000000000e+00 1.222540034991286007e+01
8.000000000000000000e+00 1.218330373624690743e+01
8.000000000000000000e+00 1.215919908140816297e+01
8.000000000000000000e+00 1.212484194733603360e+01
8.000000000000000000e+00 1.210322041979807395e+01
8.000000000000000000e+00 1.208368585796874406e+01
8.000000000000000000e+00 1.204684780362943819e+01
8.000000000000000000e+00 1.202941777163228387e+01
8.000000000000000000e+00 1.199794927927977817e+01
8.000000000000000000e+00 1.197023356449108533e+01
8.000000000000000000e+00 1.193907033352286895e+01
8.000000000000000000e+00 1.191592913711801849e+01
8.000000000000000000e+00 1.189775321794014040e+01
8.000000000000000000e+00 1.185230374713441392e+01
8.000000000000000000e+00 1.182622085977217274e+01
8.000000000000000000e+00 1.178564112598507485e+01
8.000000000000000000e+00 1.176689918524677836e+01
8.000000000000000000e+00 1.174672115875610778e+01
8.000000000000000000e+00 1.172938782943555758e+01
8.000000000000000000e+00 1.169480175499939811e+01
8.000000000000000000e+00 1.168515517339609211e+01
8.000000000000000000e+00 1.166620147319871492e+01
8.000000000000000000e+00 1.164488202838888320e+01
8.000000000000000000e+00 1.162492912364377773e+01
8.000000000000000000e+00 1.158846542491751208e+01
8.000000000000000000e+00 1.155848001256992319e+01
8.000000000000000000e+00 1.153404722212298239e+01
8.000000000000000000e+00 1.151119100739655110e+01
8.000000000000000000e+00 1.148056536945122907e+01
8.000000000000000000e+00 1.144911529407653639e+01
8.000000000000000000e+00 1.143402968826464416e+01
8.000000000000000000e+00 1.140536994760491574e+01
8.000000000000000000e+00 1.139972227721106179e+01
8.000000000000000000e+00 1.135270473767085342e+01
8.000000000000000000e+00 1.132406983609488371e+01
8.000000000000000000e+00 1.128464164963891925e+01
8.000000000000000000e+00 1.127515212646110143e+01
8.000000000000000000e+00 1.124852137790791495e+01
8.000000000000000000e+00 1.123450832773134245e+01
8.000000000000000000e+00 1.120735357835567392e+01
8.000000000000000000e+00 1.117976882875595024e+01
8.000000000000000000e+00 1.115377552286842189e+01
8.000000000000000000e+00 1.112330614213489710e+01
8.000000000000000000e+00 1.109468836380158940e+01
8.000000000000000000e+00 1.107816034799148674e+01
8.000000000000000000e+00 1.104496735706803356e+01
8.000000000000000000e+00 1.101944723136235815e+01
8.000000000000000000e+00 1.099221667645525535e+01
8.000000000000000000e+00 1.097007725258689526e+01
8.000000000000000000e+00 1.095935686765936090e+01
8.000000000000000000e+00 1.093217517886678536e+01
8.000000000000000000e+00 1.090544226095823355e+01
8.000000000000000000e+00 1.089037594958642075e+01
8.000000000000000000e+00 1.086531346707385381e+01
8.000000000000000000e+00 1.083647962575025581e+01
8.000000000000000000e+00 1.080519473695741084e+01
8.000000000000000000e+00 1.079723028389667761e+01
8.000000000000000000e+00 1.076201400468093539e+01
8.000000000000000000e+00 1.075546489455325272e+01
8.000000000000000000e+00 1.071810304049633089e+01
8.000000000000000000e+00 1.069989411928726319e+01
8.000000000000000000e+00 1.068057559043840143e+01
8.000000000000000000e+00 1.065274935858913885e+01
8.000000000000000000e+00 1.063660512306937456e+01
8.000000000000000000e+00 1.060476977695868506e+01
8.000000000000000000e+00 1.058237921075332189e+01
8.000000000000000000e+00 1.055996069183888153e+01
8.000000000000000000e+00 1.053548092737026565e+01
8.000000000000000000e+00 1.051750462972005273e+01
8.000000000000000000e+00 1.049312202384605186e+01
8.000000000000000000e+00 1.047601506813718153e+01
8.000000000000000000e+00 1.045182605732277636e+01
8.000000000000000000e+00 1.044456999053037194e+01
8.000000000000000000e+00 1.042468193887899375e+01
8.000000000000000000e+00 1.039332368061253398e+01
8.000000000000000000e+00 1.036315696806977193e+01
8.000000000000000000e+00 1.034003405407324649e+01
8.000000000000000000e+00 1.031730613218243775e+01
8.000000000000000000e+00 1.028018335658923021e+01
8.000000000000000000e+00 1.023626451778020297e+01
8.000000000000000000e+00 1.021715921220917345e+01
8.000000000000000000e+00 1.020832757390227030e+01
8.000000000000000000e+00 1.016705841632463780e+01
8.000000000000000000e+00 1.015180786691844261e+01
8.000000000000000000e+00 1.013588196677129361e+01
8.000000000000000000e+00 1.010253927956325803e+01
8.000000000000000000e+00 1.006428040843702298e+01
8.000000000000000000e+00 1.002342094416086127e+01
8.000000000000000000e+00 9.995171260467690999e+00
8.000000000000000000e+00 9.970481037694247206e+00
8.000000000000000000e+00 9.944974764834034531e+00
8.000000000000000000e+00 9.899395080778718992e+00
8.000000000000000000e+00 9.875738239308232025e+00
8.000000000000000000e+00 9.836981615768030096e+00
8.000000000000000000e+00 9.798670129818720653e+00
8.000000000000000000e+00 9.757930408754713625e+00
8.000000000000000000e+00 9.699026443550645027e+00
8.000000000000000000e+00 9.674610550758409033e+00
8.000000000000000000e+00 9.642936093686618193e+00
8.000000000000000000e+00 9.605544713257060607e+00
8.000000000000000000e+00 9.581584616876240190e+00
8.000000000000000000e+00 9.557820412775766883e+00
8.000000000000000000e+00 9.526251274352919296e+00
8.000000000000000000e+00 9.513593753765686500e+00
8.000000000000000000e+00 9.496869599336546841e+00
8.000000000000000000e+00 6.045868405473245666e+00
8.000000000000000000e+00 6.034048742538598020e+00
8.000000000000000000e+00 6.028470340666644667e+00
8.000000000000000000e+00 6.026666906812774727e+00
8.000000000000000000e+00 6.022508136603625495e+00
8.000000000000000000e+00 6.016615533252122283e+00
8.000000000000000000e+00 6.014615195100703637e+00
8.000000000000000000e+00 6.008160594949910838e+00
8.000000000000000000e+00 6.006950983895069207e+00
8.000000000000000000e+00 6.004997804260232996e+00
8.000000000000000000e+00 6.001378793925378652e+00
8.000000000000000000e+00 5.997931004006316513e+00
8.000000000000000000e+00 5.977790222982326540e+00
8.000000000000000000e+00 5.975325714357041740e+00
9.000000000000000000e+00 2.399306899907085011e+01
9.000000000000000000e+00 2.324536452548731091e+01
9.000000000000000000e+00 2.269032878598428127e+01
9.000000000000000000e+00 2.232976995616797922e+01
9.000000000000000000e+00 2.221006366898711093e+01
9.000000000000000000e+00 2.213621675169864744e+01
9.000000000000000000e+00 2.200977563477549381e+01
9.000000000000000000e+00 2.179627267913412325e+01
9.000000000000000000e+00 2.156091392354930747e+01
9.000000000000000000e+00 2.150453653028072765e+01
9.000000000000000000e+00 2.130444013485029586e+01
9.000000000000000000e+00 2.127925979467756434e+01
9.000000000000000000e+00 2.127130054390825720e+01
9.000000000000000000e+00 2.109103651328205231e+01
9.000000000000000000e+00 2.102126365250206064e+01
9.000000000000000000e+00 2.099610423379264645e+01
9.000000000000000000e+00 2.097587183535138067e+01
9.000000000000000000e+00 2.084830102044055522e+01
9.000000000000000000e+00 2.082204263788873533e+01
9.000000000000000000e+00 2.072116086363573473e+01
9.000000000000000000e+00 2.069959408714047910e+01
9.000000000000000000e+00 2.067621962628744470e+01
9.000000000000000000e+00 2.061616723536109319e+01
9.000000000000000000e+00 2.061020415469857880e+01
9.000000000000000000e+00 2.052608043737344445e+01
9.000000000000000000e+00 2.050654965353070125e+01
9.000000000000000000e+00 2.050275690800175710e+01
9.000000000000000000e+00 2.044832945822918902e+01
9.000000000000000000e+00 2.042233212476816462e+01
9.000000000000000000e+00 2.039951611600698911e+01
9.000000000000000000e+00 2.037261745651612799e+01
9.000000000000000000e+00 2.029295982925847852e+01
9.000000000000000000e+00 2.027170075244928427e+01
9.000000000000000000e+00 2.026118577593692649e+01
9.000000000000000000e+00 2.024438710698073152e+01
9.000000000000000000e+00 2.024207037224990913e+01
9.000000000000000000e+00 2.016856607069254537e+01
9.000000000000000000e+00 2.016785620616155228e+01
9.000000000000000000e+00 2.014203579825904100e+01
9.000000000000000000e+00 2.011620560737759078e+01
9.000000000000000000e+00 2.008647909891315564e+01
9.000000000000000000e+00 2.005824235708267977e+01
9.000000000000000000e+00 2.005807623487205404e+01
9.000000000000000000e+00 1.996891164795408713e+01
9.000000000000000000e+00 1.996748914205698711e+01
9.000000000000000000e+00 1.994763789516172636e+01
9.000000000000000000e+00 1.991152075163484270e+01
9.000000000000000000e+00 1.988807065197668322e+01
9.000000000000000000e+00 1.984013355693423719e+01
9.000000000000000000e+00 1.983569470449634053e+01
9.000000000000000000e+00 1.982520564526003071e+01
9.000000000000000000e+00 1.977773950663483049e+01
9.000000000000000000e+00 1.976802906806567606e+01
9.000000000000000000e+00 1.972448739830853270e+01
9.000000000000000000e+00 1.966990708402771304e+01
9.000000000000000000e+00 1.965638405769498576e+01
9.000000000000000000e+00 1.963007440515885804e+01
9.000000000000000000e+00 1.962632473135004929e+01
9.000000000000000000e+00 1.958434238420573337e+01
9.000000000000000000e+00 1.955263389466968960e+01
9.000000000000000000e+00 1.953512902739992185e+01
9.000000000000000000e+00 1.951223264535773083e+01
9.000000000000000000e+00 1.946311270730751275e+01
9.000000000000000000e+00 1.942989198927672589e+01
9.000000000000000000e+00 1.940971190878568109e+01
9.000000000000000000e+00 1.934547424495184842e+01
9.000000000000000000e+00 1.933869194723033047e+01
9.000000000000000000e+00 1.926711404024640117e+01
9.000000000000000000e+00 1.925980082687080497e+01
9.000000000000000000e+00 1.919444602780966846e+01
9.000000000000000000e+00 1.919003241716221098e+01
9.000000000000000000e+00 1.917788149931072184e+01
9.000000000000000000e+00 1.916236528144859363e+01
9.000000000000000000e+00 1.911820385319010285e+01
9.000000000000000000e+00 1.907355788885371339e+01
9.000000000000000000e+00 1.906291819139835653e+01
9.000000000000000000e+00 1.903191697074812438e+01
9.000000000000000000e+00 1.901469406504003956e+01
9.000000000000000000e+00 1.895773684061842701e+01
9.000000000000000000e+00 1.895252844349139210e+01
9.000000000000000000e+00 1.893696512100464702e+01
9.000000000000000000e+00 1.890256548070820131e+01
9.000000000000000000e+00 1.886291500331448390e+01
9.000000000000000000e+00 1.886170090993024573e+01
9.000000000000000000e+00 1.882422931470102156e+01
9.000000000000000000e+00 1.880688265569008522e+01
9.000000000000000000e+00 1.878495223567394490e+01
9.000000000000000000e+00 1.877359143850744161e+01
9.000000000000000000e+00 1.875603637361081510e+01
9.000000000000000000e+00 1.874443237674432439e+01
9.000000000000000000e+00 1.869792862437206793e+01
9.000000000000000000e+00 1.866789814726529073e+01
9.000000000000000000e+00 1.865992900738213223e+01
9.000000000000000000e+00 1.863910624306507202e+01
9.000000000000000000e+00 1.862466777916556282e+01
9.000000000000000000e+00 1.860651473286998581e+01
9.000000000000000000e+00 1.858664655554487055e+01
9.000000000000000000e+00 1.856770447905566002e+01
9.000000000000000000e+00 1.856665215881941222e+01
9.000000000000000000e+00 1.856188220732536465e+01
9.000000000000000000e+00 1.853717728111277552e+01
9.000000000000000000e+00 1.850832195384937151e+01
9.000000000000000000e+00 1.847200848040872501e+01
9.000000000000000000e+00 1.846738374929491400e+01
9.000000000000000000e+00 1.846083356366493078e+01
9.000000000000000000e+00 1.842210121559300262e+01
9.000000000000000000e+00 1.840772618662787607e+01
9.000000000000000000e+00 1.839206458127472743e+01
9.000000000000000000e+00 1.837328318559378815e+01
9.000000000000000000e+00 1.836399926459714749e+01
9.000000000000000000e+00 1.834608902499804373e+01
9.000000000000000000e+00 1.834417845487093501e+01
9.000000000000000000e+00 1.831342287205484354e+01
9.000000000000000000e+00 1.830228325499873065e+01
9.000000000000000000e+00 1.828519481859052576e+01
9.000000000000000000e+00 1.827437365147468640e+01
9.000000000000000000e+00 1.826733074652559807e+01
9.000000000000000000e+00 1.826395956719871805e+01
9.000000000000000000e+00 1.825083059849729494e+01
9.000000000000000000e+00 1.823707243018519009e+01
9.000000000000000000e+00 1.820880603427630717e+01
9.000000000000000000e+00 1.820635383541466368e+01
9.000000000000000000e+00 1.819345291714377311e+01
9.000000000000000000e+00 1.816954511349073442e+01
9.000000000000000000e+00 1.815793258012725531e+01
9.000000000000000000e+00 1.812392762696343596e+01
9.000000000000000000e+00 1.810212116036559848e+01
9.000000000000000000e+00 1.810026268057499976e+01
9.000000000000000000e+00 1.809040404807027969e+01
9.000000000000000000e+00 1.807470439115142824e+01
9.000000000000000000e+00 1.807056390423452896e+01
9.000000000000000000e+00 1.806857748211660564e+01
9.000000000000000000e+00 1.802488220103173333e+01
9.000000000000000000e+00 1.801930987733495826e+01
9.000000000000000000e+00 1.799039230073503504e+01
9.000000000000000000e+00 1.796852458474949188e+01
9.000000000000000000e+00 1.796764163745266529e+01
9.000000000000000000e+00 1.794717403064422001e+01
9.000000000000000000e+00 1.790869129378182123e+01
9.000000000000000000e+00 1.789379658276184415e+01
9.000000000000000000e+00 1.789331521319847695e+01
9.000000000000000000e+00 1.786409669652266885e+01
9.000000000000000000e+00 1.784886551250635378e+01
9.000000000000000000e+00 1.784702027212057729e+01
9.000000000000000000e+00 1.782396377551777888e+01
9.000000000000000000e+00 1.782301143993583992e+01
9.000000000000000000e+00 1.780942589135732845e+01
9.000000000000000000e+00 1.780244866339964105e+01
9.000000000000000000e+00 1.777239186004709026e+01
9.000000000000000000e+00 1.774740632307328525e+01
9.000000000000000000e+00 1.773347849549493915e+01
9.000000000000000000e+00 1.772905443151956106e+01
9.000000000000000000e+00 1.771706067651847150e+01
9.000000000000000000e+00 1.770206821879569503e+01
9.000000000000000000e+00 1.767188291551891055e+01
9.000000000000000000e+00 1.765752211356963031e+01
9.000000000000000000e+00 1.765538788040731077e+01
9.000000000000000000e+00 1.764377448357047129e+01
9.000000000000000000e+00 1.762952959536696440e+01
9.000000000000000000e+00 1.762925200985301899e+01
9.000000000000000000e+00 1.759741424415319599e+01
9.000000000000000000e+00 1.758647704848095117e+01
9.000000000000000000e+00 1.756070429736000094e+01
9.000000000000000000e+00 1.755317936947819391e+01
9.000000000000000000e+00 1.753353001850892667e+01
9.000000000000000000e+00 1.753115082135199287e+01
9.000000000000000000e+00 1.751798768010012353e+01
9.000000000000000000e+00 1.751469025805495860e+01
9.000000000000000000e+00 1.749989899114380165e+01
9.000000000000000000e+00 1.746001706794012165e+01
9.000000000000000000e+00 1.745476716000985462e+01
9.000000000000000000e+00 1.744381857214883524e+01
9.000000000000000000e+00 1.742754452191031689e+01
9.000000000000000000e+00 1.740742076468412947e+01
9.000000000000000000e+00 1.738978475878718655e+01
9.000000000000000000e+00 1.738538940607801919e+01
9.000000000000000000e+00 1.736031659221837486e+01
9.000000000000000000e+00 1.734112902141557555e+01
9.000000000000000000e+00 1.732715492643459498e+01
9.000000000000000000e+00 1.731648219703405900e+01
9.000000000000000000e+00 1.729170350294704050e+01
9.000000000000000000e+00 1.729164393133084943e+01
9.000000000000000000e+00 1.728685527494493357e+01
9.000000000000000000e+00 1.723874631353729825e+01
9.000000000000000000e+00 1.723628233825607836e+01
9.000000000000000000e+00 1.723594997253772121e+01
9.000000000000000000e+00 1.722059153228475736e+01
9.000000000000000000e+00 1.720473003616275065e+01
9.000000000000000000e+00 1.720263586139989087e+01
9.000000000000000000e+00 1.716156268614604841e+01
9.000000000000000000e+00 1.713889126689575093e+01
9.000000000000000000e+00 1.713508924763623753e+01
9.000000000000000000e+00 1.713051596411653676e+01
9.000000000000000000e+00 1.711854390823559413e+01
9.000000000000000000e+00 1.708237892544799053e+01
9.000000000000000000e+00 1.706701503982547763e+01
9.000000000000000000e+00 1.705429721182646929e+01
9.000000000000000000e+00 1.705309519636133686e+01
9.000000000000000000e+00 1.700642129792272073e+01
9.000000000000000000e+00 1.700064065625113940e+01
9.000000000000000000e+00 1.699543056387686590e+01
9.000000000000000000e+00 1.695925696139473615e+01
9.000000000000000000e+00 1.695309002874239468e+01
9.000000000000000000e+00 1.691113255538116533e+01
9.000000000000000000e+00 1.690723730991165041e+01
9.000000000000000000e+00 1.689070887056629289e+01
9.000000000000000000e+00 1.688240047220932283e+01
9.000000000000000000e+00 1.687664567023463746e+01
9.000000000000000000e+00 1.686064929875213636e+01
9.000000000000000000e+00 1.682364331785661093e+01
9.000000000000000000e+00 1.681796831138094106e+01
9.000000000000000000e+00 1.681016722400048380e+01
9.000000000000000000e+00 1.678915710199162348e+01
9.000000000000000000e+00 1.677978105222449656e+01
9.000000000000000000e+00 1.676774387726990057e+01
9.000000000000000000e+00 1.674659701332389261e+01
9.000000000000000000e+00 1.674479354167238654e+01
9.000000000000000000e+00 1.672883201064301417e+01
9.000000000000000000e+00 1.670904115424744774e+01
9.000000000000000000e+00 1.668271853882023592e+01
9.000000000000000000e+00 1.667704681230912556e+01
9.000000000000000000e+00 1.665859554701369305e+01
9.000000000000000000e+00 1.664090456622127689e+01
9.000000000000000000e+00 1.664026638517414014e+01
9.000000000000000000e+00 1.663172744384202772e+01
9.000000000000000000e+00 1.659290650033994297e+01
9.000000000000000000e+00 1.659034521564511522e+01
9.000000000000000000e+00 1.658712597617560647e+01
9.000000000000000000e+00 1.654598259349181433e+01
9.000000000000000000e+00 1.654063525348835384e+01
9.000000000000000000e+00 1.653994132317817289e+01
9.000000000000000000e+00 1.650181493810367783e+01
9.000000000000000000e+00 1.648962830902487653e+01
9.000000000000000000e+00 1.648035391474387268e+01
9.000000000000000000e+00 1.647828123799931888e+01
9.000000000000000000e+00 1.645153251073845979e+01
9.000000000000000000e+00 1.644138940312022612e+01
9.000000000000000000e+00 1.641753477920696724e+01
9.000000000000000000e+00 1.641338042054913871e+01
9.000000000000000000e+00 1.639434417627336416e+01
9.000000000000000000e+00 1.638235738484079107e+01
9.000000000000000000e+00 1.637165129503557992e+01
9.000000000000000000e+00 1.635634983085666505e+01
9.000000000000000000e+00 1.635339751991472212e+01
9.000000000000000000e+00 1.634236774365722766e+01
9.000000000000000000e+00 1.632597090738057588e+01
9.000000000000000000e+00 1.630528760689412593e+01
9.000000000000000000e+00 1.630074807063791198e+01
9.000000000000000000e+00 1.627897481991334772e+01
9.000000000000000000e+00 1.627598781256318006e+01
9.000000000000000000e+00 1.625268038861371167e+01
9.000000000000000000e+00 1.624241424732239381e+01
9.000000000000000000e+00 1.621749887355101194e+01
9.000000000000000000e+00 1.621111340329482786e+01
9.000000000000000000e+00 1.619895519210725254e+01
9.000000000000000000e+00 1.619719772677610337e+01
9.000000000000000000e+00 1.617526872537838756e+01
9.000000000000000000e+00 1.617141113432388622e+01
9.000000000000000000e+00 1.615943083359777077e+01
9.000000000000000000e+00 1.614985889343143199e+01
9.000000000000000000e+00 1.614166852069591229e+01
9.000000000000000000e+00 1.613635151225023279e+01
9.000000000000000000e+00 1.611913787550622956e+01
9.000000000000000000e+00 1.610208740079018241e+01
9.000000000000000000e+00 1.608500004179742859e+01
9.000000000000000000e+00 1.606482704559691399e+01
9.000000000000000000e+00 1.605911118846421104e+01
9.000000000000000000e+00 1.605855967083058999e+01
9.000000000000000000e+00 1.602794553502078401e+01
9.000000000000000000e+00 1.602625449469523033e+01
9.000000000000000000e+00 1.602286317841265273e+01
9.000000000000000000e+00 1.599829654658516276e+01
9.000000000000000000e+00 1.599137352176256499e+01
9.000000000000000000e+00 1.596104131748349708e+01
9.000000000000000000e+00 1.595742974912802481e+01
9.000000000000000000e+00 1.595425461974914683e+01
9.000000000000000000e+00 1.593965371699275124e+01
9.000000000000000000e+00 1.593078428658104428e+01
9.000000000000000000e+00 1.592830143963434963e+01
9.000000000000000000e+00 1.590490633355763705e+01
9.000000000000000000e+00 1.588992934341883156e+01
9.000000000000000000e+00 1.587650583541345206e+01
9.000000000000000000e+00 1.587346139665277711e+01
9.000000000000000000e+00 1.586473864694651148e+01
9.000000000000000000e+00 1.583962427088997238e+01
9.000000000000000000e+00 1.582575459606373158e+01
9.000000000000000000e+00 1.582515210314133824e+01
9.000000000000000000e+00 1.579424091711599054e+01
9.000000000000000000e+00 1.579207106761886692e+01
9.000000000000000000e+00 1.577231747760962222e+01
9.000000000000000000e+00 1.577075688507897944e+01
9.000000000000000000e+00 1.576864475882388383e+01
9.000000000000000000e+00 1.576063900366776949e+01
9.000000000000000000e+00 1.573429813384909259e+01
9.000000000000000000e+00 1.572745117547704830e+01
9.000000000000000000e+00 1.570742468169889783e+01
9.000000000000000000e+00 1.570554171373386332e+01
9.000000000000000000e+00 1.569527306552387813e+01
9.000000000000000000e+00 1.568546902083723005e+01
9.000000000000000000e+00 1.568453415536398410e+01
9.000000000000000000e+00 1.567650253179563968e+01
9.000000000000000000e+00 1.564877168887524839e+01
9.000000000000000000e+00 1.563325825585229012e+01
9.000000000000000000e+00 1.561520488091370851e+01
9.000000000000000000e+00 1.561289187858245064e+01
9.000000000000000000e+00 1.560053129448762377e+01
9.000000000000000000e+00 1.557051723820561584e+01
9.000000000000000000e+00 1.555895812539292677e+01
9.000000000000000000e+00 1.555368829134355302e+01
9.000000000000000000e+00 1.554484987980394628e+01
9.000000000000000000e+00 1.554178220953490275e+01
9.000000000000000000e+00 1.552897611871934913e+01
9.000000000000000000e+00 1.552362842272692767e+01
9.000000000000000000e+00 1.550659655368358081e+01
9.000000000000000000e+00 1.549798028821300910e+01
9.000000000000000000e+00 1.548356225517698803e+01
9.000000000000000000e+00 1.547192121478305538e+01
9.000000000000000000e+00 1.545925760507667235e+01
9.000000000000000000e+00 1.544136171782927569e+01
9.000000000000000000e+00 1.543955298274110710e+01
9.000000000000000000e+00 1.542979134876499536e+01
9.000000000000000000e+00 1.541142319891949164e+01
9.000000000000000000e+00 1.540011403261268619e+01
9.000000000000000000e+00 1.539569634919066843e+01
9.000000000000000000e+00 1.538840953529892808e+01
9.000000000000000000e+00 1.536941384743427896e+01
9.000000000000000000e+00 1.534869463046856097e+01
9.000000000000000000e+00 1.533620392823234369e+01
9.000000000000000000e+00 1.533092985316902102e+01
9.000000000000000000e+00 1.532668612689608523e+01
9.000000000000000000e+00 1.532586889794879781e+01
9.000000000000000000e+00 1.528615064832444581e+01
9.000000000000000000e+00 1.528176037386199404e+01
9.000000000000000000e+00 1.527589474776472223e+01
9.000000000000000000e+00 1.527440761814064629e+01
9.000000000000000000e+00 1.526079535786964847e+01
9.000000000000000000e+00 1.524070411019133253e+01
9.000000000000000000e+00 1.521945197506615344e+01
9.000000000000000000e+00 1.521614046714091373e+01
9.000000000000000000e+00 1.519267432104058635e+01
9.000000000000000000e+00 1.519213326684242205e+01
9.000000000000000000e+00 1.518660020532114174e+01
9.000000000000000000e+00 1.517902838965498979e+01
9.000000000000000000e+00 1.516094600574231954e+01
9.000000000000000000e+00 1.514792493121192862e+01
9.000000000000000000e+00 1.512621568155526575e+01
9.000000000000000000e+00 1.510234031020707413e+01
9.000000000000000000e+00 1.510091999956756048e+01
9.000000000000000000e+00 1.507915331503050282e+01
9.000000000000000000e+00 1.506758775877068679e+01
9.000000000000000000e+00 1.506062152943348664e+01
9.000000000000000000e+00 1.505820348749384863e+01
9.000000000000000000e+00 1.505523530651929320e+01
9.000000000000000000e+00 1.504386620011358211e+01
9.000000000000000000e+00 1.502370219743018076e+01
9.000000000000000000e+00 1.501302040437386154e+01
9.000000000000000000e+00 1.499597547962202349e+01
9.000000000000000000e+00 1.499395413886315964e+01
9.000000000000000000e+00 1.498334187951965291e+01
9.000000000000000000e+00 1.497122816873285700e+01
9.000000000000000000e+00 1.496339376362612938e+01
9.000000000000000000e+00 1.494722537144889607e+01
9.000000000000000000e+00 1.494099780737566263e+01
9.000000000000000000e+00 1.492641602191020844e+01
9.000000000000000000e+00 1.490914799777045374e+01
9.000000000000000000e+00 1.489127965476547821e+01
9.000000000000000000e+00 1.488827191508824122e+01
9.000000000000000000e+00 1.487361582010014338e+01
9.000000000000000000e+00 1.485102383864066944e+01
9.000000000000000000e+00 1.482841245819894205e+01
9.000000000000000000e+00 1.482833110349068129e+01
9.000000000000000000e+00 1.482518298221117448e+01
9.000000000000000000e+00 1.478720414364995861e+01
9.000000000000000000e+00 1.478615472110942974e+01
9.000000000000000000e+00 1.477224206026115638e+01
9.000000000000000000e+00 1.476677587506969047e+01
9.000000000000000000e+00 1.475741299454370825e+01
9.000000000000000000e+00 1.473356766054287803e+01
9.000000000000000000e+00 1.471560283773350974e+01
9.000000000000000000e+00 1.469581222016216948e+01
9.000000000000000000e+00 1.469402745664244314e+01
9.000000000000000000e+00 1.469259981874918708e+01
9.000000000000000000e+00 1.467573061394100797e+01
9.000000000000000000e+00 1.465478144335699184e+01
9.000000000000000000e+00 1.465147227241874361e+01
9.000000000000000000e+00 1.462380634199458029e+01
9.000000000000000000e+00 1.461598347755954741e+01
9.000000000000000000e+00 1.460595138078173250e+01
9.000000000000000000e+00 1.459839955862218730e+01
9.000000000000000000e+00 1.459248609861350587e+01
9.000000000000000000e+00 1.456981062219450607e+01
9.000000000000000000e+00 1.455642037321201165e+01
9.000000000000000000e+00 1.455058845839611159e+01
9.000000000000000000e+00 1.453535637304784700e+01
9.000000000000000000e+00 1.453313197071565810e+01
9.000000000000000000e+00 1.450972243489337465e+01
9.000000000000000000e+00 1.450730711891130476e+01
9.000000000000000000e+00 1.448512365087931819e+01
9.000000000000000000e+00 1.447853344432823519e+01
9.000000000000000000e+00 1.447193238237943191e+01
9.000000000000000000e+00 1.446744974214956692e+01
9.000000000000000000e+00 1.444918555855195130e+01
9.000000000000000000e+00 1.443687188136886412e+01
9.000000000000000000e+00 1.442278489589995694e+01
9.000000000000000000e+00 1.440690612049770714e+01
9.000000000000000000e+00 1.438980316049566532e+01
9.000000000000000000e+00 1.438852667614275660e+01
9.000000000000000000e+00 1.437311496972895419e+01
9.000000000000000000e+00 1.435005906388430930e+01
9.000000000000000000e+00 1.434622747162349476e+01
9.000000000000000000e+00 1.433820674128353367e+01
9.000000000000000000e+00 1.430294232722534709e+01
9.000000000000000000e+00 1.429573849899226801e+01
9.000000000000000000e+00 1.428463336635017278e+01
9.000000000000000000e+00 1.426456357093716321e+01
9.000000000000000000e+00 1.426277346113670319e+01
9.000000000000000000e+00 1.424655851817710150e+01
9.000000000000000000e+00 1.422430098181036584e+01
9.000000000000000000e+00 1.422324525957397690e+01
9.000000000000000000e+00 1.420074225013098790e+01
9.000000000000000000e+00 1.419709134621215796e+01
9.000000000000000000e+00 1.419654340253013558e+01
9.000000000000000000e+00 1.415795181120260793e+01
9.000000000000000000e+00 1.414980401270218202e+01
9.000000000000000000e+00 1.414315479504285200e+01
9.000000000000000000e+00 1.412460211108638575e+01
9.000000000000000000e+00 1.411044326308526209e+01
9.000000000000000000e+00 1.409983075152747567e+01
9.000000000000000000e+00 1.409481559701363196e+01
9.000000000000000000e+00 1.407063969529680847e+01
9.000000000000000000e+00 1.406497089684902235e+01
9.000000000000000000e+00 1.405432601997476283e+01
9.000000000000000000e+00 1.404138507370394429e+01
9.000000000000000000e+00 1.400795437656992171e+01
9.000000000000000000e+00 1.400720199760693596e+01
9.000000000000000000e+00 1.399656812510841242e+01
9.000000000000000000e+00 1.396999866361978171e+01
9.000000000000000000e+00 1.394931705748802742e+01
9.000000000000000000e+00 1.394776581758294753e+01
9.000000000000000000e+00 1.392304571781689226e+01
9.000000000000000000e+00 1.391934330703354306e+01
9.000000000000000000e+00 1.391065414284898871e+01
9.000000000000000000e+00 1.389624675148525590e+01
9.000000000000000000e+00 1.388244503416125220e+01
9.000000000000000000e+00 1.384479954242020305e+01
9.000000000000000000e+00 1.384453348341366130e+01
9.000000000000000000e+00 1.382995992581851752e+01
9.000000000000000000e+00 1.382184992821962233e+01
9.000000000000000000e+00 1.381073485935300127e+01
9.000000000000000000e+00 1.380084752302421869e+01
9.000000000000000000e+00 1.379902733978388518e+01
9.000000000000000000e+00 1.378437041919300299e+01
9.000000000000000000e+00 1.375027141668079267e+01
9.000000000000000000e+00 1.374199733248602584e+01
9.000000000000000000e+00 1.373619452000719754e+01
9.000000000000000000e+00 1.372732669142594020e+01
9.000000000000000000e+00 1.369502053599308233e+01
9.000000000000000000e+00 1.366758457397705229e+01
9.000000000000000000e+00 1.366444096523372487e+01
9.000000000000000000e+00 1.365434889106693994e+01
9.000000000000000000e+00 1.361182177026991624e+01
9.000000000000000000e+00 1.359685850724106970e+01
9.000000000000000000e+00 1.357619378546083411e+01
9.000000000000000000e+00 1.356956810775280253e+01
9.000000000000000000e+00 1.356596237202896305e+01
9.000000000000000000e+00 1.354815883038534174e+01
9.000000000000000000e+00 1.352759182239200086e+01
9.000000000000000000e+00 1.352066000186516348e+01
9.000000000000000000e+00 1.351993083721773381e+01
9.000000000000000000e+00 1.349111109947739884e+01
9.000000000000000000e+00 1.347277491755800582e+01
9.000000000000000000e+00 1.343812487470881933e+01
9.000000000000000000e+00 1.341319375176323092e+01
9.000000000000000000e+00 1.341223680319247968e+01
9.000000000000000000e+00 1.339951783405473584e+01
9.000000000000000000e+00 1.338791653967839501e+01
9.000000000000000000e+00 1.338761907899783488e+01
9.000000000000000000e+00 1.336883295859439613e+01
9.000000000000000000e+00 1.335795626891648524e+01
9.000000000000000000e+00 1.330617913469551006e+01
9.000000000000000000e+00 1.330363079173397090e+01
9.000000000000000000e+00 1.326802729766879629e+01
9.000000000000000000e+00 1.326332989315576860e+01
9.000000000000000000e+00 1.324361155644992039e+01
9.000000000000000000e+00 1.323324281063794494e+01
9.000000000000000000e+00 1.318868240357335786e+01
9.000000000000000000e+00 1.318564048932590183e+01
9.000000000000000000e+00 1.315923295138235538e+01
9.000000000000000000e+00 1.315553677174453107e+01
9.000000000000000000e+00 1.313099059207777763e+01
9.000000000000000000e+00 1.311862392337288519e+01
9.000000000000000000e+00 1.310089356203042144e+01
9.000000000000000000e+00 1.307354785435916966e+01
9.000000000000000000e+00 1.306274940637299586e+01
9.000000000000000000e+00 1.304361243009255311e+01
9.000000000000000000e+00 1.301115570601245963e+01
9.000000000000000000e+00 1.300235370189431627e+01
9.000000000000000000e+00 1.298646764174726087e+01
9.000000000000000000e+00 1.296607077294863686e+01
9.000000000000000000e+00 1.295088739390357269e+01
9.000000000000000000e+00 1.291138248536151778e+01
9.000000000000000000e+00 1.290003373473007464e+01
9.000000000000000000e+00 1.289041167077889227e+01
9.000000000000000000e+00 1.287095039725157442e+01
9.000000000000000000e+00 1.284612567779630510e+01
9.000000000000000000e+00 1.282998880878400527e+01
9.000000000000000000e+00 1.281989857353484652e+01
9.000000000000000000e+00 1.281542119121393419e+01
9.000000000000000000e+00 1.278472572756105485e+01
9.000000000000000000e+00 1.277578795755791496e+01
9.000000000000000000e+00 1.274346679708731500e+01
9.000000000000000000e+00 1.268873216501669177e+01
9.000000000000000000e+00 1.268375722025281682e+01
9.000000000000000000e+00 1.267951198302905880e+01
9.000000000000000000e+00 1.262959784526205276e+01
9.000000000000000000e+00 1.262094177338864931e+01
9.000000000000000000e+00 1.259152945203510399e+01
9.000000000000000000e+00 1.257815927976267112e+01
9.000000000000000000e+00 1.254729443697701541e+01
9.000000000000000000e+00 1.252981081281157927e+01
9.000000000000000000e+00 1.249455103238351050e+01
9.000000000000000000e+00 1.245588212685324514e+01
9.000000000000000000e+00 1.242781422980944583e+01
9.000000000000000000e+00 1.242418030152961528e+01
9.000000000000000000e+00 1.240168075002450543e+01
9.000000000000000000e+00 1.235699667375665456e+01
9.000000000000000000e+00 1.232738249580564727e+01
9.000000000000000000e+00 1.232397138856559771e+01
9.000000000000000000e+00 1.231777662460666711e+01
9.000000000000000000e+00 1.227513028834159492e+01
9.000000000000000000e+00 1.225482424991040986e+01
9.000000000000000000e+00 1.225230645107700411e+01
9.000000000000000000e+00 1.221465803114565674e+01
9.000000000000000000e+00 1.213665457535403469e+01
9.000000000000000000e+00 1.213615120032458350e+01
9.000000000000000000e+00 1.211382732220303637e+01
9.000000000000000000e+00 1.209896012744981242e+01
9.000000000000000000e+00 1.206143409342291051e+01
9.000000000000000000e+00 1.205374897164547399e+01
9.000000000000000000e+00 1.202252952233930650e+01
9.000000000000000000e+00 1.199154430612093947e+01
9.000000000000000000e+00 1.194461353437688622e+01
9.000000000000000000e+00 1.191761212525100433e+01
9.000000000000000000e+00 1.191191075100713093e+01
9.000000000000000000e+00 1.188247114583112740e+01
9.000000000000000000e+00 1.186874184027984036e+01
9.000000000000000000e+00 1.185251542329816132e+01
9.000000000000000000e+00 1.183768508207492687e+01
9.000000000000000000e+00 1.180320800595207942e+01
9.000000000000000000e+00 1.177829656565171135e+01
9.000000000000000000e+00 1.177707541789595602e+01
9.000000000000000000e+00 1.175967255440057890e+01
9.000000000000000000e+00 1.167709845898535370e+01
9.000000000000000000e+00 1.167087276310076049e+01
9.000000000000000000e+00 1.164160799104450383e+01
9.000000000000000000e+00 1.163139704557792875e+01
9.000000000000000000e+00 1.162104619966159014e+01
9.000000000000000000e+00 1.160903299607982753e+01
9.000000000000000000e+00 1.156652641596303610e+01
9.000000000000000000e+00 1.156427097795916303e+01
9.000000000000000000e+00 1.154970606969743585e+01
9.000000000000000000e+00 1.150402287438142146e+01
9.000000000000000000e+00 1.147439268802198420e+01
9.000000000000000000e+00 1.146774293513887066e+01
9.000000000000000000e+00 1.140441052872350092e+01
9.000000000000000000e+00 1.138946648597891453e+01
9.000000000000000000e+00 1.135970306836416910e+01
9.000000000000000000e+00 1.129112879986671025e+01
9.000000000000000000e+00 1.127114891633825877e+01
9.000000000000000000e+00 1.125855106465783884e+01
9.000000000000000000e+00 1.118394259535522650e+01
9.000000000000000000e+00 1.117721389295513390e+01
9.000000000000000000e+00 1.115970148267794215e+01
9.000000000000000000e+00 1.114539647758698138e+01
9.000000000000000000e+00 1.109665115029012306e+01
9.000000000000000000e+00 1.109430694150320207e+01
9.000000000000000000e+00 1.104189253275672833e+01
9.000000000000000000e+00 1.104166866918440348e+01
9.000000000000000000e+00 1.102702472621701801e+01
9.000000000000000000e+00 1.097808234275840000e+01
9.000000000000000000e+00 1.096375861464027146e+01
9.000000000000000000e+00 1.094698199152009543e+01
9.000000000000000000e+00 1.092527898510389939e+01
9.000000000000000000e+00 1.087874413187497780e+01
9.000000000000000000e+00 1.087268937651763423e+01
9.000000000000000000e+00 1.085404091442556229e+01
9.000000000000000000e+00 1.081178967772347477e+01
9.000000000000000000e+00 1.081136659938655953e+01
9.000000000000000000e+00 1.080380474562505810e+01
9.000000000000000000e+00 1.075574005674187816e+01
9.000000000000000000e+00 1.071614952800950249e+01
9.000000000000000000e+00 1.069221292057972938e+01
9.000000000000000000e+00 1.068280083676716963e+01
9.000000000000000000e+00 1.064781372408271309e+01
9.000000000000000000e+00 1.062140091686981336e+01
9.000000000000000000e+00 1.060919251240098404e+01
9.000000000000000000e+00 1.057584982661075834e+01
9.000000000000000000e+00 1.052157199380700980e+01
9.000000000000000000e+00 1.049954192142900311e+01
9.000000000000000000e+00 1.046813729622660993e+01
9.000000000000000000e+00 1.046343591590713906e+01
9.000000000000000000e+00 1.043299082939619282e+01
9.000000000000000000e+00 1.041532715387684682e+01
9.000000000000000000e+00 1.041137980857605605e+01
9.000000000000000000e+00 1.037601459094812206e+01
9.000000000000000000e+00 1.036830080272681620e+01
9.000000000000000000e+00 1.036228191037179691e+01
9.000000000000000000e+00 1.034749317058412998e+01
9.000000000000000000e+00 1.029629660984429940e+01
9.000000000000000000e+00 1.022952392465062665e+01
9.000000000000000000e+00 1.019389240482467329e+01
9.000000000000000000e+00 1.017889506792577414e+01
9.000000000000000000e+00 1.013880075771730027e+01
9.000000000000000000e+00 1.013305180165588482e+01
9.000000000000000000e+00 1.008182868349183892e+01
9.000000000000000000e+00 1.003310837692563240e+01
9.000000000000000000e+00 1.001818351858697831e+01
9.000000000000000000e+00 9.981541989960357242e+00
9.000000000000000000e+00 9.955422653386643006e+00
9.000000000000000000e+00 9.955406315121537730e+00
9.000000000000000000e+00 9.918952388063784653e+00
9.000000000000000000e+00 9.889383777293206279e+00
9.000000000000000000e+00 9.842059949719788037e+00
9.000000000000000000e+00 9.799429184859514308e+00
9.000000000000000000e+00 9.775516432764568719e+00
9.000000000000000000e+00 9.751054142521333290e+00
9.000000000000000000e+00 9.732300760318105759e+00
9.000000000000000000e+00 9.711998498982209682e+00
9.000000000000000000e+00 9.679445671424170783e+00
9.000000000000000000e+00 9.638706598128905512e+00
9.000000000000000000e+00 9.633906042883973342e+00
9.000000000000000000e+00 9.582543992749686268e+00
9.000000000000000000e+00 9.565449321501274582e+00
9.000000000000000000e+00 9.513416621518514305e+00
9.000000000000000000e+00 9.490550601369694306e+00
9.000000000000000000e+00 9.423850241377561332e+00
9.000000000000000000e+00 6.038097848370932219e+00
9.000000000000000000e+00 6.026642882844233107e+00
9.000000000000000000e+00 6.023761247134686414e+00
9.000000000000000000e+00 6.020867264882658887e+00
9.000000000000000000e+00 6.017298249854274417e+00
9.000000000000000000e+00 6.013243876019963352e+00
9.000000000000000000e+00 6.013110160882830790e+00
9.000000000000000000e+00 6.009699944319701892e+00
9.000000000000000000e+00 6.009598987150020832e+00
9.000000000000000000e+00 6.005934759769850473e+00
9.000000000000000000e+00 6.002338213878662287e+00
9.000000000000000000e+00 5.987661637576114693e+00
9.000000000000000000e+00 5.972823486804272441e+00
9.000000000000000000e+00 5.970727831072042413e+00
1.000000000000000000e+01 2.386598755575046837e+01
1.000000000000000000e+01 2.348296658240174750e+01
1.000000000000000000e+01 2.262380269920839027e+01
1.000000000000000000e+01 2.238371983282778288e+01
1.000000000000000000e+01 2.231581909163131883e+01
1.000000000000000000e+01 2.209187892119246754e+01
1.000000000000000000e+01 2.186563034317610743e+01
1.000000000000000000e+01 2.177397161755491695e+01
1.000000000000000000e+01 2.165227651968748646e+01
1.000000000000000000e+01 2.157590402903584703e+01
1.000000000000000000e+01 2.139091992308906498e+01
1.000000000000000000e+01 2.134407803677844129e+01
1.000000000000000000e+01 2.118824895472635106e+01
1.000000000000000000e+01 2.109593288264383304e+01
1.000000000000000000e+01 2.103630769595218197e+01
1.000000000000000000e+01 2.099296329218130452e+01
1.000000000000000000e+01 2.093328500576509654e+01
1.000000000000000000e+01 2.084371459098786517e+01
1.000000000000000000e+01 2.081176977043838505e+01
1.000000000000000000e+01 2.078451501553127301e+01
1.000000000000000000e+01 2.071431416414015914e+01
1.000000000000000000e+01 2.067026121912906689e+01
1.000000000000000000e+01 2.061274066438328845e+01
1.000000000000000000e+01 2.057757259329665089e+01
1.000000000000000000e+01 2.054785334491508308e+01
1.000000000000000000e+01 2.052514474499079000e+01
1.000000000000000000e+01 2.046881876305429770e+01
1.000000000000000000e+01 2.044079686431869192e+01
1.000000000000000000e+01 2.040275313230656096e+01
1.000000000000000000e+01 2.038336811923904435e+01
1.000000000000000000e+01 2.034329731950736075e+01
1.000000000000000000e+01 2.030465776317848992e+01
1.000000000000000000e+01 2.025461471141599290e+01
1.000000000000000000e+01 2.021566025229198615e+01
1.000000000000000000e+01 2.019390344411634075e+01
1.000000000000000000e+01 2.016509878862345317e+01
1.000000000000000000e+01 2.014197349715938756e+01
1.000000000000000000e+01 2.010235998217374487e+01
1.000000000000000000e+01 2.009812945253570149e+01
1.000000000000000000e+01 2.008295195249671750e+01
1.000000000000000000e+01 2.002737761488986834e+01
1.000000000000000000e+01 2.001198149614528532e+01
1.000000000000000000e+01 1.998704861456565851e+01
1.000000000000000000e+01 1.996108967656735800e+01
1.000000000000000000e+01 1.992748593011818414e+01
1.000000000000000000e+01 1.990565839927330671e+01
1.000000000000000000e+01 1.986580970313369576e+01
1.000000000000000000e+01 1.983925260076851771e+01
1.000000000000000000e+01 1.981913466169567783e+01
1.000000000000000000e+01 1.978527040446754981e+01
1.000000000000000000e+01 1.975743444052316633e+01
1.000000000000000000e+01 1.972516243989018747e+01
1.000000000000000000e+01 1.970333203112197396e+01
1.000000000000000000e+01 1.969148589091983936e+01
1.000000000000000000e+01 1.965537244123849447e+01
1.000000000000000000e+01 1.964215738203993311e+01
1.000000000000000000e+01 1.962008221486863135e+01
1.000000000000000000e+01 1.959891171893780282e+01
1.000000000000000000e+01 1.957718604380356808e+01
1.000000000000000000e+01 1.955881113855023656e+01
1.000000000000000000e+01 1.952331563683768323e+01
1.000000000000000000e+01 1.948621169088362137e+01
1.000000000000000000e+01 1.946037151650011410e+01
1.000000000000000000e+01 1.943582835170731826e+01
1.000000000000000000e+01 1.941628542288126269e+01
1.000000000000000000e+01 1.936735646412556733e+01
1.000000000000000000e+01 1.934830217217534809e+01
1.000000000000000000e+01 1.930474284884918745e+01
1.000000000000000000e+01 1.929036861994874741e+01
1.000000000000000000e+01 1.924870502310820797e+01
1.000000000000000000e+01 1.921590356201097194e+01
1.000000000000000000e+01 1.920164673075712614e+01
1.000000000000000000e+01 1.916550053082450589e+01
1.000000000000000000e+01 1.915395350706776156e+01
1.000000000000000000e+01 1.911091479515720692e+01
1.000000000000000000e+01 1.905044556334310357e+01
1.000000000000000000e+01 1.902468412765632522e+01
1.000000000000000000e+01 1.898847859488225964e+01
1.000000000000000000e+01 1.895924932398227725e+01
1.000000000000000000e+01 1.894470323011591617e+01
1.000000000000000000e+01 1.891259077393797128e+01
1.000000000000000000e+01 1.890263655356078232e+01
1.000000000000000000e+01 1.887785226057730625e+01
1.000000000000000000e+01 1.884795314760341967e+01
1.000000000000000000e+01 1.880772368111850668e+01
1.000000000000000000e+01 1.879496604122536141e+01
1.000000000000000000e+01 1.877332737304232069e+01
1.000000000000000000e+01 1.873294065176119005e+01
1.000000000000000000e+01 1.872204836301923336e+01
1.000000000000000000e+01 1.868901681894572420e+01
1.000000000000000000e+01 1.867401494102681170e+01
1.000000000000000000e+01 1.866252430351722680e+01
1.000000000000000000e+01 1.863608799819050788e+01
1.000000000000000000e+01 1.862550202257707355e+01
1.000000000000000000e+01 1.860703985431186069e+01
1.000000000000000000e+01 1.858827865333997664e+01
1.000000000000000000e+01 1.857151911427518343e+01
1.000000000000000000e+01 1.853188032999706181e+01
1.000000000000000000e+01 1.851767565895541523e+01
1.000000000000000000e+01 1.850185975479223899e+01
1.000000000000000000e+01 1.848201637405013997e+01
1.000000000000000000e+01 1.845781063207555661e+01
1.000000000000000000e+01 1.844528150877362549e+01
1.000000000000000000e+01 1.843553791626492000e+01
1.000000000000000000e+01 1.841842697670776374e+01
1.000000000000000000e+01 1.839510089237162660e+01
1.000000000000000000e+01 1.838079823079798913e+01
1.000000000000000000e+01 1.836764677792844935e+01
1.000000000000000000e+01 1.835942928170589283e+01
1.000000000000000000e+01 1.833792770198325783e+01
1.000000000000000000e+01 1.832610071774865546e+01
1.000000000000000000e+01 1.830190235501327578e+01
1.000000000000000000e+01 1.828171728568059962e+01
1.000000000000000000e+01 1.827556835665374635e+01
1.000000000000000000e+01 1.825846035005771384e+01
1.000000000000000000e+01 1.823298882674217225e+01
1.000000000000000000e+01 1.822329928747169348e+01
1.000000000000000000e+01 1.820899825248685744e+01
1.000000000000000000e+01 1.818687406254677441e+01
1.000000000000000000e+01 1.817902682526225533e+01
1.000000000000000000e+01 1.816064813552050339e+01
1.000000000000000000e+01 1.814915919079277984e+01
1.000000000000000000e+01 1.812061723594738538e+01
1.000000000000000000e+01 1.810739797092238490e+01
1.000000000000000000e+01 1.809969795882172150e+01
1.000000000000000000e+01 1.808163229803876249e+01
1.000000000000000000e+01 1.806523685100547283e+01
1.000000000000000000e+01 1.805734753891315592e+01
1.000000000000000000e+01 1.802986317626431401e+01
1.000000000000000000e+01 1.802590817711934434e+01
1.000000000000000000e+01 1.801048140041494250e+01
1.000000000000000000e+01 1.799422972039872093e+01
1.000000000000000000e+01 1.798156187955110852e+01
1.000000000000000000e+01 1.796805875695706334e+01
1.000000000000000000e+01 1.794860235382211400e+01
1.000000000000000000e+01 1.793279134425134558e+01
1.000000000000000000e+01 1.791847522491262268e+01
1.000000000000000000e+01 1.790790525339136252e+01
1.000000000000000000e+01 1.789264584211149511e+01
1.000000000000000000e+01 1.787879696911801730e+01
1.000000000000000000e+01 1.786231853209855558e+01
1.000000000000000000e+01 1.785247430308605132e+01
1.000000000000000000e+01 1.782924824291457355e+01
1.000000000000000000e+01 1.782380008233548452e+01
1.000000000000000000e+01 1.779981504904611000e+01
1.000000000000000000e+01 1.778666255198010759e+01
1.000000000000000000e+01 1.776764739067380816e+01
1.000000000000000000e+01 1.775587177570816166e+01
1.000000000000000000e+01 1.774409043399795749e+01
1.000000000000000000e+01 1.773225071064926084e+01
1.000000000000000000e+01 1.771411992511361433e+01
1.000000000000000000e+01 1.770472521018462686e+01
1.000000000000000000e+01 1.768579251674306008e+01
1.000000000000000000e+01 1.767741389439911615e+01
1.000000000000000000e+01 1.764826667744982558e+01
1.000000000000000000e+01 1.763361040284155479e+01
1.000000000000000000e+01 1.762750459584291107e+01
1.000000000000000000e+01 1.761538326028383850e+01
1.000000000000000000e+01 1.760730956667089941e+01
1.000000000000000000e+01 1.759387672043921214e+01
1.000000000000000000e+01 1.758850696896008259e+01
1.000000000000000000e+01 1.757803401058784942e+01
1.000000000000000000e+01 1.755616463978508435e+01
1.000000000000000000e+01 1.753518224177352280e+01
1.000000000000000000e+01 1.752503421670413886e+01
1.000000000000000000e+01 1.751207199510439594e+01
1.000000000000000000e+01 1.750446589626402272e+01
1.000000000000000000e+01 1.749568904530227087e+01
1.000000000000000000e+01 1.748419226257878023e+01
1.000000000000000000e+01 1.745753823780595937e+01
1.000000000000000000e+01 1.744130313143932298e+01
1.000000000000000000e+01 1.741384190007599742e+01
1.000000000000000000e+01 1.740576284954348196e+01
1.000000000000000000e+01 1.739011594694562746e+01
1.000000000000000000e+01 1.738339637579255736e+01
1.000000000000000000e+01 1.736886982396517709e+01
1.000000000000000000e+01 1.735295719699155370e+01
1.000000000000000000e+01 1.734301225314662176e+01
1.000000000000000000e+01 1.733178796774562613e+01
1.000000000000000000e+01 1.732239973578907311e+01
1.000000000000000000e+01 1.728451028563804925e+01
1.000000000000000000e+01 1.727425597925921252e+01
1.000000000000000000e+01 1.726365883402322154e+01
1.000000000000000000e+01 1.724633818225191106e+01
1.000000000000000000e+01 1.722866566583906334e+01
1.000000000000000000e+01 1.721726232174518145e+01
1.000000000000000000e+01 1.719698247746095277e+01
1.000000000000000000e+01 1.719066660086402720e+01
1.000000000000000000e+01 1.717150944934469337e+01
1.000000000000000000e+01 1.715826757785227485e+01
1.000000000000000000e+01 1.714950758496769367e+01
1.000000000000000000e+01 1.713178256813107581e+01
1.000000000000000000e+01 1.711554892398163474e+01
1.000000000000000000e+01 1.709408655354726392e+01
1.000000000000000000e+01 1.707965266560023565e+01
1.000000000000000000e+01 1.706602468225214153e+01
1.000000000000000000e+01 1.704271114418359900e+01
1.000000000000000000e+01 1.702715231257125339e+01
1.000000000000000000e+01 1.701875188564973129e+01
1.000000000000000000e+01 1.700753686479382765e+01
1.000000000000000000e+01 1.697547092366294663e+01
1.000000000000000000e+01 1.696660916461196678e+01
1.000000000000000000e+01 1.695105724213900444e+01
1.000000000000000000e+01 1.692911144560838110e+01
1.000000000000000000e+01 1.692371567406556210e+01
1.000000000000000000e+01 1.689878287101385368e+01
1.000000000000000000e+01 1.688284590909837490e+01
1.000000000000000000e+01 1.687336651985938474e+01
1.000000000000000000e+01 1.686299450231375374e+01
1.000000000000000000e+01 1.683489160404726803e+01
1.000000000000000000e+01 1.682335670178326126e+01
1.000000000000000000e+01 1.680864324525844467e+01
1.000000000000000000e+01 1.679276038768729862e+01
1.000000000000000000e+01 1.678641927523194255e+01
1.000000000000000000e+01 1.677341753885910336e+01
1.000000000000000000e+01 1.675098898825170579e+01
1.000000000000000000e+01 1.674392922413681006e+01
1.000000000000000000e+01 1.671722114880853383e+01
1.000000000000000000e+01 1.670701004557077951e+01
1.000000000000000000e+01 1.668368703857690960e+01
1.000000000000000000e+01 1.666171158674337605e+01
1.000000000000000000e+01 1.665581296883100748e+01
1.000000000000000000e+01 1.664399064507245640e+01
1.000000000000000000e+01 1.662354565376350024e+01
1.000000000000000000e+01 1.660885473187137862e+01
1.000000000000000000e+01 1.659866665753952475e+01
1.000000000000000000e+01 1.658872941923743483e+01
1.000000000000000000e+01 1.656099665433735879e+01
1.000000000000000000e+01 1.655563626000982325e+01
1.000000000000000000e+01 1.654742686578786959e+01
1.000000000000000000e+01 1.653156113038501474e+01
1.000000000000000000e+01 1.651549677017645124e+01
1.000000000000000000e+01 1.650084743056181935e+01
1.000000000000000000e+01 1.648005697690074101e+01
1.000000000000000000e+01 1.647782346959372646e+01
1.000000000000000000e+01 1.646464982019668000e+01
1.000000000000000000e+01 1.644904089957611859e+01
1.000000000000000000e+01 1.643592878572313154e+01
1.000000000000000000e+01 1.642145689348960502e+01
1.000000000000000000e+01 1.641635730625528211e+01
1.000000000000000000e+01 1.640152288672554803e+01
1.000000000000000000e+01 1.638957835457780732e+01
1.000000000000000000e+01 1.638578365243365909e+01
1.000000000000000000e+01 1.637707609770648887e+01
1.000000000000000000e+01 1.635533416234026660e+01
1.000000000000000000e+01 1.633486630586470412e+01
1.000000000000000000e+01 1.632960560915407910e+01
1.000000000000000000e+01 1.630188174578435323e+01
1.000000000000000000e+01 1.629098247794821219e+01
1.000000000000000000e+01 1.627830113717189064e+01
1.000000000000000000e+01 1.626540238258919757e+01
1.000000000000000000e+01 1.625592744163217063e+01
1.000000000000000000e+01 1.624146306388037075e+01
1.000000000000000000e+01 1.623104863166108913e+01
1.000000000000000000e+01 1.621583595140727851e+01
1.000000000000000000e+01 1.620624435471347979e+01
1.000000000000000000e+01 1.619043553440865679e+01
1.000000000000000000e+01 1.618291274176293015e+01
1.000000000000000000e+01 1.617193976519454424e+01
1.000000000000000000e+01 1.615320946341929442e+01
1.000000000000000000e+01 1.614722503800047448e+01
1.000000000000000000e+01 1.613415307164050816e+01
1.000000000000000000e+01 1.612222714575212024e+01
1.000000000000000000e+01 1.610991648587746283e+01
1.000000000000000000e+01 1.610018515713624154e+01
1.000000000000000000e+01 1.608789162228103820e+01
1.000000000000000000e+01 1.607499956776625183e+01
1.000000000000000000e+01 1.606163937634961059e+01
1.000000000000000000e+01 1.605117120597120106e+01
1.000000000000000000e+01 1.603750100095311382e+01
1.000000000000000000e+01 1.602132416435135198e+01
1.000000000000000000e+01 1.601352791154266342e+01
1.000000000000000000e+01 1.600158568319005781e+01
1.000000000000000000e+01 1.599183523398113138e+01
1.000000000000000000e+01 1.597461763199310525e+01
1.000000000000000000e+01 1.596367625687074643e+01
1.000000000000000000e+01 1.594867157639499844e+01
1.000000000000000000e+01 1.593577212500422569e+01
1.000000000000000000e+01 1.591581858336979671e+01
1.000000000000000000e+01 1.590655046619352930e+01
1.000000000000000000e+01 1.589826463092588327e+01
1.000000000000000000e+01 1.587816587696291748e+01
1.000000000000000000e+01 1.587253270856210285e+01
1.000000000000000000e+01 1.585635237231202943e+01
1.000000000000000000e+01 1.584306090150080237e+01
1.000000000000000000e+01 1.583101162296754438e+01
1.000000000000000000e+01 1.582201191053293954e+01
1.000000000000000000e+01 1.581114039818095129e+01
1.000000000000000000e+01 1.579460541106785776e+01
1.000000000000000000e+01 1.578199886310478739e+01
1.000000000000000000e+01 1.577163381416944787e+01
1.000000000000000000e+01 1.575268809473746145e+01
1.000000000000000000e+01 1.574705414493830347e+01
1.000000000000000000e+01 1.573181036674261790e+01
1.000000000000000000e+01 1.572212920796265578e+01
1.000000000000000000e+01 1.570277752753040623e+01
1.000000000000000000e+01 1.569495179227579307e+01
1.000000000000000000e+01 1.568836886337912340e+01
1.000000000000000000e+01 1.568009059841416608e+01
1.000000000000000000e+01 1.566453240542930203e+01
1.000000000000000000e+01 1.565262701553736768e+01
1.000000000000000000e+01 1.563816544409616682e+01
1.000000000000000000e+01 1.562200464765493280e+01
1.000000000000000000e+01 1.561418756108844796e+01
1.000000000000000000e+01 1.560299749893143684e+01
1.000000000000000000e+01 1.559106622123061570e+01
1.000000000000000000e+01 1.558218778303493934e+01
1.000000000000000000e+01 1.556348825539298986e+01
1.000000000000000000e+01 1.555057327613698881e+01
1.000000000000000000e+01 1.554470094235900213e+01
1.000000000000000000e+01 1.553048414350124595e+01
1.000000000000000000e+01 1.552219949119283804e+01
1.000000000000000000e+01 1.550607367080829846e+01
1.000000000000000000e+01 1.549342110316896282e+01
1.000000000000000000e+01 1.548424772677721784e+01
1.000000000000000000e+01 1.547749814330617291e+01
1.000000000000000000e+01 1.545761123256685110e+01
1.000000000000000000e+01 1.543994593232360302e+01
1.000000000000000000e+01 1.543351839359711164e+01
1.000000000000000000e+01 1.542372100299435189e+01
1.000000000000000000e+01 1.541256440012980988e+01
1.000000000000000000e+01 1.539802537992289189e+01
1.000000000000000000e+01 1.538285416706692565e+01
1.000000000000000000e+01 1.537308042858494339e+01
1.000000000000000000e+01 1.536614486647606803e+01
1.000000000000000000e+01 1.534594829812952455e+01
1.000000000000000000e+01 1.533902742553724785e+01
1.000000000000000000e+01 1.532615013284080874e+01
1.000000000000000000e+01 1.531676523276641610e+01
1.000000000000000000e+01 1.530271980388087982e+01
1.000000000000000000e+01 1.529246610489481029e+01
1.000000000000000000e+01 1.528237406975500257e+01
1.000000000000000000e+01 1.527433655658743028e+01
1.000000000000000000e+01 1.526640523846313968e+01
1.000000000000000000e+01 1.525171497279985289e+01
1.000000000000000000e+01 1.524128841123767941e+01
1.000000000000000000e+01 1.522745865139336630e+01
1.000000000000000000e+01 1.521998746560987392e+01
1.000000000000000000e+01 1.519762971919596417e+01
1.000000000000000000e+01 1.519093017870963180e+01
1.000000000000000000e+01 1.516859075377102251e+01
1.000000000000000000e+01 1.516016586631713814e+01
1.000000000000000000e+01 1.514674137242286278e+01
1.000000000000000000e+01 1.514084974676645778e+01
1.000000000000000000e+01 1.513171281271146285e+01
1.000000000000000000e+01 1.511832012853627738e+01
1.000000000000000000e+01 1.510685864932560030e+01
1.000000000000000000e+01 1.509100563509874604e+01
1.000000000000000000e+01 1.508006923027635260e+01
1.000000000000000000e+01 1.506920801342336702e+01
1.000000000000000000e+01 1.506242898235588079e+01
1.000000000000000000e+01 1.504975458427961854e+01
1.000000000000000000e+01 1.502860520555472945e+01
1.000000000000000000e+01 1.502239594143938461e+01
1.000000000000000000e+01 1.500939381391557603e+01
1.000000000000000000e+01 1.499803671642698433e+01
1.000000000000000000e+01 1.499014566317541153e+01
1.000000000000000000e+01 1.497087359388815564e+01
1.000000000000000000e+01 1.496453492553377629e+01
1.000000000000000000e+01 1.496017418801711329e+01
1.000000000000000000e+01 1.494873535076403392e+01
1.000000000000000000e+01 1.493959598554500978e+01
1.000000000000000000e+01 1.492484167548445129e+01
1.000000000000000000e+01 1.490707762562485605e+01
1.000000000000000000e+01 1.489249909835704422e+01
1.000000000000000000e+01 1.488450868171155150e+01
1.000000000000000000e+01 1.486632569567702511e+01
1.000000000000000000e+01 1.485776652055338332e+01
1.000000000000000000e+01 1.485122228084425622e+01
1.000000000000000000e+01 1.483806735068444027e+01
1.000000000000000000e+01 1.483303435734190678e+01
1.000000000000000000e+01 1.481595574308309260e+01
1.000000000000000000e+01 1.480025836294604602e+01
1.000000000000000000e+01 1.479098649752698691e+01
1.000000000000000000e+01 1.478214100563501354e+01
1.000000000000000000e+01 1.476560957677925856e+01
1.000000000000000000e+01 1.475461541717191949e+01
1.000000000000000000e+01 1.473828683661640504e+01
1.000000000000000000e+01 1.472815649323495180e+01
1.000000000000000000e+01 1.472572443074123427e+01
1.000000000000000000e+01 1.470640977586803899e+01
1.000000000000000000e+01 1.470046605851077004e+01
1.000000000000000000e+01 1.469004612397277754e+01
1.000000000000000000e+01 1.467203970209228991e+01
1.000000000000000000e+01 1.465006430510847579e+01
1.000000000000000000e+01 1.464095615851760890e+01
1.000000000000000000e+01 1.463433812963386771e+01
1.000000000000000000e+01 1.462399599773074321e+01
1.000000000000000000e+01 1.461796625448691955e+01
1.000000000000000000e+01 1.460473795919249795e+01
1.000000000000000000e+01 1.459774791264000626e+01
1.000000000000000000e+01 1.458848518908781955e+01
1.000000000000000000e+01 1.458092543877144465e+01
1.000000000000000000e+01 1.456914169256559433e+01
1.000000000000000000e+01 1.455525557326305375e+01
1.000000000000000000e+01 1.454691629555078869e+01
1.000000000000000000e+01 1.452786517365308150e+01
1.000000000000000000e+01 1.452026705829687891e+01
1.000000000000000000e+01 1.450583708551775963e+01
1.000000000000000000e+01 1.449052926752208670e+01
1.000000000000000000e+01 1.448052213482312922e+01
1.000000000000000000e+01 1.447458864371450105e+01
1.000000000000000000e+01 1.445391370304483480e+01
1.000000000000000000e+01 1.444434230703057054e+01
1.000000000000000000e+01 1.442830929352725100e+01
1.000000000000000000e+01 1.440803040596153828e+01
1.000000000000000000e+01 1.439699191054756433e+01
1.000000000000000000e+01 1.438223719623369945e+01
1.000000000000000000e+01 1.435941738273318080e+01
1.000000000000000000e+01 1.434732493296694500e+01
1.000000000000000000e+01 1.434136303794348599e+01
1.000000000000000000e+01 1.433295714909486840e+01
1.000000000000000000e+01 1.432064691196853978e+01
1.000000000000000000e+01 1.430502454006257906e+01
1.000000000000000000e+01 1.428994345977307390e+01
1.000000000000000000e+01 1.428396731254771090e+01
1.000000000000000000e+01 1.427418139663249796e+01
1.000000000000000000e+01 1.425775913907770409e+01
1.000000000000000000e+01 1.424613751625284763e+01
1.000000000000000000e+01 1.423858493944234027e+01
1.000000000000000000e+01 1.422340471277104790e+01
1.000000000000000000e+01 1.421420106723399179e+01
1.000000000000000000e+01 1.419461764262378622e+01
1.000000000000000000e+01 1.418709344644192250e+01
1.000000000000000000e+01 1.416926436424421354e+01
1.000000000000000000e+01 1.415323224117102363e+01
1.000000000000000000e+01 1.414776499940700383e+01
1.000000000000000000e+01 1.413473786292868972e+01
1.000000000000000000e+01 1.411862954272187132e+01
1.000000000000000000e+01 1.410537315029395700e+01
1.000000000000000000e+01 1.408905222805370272e+01
1.000000000000000000e+01 1.408616499836933222e+01
1.000000000000000000e+01 1.407350569778314409e+01
1.000000000000000000e+01 1.405815856501842553e+01
1.000000000000000000e+01 1.403832490195826033e+01
1.000000000000000000e+01 1.402939660164279445e+01
1.000000000000000000e+01 1.401769005163123261e+01
1.000000000000000000e+01 1.399806413402322391e+01
1.000000000000000000e+01 1.398199519532108859e+01
1.000000000000000000e+01 1.396264104677872453e+01
1.000000000000000000e+01 1.395473537801078834e+01
1.000000000000000000e+01 1.394544177573350119e+01
1.000000000000000000e+01 1.393605894909788923e+01
1.000000000000000000e+01 1.391669011687991997e+01
1.000000000000000000e+01 1.390008866631650086e+01
1.000000000000000000e+01 1.389597263870914645e+01
1.000000000000000000e+01 1.388027956471622915e+01
1.000000000000000000e+01 1.386970875663327618e+01
1.000000000000000000e+01 1.385147892315724860e+01
1.000000000000000000e+01 1.383737254414288920e+01
1.000000000000000000e+01 1.382538833467971173e+01
1.000000000000000000e+01 1.381914080687769442e+01
1.000000000000000000e+01 1.380629942703875734e+01
1.000000000000000000e+01 1.378953810002093583e+01
1.000000000000000000e+01 1.377871233809956131e+01
1.000000000000000000e+01 1.376330692681376000e+01
1.000000000000000000e+01 1.374624138743696378e+01
1.000000000000000000e+01 1.373341414756016654e+01
1.000000000000000000e+01 1.371789207952391898e+01
1.000000000000000000e+01 1.369606075964366099e+01
1.000000000000000000e+01 1.369039898347629425e+01
1.000000000000000000e+01 1.368442445541228381e+01
1.000000000000000000e+01 1.366173124745055567e+01
1.000000000000000000e+01 1.364859211729706168e+01
1.000000000000000000e+01 1.362995019979829969e+01
1.000000000000000000e+01 1.361439073478921813e+01
1.000000000000000000e+01 1.359442519207033051e+01
1.000000000000000000e+01 1.357615701354635895e+01
1.000000000000000000e+01 1.355713932927508125e+01
1.000000000000000000e+01 1.353723532023092879e+01
1.000000000000000000e+01 1.353226257053499282e+01
1.000000000000000000e+01 1.350794897667775807e+01
1.000000000000000000e+01 1.349400709100506646e+01
1.000000000000000000e+01 1.347576759302192251e+01
1.000000000000000000e+01 1.345748284208747947e+01
1.000000000000000000e+01 1.344010343614041680e+01
1.000000000000000000e+01 1.343327305291084883e+01
1.000000000000000000e+01 1.342299745492299223e+01
1.000000000000000000e+01 1.340885390651487441e+01
1.000000000000000000e+01 1.339128044123826911e+01
1.000000000000000000e+01 1.338129832334563218e+01
1.000000000000000000e+01 1.334983800068506277e+01
1.000000000000000000e+01 1.332933524584228557e+01
1.000000000000000000e+01 1.332244529257573795e+01
1.000000000000000000e+01 1.330163924163163536e+01
1.000000000000000000e+01 1.329275881161482964e+01
1.000000000000000000e+01 1.326205122947555104e+01
1.000000000000000000e+01 1.324879949520043709e+01
1.000000000000000000e+01 1.323455901417840508e+01
1.000000000000000000e+01 1.322680267846018509e+01
1.000000000000000000e+01 1.319680378092988882e+01
1.000000000000000000e+01 1.317077514882051759e+01
1.000000000000000000e+01 1.315999812892418319e+01
1.000000000000000000e+01 1.313447802340739123e+01
1.000000000000000000e+01 1.312424201803804991e+01
1.000000000000000000e+01 1.310135987714719263e+01
1.000000000000000000e+01 1.308910024235767899e+01
1.000000000000000000e+01 1.306352476755381531e+01
1.000000000000000000e+01 1.302868215722667777e+01
1.000000000000000000e+01 1.300842154848984578e+01
1.000000000000000000e+01 1.300203520820473813e+01
1.000000000000000000e+01 1.298915065204587727e+01
1.000000000000000000e+01 1.295925249723278583e+01
1.000000000000000000e+01 1.293044887746826355e+01
1.000000000000000000e+01 1.291791032842867715e+01
1.000000000000000000e+01 1.287775261178651220e+01
1.000000000000000000e+01 1.286159385672383948e+01
1.000000000000000000e+01 1.284392130107729812e+01
1.000000000000000000e+01 1.281504663554734869e+01
1.000000000000000000e+01 1.279485701941331577e+01
1.000000000000000000e+01 1.277259776317112561e+01
1.000000000000000000e+01 1.272375874908410331e+01
1.000000000000000000e+01 1.271304682413193810e+01
1.000000000000000000e+01 1.268528010853563615e+01
1.000000000000000000e+01 1.267156824971015538e+01
1.000000000000000000e+01 1.264838764115424574e+01
1.000000000000000000e+01 1.259697821587725741e+01
1.000000000000000000e+01 1.258284077104257825e+01
1.000000000000000000e+01 1.256534146576137090e+01
1.000000000000000000e+01 1.254784829891231368e+01
1.000000000000000000e+01 1.252237700540050902e+01
1.000000000000000000e+01 1.249792927318262414e+01
1.000000000000000000e+01 1.248306830096315956e+01
1.000000000000000000e+01 1.245346049038735359e+01
1.000000000000000000e+01 1.242430537461052609e+01
1.000000000000000000e+01 1.239847669398827179e+01
1.000000000000000000e+01 1.236529965615200588e+01
1.000000000000000000e+01 1.234370971268134198e+01
1.000000000000000000e+01 1.230791710952069984e+01
1.000000000000000000e+01 1.228066603321109795e+01
1.000000000000000000e+01 1.224450893620735314e+01
1.000000000000000000e+01 1.221723068271460555e+01
1.000000000000000000e+01 1.219064784669488866e+01
1.000000000000000000e+01 1.216167331516812666e+01
1.000000000000000000e+01 1.214412531931600903e+01
1.000000000000000000e+01 1.208646165196154243e+01
1.000000000000000000e+01 1.207486191118743335e+01
1.000000000000000000e+01 1.205417896299447378e+01
1.000000000000000000e+01 1.202876296194367356e+01
1.000000000000000000e+01 1.200105816056067987e+01
1.000000000000000000e+01 1.197826769886876264e+01
1.000000000000000000e+01 1.193788192616770694e+01
1.000000000000000000e+01 1.191049464169664063e+01
1.000000000000000000e+01 1.189276764233287587e+01
1.000000000000000000e+01 1.186369809291506883e+01
1.000000000000000000e+01 1.183540350428707022e+01
1.000000000000000000e+01 1.179936307458510569e+01
1.000000000000000000e+01 1.178542454399893735e+01
1.000000000000000000e+01 1.175578052251303873e+01
1.000000000000000000e+01 1.173426572157097958e+01
1.000000000000000000e+01 1.170637645866994703e+01
1.000000000000000000e+01 1.168337098581507938e+01
1.000000000000000000e+01 1.165237317791964777e+01
1.000000000000000000e+01 1.162525840049312364e+01
1.000000000000000000e+01 1.159950138673901776e+01
1.000000000000000000e+01 1.155882530688790766e+01
1.000000000000000000e+01 1.155115112392751087e+01
1.000000000000000000e+01 1.151883597287805117e+01
1.000000000000000000e+01 1.150879452291250260e+01
1.000000000000000000e+01 1.148450696474750643e+01
1.000000000000000000e+01 1.145893912343456300e+01
1.000000000000000000e+01 1.142157765736523523e+01
1.000000000000000000e+01 1.140540760847012614e+01
1.000000000000000000e+01 1.137974575981337289e+01
1.000000000000000000e+01 1.131828458626994305e+01
1.000000000000000000e+01 1.131406686072097045e+01
1.000000000000000000e+01 1.128901641242317844e+01
1.000000000000000000e+01 1.127519826434925143e+01
1.000000000000000000e+01 1.125068298921861754e+01
1.000000000000000000e+01 1.119673980224698262e+01
1.000000000000000000e+01 1.117334204832843625e+01
1.000000000000000000e+01 1.116027527430881960e+01
1.000000000000000000e+01 1.114226624886424588e+01
1.000000000000000000e+01 1.111245637228146954e+01
1.000000000000000000e+01 1.109878778148743450e+01
1.000000000000000000e+01 1.107982325206297602e+01
1.000000000000000000e+01 1.104913355204136316e+01
1.000000000000000000e+01 1.103520010268846896e+01
1.000000000000000000e+01 1.101457146530501419e+01
1.000000000000000000e+01 1.097017787371746955e+01
1.000000000000000000e+01 1.095690730185461703e+01
1.000000000000000000e+01 1.092305969255397713e+01
1.000000000000000000e+01 1.090291255441298546e+01
1.000000000000000000e+01 1.087791907256118051e+01
1.000000000000000000e+01 1.085726216794102683e+01
1.000000000000000000e+01 1.081770542061207863e+01
1.000000000000000000e+01 1.081085941458941946e+01
1.000000000000000000e+01 1.077910365625087152e+01
1.000000000000000000e+01 1.076247087365983290e+01
1.000000000000000000e+01 1.074751827470526067e+01
1.000000000000000000e+01 1.071835580538387589e+01
1.000000000000000000e+01 1.068005971181338332e+01
1.000000000000000000e+01 1.064773624794020535e+01
1.000000000000000000e+01 1.062656429476529674e+01
1.000000000000000000e+01 1.060983253125105996e+01
1.000000000000000000e+01 1.060011929856074175e+01
1.000000000000000000e+01 1.057316101444961731e+01
1.000000000000000000e+01 1.054431179892298331e+01
1.000000000000000000e+01 1.052570705742136425e+01
1.000000000000000000e+01 1.051360757910964949e+01
1.000000000000000000e+01 1.048581977784360575e+01
1.000000000000000000e+01 1.047007390876764177e+01
1.000000000000000000e+01 1.044297599489160966e+01
1.000000000000000000e+01 1.042348153107045761e+01
1.000000000000000000e+01 1.039419841225390861e+01
1.000000000000000000e+01 1.035976153652325316e+01
1.000000000000000000e+01 1.034314322526998176e+01
1.000000000000000000e+01 1.030215865180277390e+01
1.000000000000000000e+01 1.026918829910566622e+01
1.000000000000000000e+01 1.025347263973643663e+01
1.000000000000000000e+01 1.022107927472749189e+01
1.000000000000000000e+01 1.020082472615325386e+01
1.000000000000000000e+01 1.018263131336337501e+01
1.000000000000000000e+01 1.016721759227203670e+01
1.000000000000000000e+01 1.015045729386122098e+01
1.000000000000000000e+01 1.011311059845589533e+01
1.000000000000000000e+01 1.006915360518172697e+01
1.000000000000000000e+01 1.004618818278115278e+01
1.000000000000000000e+01 9.999327278454668289e+00
1.000000000000000000e+01 9.984104114700457444e+00
1.000000000000000000e+01 9.954876402428935123e+00
1.000000000000000000e+01 9.927892927829541136e+00
1.000000000000000000e+01 9.909645203659756874e+00
1.000000000000000000e+01 9.883023599542379856e+00
1.000000000000000000e+01 9.852656910413889690e+00
1.000000000000000000e+01 9.816317269849072602e+00
1.000000000000000000e+01 9.766537564501579283e+00
1.000000000000000000e+01 9.720957207545394496e+00
1.000000000000000000e+01 9.693789397051292056e+00
1.000000000000000000e+01 9.624637556829474860e+00
1.000000000000000000e+01 9.595818250111463499e+00
1.000000000000000000e+01 9.565632628366403267e+00
1.000000000000000000e+01 9.553283932387524047e+00
1.000000000000000000e+01 9.536634585397896657e+00
1.000000000000000000e+01 9.489365997251018925e+00
1.000000000000000000e+01 9.419172768114513872e+00
1.000000000000000000e+01 6.037022469246203116e+00
1.000000000000000000e+01 6.030677001018142747e+00
1.000000000000000000e+01 6.028001456059016938e+00
1.000000000000000000e+01 6.026017958889436699e+00
1.000000000000000000e+01 6.023343123681858202e+00
1.000000000000000000e+01 6.021672966551603778e+00
1.000000000000000000e+01 6.013634834790090977e+00
1.000000000000000000e+01 6.011271335037794650e+00
1.000000000000000000e+01 6.009542143500482325e+00
1.000000000000000000e+01 6.007313624635951754e+00
1.000000000000000000e+01 6.002644331601679539e+00
1.000000000000000000e+01 5.999165829335814770e+00
1.000000000000000000e+01 5.993937313979623482e+00
1.000000000000000000e+01 5.964089066115720428e+00
1.100000000000000000e+01 2.387772556089203135e+01
1.100000000000000000e+01 2.338278617882894039e+01
1.100000000000000000e+01 2.258292468021008403e+01
1.100000000000000000e+01 2.239505442398461454e+01
1.100000000000000000e+01 2.233660322140330479e+01
1.100000000000000000e+01 2.203748017497296274e+01
1.100000000000000000e+01 2.181666564204584446e+01
1.100000000000000000e+01 2.172278514544325034e+01
1.100000000000000000e+01 2.168883347436057818e+01
1.100000000000000000e+01 2.146270033775362052e+01
1.100000000000000000e+01 2.141907865475756978e+01
1.100000000000000000e+01 2.128683506110722590e+01
1.100000000000000000e+01 2.118377658412099507e+01
1.100000000000000000e+01 2.109803280345136400e+01
1.100000000000000000e+01 2.105716796233275900e+01
1.100000000000000000e+01 2.096160410734063007e+01
1.100000000000000000e+01 2.092856298321158448e+01
1.100000000000000000e+01 2.084563483079853796e+01
1.100000000000000000e+01 2.081542555776761461e+01
1.100000000000000000e+01 2.077901396447917293e+01
1.100000000000000000e+01 2.071329496569909878e+01
1.100000000000000000e+01 2.065323296449632196e+01
1.100000000000000000e+01 2.059954308970787906e+01
1.100000000000000000e+01 2.055458601193701540e+01
1.100000000000000000e+01 2.052973722632670928e+01
1.100000000000000000e+01 2.049448391438771822e+01
1.100000000000000000e+01 2.047874587488767517e+01
1.100000000000000000e+01 2.042374329320609760e+01
1.100000000000000000e+01 2.039285154151253465e+01
1.100000000000000000e+01 2.036748906402891635e+01
1.100000000000000000e+01 2.033073390109303347e+01
1.100000000000000000e+01 2.029986241581455175e+01
1.100000000000000000e+01 2.027672812887998788e+01
1.100000000000000000e+01 2.024347260984428587e+01
1.100000000000000000e+01 2.021547767119290739e+01
1.100000000000000000e+01 2.016757174071803149e+01
1.100000000000000000e+01 2.013566176702680366e+01
1.100000000000000000e+01 2.012143148480517851e+01
1.100000000000000000e+01 2.007576065439014812e+01
1.100000000000000000e+01 2.006522148371081116e+01
1.100000000000000000e+01 2.002284783707850480e+01
1.100000000000000000e+01 2.001340581219830383e+01
1.100000000000000000e+01 1.997888931192846229e+01
1.100000000000000000e+01 1.995350869429956830e+01
1.100000000000000000e+01 1.994174828314152492e+01
1.100000000000000000e+01 1.990212691255477040e+01
1.100000000000000000e+01 1.988646143500154650e+01
1.100000000000000000e+01 1.986100082545408085e+01
1.100000000000000000e+01 1.983357098834486365e+01
1.100000000000000000e+01 1.981516571968167284e+01
1.100000000000000000e+01 1.978543353970288976e+01
1.100000000000000000e+01 1.973759214450642929e+01
1.100000000000000000e+01 1.971806861953449186e+01
1.100000000000000000e+01 1.967915377304443325e+01
1.100000000000000000e+01 1.966320098173558861e+01
1.100000000000000000e+01 1.963851182025050335e+01
1.100000000000000000e+01 1.963018547120885415e+01
1.100000000000000000e+01 1.957954851106785199e+01
1.100000000000000000e+01 1.956135875973903637e+01
1.100000000000000000e+01 1.951930471370640774e+01
1.100000000000000000e+01 1.951156815575013326e+01
1.100000000000000000e+01 1.944378221957157393e+01
1.100000000000000000e+01 1.943161164206474822e+01
1.100000000000000000e+01 1.940714619155748366e+01
1.100000000000000000e+01 1.939699735052232654e+01
1.100000000000000000e+01 1.934570366561710486e+01
1.100000000000000000e+01 1.931819365609398531e+01
1.100000000000000000e+01 1.928400383223097592e+01
1.100000000000000000e+01 1.927499768913511602e+01
1.100000000000000000e+01 1.925086229805305749e+01
1.100000000000000000e+01 1.921163616679342923e+01
1.100000000000000000e+01 1.916926014815571833e+01
1.100000000000000000e+01 1.914863187324978711e+01
1.100000000000000000e+01 1.911127967790220694e+01
1.100000000000000000e+01 1.908107983227041515e+01
1.100000000000000000e+01 1.905458403285099322e+01
1.100000000000000000e+01 1.903082511829270018e+01
1.100000000000000000e+01 1.899818114062345842e+01
1.100000000000000000e+01 1.897409965807207755e+01
1.100000000000000000e+01 1.895066427826646560e+01
1.100000000000000000e+01 1.893688517191532128e+01
1.100000000000000000e+01 1.887926597828167630e+01
1.100000000000000000e+01 1.884888475849784584e+01
1.100000000000000000e+01 1.883214842259285149e+01
1.100000000000000000e+01 1.879207893176091915e+01
1.100000000000000000e+01 1.878212566265160177e+01
1.100000000000000000e+01 1.877356976234050023e+01
1.100000000000000000e+01 1.873865641138079141e+01
1.100000000000000000e+01 1.870694990527759671e+01
1.100000000000000000e+01 1.869558699092559451e+01
1.100000000000000000e+01 1.866369325364259524e+01
1.100000000000000000e+01 1.864690516519525687e+01
1.100000000000000000e+01 1.863232019121107541e+01
1.100000000000000000e+01 1.860485701861608732e+01
1.100000000000000000e+01 1.859362820903111668e+01
1.100000000000000000e+01 1.857641205865964196e+01
1.100000000000000000e+01 1.856632521879936704e+01
1.100000000000000000e+01 1.854816744366736714e+01
1.100000000000000000e+01 1.853399790339441822e+01
1.100000000000000000e+01 1.851505913985638330e+01
1.100000000000000000e+01 1.850010453196076909e+01
1.100000000000000000e+01 1.848092903330697467e+01
1.100000000000000000e+01 1.845241677951334225e+01
1.100000000000000000e+01 1.844632753726223484e+01
1.100000000000000000e+01 1.841788922864083844e+01
1.100000000000000000e+01 1.841272875512768437e+01
1.100000000000000000e+01 1.838833271545129477e+01
1.100000000000000000e+01 1.836124121541485010e+01
1.100000000000000000e+01 1.834239937425948241e+01
1.100000000000000000e+01 1.833675427863153828e+01
1.100000000000000000e+01 1.831810848018785975e+01
1.100000000000000000e+01 1.829713598113391271e+01
1.100000000000000000e+01 1.828787447900682395e+01
1.100000000000000000e+01 1.826095979991702833e+01
1.100000000000000000e+01 1.825157283120130458e+01
1.100000000000000000e+01 1.822535152803269654e+01
1.100000000000000000e+01 1.821816563409936407e+01
1.100000000000000000e+01 1.819368776086735195e+01
1.100000000000000000e+01 1.818079501260385200e+01
1.100000000000000000e+01 1.817296175710163553e+01
1.100000000000000000e+01 1.816163268456159585e+01
1.100000000000000000e+01 1.813898386302695442e+01
1.100000000000000000e+01 1.812798503256440341e+01
1.100000000000000000e+01 1.811807797916070584e+01
1.100000000000000000e+01 1.810253213484610768e+01
1.100000000000000000e+01 1.808943116658678463e+01
1.100000000000000000e+01 1.807728100946362204e+01
1.100000000000000000e+01 1.806601419107422757e+01
1.100000000000000000e+01 1.804838077719458767e+01
1.100000000000000000e+01 1.802807630816758433e+01
1.100000000000000000e+01 1.801016668264306020e+01
1.100000000000000000e+01 1.800092354887180690e+01
1.100000000000000000e+01 1.799768897404089429e+01
1.100000000000000000e+01 1.796737977523713070e+01
1.100000000000000000e+01 1.796202184549263947e+01
1.100000000000000000e+01 1.793084377884597203e+01
1.100000000000000000e+01 1.792392359020058734e+01
1.100000000000000000e+01 1.790722770454983603e+01
1.100000000000000000e+01 1.789935435293667609e+01
1.100000000000000000e+01 1.787775040939120075e+01
1.100000000000000000e+01 1.785520093944426634e+01
1.100000000000000000e+01 1.784695914371393144e+01
1.100000000000000000e+01 1.783475881751509462e+01
1.100000000000000000e+01 1.781699285359264806e+01
1.100000000000000000e+01 1.780880802552833941e+01
1.100000000000000000e+01 1.779711485120502701e+01
1.100000000000000000e+01 1.777784924687616552e+01
1.100000000000000000e+01 1.776884045067503237e+01
1.100000000000000000e+01 1.775624218550127509e+01
1.100000000000000000e+01 1.773412549159785812e+01
1.100000000000000000e+01 1.772489192199114783e+01
1.100000000000000000e+01 1.770779788644041375e+01
1.100000000000000000e+01 1.768778564495439198e+01
1.100000000000000000e+01 1.767857998544485554e+01
1.100000000000000000e+01 1.767404978045902197e+01
1.100000000000000000e+01 1.765712216862114659e+01
1.100000000000000000e+01 1.764161119255109966e+01
1.100000000000000000e+01 1.763433392226579599e+01
1.100000000000000000e+01 1.762377025231040761e+01
1.100000000000000000e+01 1.760642231932233059e+01
1.100000000000000000e+01 1.758443985540584720e+01
1.100000000000000000e+01 1.756962910868180217e+01
1.100000000000000000e+01 1.755783417545450575e+01
1.100000000000000000e+01 1.754110744589560866e+01
1.100000000000000000e+01 1.752809291560810578e+01
1.100000000000000000e+01 1.750615875383588005e+01
1.100000000000000000e+01 1.748890247354311711e+01
1.100000000000000000e+01 1.747514845084200985e+01
1.100000000000000000e+01 1.746497044516274144e+01
1.100000000000000000e+01 1.745358764027300680e+01
1.100000000000000000e+01 1.744034445525201349e+01
1.100000000000000000e+01 1.742172673247160120e+01
1.100000000000000000e+01 1.740543753838650787e+01
1.100000000000000000e+01 1.738749158604487377e+01
1.100000000000000000e+01 1.737598284282098504e+01
1.100000000000000000e+01 1.735867539017247907e+01
1.100000000000000000e+01 1.735068367015054136e+01
1.100000000000000000e+01 1.732860454976338360e+01
1.100000000000000000e+01 1.732290145413458760e+01
1.100000000000000000e+01 1.731372779687519881e+01
1.100000000000000000e+01 1.729224678544519023e+01
1.100000000000000000e+01 1.727527351535545819e+01
1.100000000000000000e+01 1.725520961808453890e+01
1.100000000000000000e+01 1.724886787196658844e+01
1.100000000000000000e+01 1.722542873900343352e+01
1.100000000000000000e+01 1.721577053280633862e+01
1.100000000000000000e+01 1.720485391277496490e+01
1.100000000000000000e+01 1.718670427224049035e+01
1.100000000000000000e+01 1.717679427587877683e+01
1.100000000000000000e+01 1.715754409563751892e+01
1.100000000000000000e+01 1.714198445910437485e+01
1.100000000000000000e+01 1.713274583781912952e+01
1.100000000000000000e+01 1.711605658533397545e+01
1.100000000000000000e+01 1.710530625078613909e+01
1.100000000000000000e+01 1.708670275798367655e+01
1.100000000000000000e+01 1.707419745764093477e+01
1.100000000000000000e+01 1.706649235052834968e+01
1.100000000000000000e+01 1.705005287046655127e+01
1.100000000000000000e+01 1.703300313509443598e+01
1.100000000000000000e+01 1.702074152301948118e+01
1.100000000000000000e+01 1.700310447027453264e+01
1.100000000000000000e+01 1.697989929624472794e+01
1.100000000000000000e+01 1.695721883018065057e+01
1.100000000000000000e+01 1.695110183483528132e+01
1.100000000000000000e+01 1.692747357463718316e+01
1.100000000000000000e+01 1.692451017241681654e+01
1.100000000000000000e+01 1.690545986486297991e+01
1.100000000000000000e+01 1.687676067285275394e+01
1.100000000000000000e+01 1.687449419833736641e+01
1.100000000000000000e+01 1.684183731371243908e+01
1.100000000000000000e+01 1.683035251920529873e+01
1.100000000000000000e+01 1.681487312650242671e+01
1.100000000000000000e+01 1.680698392198361546e+01
1.100000000000000000e+01 1.679643095787104201e+01
1.100000000000000000e+01 1.678019297802501342e+01
1.100000000000000000e+01 1.676453612292983308e+01
1.100000000000000000e+01 1.674426157316396768e+01
1.100000000000000000e+01 1.673051262484437984e+01
1.100000000000000000e+01 1.672456973323455642e+01
1.100000000000000000e+01 1.670399912869657655e+01
1.100000000000000000e+01 1.668552937749906562e+01
1.100000000000000000e+01 1.667130139824179480e+01
1.100000000000000000e+01 1.665120729236747721e+01
1.100000000000000000e+01 1.662775304310081381e+01
1.100000000000000000e+01 1.661989415958864669e+01
1.100000000000000000e+01 1.661113663380952588e+01
1.100000000000000000e+01 1.660138748126322739e+01
1.100000000000000000e+01 1.658906179208002030e+01
1.100000000000000000e+01 1.655926715711692410e+01
1.100000000000000000e+01 1.654861146051517196e+01
1.100000000000000000e+01 1.653096741927257796e+01
1.100000000000000000e+01 1.652031445799081411e+01
1.100000000000000000e+01 1.651480380957377037e+01
1.100000000000000000e+01 1.650691095307578138e+01
1.100000000000000000e+01 1.649493540752657594e+01
1.100000000000000000e+01 1.648158446710539593e+01
1.100000000000000000e+01 1.645991433524074665e+01
1.100000000000000000e+01 1.643977479740152248e+01
1.100000000000000000e+01 1.642787273617745925e+01
1.100000000000000000e+01 1.641811018942740574e+01
1.100000000000000000e+01 1.640937602666989292e+01
1.100000000000000000e+01 1.639778053213939657e+01
1.100000000000000000e+01 1.638417785090630829e+01
1.100000000000000000e+01 1.636387408039988500e+01
1.100000000000000000e+01 1.635257594568919970e+01
1.100000000000000000e+01 1.633418587013753864e+01
1.100000000000000000e+01 1.632391138431923139e+01
1.100000000000000000e+01 1.630452736599277230e+01
1.100000000000000000e+01 1.629927804561073756e+01
1.100000000000000000e+01 1.627722776524940684e+01
1.100000000000000000e+01 1.626806716971182709e+01
1.100000000000000000e+01 1.625121212163707796e+01
1.100000000000000000e+01 1.624614617856568088e+01
1.100000000000000000e+01 1.623914231644030792e+01
1.100000000000000000e+01 1.622391662602215590e+01
1.100000000000000000e+01 1.621590145495329338e+01
1.100000000000000000e+01 1.620123822964801263e+01
1.100000000000000000e+01 1.619259117722222641e+01
1.100000000000000000e+01 1.617994455270007848e+01
1.100000000000000000e+01 1.616533449456060723e+01
1.100000000000000000e+01 1.614876495286497970e+01
1.100000000000000000e+01 1.613794793887300472e+01
1.100000000000000000e+01 1.612826753395999546e+01
1.100000000000000000e+01 1.611451275620322932e+01
1.100000000000000000e+01 1.609345399837167889e+01
1.100000000000000000e+01 1.607354384148376525e+01
1.100000000000000000e+01 1.606923956999317582e+01
1.100000000000000000e+01 1.606178343081499804e+01
1.100000000000000000e+01 1.604727946621805046e+01
1.100000000000000000e+01 1.603535899396202424e+01
1.100000000000000000e+01 1.602551486703186612e+01
1.100000000000000000e+01 1.601329089923451221e+01
1.100000000000000000e+01 1.600022866806431310e+01
1.100000000000000000e+01 1.599314729676278191e+01
1.100000000000000000e+01 1.598671093391246778e+01
1.100000000000000000e+01 1.597073895884784811e+01
1.100000000000000000e+01 1.595769315204776895e+01
1.100000000000000000e+01 1.594061274611123658e+01
1.100000000000000000e+01 1.593016723642648635e+01
1.100000000000000000e+01 1.591221665751468528e+01
1.100000000000000000e+01 1.590146326723958836e+01
1.100000000000000000e+01 1.589072316571053456e+01
1.100000000000000000e+01 1.588369212214989368e+01
1.100000000000000000e+01 1.586990952494799600e+01
1.100000000000000000e+01 1.584832858746281303e+01
1.100000000000000000e+01 1.583020744087540166e+01
1.100000000000000000e+01 1.582304500301333405e+01
1.100000000000000000e+01 1.580976745406048778e+01
1.100000000000000000e+01 1.579390176835804205e+01
1.100000000000000000e+01 1.578240932059434876e+01
1.100000000000000000e+01 1.577772297983466743e+01
1.100000000000000000e+01 1.575996614533685047e+01
1.100000000000000000e+01 1.574253755727037074e+01
1.100000000000000000e+01 1.573549061193539345e+01
1.100000000000000000e+01 1.573249288336776175e+01
1.100000000000000000e+01 1.571588251300320849e+01
1.100000000000000000e+01 1.570322557452575829e+01
1.100000000000000000e+01 1.568468245842740671e+01
1.100000000000000000e+01 1.567344679594607904e+01
1.100000000000000000e+01 1.566389091732560424e+01
1.100000000000000000e+01 1.564282960854003335e+01
1.100000000000000000e+01 1.563695651952080112e+01
1.100000000000000000e+01 1.562419620901017225e+01
1.100000000000000000e+01 1.561298018130742626e+01
1.100000000000000000e+01 1.559389859627851393e+01
1.100000000000000000e+01 1.558869771882672595e+01
1.100000000000000000e+01 1.557194249292111543e+01
1.100000000000000000e+01 1.556838937218844165e+01
1.100000000000000000e+01 1.555365733816521256e+01
1.100000000000000000e+01 1.554547426176682734e+01
1.100000000000000000e+01 1.553534115154682738e+01
1.100000000000000000e+01 1.551852558724113962e+01
1.100000000000000000e+01 1.550395922799881454e+01
1.100000000000000000e+01 1.548786423759302622e+01
1.100000000000000000e+01 1.547017236335816648e+01
1.100000000000000000e+01 1.546399894158817645e+01
1.100000000000000000e+01 1.545587892431346866e+01
1.100000000000000000e+01 1.544815468741124143e+01
1.100000000000000000e+01 1.544032666657103547e+01
1.100000000000000000e+01 1.541914367566742250e+01
1.100000000000000000e+01 1.540643759908228816e+01
1.100000000000000000e+01 1.539560998062226105e+01
1.100000000000000000e+01 1.538916206813492060e+01
1.100000000000000000e+01 1.537688608512521071e+01
1.100000000000000000e+01 1.537203742599392697e+01
1.100000000000000000e+01 1.536432050906866387e+01
1.100000000000000000e+01 1.534328482299169494e+01
1.100000000000000000e+01 1.533331099732242286e+01
1.100000000000000000e+01 1.532538137859150851e+01
1.100000000000000000e+01 1.531469616716958626e+01
1.100000000000000000e+01 1.529106166890332297e+01
1.100000000000000000e+01 1.527616529739633044e+01
1.100000000000000000e+01 1.526101808371132584e+01
1.100000000000000000e+01 1.525741528292541105e+01
1.100000000000000000e+01 1.524249764865188972e+01
1.100000000000000000e+01 1.523373460068478380e+01
1.100000000000000000e+01 1.522240138727065251e+01
1.100000000000000000e+01 1.520008739113522189e+01
1.100000000000000000e+01 1.518651094312787997e+01
1.100000000000000000e+01 1.518177084736742977e+01
1.100000000000000000e+01 1.516626695286688786e+01
1.100000000000000000e+01 1.516001434990219465e+01
1.100000000000000000e+01 1.515169807606439711e+01
1.100000000000000000e+01 1.513905852415111930e+01
1.100000000000000000e+01 1.512317497192632842e+01
1.100000000000000000e+01 1.511409886230267396e+01
1.100000000000000000e+01 1.510908948867315971e+01
1.100000000000000000e+01 1.509684299195182966e+01
1.100000000000000000e+01 1.508229510800492079e+01
1.100000000000000000e+01 1.507491462127963189e+01
1.100000000000000000e+01 1.505837704055270621e+01
1.100000000000000000e+01 1.505479233781132820e+01
1.100000000000000000e+01 1.503698712717796049e+01
1.100000000000000000e+01 1.503147976880662107e+01
1.100000000000000000e+01 1.500937433618550365e+01
1.100000000000000000e+01 1.499149255673087033e+01
1.100000000000000000e+01 1.498277898563991961e+01
1.100000000000000000e+01 1.496649818689450484e+01
1.100000000000000000e+01 1.496497712554003989e+01
1.100000000000000000e+01 1.495325279433039611e+01
1.100000000000000000e+01 1.493940707612628316e+01
1.100000000000000000e+01 1.492485471368511263e+01
1.100000000000000000e+01 1.491329894268267431e+01
1.100000000000000000e+01 1.490151968373243285e+01
1.100000000000000000e+01 1.489179587693446827e+01
1.100000000000000000e+01 1.488853178297297575e+01
1.100000000000000000e+01 1.487483278744172388e+01
1.100000000000000000e+01 1.486284979142707563e+01
1.100000000000000000e+01 1.484523602136817999e+01
1.100000000000000000e+01 1.483774492462212713e+01
1.100000000000000000e+01 1.481637761620312510e+01
1.100000000000000000e+01 1.480986890578457249e+01
1.100000000000000000e+01 1.479377927288737737e+01
1.100000000000000000e+01 1.478920343275581928e+01
1.100000000000000000e+01 1.477566876694109865e+01
1.100000000000000000e+01 1.476386856041147766e+01
1.100000000000000000e+01 1.475442499967854637e+01
1.100000000000000000e+01 1.474570577635942215e+01
1.100000000000000000e+01 1.474133472678695789e+01
1.100000000000000000e+01 1.471617349973291411e+01
1.100000000000000000e+01 1.470779798798934124e+01
1.100000000000000000e+01 1.469454155307926513e+01
1.100000000000000000e+01 1.467352381616135126e+01
1.100000000000000000e+01 1.466179109084708365e+01
1.100000000000000000e+01 1.464798724434340116e+01
1.100000000000000000e+01 1.464121603055445497e+01
1.100000000000000000e+01 1.463602456133794938e+01
1.100000000000000000e+01 1.462631637306706445e+01
1.100000000000000000e+01 1.461530593581146320e+01
1.100000000000000000e+01 1.459894466091193621e+01
1.100000000000000000e+01 1.458198921256831859e+01
1.100000000000000000e+01 1.457131140310497308e+01
1.100000000000000000e+01 1.456115158419776101e+01
1.100000000000000000e+01 1.454888986403599382e+01
1.100000000000000000e+01 1.454160708937570234e+01
1.100000000000000000e+01 1.453118965777719396e+01
1.100000000000000000e+01 1.451524461812342359e+01
1.100000000000000000e+01 1.450297145180858394e+01
1.100000000000000000e+01 1.449633633384085130e+01
1.100000000000000000e+01 1.448399150371552224e+01
1.100000000000000000e+01 1.446480922391276280e+01
1.100000000000000000e+01 1.445463841019717144e+01
1.100000000000000000e+01 1.444569399975925528e+01
1.100000000000000000e+01 1.443376164778847226e+01
1.100000000000000000e+01 1.442511166931705091e+01
1.100000000000000000e+01 1.441147685695323233e+01
1.100000000000000000e+01 1.439640467232533361e+01
1.100000000000000000e+01 1.437954286083649436e+01
1.100000000000000000e+01 1.436860637344361713e+01
1.100000000000000000e+01 1.435677360608085351e+01
1.100000000000000000e+01 1.435171999040330704e+01
1.100000000000000000e+01 1.433717506537754893e+01
1.100000000000000000e+01 1.431709523404565054e+01
1.100000000000000000e+01 1.431071553734048685e+01
1.100000000000000000e+01 1.429967594270004838e+01
1.100000000000000000e+01 1.428116626636361097e+01
1.100000000000000000e+01 1.427135523995484334e+01
1.100000000000000000e+01 1.426638152044780306e+01
1.100000000000000000e+01 1.425622975078898236e+01
1.100000000000000000e+01 1.424094107448907920e+01
1.100000000000000000e+01 1.422796091366696380e+01
1.100000000000000000e+01 1.421899888990902205e+01
1.100000000000000000e+01 1.420087232788512033e+01
1.100000000000000000e+01 1.418425766975602009e+01
1.100000000000000000e+01 1.417855095309539593e+01
1.100000000000000000e+01 1.417263557251943595e+01
1.100000000000000000e+01 1.415213266111516255e+01
1.100000000000000000e+01 1.413851042661586632e+01
1.100000000000000000e+01 1.413030232724911528e+01
1.100000000000000000e+01 1.411775311439360792e+01
1.100000000000000000e+01 1.410764267494230495e+01
1.100000000000000000e+01 1.409481228325230795e+01
1.100000000000000000e+01 1.408206331403781419e+01
1.100000000000000000e+01 1.406934163305151309e+01
1.100000000000000000e+01 1.404676667683600577e+01
1.100000000000000000e+01 1.403727681620693168e+01
1.100000000000000000e+01 1.402245218499257362e+01
1.100000000000000000e+01 1.400995544083706079e+01
1.100000000000000000e+01 1.399569337892820009e+01
1.100000000000000000e+01 1.398859240904783263e+01
1.100000000000000000e+01 1.398216913895587155e+01
1.100000000000000000e+01 1.396024481239853721e+01
1.100000000000000000e+01 1.395024879438197019e+01
1.100000000000000000e+01 1.393300839996370222e+01
1.100000000000000000e+01 1.392883607030188564e+01
1.100000000000000000e+01 1.391790416548612264e+01
1.100000000000000000e+01 1.389772819596745279e+01
1.100000000000000000e+01 1.388455125544050794e+01
1.100000000000000000e+01 1.386657276225196433e+01
1.100000000000000000e+01 1.384793299920748311e+01
1.100000000000000000e+01 1.383220571360429041e+01
1.100000000000000000e+01 1.382754583972109863e+01
1.100000000000000000e+01 1.380689192282225619e+01
1.100000000000000000e+01 1.379387490535512306e+01
1.100000000000000000e+01 1.378037171792120219e+01
1.100000000000000000e+01 1.376302794638482929e+01
1.100000000000000000e+01 1.375575537386916203e+01
1.100000000000000000e+01 1.375212363300634344e+01
1.100000000000000000e+01 1.372772417710732284e+01
1.100000000000000000e+01 1.371542849736934144e+01
1.100000000000000000e+01 1.369887757462102229e+01
1.100000000000000000e+01 1.368409015285863717e+01
1.100000000000000000e+01 1.366951901880229769e+01
1.100000000000000000e+01 1.365772222471546726e+01
1.100000000000000000e+01 1.364851209097312612e+01
1.100000000000000000e+01 1.364178170273764756e+01
1.100000000000000000e+01 1.361471248092784236e+01
1.100000000000000000e+01 1.360976278112221749e+01
1.100000000000000000e+01 1.358578059281160577e+01
1.100000000000000000e+01 1.357316229760412973e+01
1.100000000000000000e+01 1.356300536786811151e+01
1.100000000000000000e+01 1.354617564960741660e+01
1.100000000000000000e+01 1.352582873592120549e+01
1.100000000000000000e+01 1.352082150162946306e+01
1.100000000000000000e+01 1.349799709236530987e+01
1.100000000000000000e+01 1.347297448727657176e+01
1.100000000000000000e+01 1.346705646905250475e+01
1.100000000000000000e+01 1.344701477482079888e+01
1.100000000000000000e+01 1.343108128626525932e+01
1.100000000000000000e+01 1.341691838812961279e+01
1.100000000000000000e+01 1.339276363755838339e+01
1.100000000000000000e+01 1.337839325000246227e+01
1.100000000000000000e+01 1.335517962306746931e+01
1.100000000000000000e+01 1.333557307293284921e+01
1.100000000000000000e+01 1.332711715542560960e+01
1.100000000000000000e+01 1.329563917156271025e+01
1.100000000000000000e+01 1.329310773465160622e+01
1.100000000000000000e+01 1.326416004024773798e+01
1.100000000000000000e+01 1.324708730801907386e+01
1.100000000000000000e+01 1.323766222673104842e+01
1.100000000000000000e+01 1.319690367603653236e+01
1.100000000000000000e+01 1.317210953118310890e+01
1.100000000000000000e+01 1.316277102005988731e+01
1.100000000000000000e+01 1.315274114822027940e+01
1.100000000000000000e+01 1.312644363516774959e+01
1.100000000000000000e+01 1.311317300876030956e+01
1.100000000000000000e+01 1.309001418728238342e+01
1.100000000000000000e+01 1.307510617591236723e+01
1.100000000000000000e+01 1.304672976650364902e+01
1.100000000000000000e+01 1.301892638184867046e+01
1.100000000000000000e+01 1.300830706911110113e+01
1.100000000000000000e+01 1.299732135778367237e+01
1.100000000000000000e+01 1.297384407174241971e+01
1.100000000000000000e+01 1.292919219788759477e+01
1.100000000000000000e+01 1.290462159522738261e+01
1.100000000000000000e+01 1.288458595659653660e+01
1.100000000000000000e+01 1.286452589224824727e+01
1.100000000000000000e+01 1.284648247313153746e+01
1.100000000000000000e+01 1.281990099980090747e+01
1.100000000000000000e+01 1.279447495043817185e+01
1.100000000000000000e+01 1.278807371185137320e+01
1.100000000000000000e+01 1.275911659955304600e+01
1.100000000000000000e+01 1.272563205172285450e+01
1.100000000000000000e+01 1.269877888767421403e+01
1.100000000000000000e+01 1.266626085974607818e+01
1.100000000000000000e+01 1.261416407898379077e+01
1.100000000000000000e+01 1.259701572493752408e+01
1.100000000000000000e+01 1.257826626330809283e+01
1.100000000000000000e+01 1.253286105226097291e+01
1.100000000000000000e+01 1.250398713845443055e+01
1.100000000000000000e+01 1.246641979680962109e+01
1.100000000000000000e+01 1.244435500952989493e+01
1.100000000000000000e+01 1.243261440462616640e+01
1.100000000000000000e+01 1.240561996131802225e+01
1.100000000000000000e+01 1.237416375304443150e+01
1.100000000000000000e+01 1.233400663988911816e+01
1.100000000000000000e+01 1.232127084072028822e+01
1.100000000000000000e+01 1.229311500497534659e+01
1.100000000000000000e+01 1.223796331847744412e+01
1.100000000000000000e+01 1.222537602797969924e+01
1.100000000000000000e+01 1.219674437005004641e+01
1.100000000000000000e+01 1.217123034921688074e+01
1.100000000000000000e+01 1.215350230204378512e+01
1.100000000000000000e+01 1.213126770417283318e+01
1.100000000000000000e+01 1.209057295443289703e+01
1.100000000000000000e+01 1.207135495218096111e+01
1.100000000000000000e+01 1.203038452882825382e+01
1.100000000000000000e+01 1.201986705497061436e+01
1.100000000000000000e+01 1.197759060495745942e+01
1.100000000000000000e+01 1.196584463873533899e+01
1.100000000000000000e+01 1.191740335923685912e+01
1.100000000000000000e+01 1.189877341707192748e+01
1.100000000000000000e+01 1.186639761264820514e+01
1.100000000000000000e+01 1.185351989503268477e+01
1.100000000000000000e+01 1.181839685020675113e+01
1.100000000000000000e+01 1.179594423403106696e+01
1.100000000000000000e+01 1.176612651258940012e+01
1.100000000000000000e+01 1.175318637580265246e+01
1.100000000000000000e+01 1.171168097107728201e+01
1.100000000000000000e+01 1.170156829379756047e+01
1.100000000000000000e+01 1.167476181689835357e+01
1.100000000000000000e+01 1.167242626253263360e+01
1.100000000000000000e+01 1.164568926501618229e+01
1.100000000000000000e+01 1.160368841216704183e+01
1.100000000000000000e+01 1.158125548684368233e+01
1.100000000000000000e+01 1.155508298189424465e+01
1.100000000000000000e+01 1.154465497981378519e+01
1.100000000000000000e+01 1.149458886102754640e+01
1.100000000000000000e+01 1.148412350005415483e+01
1.100000000000000000e+01 1.145921665327296246e+01
1.100000000000000000e+01 1.145004306252491411e+01
1.100000000000000000e+01 1.140920385740266241e+01
1.100000000000000000e+01 1.140407589734620331e+01
1.100000000000000000e+01 1.138720479915130213e+01
1.100000000000000000e+01 1.137487416073465241e+01
1.100000000000000000e+01 1.131316849409147096e+01
1.100000000000000000e+01 1.129391566486370913e+01
1.100000000000000000e+01 1.126873017095808294e+01
1.100000000000000000e+01 1.125774409406057153e+01
1.100000000000000000e+01 1.121501895780187574e+01
1.100000000000000000e+01 1.120040807548676298e+01
1.100000000000000000e+01 1.119434092531516889e+01
1.100000000000000000e+01 1.115616297489359177e+01
1.100000000000000000e+01 1.113218763069103723e+01
1.100000000000000000e+01 1.111213483250850764e+01
1.100000000000000000e+01 1.108091139241854073e+01
1.100000000000000000e+01 1.105391710114656334e+01
1.100000000000000000e+01 1.103912298895908783e+01
1.100000000000000000e+01 1.100651160318595601e+01
1.100000000000000000e+01 1.097496094705664049e+01
1.100000000000000000e+01 1.094158337626259936e+01
1.100000000000000000e+01 1.092954081753459228e+01
1.100000000000000000e+01 1.091191877562710921e+01
1.100000000000000000e+01 1.087469831780858520e+01
1.100000000000000000e+01 1.084834321017013892e+01
1.100000000000000000e+01 1.082476141037181883e+01
1.100000000000000000e+01 1.081040819583282797e+01
1.100000000000000000e+01 1.078335158883839284e+01
1.100000000000000000e+01 1.075631391985199770e+01
1.100000000000000000e+01 1.071169560101103713e+01
1.100000000000000000e+01 1.070333514336944702e+01
1.100000000000000000e+01 1.068599519680464560e+01
1.100000000000000000e+01 1.067189203743886594e+01
1.100000000000000000e+01 1.064756152968566028e+01
1.100000000000000000e+01 1.063003172981207278e+01
1.100000000000000000e+01 1.059676517399657669e+01
1.100000000000000000e+01 1.056184452489334902e+01
1.100000000000000000e+01 1.055881963192156903e+01
1.100000000000000000e+01 1.051798251684808072e+01
1.100000000000000000e+01 1.049597571668652485e+01
1.100000000000000000e+01 1.047602077320850888e+01
1.100000000000000000e+01 1.044922455561442476e+01
1.100000000000000000e+01 1.043030261597820463e+01
1.100000000000000000e+01 1.040604626445742831e+01
1.100000000000000000e+01 1.039213499119966322e+01
1.100000000000000000e+01 1.037070033529901636e+01
1.100000000000000000e+01 1.036264262775499034e+01
1.100000000000000000e+01 1.032432637916239848e+01
1.100000000000000000e+01 1.030614342335344524e+01
1.100000000000000000e+01 1.028193358188404360e+01
1.100000000000000000e+01 1.024551250547863646e+01
1.100000000000000000e+01 1.021196206198791501e+01
1.100000000000000000e+01 1.013534379621363613e+01
1.100000000000000000e+01 1.011952783183896720e+01
1.100000000000000000e+01 1.007711488971214386e+01
1.100000000000000000e+01 1.005915804799426461e+01
1.100000000000000000e+01 1.003170404789807790e+01
1.100000000000000000e+01 9.990837897830658676e+00
1.100000000000000000e+01 9.967850537364652652e+00
1.100000000000000000e+01 9.937053473969857720e+00
1.100000000000000000e+01 9.921148501316334745e+00
1.100000000000000000e+01 9.899755475261233784e+00
1.100000000000000000e+01 9.853382903114841440e+00
1.100000000000000000e+01 9.844947487561540811e+00
1.100000000000000000e+01 9.817566638379048527e+00
1.100000000000000000e+01 9.776340991909451716e+00
1.100000000000000000e+01 9.738820362732688807e+00
1.100000000000000000e+01 9.706275736531660314e+00
1.100000000000000000e+01 9.691394971744797360e+00
1.100000000000000000e+01 9.669178717034290216e+00
1.100000000000000000e+01 9.628675298818391681e+00
1.100000000000000000e+01 9.616563969735079098e+00
1.100000000000000000e+01 9.584999976667997856e+00
1.100000000000000000e+01 9.540322456941023432e+00
1.100000000000000000e+01 9.518258848034378161e+00
1.100000000000000000e+01 9.423689035242254874e+00
1.100000000000000000e+01 6.039251940410770736e+00
1.100000000000000000e+01 6.035551066546907428e+00
1.100000000000000000e+01 6.031133405264135661e+00
1.100000000000000000e+01 6.028300367918451030e+00
1.100000000000000000e+01 6.025089635811665012e+00
1.100000000000000000e+01 6.023769774241296560e+00
1.100000000000000000e+01 6.021130826139761361e+00
1.100000000000000000e+01 6.017776219593033993e+00
1.100000000000000000e+01 6.015540563008264563e+00
1.100000000000000000e+01 6.008943713684203658e+00
1.100000000000000000e+01 6.006273458083307482e+00
1.100000000000000000e+01 6.003304238161913275e+00
1.100000000000000000e+01 5.999718596151796923e+00
1.100000000000000000e+01 5.982965471351754161e+00
1.200000000000000000e+01 2.394579477823827673e+01
1.200000000000000000e+01 2.328594698884949921e+01
1.200000000000000000e+01 2.263858504966689722e+01
1.200000000000000000e+01 2.238455846213860667e+01
1.200000000000000000e+01 2.228536989052442152e+01
1.200000000000000000e+01 2.208793704240655842e+01
1.200000000000000000e+01 2.182896310624871461e+01
1.200000000000000000e+01 2.171714012052155240e+01
1.200000000000000000e+01 2.160597549508105786e+01
1.200000000000000000e+01 2.155489069882391107e+01
1.200000000000000000e+01 2.132499870410788034e+01
1.200000000000000000e+01 2.127512703068451927e+01
1.200000000000000000e+01 2.115874075355252870e+01
1.200000000000000000e+01 2.109266712537577604e+01
1.200000000000000000e+01 2.102278681593676168e+01
1.200000000000000000e+01 2.098095219525682609e+01
1.200000000000000000e+01 2.095996833582040608e+01
1.200000000000000000e+01 2.083348615903823031e+01
1.200000000000000000e+01 2.079573771916211911e+01
1.200000000000000000e+01 2.073032933403755962e+01
1.200000000000000000e+01 2.070184501145114098e+01
1.200000000000000000e+01 2.065765393390584848e+01
1.200000000000000000e+01 2.062158783437839205e+01
1.200000000000000000e+01 2.058676601956164021e+01
1.200000000000000000e+01 2.054177275105143963e+01
1.200000000000000000e+01 2.051061451686219428e+01
1.200000000000000000e+01 2.044016010633979263e+01
1.200000000000000000e+01 2.039525511404203328e+01
1.200000000000000000e+01 2.037855790227715858e+01
1.200000000000000000e+01 2.034612958223922519e+01
1.200000000000000000e+01 2.030261812404178556e+01
1.200000000000000000e+01 2.026989345376102136e+01
1.200000000000000000e+01 2.026065057375645395e+01
1.200000000000000000e+01 2.023534489600133668e+01
1.200000000000000000e+01 2.021217941786302674e+01
1.200000000000000000e+01 2.018464638839160941e+01
1.200000000000000000e+01 2.013711746345908793e+01
1.200000000000000000e+01 2.011949850382140781e+01
1.200000000000000000e+01 2.008565121448733493e+01
1.200000000000000000e+01 2.006546780382332074e+01
1.200000000000000000e+01 2.005267269589396051e+01
1.200000000000000000e+01 2.001489834186848782e+01
1.200000000000000000e+01 1.998511461527010269e+01
1.200000000000000000e+01 1.995838551780292391e+01
1.200000000000000000e+01 1.994248451410116374e+01
1.200000000000000000e+01 1.989723362371450222e+01
1.200000000000000000e+01 1.988698964148965587e+01
1.200000000000000000e+01 1.985887860927648418e+01
1.200000000000000000e+01 1.982524455692839993e+01
1.200000000000000000e+01 1.979426155095883644e+01
1.200000000000000000e+01 1.978260568427979038e+01
1.200000000000000000e+01 1.974769373545946038e+01
1.200000000000000000e+01 1.972634387567002889e+01
1.200000000000000000e+01 1.969282964796685320e+01
1.200000000000000000e+01 1.966777128394646468e+01
1.200000000000000000e+01 1.965626794715213066e+01
1.200000000000000000e+01 1.963640384431663577e+01
1.200000000000000000e+01 1.961137803213690844e+01
1.200000000000000000e+01 1.956626920639857659e+01
1.200000000000000000e+01 1.953341662348477215e+01
1.200000000000000000e+01 1.951020746929640026e+01
1.200000000000000000e+01 1.945905128499913772e+01
1.200000000000000000e+01 1.944086888710044647e+01
1.200000000000000000e+01 1.941240374511315636e+01
1.200000000000000000e+01 1.938484588618730342e+01
1.200000000000000000e+01 1.937625241253765651e+01
1.200000000000000000e+01 1.930771048539298462e+01
1.200000000000000000e+01 1.928974200523957450e+01
1.200000000000000000e+01 1.927635991252818570e+01
1.200000000000000000e+01 1.921190813938124009e+01
1.200000000000000000e+01 1.919333117094994989e+01
1.200000000000000000e+01 1.917959472930721176e+01
1.200000000000000000e+01 1.912175690470208878e+01
1.200000000000000000e+01 1.910145995877822500e+01
1.200000000000000000e+01 1.908584139734293217e+01
1.200000000000000000e+01 1.905065369173099654e+01
1.200000000000000000e+01 1.900391037391637994e+01
1.200000000000000000e+01 1.898010382286701159e+01
1.200000000000000000e+01 1.894300478636787588e+01
1.200000000000000000e+01 1.891494255679749159e+01
1.200000000000000000e+01 1.890295110922539834e+01
1.200000000000000000e+01 1.889293033531845367e+01
1.200000000000000000e+01 1.886279324714851313e+01
1.200000000000000000e+01 1.882955651304415312e+01
1.200000000000000000e+01 1.881706648983111663e+01
1.200000000000000000e+01 1.879459130245551179e+01
1.200000000000000000e+01 1.877633807296920310e+01
1.200000000000000000e+01 1.875207169618812131e+01
1.200000000000000000e+01 1.874159626757968766e+01
1.200000000000000000e+01 1.871184507553373066e+01
1.200000000000000000e+01 1.868450251023462272e+01
1.200000000000000000e+01 1.866294748074125209e+01
1.200000000000000000e+01 1.864763580818981481e+01
1.200000000000000000e+01 1.863059944408059110e+01
1.200000000000000000e+01 1.859724107125241233e+01
1.200000000000000000e+01 1.858498733234821643e+01
1.200000000000000000e+01 1.857835923685314228e+01
1.200000000000000000e+01 1.855785991499097776e+01
1.200000000000000000e+01 1.854169784411472932e+01
1.200000000000000000e+01 1.852412294466539677e+01
1.200000000000000000e+01 1.849964685759188754e+01
1.200000000000000000e+01 1.848061832173070229e+01
1.200000000000000000e+01 1.846828394661590167e+01
1.200000000000000000e+01 1.845200045508908104e+01
1.200000000000000000e+01 1.843810939095825319e+01
1.200000000000000000e+01 1.840217583903044130e+01
1.200000000000000000e+01 1.838543582860832970e+01
1.200000000000000000e+01 1.836702352165745822e+01
1.200000000000000000e+01 1.835719647208951244e+01
1.200000000000000000e+01 1.834484840155865726e+01
1.200000000000000000e+01 1.832135710167107945e+01
1.200000000000000000e+01 1.831610802854301312e+01
1.200000000000000000e+01 1.829063116122362587e+01
1.200000000000000000e+01 1.828503614895317497e+01
1.200000000000000000e+01 1.826987834081838358e+01
1.200000000000000000e+01 1.825720013438477096e+01
1.200000000000000000e+01 1.824400802410625033e+01
1.200000000000000000e+01 1.823406802241503755e+01
1.200000000000000000e+01 1.820823351120168709e+01
1.200000000000000000e+01 1.819710921073485466e+01
1.200000000000000000e+01 1.818019180413409330e+01
1.200000000000000000e+01 1.816787979794516872e+01
1.200000000000000000e+01 1.814881480003609937e+01
1.200000000000000000e+01 1.813921712735149328e+01
1.200000000000000000e+01 1.811945117960893725e+01
1.200000000000000000e+01 1.810018027186135114e+01
1.200000000000000000e+01 1.808699972862110883e+01
1.200000000000000000e+01 1.807213153309041687e+01
1.200000000000000000e+01 1.804974594640377106e+01
1.200000000000000000e+01 1.804357826163316147e+01
1.200000000000000000e+01 1.803765883345238663e+01
1.200000000000000000e+01 1.801805633115700189e+01
1.200000000000000000e+01 1.799343118231146121e+01
1.200000000000000000e+01 1.797926088661818156e+01
1.200000000000000000e+01 1.796318782427215766e+01
1.200000000000000000e+01 1.794711649267111397e+01
1.200000000000000000e+01 1.793842345915544101e+01
1.200000000000000000e+01 1.791554608878323762e+01
1.200000000000000000e+01 1.790543659525610565e+01
1.200000000000000000e+01 1.789843861542617276e+01
1.200000000000000000e+01 1.788412869391604332e+01
1.200000000000000000e+01 1.786160219400005289e+01
1.200000000000000000e+01 1.785067184152589448e+01
1.200000000000000000e+01 1.784067774490134894e+01
1.200000000000000000e+01 1.782061407553442223e+01
1.200000000000000000e+01 1.780551538946614798e+01
1.200000000000000000e+01 1.779612904841019372e+01
1.200000000000000000e+01 1.777773847855631928e+01
1.200000000000000000e+01 1.777139371022606440e+01
1.200000000000000000e+01 1.775983919846671810e+01
1.200000000000000000e+01 1.774824226219761414e+01
1.200000000000000000e+01 1.772612461912883930e+01
1.200000000000000000e+01 1.772059345319826207e+01
1.200000000000000000e+01 1.770260668461379794e+01
1.200000000000000000e+01 1.767972235483617993e+01
1.200000000000000000e+01 1.766656284462154858e+01
1.200000000000000000e+01 1.765277927597477969e+01
1.200000000000000000e+01 1.763148219415764117e+01
1.200000000000000000e+01 1.761474750931484579e+01
1.200000000000000000e+01 1.760681750314638094e+01
1.200000000000000000e+01 1.759073004851110156e+01
1.200000000000000000e+01 1.757306986592012521e+01
1.200000000000000000e+01 1.756805597801638541e+01
1.200000000000000000e+01 1.755418443319350530e+01
1.200000000000000000e+01 1.753231706200207185e+01
1.200000000000000000e+01 1.752572285958486020e+01
1.200000000000000000e+01 1.750381026036046350e+01
1.200000000000000000e+01 1.748180635211256018e+01
1.200000000000000000e+01 1.746953898988510190e+01
1.200000000000000000e+01 1.745704402457706550e+01
1.200000000000000000e+01 1.744504849486766318e+01
1.200000000000000000e+01 1.743156819567307636e+01
1.200000000000000000e+01 1.742533870912848215e+01
1.200000000000000000e+01 1.740615180424231667e+01
1.200000000000000000e+01 1.738759931084355159e+01
1.200000000000000000e+01 1.736948899136250191e+01
1.200000000000000000e+01 1.735930557332902779e+01
1.200000000000000000e+01 1.733883350465410444e+01
1.200000000000000000e+01 1.732327265124462201e+01
1.200000000000000000e+01 1.731874507223097126e+01
1.200000000000000000e+01 1.729086565812665910e+01
1.200000000000000000e+01 1.727981618760337312e+01
1.200000000000000000e+01 1.726446198879449412e+01
1.200000000000000000e+01 1.724850547797709055e+01
1.200000000000000000e+01 1.724203515610305715e+01
1.200000000000000000e+01 1.722907187785347105e+01
1.200000000000000000e+01 1.720438614984047021e+01
1.200000000000000000e+01 1.719806097662342736e+01
1.200000000000000000e+01 1.717007685708152209e+01
1.200000000000000000e+01 1.716061201858085994e+01
1.200000000000000000e+01 1.714221154358216026e+01
1.200000000000000000e+01 1.713054674678881284e+01
1.200000000000000000e+01 1.710249758628992822e+01
1.200000000000000000e+01 1.708417914253701753e+01
1.200000000000000000e+01 1.706237664293963263e+01
1.200000000000000000e+01 1.705108145580484091e+01
1.200000000000000000e+01 1.704190204946288034e+01
1.200000000000000000e+01 1.703419443260611388e+01
1.200000000000000000e+01 1.701151967629660078e+01
1.200000000000000000e+01 1.699586700588593047e+01
1.200000000000000000e+01 1.698387217560975060e+01
1.200000000000000000e+01 1.696993521181735076e+01
1.200000000000000000e+01 1.694531101662742500e+01
1.200000000000000000e+01 1.691951069193452639e+01
1.200000000000000000e+01 1.690540774810765612e+01
1.200000000000000000e+01 1.689634970937370539e+01
1.200000000000000000e+01 1.688337790933545435e+01
1.200000000000000000e+01 1.686843130578732897e+01
1.200000000000000000e+01 1.686227033959718824e+01
1.200000000000000000e+01 1.685069391149906437e+01
1.200000000000000000e+01 1.683101654287136029e+01
1.200000000000000000e+01 1.680287878355478171e+01
1.200000000000000000e+01 1.679729297046740299e+01
1.200000000000000000e+01 1.677675888936093784e+01
1.200000000000000000e+01 1.676482939347551593e+01
1.200000000000000000e+01 1.674524144213361154e+01
1.200000000000000000e+01 1.673516600208033012e+01
1.200000000000000000e+01 1.672183215552161784e+01
1.200000000000000000e+01 1.671187407187035845e+01
1.200000000000000000e+01 1.669972600497199267e+01
1.200000000000000000e+01 1.668283518704600610e+01
1.200000000000000000e+01 1.666841045746605943e+01
1.200000000000000000e+01 1.664888502699798067e+01
1.200000000000000000e+01 1.664251527644494999e+01
1.200000000000000000e+01 1.663549095217239682e+01
1.200000000000000000e+01 1.661312234871810745e+01
1.200000000000000000e+01 1.660231129146881912e+01
1.200000000000000000e+01 1.658491434892406957e+01
1.200000000000000000e+01 1.657371986884026072e+01
1.200000000000000000e+01 1.655279569991185440e+01
1.200000000000000000e+01 1.653205269175907688e+01
1.200000000000000000e+01 1.652434048747565853e+01
1.200000000000000000e+01 1.651462915499645945e+01
1.200000000000000000e+01 1.649501483319041384e+01
1.200000000000000000e+01 1.648245000135372251e+01
1.200000000000000000e+01 1.647036645470853244e+01
1.200000000000000000e+01 1.645311722904775209e+01
1.200000000000000000e+01 1.644186425924671724e+01
1.200000000000000000e+01 1.643657902993846776e+01
1.200000000000000000e+01 1.641502051154224873e+01
1.200000000000000000e+01 1.640718438700449866e+01
1.200000000000000000e+01 1.639137621386980470e+01
1.200000000000000000e+01 1.637418460439637968e+01
1.200000000000000000e+01 1.635959205154869878e+01
1.200000000000000000e+01 1.635475754829116468e+01
1.200000000000000000e+01 1.632951549638517008e+01
1.200000000000000000e+01 1.632368366139301585e+01
1.200000000000000000e+01 1.631595492477899612e+01
1.200000000000000000e+01 1.630479562436800833e+01
1.200000000000000000e+01 1.628380652492053926e+01
1.200000000000000000e+01 1.627263290174264654e+01
1.200000000000000000e+01 1.625926754652676465e+01
1.200000000000000000e+01 1.624521140546421094e+01
1.200000000000000000e+01 1.623502849481041466e+01
1.200000000000000000e+01 1.620833032057963052e+01
1.200000000000000000e+01 1.620054994718103103e+01
1.200000000000000000e+01 1.618691895052438312e+01
1.200000000000000000e+01 1.618149178232693686e+01
1.200000000000000000e+01 1.616865859160746055e+01
1.200000000000000000e+01 1.615783961865897567e+01
1.200000000000000000e+01 1.613576300514855433e+01
1.200000000000000000e+01 1.613045145697856597e+01
1.200000000000000000e+01 1.612371342059380197e+01
1.200000000000000000e+01 1.611559092114002212e+01
1.200000000000000000e+01 1.609437406690829775e+01
1.200000000000000000e+01 1.607346798771646590e+01
1.200000000000000000e+01 1.607008960798273733e+01
1.200000000000000000e+01 1.605860550725610736e+01
1.200000000000000000e+01 1.605387356662503606e+01
1.200000000000000000e+01 1.603840140260621894e+01
1.200000000000000000e+01 1.602510424363173769e+01
1.200000000000000000e+01 1.601102374721074995e+01
1.200000000000000000e+01 1.599283195792477841e+01
1.200000000000000000e+01 1.598707440349306452e+01
1.200000000000000000e+01 1.597979480553904530e+01
1.200000000000000000e+01 1.595876420800139606e+01
1.200000000000000000e+01 1.594565532988444190e+01
1.200000000000000000e+01 1.592324446241762104e+01
1.200000000000000000e+01 1.591617060140605311e+01
1.200000000000000000e+01 1.590787039748672527e+01
1.200000000000000000e+01 1.590180251701485936e+01
1.200000000000000000e+01 1.589319446651011702e+01
1.200000000000000000e+01 1.587461779589539468e+01
1.200000000000000000e+01 1.586941039906855444e+01
1.200000000000000000e+01 1.585711908921497404e+01
1.200000000000000000e+01 1.584763154988984191e+01
1.200000000000000000e+01 1.583493290277696453e+01
1.200000000000000000e+01 1.581507819177682883e+01
1.200000000000000000e+01 1.580805174099912058e+01
1.200000000000000000e+01 1.579162213316259233e+01
1.200000000000000000e+01 1.577807603242012924e+01
1.200000000000000000e+01 1.576558707604434773e+01
1.200000000000000000e+01 1.575911768456193585e+01
1.200000000000000000e+01 1.573978275318746611e+01
1.200000000000000000e+01 1.573587431770559597e+01
1.200000000000000000e+01 1.571916111828667262e+01
1.200000000000000000e+01 1.570019520900014776e+01
1.200000000000000000e+01 1.568120304183769598e+01
1.200000000000000000e+01 1.567586562695156971e+01
1.200000000000000000e+01 1.566225534022660959e+01
1.200000000000000000e+01 1.565462253219238775e+01
1.200000000000000000e+01 1.563950580081237796e+01
1.200000000000000000e+01 1.562834284945155261e+01
1.200000000000000000e+01 1.562089455504182745e+01
1.200000000000000000e+01 1.560371857902340409e+01
1.200000000000000000e+01 1.559389996286324909e+01
1.200000000000000000e+01 1.558113568559420514e+01
1.200000000000000000e+01 1.556531220868176391e+01
1.200000000000000000e+01 1.555837415105836996e+01
1.200000000000000000e+01 1.554534064404323246e+01
1.200000000000000000e+01 1.553611645476290093e+01
1.200000000000000000e+01 1.552368393377020794e+01
1.200000000000000000e+01 1.551571532315036350e+01
1.200000000000000000e+01 1.550478426978339819e+01
1.200000000000000000e+01 1.548554989706228113e+01
1.200000000000000000e+01 1.547237227931951331e+01
1.200000000000000000e+01 1.546079284835221479e+01
1.200000000000000000e+01 1.544238808692804099e+01
1.200000000000000000e+01 1.542609153830760782e+01
1.200000000000000000e+01 1.541992593489219132e+01
1.200000000000000000e+01 1.541418455259075948e+01
1.200000000000000000e+01 1.540172534200914001e+01
1.200000000000000000e+01 1.539211362205540823e+01
1.200000000000000000e+01 1.538217502986599072e+01
1.200000000000000000e+01 1.536611740908495705e+01
1.200000000000000000e+01 1.535992442511223999e+01
1.200000000000000000e+01 1.534452092338836771e+01
1.200000000000000000e+01 1.533540206646844339e+01
1.200000000000000000e+01 1.532331994311343060e+01
1.200000000000000000e+01 1.529806942531758907e+01
1.200000000000000000e+01 1.528992900179256864e+01
1.200000000000000000e+01 1.528604167576190953e+01
1.200000000000000000e+01 1.527571819027366473e+01
1.200000000000000000e+01 1.525975475829870831e+01
1.200000000000000000e+01 1.525585239045600083e+01
1.200000000000000000e+01 1.524252189168162985e+01
1.200000000000000000e+01 1.523087889036195719e+01
1.200000000000000000e+01 1.522284308696690225e+01
1.200000000000000000e+01 1.520548426273786546e+01
1.200000000000000000e+01 1.519481099226107546e+01
1.200000000000000000e+01 1.518078427932572083e+01
1.200000000000000000e+01 1.516342700516003283e+01
1.200000000000000000e+01 1.515603452430102571e+01
1.200000000000000000e+01 1.515002576176796367e+01
1.200000000000000000e+01 1.513767074337078711e+01
1.200000000000000000e+01 1.512341388511741691e+01
1.200000000000000000e+01 1.511709383853619570e+01
1.200000000000000000e+01 1.509202910062642289e+01
1.200000000000000000e+01 1.508902860692743886e+01
1.200000000000000000e+01 1.507076807165866406e+01
1.200000000000000000e+01 1.506584377395361507e+01
1.200000000000000000e+01 1.505537136287472322e+01
1.200000000000000000e+01 1.504078082846775999e+01
1.200000000000000000e+01 1.503084812213838894e+01
1.200000000000000000e+01 1.501979143271231365e+01
1.200000000000000000e+01 1.499778398374835220e+01
1.200000000000000000e+01 1.498326029585257935e+01
1.200000000000000000e+01 1.498087381732632650e+01
1.200000000000000000e+01 1.496784183345408437e+01
1.200000000000000000e+01 1.496004783487759759e+01
1.200000000000000000e+01 1.494767149864610900e+01
1.200000000000000000e+01 1.493801493836640226e+01
1.200000000000000000e+01 1.492333994417015042e+01
1.200000000000000000e+01 1.490592490699817496e+01
1.200000000000000000e+01 1.489066684428201093e+01
1.200000000000000000e+01 1.487855279038494061e+01
1.200000000000000000e+01 1.486469950140496010e+01
1.200000000000000000e+01 1.485853405189774712e+01
1.200000000000000000e+01 1.484490271726703448e+01
1.200000000000000000e+01 1.483917218862373488e+01
1.200000000000000000e+01 1.482966336944661556e+01
1.200000000000000000e+01 1.481371256825121385e+01
1.200000000000000000e+01 1.480437826132689416e+01
1.200000000000000000e+01 1.478953276804428540e+01
1.200000000000000000e+01 1.478609894557657434e+01
1.200000000000000000e+01 1.476785222141563558e+01
1.200000000000000000e+01 1.475577659589414203e+01
1.200000000000000000e+01 1.474641072556870647e+01
1.200000000000000000e+01 1.473433996752543784e+01
1.200000000000000000e+01 1.472206593874268421e+01
1.200000000000000000e+01 1.470408643261069415e+01
1.200000000000000000e+01 1.469501967205468951e+01
1.200000000000000000e+01 1.468444630209632606e+01
1.200000000000000000e+01 1.468044597404160534e+01
1.200000000000000000e+01 1.466360273674227344e+01
1.200000000000000000e+01 1.465145110608844981e+01
1.200000000000000000e+01 1.464172411682368136e+01
1.200000000000000000e+01 1.462133527466744276e+01
1.200000000000000000e+01 1.461128633655942544e+01
1.200000000000000000e+01 1.460062523166432769e+01
1.200000000000000000e+01 1.459700655971007421e+01
1.200000000000000000e+01 1.457188013677478367e+01
1.200000000000000000e+01 1.456240102017381588e+01
1.200000000000000000e+01 1.455407174256712821e+01
1.200000000000000000e+01 1.454852032432082432e+01
1.200000000000000000e+01 1.453184876295642169e+01
1.200000000000000000e+01 1.452258906180896503e+01
1.200000000000000000e+01 1.450634739920381122e+01
1.200000000000000000e+01 1.449109809898125789e+01
1.200000000000000000e+01 1.448070703077355503e+01
1.200000000000000000e+01 1.446369170459127851e+01
1.200000000000000000e+01 1.445570869679993287e+01
1.200000000000000000e+01 1.444663537559990907e+01
1.200000000000000000e+01 1.443539627620596733e+01
1.200000000000000000e+01 1.442387071227161854e+01
1.200000000000000000e+01 1.440753160538172217e+01
1.200000000000000000e+01 1.440076948642547983e+01
1.200000000000000000e+01 1.437839079793103814e+01
1.200000000000000000e+01 1.437562959188228362e+01
1.200000000000000000e+01 1.436190898202331212e+01
1.200000000000000000e+01 1.434813417227566212e+01
1.200000000000000000e+01 1.433661280848527930e+01
1.200000000000000000e+01 1.432140340687761260e+01
1.200000000000000000e+01 1.430185976487686261e+01
1.200000000000000000e+01 1.429537127649189188e+01
1.200000000000000000e+01 1.428408609662811202e+01
1.200000000000000000e+01 1.426330228882167894e+01
1.200000000000000000e+01 1.424891483211097665e+01
1.200000000000000000e+01 1.423795444010568723e+01
1.200000000000000000e+01 1.422292627039611013e+01
1.200000000000000000e+01 1.420987928157042646e+01
1.200000000000000000e+01 1.419895892388116643e+01
1.200000000000000000e+01 1.418707887947076252e+01
1.200000000000000000e+01 1.417258318450573640e+01
1.200000000000000000e+01 1.416138934856285836e+01
1.200000000000000000e+01 1.414944922002648120e+01
1.200000000000000000e+01 1.413934141885612128e+01
1.200000000000000000e+01 1.411702818038723706e+01
1.200000000000000000e+01 1.411091388626603660e+01
1.200000000000000000e+01 1.409084224745517844e+01
1.200000000000000000e+01 1.408137969525871114e+01
1.200000000000000000e+01 1.407114309737192848e+01
1.200000000000000000e+01 1.405258953888312057e+01
1.200000000000000000e+01 1.404049748244641904e+01
1.200000000000000000e+01 1.403426279878704364e+01
1.200000000000000000e+01 1.402178683997142805e+01
1.200000000000000000e+01 1.400694890974427409e+01
1.200000000000000000e+01 1.399120380046789869e+01
1.200000000000000000e+01 1.397488057688731899e+01
1.200000000000000000e+01 1.396164330723250835e+01
1.200000000000000000e+01 1.395551568669684350e+01
1.200000000000000000e+01 1.393186044691695891e+01
1.200000000000000000e+01 1.392531823620306852e+01
1.200000000000000000e+01 1.391020113502185751e+01
1.200000000000000000e+01 1.390397740747102873e+01
1.200000000000000000e+01 1.388805139534883537e+01
1.200000000000000000e+01 1.387690257851996556e+01
1.200000000000000000e+01 1.385487558389784546e+01
1.200000000000000000e+01 1.383829371597522062e+01
1.200000000000000000e+01 1.382716112327426217e+01
1.200000000000000000e+01 1.379474607676769260e+01
1.200000000000000000e+01 1.378867608252529209e+01
1.200000000000000000e+01 1.376835763967094017e+01
1.200000000000000000e+01 1.375493351983790191e+01
1.200000000000000000e+01 1.374893588297113389e+01
1.200000000000000000e+01 1.373834449120060519e+01
1.200000000000000000e+01 1.373497529033021358e+01
1.200000000000000000e+01 1.371458997180304529e+01
1.200000000000000000e+01 1.368494261736518425e+01
1.200000000000000000e+01 1.367934245825989947e+01
1.200000000000000000e+01 1.366664017712788848e+01
1.200000000000000000e+01 1.364371862903461086e+01
1.200000000000000000e+01 1.362314739162676425e+01
1.200000000000000000e+01 1.360791897029440989e+01
1.200000000000000000e+01 1.359916691704975200e+01
1.200000000000000000e+01 1.357790766495150869e+01
1.200000000000000000e+01 1.355859859372818299e+01
1.200000000000000000e+01 1.354759845805338081e+01
1.200000000000000000e+01 1.353080397361142140e+01
1.200000000000000000e+01 1.351905075906140929e+01
1.200000000000000000e+01 1.350496968845457246e+01
1.200000000000000000e+01 1.349290261728832796e+01
1.200000000000000000e+01 1.347604910011277823e+01
1.200000000000000000e+01 1.345536949017648354e+01
1.200000000000000000e+01 1.344430981326820884e+01
1.200000000000000000e+01 1.342561613426811107e+01
1.200000000000000000e+01 1.341887109531370825e+01
1.200000000000000000e+01 1.340742779307960042e+01
1.200000000000000000e+01 1.337038875193023379e+01
1.200000000000000000e+01 1.335763094924865335e+01
1.200000000000000000e+01 1.333963011552059719e+01
1.200000000000000000e+01 1.333268461309582698e+01
1.200000000000000000e+01 1.331392780266629572e+01
1.200000000000000000e+01 1.329259411890940612e+01
1.200000000000000000e+01 1.327620739645136538e+01
1.200000000000000000e+01 1.326920519749728733e+01
1.200000000000000000e+01 1.323201122668181462e+01
1.200000000000000000e+01 1.322148421843685284e+01
1.200000000000000000e+01 1.319750570188491601e+01
1.200000000000000000e+01 1.319265723280257063e+01
1.200000000000000000e+01 1.316641245549161532e+01
1.200000000000000000e+01 1.314605574756819095e+01
1.200000000000000000e+01 1.312308240921558955e+01
1.200000000000000000e+01 1.311259435049436028e+01
1.200000000000000000e+01 1.310274175188451018e+01
1.200000000000000000e+01 1.307490392189794903e+01
1.200000000000000000e+01 1.305428274606203587e+01
1.200000000000000000e+01 1.303726437610816014e+01
1.200000000000000000e+01 1.301546669795530775e+01
1.200000000000000000e+01 1.299692595753308488e+01
1.200000000000000000e+01 1.298478425340089082e+01
1.200000000000000000e+01 1.295712978275325078e+01
1.200000000000000000e+01 1.293941663782488938e+01
1.200000000000000000e+01 1.291761660656042388e+01
1.200000000000000000e+01 1.288352318608789204e+01
1.200000000000000000e+01 1.287045621821762964e+01
1.200000000000000000e+01 1.285678083277109351e+01
1.200000000000000000e+01 1.282628839036399881e+01
1.200000000000000000e+01 1.279405459785363597e+01
1.200000000000000000e+01 1.277434613516075856e+01
1.200000000000000000e+01 1.276374319595730178e+01
1.200000000000000000e+01 1.274138222242293850e+01
1.200000000000000000e+01 1.271674101907589005e+01
1.200000000000000000e+01 1.268908098324578582e+01
1.200000000000000000e+01 1.265693547167958144e+01
1.200000000000000000e+01 1.263955720941130068e+01
1.200000000000000000e+01 1.263013984813734503e+01
1.200000000000000000e+01 1.261323868299082918e+01
1.200000000000000000e+01 1.259619471736663776e+01
1.200000000000000000e+01 1.256723981323759176e+01
1.200000000000000000e+01 1.253464480750927379e+01
1.200000000000000000e+01 1.249192407563185547e+01
1.200000000000000000e+01 1.247857172067908671e+01
1.200000000000000000e+01 1.244546074783748324e+01
1.200000000000000000e+01 1.241484666393563430e+01
1.200000000000000000e+01 1.239698359409590545e+01
1.200000000000000000e+01 1.238403048260552630e+01
1.200000000000000000e+01 1.233985574939107011e+01
1.200000000000000000e+01 1.231666549446994807e+01
1.200000000000000000e+01 1.228883703375765180e+01
1.200000000000000000e+01 1.227607955882780111e+01
1.200000000000000000e+01 1.224820077217974301e+01
1.200000000000000000e+01 1.220154759870382399e+01
1.200000000000000000e+01 1.216964403739266487e+01
1.200000000000000000e+01 1.211587179048763474e+01
1.200000000000000000e+01 1.209765650181191354e+01
1.200000000000000000e+01 1.208414262439167253e+01
1.200000000000000000e+01 1.205603471497480506e+01
1.200000000000000000e+01 1.202212558545347854e+01
1.200000000000000000e+01 1.198730352540603228e+01
1.200000000000000000e+01 1.196204769149700198e+01
1.200000000000000000e+01 1.191955826447967226e+01
1.200000000000000000e+01 1.189772876415415759e+01
1.200000000000000000e+01 1.186406893357721870e+01
1.200000000000000000e+01 1.183737242277618407e+01
1.200000000000000000e+01 1.182285193563096293e+01
1.200000000000000000e+01 1.180235279777739343e+01
1.200000000000000000e+01 1.177207035279269576e+01
1.200000000000000000e+01 1.174929129200240041e+01
1.200000000000000000e+01 1.172483813982409373e+01
1.200000000000000000e+01 1.171435375828149184e+01
1.200000000000000000e+01 1.168201910077794281e+01
1.200000000000000000e+01 1.167118174699421118e+01
1.200000000000000000e+01 1.164143718165736097e+01
1.200000000000000000e+01 1.162694495523340166e+01
1.200000000000000000e+01 1.157682035256289055e+01
1.200000000000000000e+01 1.155735425490407131e+01
1.200000000000000000e+01 1.153003510391785902e+01
1.200000000000000000e+01 1.150292891063017997e+01
1.200000000000000000e+01 1.148502452750451219e+01
1.200000000000000000e+01 1.145906618076928041e+01
1.200000000000000000e+01 1.143788230375702142e+01
1.200000000000000000e+01 1.142435747825072490e+01
1.200000000000000000e+01 1.138010977095773590e+01
1.200000000000000000e+01 1.135521705703539119e+01
1.200000000000000000e+01 1.132796975091470593e+01
1.200000000000000000e+01 1.130494547296619601e+01
1.200000000000000000e+01 1.128599955357072204e+01
1.200000000000000000e+01 1.127857044606333048e+01
1.200000000000000000e+01 1.123124193458822617e+01
1.200000000000000000e+01 1.120167571309006149e+01
1.200000000000000000e+01 1.119060719825715289e+01
1.200000000000000000e+01 1.115292146871668599e+01
1.200000000000000000e+01 1.114787225974662910e+01
1.200000000000000000e+01 1.112580153764297997e+01
1.200000000000000000e+01 1.109040560524763031e+01
1.200000000000000000e+01 1.104515995808520401e+01
1.200000000000000000e+01 1.103204604625059559e+01
1.200000000000000000e+01 1.099243632814579996e+01
1.200000000000000000e+01 1.097373883296479313e+01
1.200000000000000000e+01 1.095032308366217855e+01
1.200000000000000000e+01 1.094007888817183805e+01
1.200000000000000000e+01 1.089138610313269950e+01
1.200000000000000000e+01 1.087267000025319597e+01
1.200000000000000000e+01 1.084916287764130338e+01
1.200000000000000000e+01 1.083012867766673537e+01
1.200000000000000000e+01 1.081489381604375666e+01
1.200000000000000000e+01 1.078586021946531481e+01
1.200000000000000000e+01 1.076971338936749589e+01
1.200000000000000000e+01 1.075298215288564840e+01
1.200000000000000000e+01 1.073255744808790269e+01
1.200000000000000000e+01 1.069254113084043567e+01
1.200000000000000000e+01 1.067231682429451922e+01
1.200000000000000000e+01 1.065474884742735817e+01
1.200000000000000000e+01 1.062902883595563530e+01
1.200000000000000000e+01 1.061038722232308018e+01
1.200000000000000000e+01 1.058486111483412628e+01
1.200000000000000000e+01 1.057116608669004343e+01
1.200000000000000000e+01 1.054171854058437674e+01
1.200000000000000000e+01 1.052701539023204269e+01
1.200000000000000000e+01 1.051686373640770178e+01
1.200000000000000000e+01 1.049102521041765890e+01
1.200000000000000000e+01 1.048421828638716491e+01
1.200000000000000000e+01 1.044179161570074044e+01
1.200000000000000000e+01 1.040888144163053752e+01
1.200000000000000000e+01 1.040490467756259285e+01
1.200000000000000000e+01 1.038272800435769661e+01
1.200000000000000000e+01 1.033369288351456916e+01
1.200000000000000000e+01 1.029348982668315671e+01
1.200000000000000000e+01 1.027155876328870043e+01
1.200000000000000000e+01 1.024811226108784368e+01
1.200000000000000000e+01 1.021671042057529988e+01
1.200000000000000000e+01 1.019317680341637455e+01
1.200000000000000000e+01 1.016744915481283407e+01
1.200000000000000000e+01 1.011893095089068240e+01
1.200000000000000000e+01 1.009460336155817650e+01
1.200000000000000000e+01 1.006155130742963699e+01
1.200000000000000000e+01 1.003051608858632271e+01
1.200000000000000000e+01 1.002098798339056174e+01
1.200000000000000000e+01 1.000432500036691330e+01
1.200000000000000000e+01 9.960875824911825660e+00
1.200000000000000000e+01 9.937585041293322874e+00
1.200000000000000000e+01 9.908213157523018566e+00
1.200000000000000000e+01 9.868049606759782932e+00
1.200000000000000000e+01 9.824994187323856210e+00
1.200000000000000000e+01 9.790887037294117690e+00
1.200000000000000000e+01 9.741068045879803350e+00
1.200000000000000000e+01 9.703478007449795939e+00
1.200000000000000000e+01 9.667868747171532107e+00
1.200000000000000000e+01 9.637445736130892726e+00
1.200000000000000000e+01 9.611968498258962157e+00
1.200000000000000000e+01 9.594030062388656077e+00
1.200000000000000000e+01 9.566328231617353239e+00
1.200000000000000000e+01 9.540261924386120640e+00
1.200000000000000000e+01 9.515664463750791668e+00
1.200000000000000000e+01 9.487639973184258224e+00
1.200000000000000000e+01 6.042587486527880358e+00
1.200000000000000000e+01 6.035668308777008662e+00
1.200000000000000000e+01 6.033033695340606073e+00
1.200000000000000000e+01 6.028581528558163427e+00
1.200000000000000000e+01 6.023772580100176022e+00
1.200000000000000000e+01 6.021781671821688775e+00
1.200000000000000000e+01 6.018793735628637620e+00
1.200000000000000000e+01 6.013920073406276323e+00
1.200000000000000000e+01 6.012887686044297020e+00
1.200000000000000000e+01 6.008939135799740150e+00
1.200000000000000000e+01 6.001936301625580228e+00
1.200000000000000000e+01 6.000100074219504087e+00
1.200000000000000000e+01 5.995611849294792961e+00
1.200000000000000000e+01 5.987858332217314228e+00
1.300000000000000000e+01 2.391789785761947229e+01
1.300000000000000000e+01 2.340931816820153344e+01
1.300000000000000000e+01 2.262402251716158474e+01
1.300000000000000000e+01 2.240252484017213774e+01
1.300000000000000000e+01 2.228072543325419730e+01
1.300000000000000000e+01 2.204676009878485488e+01
1.300000000000000000e+01 2.187672505828025038e+01
1.300000000000000000e+01 2.179687311359814927e+01
1.300000000000000000e+01 2.170794493979947504e+01
1.300000000000000000e+01 2.150998899472143933e+01
1.300000000000000000e+01 2.143487743999434514e+01
1.300000000000000000e+01 2.128521529021222491e+01
1.300000000000000000e+01 2.123898962703141891e+01
1.300000000000000000e+01 2.112639230596409945e+01
1.300000000000000000e+01 2.101891246719348416e+01
1.300000000000000000e+01 2.098307624740843735e+01
1.300000000000000000e+01 2.092114969345449893e+01
1.300000000000000000e+01 2.088671478148761196e+01
1.300000000000000000e+01 2.083386020871883204e+01
1.300000000000000000e+01 2.078559281492508859e+01
1.300000000000000000e+01 2.074572722354363563e+01
1.300000000000000000e+01 2.068822693437237348e+01
1.300000000000000000e+01 2.057373198712315343e+01
1.300000000000000000e+01 2.054899576674027273e+01
1.300000000000000000e+01 2.051620833292206925e+01
1.300000000000000000e+01 2.048504752396896222e+01
1.300000000000000000e+01 2.044070887015253746e+01
1.300000000000000000e+01 2.040529219895421420e+01
1.300000000000000000e+01 2.037876083322850462e+01
1.300000000000000000e+01 2.032752302474206374e+01
1.300000000000000000e+01 2.029433816559233605e+01
1.300000000000000000e+01 2.026634039128765252e+01
1.300000000000000000e+01 2.025113846337134049e+01
1.300000000000000000e+01 2.023657738312538612e+01
1.300000000000000000e+01 2.019296752440036258e+01
1.300000000000000000e+01 2.016486260842387424e+01
1.300000000000000000e+01 2.014723679240074716e+01
1.300000000000000000e+01 2.011600786857607659e+01
1.300000000000000000e+01 2.008671599357465354e+01
1.300000000000000000e+01 2.007681232728522858e+01
1.300000000000000000e+01 2.003479873961160607e+01
1.300000000000000000e+01 2.001964588277886037e+01
1.300000000000000000e+01 1.996400417442372444e+01
1.300000000000000000e+01 1.994568095079570824e+01
1.300000000000000000e+01 1.993244136453605009e+01
1.300000000000000000e+01 1.991109932325071696e+01
1.300000000000000000e+01 1.987909793988696805e+01
1.300000000000000000e+01 1.985852737287534708e+01
1.300000000000000000e+01 1.982609723152786074e+01
1.300000000000000000e+01 1.978008556161763920e+01
1.300000000000000000e+01 1.976614953839364119e+01
1.300000000000000000e+01 1.973758724166038547e+01
1.300000000000000000e+01 1.972791274698101205e+01
1.300000000000000000e+01 1.969184599208127295e+01
1.300000000000000000e+01 1.964946010668243304e+01
1.300000000000000000e+01 1.961895209755030223e+01
1.300000000000000000e+01 1.960090604763485445e+01
1.300000000000000000e+01 1.956501024545286427e+01
1.300000000000000000e+01 1.954462014422512084e+01
1.300000000000000000e+01 1.951805958994561863e+01
1.300000000000000000e+01 1.949132939876897552e+01
1.300000000000000000e+01 1.946423687525867763e+01
1.300000000000000000e+01 1.944654702960066928e+01
1.300000000000000000e+01 1.940903486598300631e+01
1.300000000000000000e+01 1.939778366089471717e+01
1.300000000000000000e+01 1.936674098871442951e+01
1.300000000000000000e+01 1.931563642950693449e+01
1.300000000000000000e+01 1.930802306468256546e+01
1.300000000000000000e+01 1.926234014428390040e+01
1.300000000000000000e+01 1.923720044462479706e+01
1.300000000000000000e+01 1.921074994533587699e+01
1.300000000000000000e+01 1.919753240104280323e+01
1.300000000000000000e+01 1.916313599051727934e+01
1.300000000000000000e+01 1.910755698703957606e+01
1.300000000000000000e+01 1.908710950323570188e+01
1.300000000000000000e+01 1.906445883775707273e+01
1.300000000000000000e+01 1.902307704084565998e+01
1.300000000000000000e+01 1.901181577985494542e+01
1.300000000000000000e+01 1.896605665204279134e+01
1.300000000000000000e+01 1.895372942963400575e+01
1.300000000000000000e+01 1.893104457111589767e+01
1.300000000000000000e+01 1.889547983913812601e+01
1.300000000000000000e+01 1.885913571944780287e+01
1.300000000000000000e+01 1.884717867684112846e+01
1.300000000000000000e+01 1.881643607337525381e+01
1.300000000000000000e+01 1.880226999741919158e+01
1.300000000000000000e+01 1.875888997833109428e+01
1.300000000000000000e+01 1.873236735397157204e+01
1.300000000000000000e+01 1.871551674865898462e+01
1.300000000000000000e+01 1.869989520603445854e+01
1.300000000000000000e+01 1.867795734365166282e+01
1.300000000000000000e+01 1.866135900381966550e+01
1.300000000000000000e+01 1.863213210876904213e+01
1.300000000000000000e+01 1.861870573762233505e+01
1.300000000000000000e+01 1.860351062513682052e+01
1.300000000000000000e+01 1.856548755225314196e+01
1.300000000000000000e+01 1.855459774139636053e+01
1.300000000000000000e+01 1.853287085920263166e+01
1.300000000000000000e+01 1.851707934153733959e+01
1.300000000000000000e+01 1.850846704674014731e+01
1.300000000000000000e+01 1.848973259139426162e+01
1.300000000000000000e+01 1.845744087504857944e+01
1.300000000000000000e+01 1.844117740257942728e+01
1.300000000000000000e+01 1.842089288213256637e+01
1.300000000000000000e+01 1.840892734508714668e+01
1.300000000000000000e+01 1.838610226447731932e+01
1.300000000000000000e+01 1.836879109931244614e+01
1.300000000000000000e+01 1.835269570076820145e+01
1.300000000000000000e+01 1.834642361986436043e+01
1.300000000000000000e+01 1.833090601568598288e+01
1.300000000000000000e+01 1.831018508461980687e+01
1.300000000000000000e+01 1.828884272953879275e+01
1.300000000000000000e+01 1.828616132866796562e+01
1.300000000000000000e+01 1.826794083677314617e+01
1.300000000000000000e+01 1.825307609667401110e+01
1.300000000000000000e+01 1.824356463625804992e+01
1.300000000000000000e+01 1.822639817033173060e+01
1.300000000000000000e+01 1.821272235912540793e+01
1.300000000000000000e+01 1.819622685010932628e+01
1.300000000000000000e+01 1.818756090905706913e+01
1.300000000000000000e+01 1.816827338357878574e+01
1.300000000000000000e+01 1.814709442274404338e+01
1.300000000000000000e+01 1.813098140783609580e+01
1.300000000000000000e+01 1.811471515698934098e+01
1.300000000000000000e+01 1.811002844833996406e+01
1.300000000000000000e+01 1.809940608828127395e+01
1.300000000000000000e+01 1.808300694217537341e+01
1.300000000000000000e+01 1.806793728775788566e+01
1.300000000000000000e+01 1.805222401068594351e+01
1.300000000000000000e+01 1.804608282165839483e+01
1.300000000000000000e+01 1.803532957031495698e+01
1.300000000000000000e+01 1.801542983215543003e+01
1.300000000000000000e+01 1.799653336345607713e+01
1.300000000000000000e+01 1.798030825793997778e+01
1.300000000000000000e+01 1.796803707485710433e+01
1.300000000000000000e+01 1.794923623227360565e+01
1.300000000000000000e+01 1.793233758694790225e+01
1.300000000000000000e+01 1.792554989362901807e+01
1.300000000000000000e+01 1.791014539913716064e+01
1.300000000000000000e+01 1.789594670340211380e+01
1.300000000000000000e+01 1.788785551528690121e+01
1.300000000000000000e+01 1.786455992699666950e+01
1.300000000000000000e+01 1.784198453871518808e+01
1.300000000000000000e+01 1.783850538648410833e+01
1.300000000000000000e+01 1.782364156006505240e+01
1.300000000000000000e+01 1.781309719621063792e+01
1.300000000000000000e+01 1.779043216186351017e+01
1.300000000000000000e+01 1.778209864218186453e+01
1.300000000000000000e+01 1.775491992557551768e+01
1.300000000000000000e+01 1.774713635465177930e+01
1.300000000000000000e+01 1.773575781591858913e+01
1.300000000000000000e+01 1.772716344659314913e+01
1.300000000000000000e+01 1.771230953389579454e+01
1.300000000000000000e+01 1.769123285823539504e+01
1.300000000000000000e+01 1.767997017676954741e+01
1.300000000000000000e+01 1.766620542341057387e+01
1.300000000000000000e+01 1.765728081496892088e+01
1.300000000000000000e+01 1.764583733760071738e+01
1.300000000000000000e+01 1.763295772378377535e+01
1.300000000000000000e+01 1.761163524675333747e+01
1.300000000000000000e+01 1.760823451960535024e+01
1.300000000000000000e+01 1.759088904329798098e+01
1.300000000000000000e+01 1.757640189307933909e+01
1.300000000000000000e+01 1.755078449070803615e+01
1.300000000000000000e+01 1.754565813454210854e+01
1.300000000000000000e+01 1.753081121845081114e+01
1.300000000000000000e+01 1.751825205429421928e+01
1.300000000000000000e+01 1.750370739928112584e+01
1.300000000000000000e+01 1.748098298054781452e+01
1.300000000000000000e+01 1.746605401885765119e+01
1.300000000000000000e+01 1.744465086183286218e+01
1.300000000000000000e+01 1.742924331570245755e+01
1.300000000000000000e+01 1.741458375210930143e+01
1.300000000000000000e+01 1.740090976187051552e+01
1.300000000000000000e+01 1.738835031467321812e+01
1.300000000000000000e+01 1.737137157189258829e+01
1.300000000000000000e+01 1.735493039963669659e+01
1.300000000000000000e+01 1.732565001957839712e+01
1.300000000000000000e+01 1.731610210596046073e+01
1.300000000000000000e+01 1.730588150908085510e+01
1.300000000000000000e+01 1.728449083536330733e+01
1.300000000000000000e+01 1.727402822539939109e+01
1.300000000000000000e+01 1.726411774548196476e+01
1.300000000000000000e+01 1.725015705780391428e+01
1.300000000000000000e+01 1.723353351397421207e+01
1.300000000000000000e+01 1.721270843322966115e+01
1.300000000000000000e+01 1.719289388129549323e+01
1.300000000000000000e+01 1.719181318631453692e+01
1.300000000000000000e+01 1.716177240190758724e+01
1.300000000000000000e+01 1.714827265381851618e+01
1.300000000000000000e+01 1.714469258546005292e+01
1.300000000000000000e+01 1.713066129911135604e+01
1.300000000000000000e+01 1.710928641868802202e+01
1.300000000000000000e+01 1.709739910496247717e+01
1.300000000000000000e+01 1.708554983705699826e+01
1.300000000000000000e+01 1.706177815310444856e+01
1.300000000000000000e+01 1.705321108378766937e+01
[truncated: 477,651 more chars]
