# Supplementary material for: Quantum anomalous Hall crystals in moiré bands with higher Chern number
Source: Nat Commun. 2025 Jul 25;16:6875. doi: 10.1038/s41467-025-62224-9 (PMC12297688; doi:10.1038/s41467-025-62224-9)
Supplement: Supplementary file 3 — Source Data [file 41467_2025_62224_MOESM3_ESM.zip › Fig2c.txt]

# Structure factor S(q) for 2/3 filling of the C=2 band in TDBG in a 27 sites system. 1st column: qx. 2nd column: qy. 3rd column: S(q)x10⁻²
0.000000000000000000e+00 5.773502691896257311e-01 1.202693589216505110e+01
-1.666666666666666852e-01 6.735753140545632789e-01 2.191098805513958858e+00
-3.333333333333333148e-01 7.698003589195009377e-01 8.498446667556477374e-01
-5.000000000000000000e-01 8.660254037844385966e-01 1.096768848380725458e+01
3.333333333333333148e-01 -7.698003589195009377e-01 8.189545224756989983e-01
1.666666666666666852e-01 -6.735753140545632789e-01 2.113404274172130837e+00
0.000000000000000000e+00 -5.773502691896257311e-01 1.209433397575178581e+01
1.666666666666666852e-01 6.735753140545632789e-01 2.120654854948172297e+00
0.000000000000000000e+00 7.698003589195009377e-01 1.186582209758684003e+00
-1.666666666666666574e-01 8.660254037844384856e-01 5.585298794072574013e-01
5.000000000000000000e-01 -6.735753140545632789e-01 8.431876209044206760e-01
3.333333333333333148e-01 -5.773502691896257311e-01 2.356105555305057830e+00
1.666666666666666574e-01 -4.811252243246881277e-01 4.783041445960069638e+00
3.333333333333333148e-01 7.698003589195009377e-01 8.431876208942624684e-01
1.666666666666666574e-01 8.660254037844384856e-01 5.931904514018382368e-01
5.000000000000000000e-01 -4.811252243246881832e-01 2.120654854981953275e+00
3.333333333333333703e-01 -3.849001794597504689e-01 4.877705168219859111e+00
5.000000000000000000e-01 8.660254037844385966e-01 1.096768848381057815e+01
6.666666666666666297e-01 -3.849001794597504689e-01 1.186582209766500418e+00
5.000000000000000000e-01 -2.886751345948128655e-01 1.202693589194627144e+01
-3.333333333333333148e-01 -7.698003589195009377e-01 9.075034770768397596e-01
-5.000000000000000000e-01 -6.735753140545632789e-01 8.498446667487816741e-01
6.666666666666666297e-01 -1.924500897298752899e-01 2.191098805531474625e+00
-1.666666666666666852e-01 -6.735753140545632789e-01 2.252105322823370503e+00
-3.333333333333333148e-01 -5.773502691896257311e-01 2.733037696770853842e+00
-5.000000000000000000e-01 -4.811252243246881832e-01 2.191098805501698887e+00
-6.666666666666666297e-01 -3.849001794597504689e-01 1.186582209754654116e+00
8.333333333333333703e-01 -9.622504486493756171e-02 8.498446667555697998e-01
5.000000000000000000e-01 -8.660254037844385966e-01 1.096768848380725458e+01
-1.666666666666666574e-01 -4.811252243246881277e-01 5.649564104295063949e+00
-3.333333333333333703e-01 -3.849001794597504689e-01 5.506648683300775282e+00
-5.000000000000000000e-01 -2.886751345948128655e-01 1.202693589201330404e+01
-6.666666666666666297e-01 -1.924500897298752899e-01 2.120654854963349045e+00
-8.333333333333333703e-01 -9.622504486493756171e-02 8.431876208985434884e-01
6.666666666666666297e-01 -5.773502691896258421e-01 5.931904513999446404e-01
0.000000000000000000e+00 -3.849001794597504689e-01 6.069620513017208729e+00
-1.666666666666666574e-01 -2.886751345948128655e-01 6.709016616334803729e+00
-3.333333333333333148e-01 -1.924500897298752344e-01 6.102903391976063574e+00
-5.000000000000000000e-01 -9.622504486493764497e-02 4.877705168205125119e+00
-6.666666666666666297e-01 0.000000000000000000e+00 2.356105555306208021e+00
-8.333333333333333703e-01 9.622504486493756171e-02 8.189545224723226990e-01
-5.000000000000000000e-01 -8.660254037844385966e-01 1.096768848381057815e+01
1.666666666666666574e-01 -2.886751345948128655e-01 5.495044878232396179e+00
0.000000000000000000e+00 -1.924500897298752344e-01 3.649091933353819428e+00
-1.666666666666666574e-01 -9.622504486493761722e-02 3.575709747155666918e+00
-3.333333333333333148e-01 0.000000000000000000e+00 5.495044878261399646e+00
-5.000000000000000000e-01 9.622504486493764497e-02 4.783041445971675465e+00
-6.666666666666666297e-01 1.924500897298752899e-01 2.113404274159474738e+00
-6.666666666666666297e-01 -5.773502691896258421e-01 5.585298793995162603e-01
3.333333333333333148e-01 -1.924500897298752344e-01 6.102903392067133836e+00
1.666666666666666574e-01 -9.622504486493761722e-02 3.575709747200008781e+00
0.000000000000000000e+00 0.000000000000000000e+00 0.000000000000000000e+00
-1.666666666666666574e-01 9.622504486493761722e-02 3.649091933394341236e+00
-3.333333333333333148e-01 1.924500897298752344e-01 6.069620513083409996e+00
-5.000000000000000000e-01 2.886751345948128655e-01 1.209433397546548150e+01
8.333333333333333703e-01 -2.886751345948129210e-01 5.585298794002730993e-01
5.000000000000000000e-01 -9.622504486493764497e-02 5.506648683394351984e+00
3.333333333333333148e-01 0.000000000000000000e+00 6.709016616436097813e+00
1.666666666666666574e-01 9.622504486493761722e-02 3.649091933356431117e+00
0.000000000000000000e+00 1.924500897298752344e-01 3.575709747123313687e+00
-1.666666666666666574e-01 2.886751345948128655e-01 6.709016616339350314e+00
-3.333333333333333703e-01 3.849001794597504689e-01 5.649564104308573143e+00
-8.333333333333333703e-01 -2.886751345948129210e-01 5.931904513936507861e-01
6.666666666666666297e-01 0.000000000000000000e+00 2.733037696813384265e+00
5.000000000000000000e-01 9.622504486493764497e-02 5.649564104351974869e+00
3.333333333333333148e-01 1.924500897298752344e-01 6.069620513020601571e+00
1.666666666666666574e-01 2.886751345948128655e-01 5.495044878136352118e+00
0.000000000000000000e+00 3.849001794597504689e-01 6.102903391911591591e+00
-1.666666666666666574e-01 4.811252243246881277e-01 5.506648683306453407e+00
8.333333333333333703e-01 9.622504486493756171e-02 9.075034770838380505e-01
6.666666666666666297e-01 1.924500897298752899e-01 2.252105322829966116e+00
5.000000000000000000e-01 2.886751345948128655e-01 1.209433397556290224e+01
3.333333333333333703e-01 3.849001794597504689e-01 4.783041445883370990e+00
1.666666666666666574e-01 4.811252243246881277e-01 4.877705168120112234e+00
8.333333333333333703e-01 2.886751345948129210e-01 6.155937967391046373e-01
6.666666666666666297e-01 3.849001794597504689e-01 1.242168448665445180e+00
5.000000000000000000e-01 4.811252243246881832e-01 2.113404274135980199e+00
3.333333333333333148e-01 5.773502691896257311e-01 2.356105555256391426e+00
1.000000000000000000e+00 0.000000000000000000e+00 1.096768848311840472e+01
-8.333333333333333703e-01 2.886751345948129210e-01 5.965492554420175342e-01
6.666666666666666297e-01 5.773502691896257311e-01 5.965492554428160066e-01
5.000000000000000000e-01 6.735753140545632789e-01 8.189545224619904085e-01
-1.000000000000000000e+00 0.000000000000000000e+00 1.096768848311840472e+01
-6.666666666666666297e-01 3.849001794597504689e-01 1.242168448665448288e+00
-5.000000000000000000e-01 4.811252243246881832e-01 2.252105322821669642e+00
-6.666666666666666297e-01 5.773502691896257311e-01 6.155937967384397247e-01
-1.666666666666666574e-01 -8.660254037844384856e-01 6.155937967405699096e-01
-3.333333333333333148e-01 5.773502691896257311e-01 2.733037696776400072e+00
-5.000000000000000000e-01 6.735753140545632789e-01 9.075034770792885785e-01
1.666666666666666574e-01 -8.660254037844384856e-01 5.965492554505081868e-01
0.000000000000000000e+00 -7.698003589195009377e-01 1.242168448672011705e+00
