# Supplementary material for: Quantum anomalous Hall crystals in moiré bands with higher Chern number
Source: Nat Commun. 2025 Jul 25;16:6875. doi: 10.1038/s41467-025-62224-9 (PMC12297688; doi:10.1038/s41467-025-62224-9)
Supplement: Supplementary file 3 — Source Data [file 41467_2025_62224_MOESM3_ESM.zip › Fig2d.txt]

# Pair-correlation function G(r) for 2/3 filling of the C=2 band in TDBG in a 27 sites system. 1st column: x. 2nd column: y. 3rd column: G(r) [normalized]
0.000000000000000000e+00 0.000000000000000000e+00 1.000000000000000000e+00
-2.624319405407389560e-02 4.545454545454545581e-02 9.973620941371122983e-01
-5.248638810814779121e-02 9.090909090909091161e-02 9.896440327810409610e-01
-7.872958216222167294e-02 1.363636363636363535e-01 9.774103896269401570e-01
-1.049727762162955824e-01 1.818181818181818232e-01 9.615307417384996169e-01
-1.312159702703694641e-01 2.272727272727272652e-01 9.430834794474431959e-01
-1.574591643244433459e-01 2.727272727272727071e-01 9.232409641504232267e-01
-1.837023583785172276e-01 3.181818181818181213e-01 9.031517501053696328e-01
-2.099455524325911648e-01 3.636363636363636465e-01 8.838351463274367603e-01
-2.361887464866650466e-01 4.090909090909091161e-01 8.661006561331815456e-01
-2.624319405407389283e-01 4.545454545454545303e-01 8.505004233423429927e-01
-2.886751345948128100e-01 4.999999999999998890e-01 8.373175978363155414e-01
-3.149183286488866917e-01 5.454545454545454142e-01 8.265884101228236913e-01
-3.411615227029606290e-01 5.909090909090909394e-01 8.181514764793987871e-01
-3.674047167570344552e-01 6.363636363636362425e-01 8.117149450789875598e-01
-3.936479108111083924e-01 6.818181818181817677e-01 8.069307395459138776e-01
-4.198911048651823297e-01 7.272727272727272929e-01 8.034652918336301353e-01
-4.461342989192561559e-01 7.727272727272727071e-01 8.010575300383026009e-01
-4.723774929733300931e-01 8.181818181818182323e-01 7.995571651575315020e-01
-4.986206870274039193e-01 8.636363636363634244e-01 7.989391703213267748e-01
-5.248638810814778566e-01 9.090909090909090606e-01 7.992934753472596965e-01
-5.511070751355517938e-01 9.545454545454545858e-01 8.007920577257036099e-01
-5.773502691896256200e-01 9.999999999999997780e-01 8.036385566589644425e-01
-6.035934632436994463e-01 1.045454545454545414e+00 8.080080024728373278e-01
-6.298366572977733835e-01 1.090909090909090828e+00 8.139859359501960823e-01
-6.560798513518473207e-01 1.136363636363636465e+00 8.215167800797259501e-01
-6.823230454059212580e-01 1.181818181818181879e+00 8.303705720566484372e-01
-7.085662394599949732e-01 1.227272727272727071e+00 8.401349718076920325e-01
-7.348094335140689104e-01 1.272727272727272485e+00 8.502359764011927501e-01
-7.610526275681428476e-01 1.318181818181818121e+00 8.599864031997688230e-01
-7.872958216222167849e-01 1.363636363636363535e+00 8.686566187915005788e-01
-8.135390156762907221e-01 1.409090909090909172e+00 8.755579872878721526e-01
-8.397822097303646594e-01 1.454545454545454586e+00 8.801268745211326960e-01
-8.660254037844382635e-01 1.499999999999999778e+00 8.819963622100605027e-01
-8.922685978385123118e-01 1.545454545454545414e+00 8.810443400802325797e-01
-9.185117918925862490e-01 1.590909090909090828e+00 8.774101694135815199e-01
-9.447549859466601863e-01 1.636363636363636465e+00 8.714770535305033095e-01
-9.709981800007340125e-01 1.681818181818181879e+00 8.638227179845109349e-01
-9.972413740548078387e-01 1.727272727272726849e+00 8.551459944287809201e-01
-1.023484568108881776e+00 1.772727272727272485e+00 8.461805190245061947e-01
-1.049727762162955713e+00 1.818181818181818121e+00 8.376083914434099276e-01
-1.075970956217029428e+00 1.863636363636363535e+00 8.299860934610445717e-01
-1.102214150271103588e+00 1.909090909090909172e+00 8.236924622332089108e-01
-1.128457344325177525e+00 1.954545454545454808e+00 8.189046258656561550e-01
-1.154700538379251240e+00 1.999999999999999556e+00 8.156033096310348895e-01
-1.180943732433324955e+00 2.045454545454545414e+00 8.136046024973503377e-01
-1.207186926487398893e+00 2.090909090909090828e+00 8.126117885990269407e-01
-1.233430120541473052e+00 2.136363636363636243e+00 8.122786066947375039e-01
-1.259673314595546767e+00 2.181818181818181657e+00 8.122744388712391794e-01
-1.285916508649620704e+00 2.227272727272727515e+00 8.123423496629273988e-01
-1.312159702703694641e+00 2.272727272727272929e+00 8.123423496629273988e-01
-1.338402896757768579e+00 2.318181818181817899e+00 8.122744388712391794e-01
-1.364646090811842516e+00 2.363636363636363757e+00 8.122786066947376149e-01
-1.390889284865916231e+00 2.409090909090908728e+00 8.126117885990269407e-01
-1.417132478919989946e+00 2.454545454545454142e+00 8.136046024973503377e-01
-1.443375672974064106e+00 2.500000000000000000e+00 8.156033096310351116e-01
-1.469618867028137821e+00 2.545454545454544970e+00 8.189046258656561550e-01
-1.495862061082211980e+00 2.590909090909091272e+00 8.236924622332089108e-01
-1.522105255136285695e+00 2.636363636363636243e+00 8.299860934610441277e-01
-1.548348449190359410e+00 2.681818181818181657e+00 8.376083914434099276e-01
-1.574591643244433570e+00 2.727272727272727071e+00 8.461805190245054176e-01
-1.600834837298507285e+00 2.772727272727272485e+00 8.551459944287808090e-01
-1.627078031352581444e+00 2.818181818181818343e+00 8.638227179845111570e-01
-1.653321225406655159e+00 2.863636363636363313e+00 8.714770535305034205e-01
-1.679564419460729319e+00 2.909090909090909172e+00 8.774101694135817420e-01
-1.705807613514802812e+00 2.954545454545454586e+00 8.810443400802324687e-01
-1.732050807568876527e+00 2.999999999999999556e+00 8.819963622100605027e-01
-1.758294001622950686e+00 3.045454545454545414e+00 8.801268745211325850e-01
-1.784537195677024624e+00 3.090909090909090828e+00 8.755579872878723746e-01
-1.810780389731098783e+00 3.136363636363636687e+00 8.686566187915005788e-01
-1.837023583785172498e+00 3.181818181818181657e+00 8.599864031997690450e-01
-1.863266777839246213e+00 3.227272727272727071e+00 8.502359764011928611e-01
-1.889509971893320373e+00 3.272727272727272929e+00 8.401349718076924766e-01
-1.915753165947393866e+00 3.318181818181817455e+00 8.303705720566487702e-01
-1.941996360001468025e+00 3.363636363636363757e+00 8.215167800797262831e-01
-1.968239554055541740e+00 3.409090909090908728e+00 8.139859359501963043e-01
-1.994482748109615677e+00 3.454545454545453698e+00 8.080080024728375498e-01
-2.020725942163689837e+00 3.500000000000000000e+00 8.036385566589647755e-01
-2.046969136217763552e+00 3.545454545454544970e+00 8.007920577257032768e-01
-2.073212330271837711e+00 3.590909090909090828e+00 7.992934753472598075e-01
-2.099455524325911426e+00 3.636363636363636243e+00 7.989391703213267748e-01
-2.125698718379985142e+00 3.681818181818182101e+00 7.995571651575316130e-01
-2.151941912434058857e+00 3.727272727272727071e+00 8.010575300383021569e-01
-2.178185106488133016e+00 3.772727272727272485e+00 8.034652918336299132e-01
-2.204428300542207175e+00 3.818181818181818343e+00 8.069307395459138776e-01
-2.230671494596280890e+00 3.863636363636363313e+00 8.117149450789872267e-01
-2.256914688650355050e+00 3.909090909090909616e+00 8.181514764793986760e-01
-2.283157882704428765e+00 3.954545454545454586e+00 8.265884101228236913e-01
-2.309401076758502480e+00 3.999999999999999112e+00 8.373175978363153193e-01
-2.335644270812576195e+00 4.045454545454545858e+00 8.505004233423429927e-01
-2.361887464866649911e+00 4.090909090909090828e+00 8.661006561331812126e-01
-2.388130658920724070e+00 4.136363636363635798e+00 8.838351463274366493e-01
-2.414373852974797785e+00 4.181818181818181657e+00 9.031517501053691888e-01
-2.440617047028871944e+00 4.227272727272727515e+00 9.232409641504232267e-01
-2.466860241082946104e+00 4.272727272727272485e+00 9.430834794474429739e-01
-2.493103435137019819e+00 4.318181818181818343e+00 9.615307417384992839e-01
-2.519346629191093534e+00 4.363636363636363313e+00 9.774103896269401570e-01
-2.545589823245167249e+00 4.409090909090908283e+00 9.896440327810408499e-01
-2.571833017299241408e+00 4.454545454545455030e+00 9.973620941371122983e-01
-2.598076211353315124e+00 4.500000000000000000e+00 1.000000000000000000e+00
2.624319405407389560e-02 4.545454545454545581e-02 9.973579007474796532e-01
0.000000000000000000e+00 9.090909090909091161e-02 9.920944094204875441e-01
-2.624319405407389560e-02 1.363636363636363535e-01 9.820576995977976509e-01
-5.248638810814778427e-02 1.818181818181818232e-01 9.679796480642458567e-01
-7.872958216222168681e-02 2.272727272727272652e-01 9.508445711020612201e-01
-1.049727762162955685e-01 2.727272727272727071e-01 9.317822242653113207e-01
-1.312159702703694364e-01 3.181818181818181768e-01 9.119513612534394520e-01
-1.574591643244433181e-01 3.636363636363635909e-01 8.924291310034405678e-01
-1.837023583785172554e-01 4.090909090909091161e-01 8.741197283651224170e-01
-2.099455524325911648e-01 4.545454545454545303e-01 8.576920477393963349e-01
-2.361887464866650466e-01 5.000000000000000000e-01 8.435513805000972587e-01
-2.624319405407389283e-01 5.454545454545454142e-01 8.318452782602840934e-01
-2.886751345948128100e-01 5.909090909090909394e-01 8.224993115741069394e-01
-3.149183286488867473e-01 6.363636363636363535e-01 8.152751109038496313e-01
-3.411615227029605735e-01 6.818181818181817677e-01 8.098410487130661695e-01
-3.674047167570345107e-01 7.272727272727272929e-01 8.058452390630774786e-01
-3.936479108111084479e-01 7.727272727272727071e-01 8.029810609154452994e-01
-4.198911048651822742e-01 8.181818181818182323e-01 8.010369402934487404e-01
-4.461342989192562114e-01 8.636363636363636465e-01 7.999244267189026258e-01
-4.723774929733300376e-01 9.090909090909089496e-01 7.996814557237287291e-01
-4.986206870274039749e-01 9.545454545454545858e-01 8.004508867842939912e-01
-5.248638810814778566e-01 1.000000000000000000e+00 8.024376940307690331e-01
-5.511070751355517938e-01 1.045454545454545192e+00 8.058512461207506528e-01
-5.773502691896256200e-01 1.090909090909090828e+00 8.108415502950526710e-01
-6.035934632436994463e-01 1.136363636363636465e+00 8.174397325818947291e-01
-6.298366572977734945e-01 1.181818181818181879e+00 8.255130159183754479e-01
-6.560798513518473207e-01 1.227272727272727293e+00 8.347428392318788637e-01
-6.823230454059211469e-01 1.272727272727272485e+00 8.446315930657537496e-01
-7.085662394599949732e-01 1.318181818181818121e+00 8.545391019737719196e-01
-7.348094335140690214e-01 1.363636363636363535e+00 8.637451190503416809e-01
-7.610526275681428476e-01 1.409090909090909172e+00 8.715295565303472491e-01
-7.872958216222167849e-01 1.454545454545454586e+00 8.772588206366463970e-01
-8.135390156762907221e-01 1.500000000000000000e+00 8.804651408696627657e-01
-8.397822097303643263e-01 1.545454545454545192e+00 8.809065401086599856e-01
-8.660254037844382635e-01 1.590909090909090828e+00 8.785980062847594807e-01
-8.922685978385123118e-01 1.636363636363636465e+00 8.738089915271357588e-01
-9.185117918925862490e-01 1.681818181818181879e+00 8.670277430658422935e-01
-9.447549859466600752e-01 1.727272727272727515e+00 8.588981728132726312e-01
-9.709981800007337904e-01 1.772727272727272485e+00 8.501390705125915215e-01
-9.972413740548078387e-01 1.818181818181818121e+00 8.414577817704327334e-01
-1.023484568108881776e+00 1.863636363636363757e+00 8.334707086192421066e-01
-1.049727762162955491e+00 1.909090909090908728e+00 8.266412592660257186e-01
-1.075970956217029428e+00 1.954545454545454364e+00 8.212426376684099916e-01
-1.102214150271103588e+00 2.000000000000000000e+00 8.173488009215568173e-01
-1.128457344325177303e+00 2.045454545454544970e+00 8.148527530413842701e-01
-1.154700538379251018e+00 2.090909090909090384e+00 8.135077181848151540e-01
-1.180943732433324955e+00 2.136363636363636243e+00 8.129840751191156345e-01
-1.207186926487398893e+00 2.181818181818181657e+00 8.129334350528646391e-01
-1.233430120541472830e+00 2.227272727272727515e+00 8.130509009385281649e-01
-1.259673314595546767e+00 2.272727272727272929e+00 8.131272197489513021e-01
-1.285916508649620704e+00 2.318181818181817899e+00 8.130840378998179796e-01
-1.312159702703694419e+00 2.363636363636363757e+00 8.129876047753943347e-01
-1.338402896757768579e+00 2.409090909090909172e+00 8.130388715089362783e-01
-1.364646090811842294e+00 2.454545454545454142e+00 8.135408323629432781e-01
-1.390889284865916009e+00 2.500000000000000000e+00 8.148469418525939867e-01
-1.417132478919989946e+00 2.545454545454545414e+00 8.172972206899015157e-01
-1.443375672974063884e+00 2.590909090909090384e+00 8.211508636886304391e-01
-1.469618867028138043e+00 2.636363636363636687e+00 8.265253705505067883e-01
-1.495862061082211758e+00 2.681818181818181657e+00 8.333520736466255574e-01
-1.522105255136285473e+00 2.727272727272727071e+00 8.413562342332636668e-01
-1.548348449190359633e+00 2.772727272727272929e+00 8.500666784621191407e-01
-1.574591643244433570e+00 2.818181818181817899e+00 8.588556154517514862e-01
-1.600834837298507729e+00 2.863636363636363313e+00 8.670044757241345268e-01
-1.627078031352581444e+00 2.909090909090909172e+00 8.737871651860521505e-01
-1.653321225406655604e+00 2.954545454545454586e+00 8.785588988174313219e-01
-1.679564419460729097e+00 2.999999999999999556e+00 8.808374367505725777e-01
-1.705807613514802812e+00 3.045454545454545414e+00 8.803644327939310621e-01
-1.732050807568876971e+00 3.090909090909090828e+00 8.771376284912757448e-01
-1.758294001622950686e+00 3.136363636363636687e+00 8.714092623830419493e-01
-1.784537195677024846e+00 3.181818181818182101e+00 8.636514671426334111e-01
-1.810780389731098783e+00 3.227272727272727071e+00 8.544946047686143853e-01
-1.837023583785172498e+00 3.272727272727272929e+00 8.446485170835565937e-01
-1.863266777839246657e+00 3.318181818181818343e+00 8.348188784134088491e-01
-1.889509971893320150e+00 3.363636363636363313e+00 8.256309446217446890e-01
-1.915753165947394088e+00 3.409090909090909616e+00 8.175711255696522795e-01
-1.941996360001468025e+00 3.454545454545454586e+00 8.109534433987639623e-01
-1.968239554055541740e+00 3.499999999999999556e+00 8.059137679601445781e-01
-1.994482748109615899e+00 3.545454545454545858e+00 8.024304840193281496e-01
-2.020725942163689837e+00 3.590909090909090828e+00 8.003665827807272537e-01
-2.046969136217763996e+00 3.636363636363636243e+00 7.995255224604186362e-01
-2.073212330271837711e+00 3.681818181818182101e+00 7.997117753557567710e-01
-2.099455524325911426e+00 3.727272727272727515e+00 8.007867742429999325e-01
-2.125698718379985142e+00 3.772727272727272485e+00 8.027118551826545323e-01
-2.151941912434058857e+00 3.818181818181818343e+00 8.055715723374515802e-01
-2.178185106488133016e+00 3.863636363636363757e+00 8.095732307955361140e-01
-2.204428300542207175e+00 3.909090909090908728e+00 8.150214500667724016e-01
-2.230671494596280890e+00 3.954545454545455030e+00 8.222698234576460985e-01
-2.256914688650355050e+00 4.000000000000000000e+00 8.316550121611981927e-01
-2.283157882704428765e+00 4.045454545454544970e+00 8.434215588727251856e-01
-2.309401076758502480e+00 4.090909090909090828e+00 8.576478973941680239e-01
-2.335644270812576195e+00 4.136363636363635798e+00 8.741850226776946009e-01
-2.361887464866650355e+00 4.181818181818181657e+00 8.926186970327343317e-01
-2.388130658920724070e+00 4.227272727272727515e+00 9.122637242904553245e-01
-2.414373852974798229e+00 4.272727272727273373e+00 9.321948414477697620e-01
-2.440617047028871944e+00 4.318181818181818343e+00 9.513136145986210712e-01
-2.466860241082946104e+00 4.363636363636363313e+00 9.684451464927200659e-01
-2.493103435137019819e+00 4.409090909090909172e+00 9.824533558973855829e-01
-2.519346629191093534e+00 4.454545454545454142e+00 9.923600237889141917e-01
-2.545589823245167693e+00 4.500000000000000888e+00 9.974514615154103092e-01
-2.571833017299241408e+00 4.545454545454545858e+00 9.973579007474796532e-01
5.248638810814779121e-02 9.090909090909091161e-02 9.896282796323940811e-01
2.624319405407389560e-02 1.363636363636363535e-01 9.820470380443623304e-01
0.000000000000000000e+00 1.818181818181818232e-01 9.701768865882978155e-01
-2.624319405407388173e-02 2.272727272727272652e-01 9.548778778364194197e-01
-5.248638810814779121e-02 2.727272727272727071e-01 9.372010991431528604e-01
-7.872958216222167294e-02 3.181818181818181768e-01 9.182772628444556551e-01
-1.049727762162955685e-01 3.636363636363636465e-01 8.992046124106435334e-01
-1.312159702703694364e-01 4.090909090909091161e-01 8.809499896989608780e-01
-1.574591643244433736e-01 4.545454545454545303e-01 8.642740615361480527e-01
-1.837023583785172554e-01 5.000000000000000000e-01 8.496876284481961195e-01
-2.099455524325911371e-01 5.454545454545454142e-01 8.374413800458248014e-01
-2.361887464866650188e-01 5.909090909090908283e-01 8.275471093767203801e-01
-2.624319405407388728e-01 6.363636363636363535e-01 8.198247741472171057e-01
-2.886751345948128100e-01 6.818181818181817677e-01 8.139672050681423521e-01
-3.149183286488866362e-01 7.272727272727271819e-01 8.096128242822723253e-01
-3.411615227029605735e-01 7.727272727272727071e-01 8.064164264944032601e-01
-3.674047167570345107e-01 8.181818181818182323e-01 8.041087996854371367e-01
-3.936479108111083924e-01 8.636363636363636465e-01 8.025376078955065440e-01
-4.198911048651823297e-01 9.090909090909090606e-01 8.016844023538003405e-01
-4.461342989192561559e-01 9.545454545454543638e-01 8.016557108618098670e-01
-4.723774929733300931e-01 1.000000000000000000e+00 8.026496414922240641e-01
-4.986206870274039749e-01 1.045454545454545414e+00 8.049029745682417802e-01
-5.248638810814778566e-01 1.090909090909090828e+00 8.086268438132723224e-01
-5.511070751355517938e-01 1.136363636363636465e+00 8.139413014998829743e-01
-5.773502691896256200e-01 1.181818181818181879e+00 8.208198423133215016e-01
-6.035934632436995573e-01 1.227272727272727293e+00 8.290540112344204626e-01
-6.298366572977734945e-01 1.272727272727272707e+00 8.382455059633555638e-01
-6.560798513518472097e-01 1.318181818181818121e+00 8.478290107850501300e-01
-6.823230454059211469e-01 1.363636363636363535e+00 8.571240010234090212e-01
-7.085662394599950842e-01 1.409090909090909172e+00 8.654087983535962980e-01
-7.348094335140690214e-01 1.454545454545454586e+00 8.720061603014152007e-01
-7.610526275681429587e-01 1.500000000000000000e+00 8.763674370300899019e-01
-7.872958216222168959e-01 1.545454545454545414e+00 8.781422925652477840e-01
-8.135390156762905001e-01 1.590909090909090828e+00 8.772232037161884488e-01
-8.397822097303645483e-01 1.636363636363636465e+00 8.737580106288984627e-01
-8.660254037844384856e-01 1.681818181818181657e+00 8.681289325959704595e-01
-8.922685978385124228e-01 1.727272727272727293e+00 8.609017261443876468e-01
-9.185117918925862490e-01 1.772727272727272929e+00 8.527531112397798152e-01
-9.447549859466600752e-01 1.818181818181817899e+00 8.443874978375530693e-01
-9.709981800007340125e-01 1.863636363636363535e+00 8.364550251724590657e-01
-9.972413740548079497e-01 1.909090909090909172e+00 8.294819856663614432e-01
-1.023484568108881776e+00 1.954545454545454364e+00 8.238221926500649550e-01
-1.049727762162955713e+00 2.000000000000000000e+00 8.196343406326875858e-01
-1.075970956217029650e+00 2.045454545454545414e+00 8.168865492673060835e-01
-1.102214150271103588e+00 2.090909090909090384e+00 8.153856649419291003e-01
-1.128457344325177303e+00 2.136363636363636243e+00 8.148259467576057791e-01
-1.154700538379251240e+00 2.181818181818181657e+00 8.148497254107714971e-01
-1.180943732433325177e+00 2.227272727272727071e+00 8.151115664214294565e-01
-1.207186926487398893e+00 2.272727272727272929e+00 8.153373581843316176e-01
-1.233430120541473052e+00 2.318181818181818343e+00 8.153705018722529063e-01
-1.259673314595546989e+00 2.363636363636363757e+00 8.151989225602415123e-01
-1.285916508649620704e+00 2.409090909090908728e+00 8.149588662133947503e-01
-1.312159702703694641e+00 2.454545454545454586e+00 8.149142778693726497e-01
-1.338402896757768579e+00 2.500000000000000000e+00 8.154137704992882041e-01
-1.364646090811842294e+00 2.545454545454544970e+00 8.168304676637021533e-01
-1.390889284865916231e+00 2.590909090909091272e+00 8.194928913923078539e-01
-1.417132478919989946e+00 2.636363636363636243e+00 8.236170584112324500e-01
-1.443375672974064106e+00 2.681818181818182101e+00 8.292505678722376095e-01
-1.469618867028138043e+00 2.727272727272727071e+00 8.362384004402637627e-01
-1.495862061082211536e+00 2.772727272727272485e+00 8.442173682892024633e-01
-1.522105255136285695e+00 2.818181818181818343e+00 8.526419659739770118e-01
-1.548348449190359410e+00 2.863636363636363313e+00 8.608394069876695864e-01
-1.574591643244433570e+00 2.909090909090909172e+00 8.680867484955809843e-01
-1.600834837298507285e+00 2.954545454545454586e+00 8.736991211566007554e-01
-1.627078031352581444e+00 3.000000000000000000e+00 8.771159630993825562e-01
-1.653321225406654937e+00 3.045454545454545414e+00 8.779722574338780783e-01
-1.679564419460728653e+00 3.090909090909090384e+00 8.761441106927173594e-01
-1.705807613514802812e+00 3.136363636363636687e+00 8.717621613585180285e-01
-1.732050807568876527e+00 3.181818181818181657e+00 8.651914955636684779e-01
-1.758294001622950686e+00 3.227272727272727071e+00 8.569820100913734251e-01
-1.784537195677024624e+00 3.272727272727272929e+00 8.477975637353475369e-01
-1.810780389731098339e+00 3.318181818181818343e+00 8.383350761130519135e-01
-1.837023583785172498e+00 3.363636363636363757e+00 8.292455956585390586e-01
-1.863266777839245991e+00 3.409090909090908283e+00 8.210682846396303303e-01
-1.889509971893320150e+00 3.454545454545455030e+00 8.141856206660555983e-01
-1.915753165947393866e+00 3.499999999999999556e+00 8.088044783193113485e-01
-1.941996360001467581e+00 3.545454545454544970e+00 8.049637936127487237e-01
-1.968239554055541740e+00 3.590909090909090828e+00 8.025658269259426936e-01
-1.994482748109615677e+00 3.636363636363636243e+00 8.014250685290533749e-01
-2.020725942163689837e+00 3.681818181818182101e+00 8.013268263642158162e-01
-2.046969136217763552e+00 3.727272727272727515e+00 8.020865828366565697e-01
-2.073212330271837267e+00 3.772727272727273373e+00 8.036012799634346671e-01
-2.099455524325910982e+00 3.818181818181817455e+00 8.058847136250184562e-01
-2.125698718379984697e+00 3.863636363636363313e+00 8.090810965270961441e-01
-2.151941912434058857e+00 3.909090909090908728e+00 8.134534784295299747e-01
-2.178185106488133016e+00 3.954545454545454586e+00 8.193469332085341339e-01
-2.204428300542207175e+00 4.000000000000000000e+00 8.271299793350824769e-01
-2.230671494596280890e+00 4.045454545454545858e+00 8.371212079997408795e-01
-2.256914688650354606e+00 4.090909090909089940e+00 8.495110476018536971e-01
-2.283157882704428321e+00 4.136363636363636687e+00 8.642904384039890031e-01
-2.309401076758502036e+00 4.181818181818180769e+00 8.811984321948214127e-01
-2.335644270812576195e+00 4.227272727272726627e+00 8.996990713762329506e-01
-2.361887464866649911e+00 4.272727272727272485e+00 9.189943576504475686e-01
-2.388130658920724070e+00 4.318181818181818343e+00 9.380750852346504409e-01
-2.414373852974797785e+00 4.363636363636363313e+00 9.558055295451933775e-01
-2.440617047028871944e+00 4.409090909090909172e+00 9.710324242424706043e-01
-2.466860241082945659e+00 4.454545454545455030e+00 9.827043463837462633e-01
-2.493103435137019375e+00 4.499999999999999112e+00 9.899854076850467255e-01
-2.519346629191093534e+00 4.545454545454545858e+00 9.923475014770568592e-01
-2.545589823245167249e+00 4.590909090909090828e+00 9.896282796323943032e-01
7.872958216222167294e-02 1.363636363636363535e-01 9.773785704494936111e-01
5.248638810814778427e-02 1.818181818181818232e-01 9.679553097661384164e-01
2.624319405407388173e-02 2.272727272727272652e-01 9.548655307201089348e-01
0.000000000000000000e+00 2.727272727272727071e-01 9.390514717386557741e-01
-2.624319405407391295e-02 3.181818181818181768e-01 9.215813883149878150e-01
-5.248638810814779121e-02 3.636363636363636465e-01 9.035395875330286541e-01
-7.872958216222167294e-02 4.090909090909091161e-01 8.859232951300866077e-01
-1.049727762162955685e-01 4.545454545454545303e-01 8.695581900380744411e-01
-1.312159702703694919e-01 5.000000000000000000e-01 8.550411009545137997e-01
-1.574591643244433736e-01 5.454545454545454142e-01 8.427143038204050196e-01
-1.837023583785172554e-01 5.909090909090909394e-01 8.326717091648604407e-01
-2.099455524325911371e-01 6.363636363636362425e-01 8.247934809901906750e-01
-2.361887464866650188e-01 6.818181818181817677e-01 8.188026147183028458e-01
-2.624319405407389283e-01 7.272727272727272929e-01 8.143348987065374134e-01
-2.886751345948127545e-01 7.727272727272725961e-01 8.110125663525552531e-01
-3.149183286488866917e-01 8.181818181818182323e-01 8.085118384119710511e-01
-3.411615227029606290e-01 8.636363636363636465e-01 8.066154638791761533e-01
-3.674047167570344552e-01 9.090909090909090606e-01 8.052432741077928391e-01
-3.936479108111084479e-01 9.545454545454545858e-01 8.044565856202257059e-01
-4.198911048651822742e-01 9.999999999999997780e-01 8.044358202624901644e-01
-4.461342989192562114e-01 1.045454545454545414e+00 8.054345969014757856e-01
-4.723774929733300931e-01 1.090909090909090828e+00 8.077172717440118666e-01
-4.986206870274039749e-01 1.136363636363636243e+00 8.114898551194039689e-01
-5.248638810814778566e-01 1.181818181818181879e+00 8.168358202234770049e-01
-5.511070751355517938e-01 1.227272727272727293e+00 8.236681120686101254e-01
-5.773502691896257311e-01 1.272727272727272707e+00 8.317065201223253768e-01
-6.035934632436995573e-01 1.318181818181818121e+00 8.404857210495961795e-01
-6.298366572977733835e-01 1.363636363636363535e+00 8.493943186521802913e-01
-6.560798513518472097e-01 1.409090909090908950e+00 8.577399677678150258e-01
-6.823230454059212580e-01 1.454545454545454586e+00 8.648311318188501851e-01
-7.085662394599950842e-01 1.500000000000000000e+00 8.700630527795151226e-01
-7.348094335140690214e-01 1.545454545454545414e+00 8.729946788792080081e-01
-7.610526275681430697e-01 1.590909090909090828e+00 8.734047516119940457e-01
-7.872958216222165628e-01 1.636363636363636465e+00 8.713187008545363321e-01
-8.135390156762905001e-01 1.681818181818181879e+00 8.670027570538901829e-01
-8.397822097303645483e-01 1.727272727272726849e+00 8.609268609850154741e-01
-8.660254037844384856e-01 1.772727272727272485e+00 8.537026085769828798e-01
-8.922685978385123118e-01 1.818181818181818121e+00 8.460058521845654766e-01
-9.185117918925860270e-01 1.863636363636363091e+00 8.384952372689683520e-01
-9.447549859466600752e-01 1.909090909090908728e+00 8.317377923201531020e-01
-9.709981800007340125e-01 1.954545454545454364e+00 8.261509460096393420e-01
-9.972413740548078387e-01 2.000000000000000000e+00 8.219674825879517144e-01
-1.023484568108881776e+00 2.045454545454545414e+00 8.192265219062263570e-01
-1.049727762162955713e+00 2.090909090909091272e+00 8.177901494848619501e-01
-1.075970956217029428e+00 2.136363636363636243e+00 8.173822322854538136e-01
-1.102214150271103366e+00 2.181818181818181657e+00 8.176434971167881871e-01
-1.128457344325177303e+00 2.227272727272727515e+00 8.181952542695954955e-01
-1.154700538379251240e+00 2.272727272727272485e+00 8.187032763734410912e-01
-1.180943732433324955e+00 2.318181818181817899e+00 8.189333233834678039e-01
-1.207186926487398893e+00 2.363636363636363757e+00 8.187906697322175908e-01
-1.233430120541473052e+00 2.409090909090909172e+00 8.183377544291529082e-01
-1.259673314595546767e+00 2.454545454545454142e+00 8.177866916624937366e-01
-1.285916508649620704e+00 2.500000000000000000e+00 8.174666778029178182e-01
-1.312159702703694419e+00 2.545454545454545414e+00 8.177699751719201826e-01
-1.338402896757768357e+00 2.590909090909090384e+00 8.190836459156789484e-01
-1.364646090811842294e+00 2.636363636363636687e+00 8.217169529830863350e-01
-1.390889284865916009e+00 2.681818181818181657e+00 8.258357566603841127e-01
-1.417132478919990168e+00 2.727272727272727071e+00 8.314148890722486973e-01
-1.443375672974064106e+00 2.772727272727272929e+00 8.382172487457981713e-01
-1.469618867028137599e+00 2.818181818181817899e+00 8.458044527357553299e-01
-1.495862061082211758e+00 2.863636363636363313e+00 8.535789073924795467e-01
-1.522105255136285473e+00 2.909090909090909172e+00 8.608519702544878971e-01
-1.548348449190359633e+00 2.954545454545454586e+00 8.669284321613534017e-01
-1.574591643244433570e+00 2.999999999999999556e+00 8.711947010947731496e-01
-1.600834837298507729e+00 3.045454545454545414e+00 8.731973721532783062e-01
-1.627078031352581000e+00 3.090909090909090828e+00 8.727004550310849540e-01
-1.653321225406654937e+00 3.136363636363635798e+00 8.697130849192404867e-01
-1.679564419460729097e+00 3.181818181818182101e+00 8.644843727856207360e-01
-1.705807613514802812e+00 3.227272727272727071e+00 8.574672466794059922e-01
-1.732050807568876971e+00 3.272727272727272929e+00 8.492577693570892983e-01
-1.758294001622950686e+00 3.318181818181817455e+00 8.405197347612006764e-01
-1.784537195677024624e+00 3.363636363636363313e+00 8.319059021517873909e-01
-1.810780389731098783e+00 3.409090909090908728e+00 8.239869406542300601e-01
-1.837023583785172054e+00 3.454545454545453698e+00 8.171972765311769082e-01
-1.863266777839246213e+00 3.500000000000000000e+00 8.118040359849743037e-01
-1.889509971893320150e+00 3.545454545454544970e+00 8.079017270057763378e-01
-1.915753165947393866e+00 3.590909090909089940e+00 8.054317425905848093e-01
-1.941996360001468025e+00 3.636363636363636243e+00 8.042226162471545203e-01
-1.968239554055541740e+00 3.681818181818181213e+00 8.040444948119948032e-01
-1.994482748109615899e+00 3.727272727272727071e+00 8.046696629398314426e-01
-2.020725942163689837e+00 3.772727272727272485e+00 8.059302292962894354e-01
-2.046969136217763552e+00 3.818181818181818343e+00 8.077643051190193102e-01
-2.073212330271837267e+00 3.863636363636363313e+00 8.102431970585574073e-01
-2.099455524325910982e+00 3.909090909090908728e+00 8.135742924815191346e-01
-2.125698718379985142e+00 3.954545454545454586e+00 8.180773504481451130e-01
-2.151941912434058857e+00 3.999999999999999112e+00 8.241356004097941668e-01
-2.178185106488133016e+00 4.045454545454545858e+00 8.321269934976173177e-01
-2.204428300542207175e+00 4.090909090909090828e+00 8.423445859820168913e-01
-2.230671494596280890e+00 4.136363636363635798e+00 8.549177106072746168e-01
-2.256914688650354606e+00 4.181818181818181657e+00 8.697466975099273911e-01
-2.283157882704428321e+00 4.227272727272726627e+00 8.864630218971786269e-01
-2.309401076758502480e+00 4.272727272727272485e+00 9.044237867753928128e-01
-2.335644270812576195e+00 4.318181818181818343e+00 9.227447046859594826e-01
-2.361887464866650355e+00 4.363636363636363313e+00 9.403699207874393062e-01
-2.388130658920724070e+00 4.409090909090908283e+00 9.561710976231651005e-01
-2.414373852974797785e+00 4.454545454545454142e+00 9.690632270188639374e-01
-2.440617047028871944e+00 4.500000000000000000e+00 9.781215813394518177e-01
-2.466860241082945659e+00 4.545454545454544970e+00 9.826836619729152345e-01
-2.493103435137019819e+00 4.590909090909090828e+00 9.824220732433081027e-01
-2.519346629191093534e+00 4.636363636363635798e+00 9.773785704494937221e-01
1.049727762162955824e-01 1.818181818181818232e-01 9.614824846337138853e-01
7.872958216222168681e-02 2.272727272727272652e-01 9.508077878192090493e-01
5.248638810814779121e-02 2.727272727272727071e-01 9.371788764397538385e-01
2.624319405407391295e-02 3.181818181818181768e-01 9.215725719201989241e-01
0.000000000000000000e+00 3.636363636363636465e-01 9.050277772764716566e-01
-2.624319405407388173e-02 4.090909090909091161e-01 8.885415591325255269e-01
-5.248638810814776345e-02 4.545454545454545303e-01 8.729779649501587802e-01
-7.872958216222164518e-02 5.000000000000000000e-01 8.589992799173955529e-01
-1.049727762162955824e-01 5.454545454545454142e-01 8.470259982294412460e-01
-1.312159702703694641e-01 5.909090909090909394e-01 8.372279895305557718e-01
-1.574591643244433459e-01 6.363636363636363535e-01 8.295456330568252712e-01
-1.837023583785172276e-01 6.818181818181817677e-01 8.237363985450245618e-01
-2.099455524325911371e-01 7.272727272727272929e-01 8.194396959951788517e-01
-2.361887464866650188e-01 7.727272727272727071e-01 8.162509526289236650e-01
-2.624319405407388728e-01 8.181818181818182323e-01 8.137949383607188114e-01
-2.886751345948127545e-01 8.636363636363636465e-01 8.117884765869176622e-01
-3.149183286488867473e-01 9.090909090909090606e-01 8.100839400428845316e-01
-3.411615227029605180e-01 9.545454545454545858e-01 8.086873497958299017e-01
-3.674047167570345107e-01 1.000000000000000000e+00 8.077483229917229446e-01
-3.936479108111082814e-01 1.045454545454545192e+00 8.075232046481009007e-01
-4.198911048651822742e-01 1.090909090909090828e+00 8.083169241526708682e-01
-4.461342989192561559e-01 1.136363636363636465e+00 8.104127576572042191e-01
-4.723774929733300376e-01 1.181818181818181657e+00 8.140015619441396399e-01
-4.986206870274039193e-01 1.227272727272727293e+00 8.191226267085365276e-01
-5.248638810814777456e-01 1.272727272727272707e+00 8.256268146069695169e-01
-5.511070751355517938e-01 1.318181818181818121e+00 8.331692516535412762e-01
-5.773502691896256200e-01 1.363636363636363535e+00 8.412340206628695638e-01
-6.035934632436994463e-01 1.409090909090908950e+00 8.491879351670688081e-01
-6.298366572977732725e-01 1.454545454545454364e+00 8.563555149603103711e-01
-6.560798513518472097e-01 1.500000000000000000e+00 8.621036707999107929e-01
-6.823230454059211469e-01 1.545454545454545414e+00 8.659229987020127250e-01
-7.085662394599950842e-01 1.590909090909090828e+00 8.674932470046228250e-01
-7.348094335140690214e-01 1.636363636363636465e+00 8.667232668094255743e-01
-7.610526275681427366e-01 1.681818181818181657e+00 8.637600103855452849e-01
-7.872958216222167849e-01 1.727272727272727293e+00 8.589660729515674609e-01
-8.135390156762907221e-01 1.772727272727272485e+00 8.528699886474220282e-01
-8.397822097303646594e-01 1.818181818181818121e+00 8.460972234845338669e-01
-8.660254037844384856e-01 1.863636363636363757e+00 8.392920524482141431e-01
-8.922685978385123118e-01 1.909090909090908728e+00 8.330410870668617518e-01
-9.185117918925862490e-01 1.954545454545454364e+00 8.278082625086388147e-01
-9.447549859466601863e-01 2.000000000000000000e+00 8.238889495542131014e-01
-9.709981800007340125e-01 2.045454545454545414e+00 8.213879803283343772e-01
-9.972413740548079497e-01 2.090909090909090828e+00 8.202232138448306564e-01
-1.023484568108881998e+00 2.136363636363636687e+00 8.201531829782541250e-01
-1.049727762162955713e+00 2.181818181818181657e+00 8.208246178426388262e-01
-1.075970956217029428e+00 2.227272727272727071e+00 8.218334070319625040e-01
-1.102214150271103588e+00 2.272727272727272929e+00 8.227909733708632656e-01
-1.128457344325177525e+00 2.318181818181817899e+00 8.233872398054898900e-01
-1.154700538379251240e+00 2.363636363636363757e+00 8.234414879332188075e-01
-1.180943732433325177e+00 2.409090909090909172e+00 8.229335889929605408e-01
-1.207186926487399115e+00 2.454545454545454586e+00 8.220103527809561328e-01
-1.233430120541473052e+00 2.500000000000000000e+00 8.209649749070645486e-01
-1.259673314595546989e+00 2.545454545454545414e+00 8.201914416027862309e-01
-1.285916508649620704e+00 2.590909090909090828e+00 8.201197434286562338e-01
-1.312159702703694419e+00 2.636363636363636243e+00 8.211411857916982582e-01
-1.338402896757768579e+00 2.681818181818182101e+00 8.235352832435784975e-01
-1.364646090811842294e+00 2.727272727272727071e+00 8.274101480060024327e-01
-1.390889284865916453e+00 2.772727272727272929e+00 8.326666839498144679e-01
-1.417132478919990168e+00 2.818181818181818343e+00 8.389934132764369501e-01
-1.443375672974063884e+00 2.863636363636363313e+00 8.458939263362077465e-01
-1.469618867028138043e+00 2.909090909090909172e+00 8.527435946568688863e-01
-1.495862061082211758e+00 2.954545454545454586e+00 8.588673035371636733e-01
-1.522105255136285917e+00 3.000000000000000000e+00 8.636264567617742971e-01
-1.548348449190359633e+00 3.045454545454545414e+00 8.665020304472357271e-01
-1.574591643244433792e+00 3.090909090909090828e+00 8.671612505266641513e-01
-1.600834837298507285e+00 3.136363636363635798e+00 8.654983353055379913e-01
-1.627078031352581000e+00 3.181818181818181657e+00 8.616440871319371864e-01
-1.653321225406655159e+00 3.227272727272727071e+00 8.559440953993190382e-01
-1.679564419460729097e+00 3.272727272727272929e+00 8.489100301773352397e-01
-1.705807613514803256e+00 3.318181818181818343e+00 8.411521951606969472e-01
-1.732050807568876971e+00 3.363636363636363313e+00 8.333036719817602522e-01
-1.758294001622950686e+00 3.409090909090908728e+00 8.259468560946200411e-01
-1.784537195677024846e+00 3.454545454545454586e+00 8.195520959715162368e-01
-1.810780389731098339e+00 3.499999999999999556e+00 8.144358624425823701e-01
-1.837023583785172498e+00 3.545454545454545858e+00 8.107428584247282632e-01
-1.863266777839246213e+00 3.590909090909090828e+00 8.084531902483750310e-01
-1.889509971893320150e+00 3.636363636363635798e+00 8.074125406423544593e-01
-1.915753165947394088e+00 3.681818181818182101e+00 8.073804881369839315e-01
-1.941996360001468025e+00 3.727272727272727071e+00 8.080899036397621860e-01
-1.968239554055542184e+00 3.772727272727272485e+00 8.093088763995918145e-01
-1.994482748109615899e+00 3.818181818181818343e+00 8.108960257458672771e-01
-2.020725942163689837e+00 3.863636363636363757e+00 8.128404862662422792e-01
-2.046969136217763552e+00 3.909090909090908728e+00 8.152794186787198916e-01
-2.073212330271837267e+00 3.954545454545454586e+00 8.184885989241950099e-01
-2.099455524325911426e+00 4.000000000000000000e+00 8.228453014516358133e-01
-2.125698718379985142e+00 4.045454545454544970e+00 8.287669278346110335e-01
-2.151941912434059301e+00 4.090909090909090828e+00 8.366330392729977028e-01
-2.178185106488133016e+00 4.136363636363635798e+00 8.467019026037184704e-01
-2.204428300542207175e+00 4.181818181818180769e+00 8.590346346101366271e-01
-2.230671494596280890e+00 4.227272727272727515e+00 8.734399856141706886e-01
-2.256914688650354606e+00 4.272727272727272485e+00 8.894505269450336815e-01
-2.283157882704428765e+00 4.318181818181818343e+00 9.063367070662150526e-01
-2.309401076758502480e+00 4.363636363636363313e+00 9.231595507911086740e-01
-2.335644270812576639e+00 4.409090909090909172e+00 9.388566507630686786e-01
-2.361887464866650355e+00 4.454545454545454142e+00 9.523506337072308314e-01
-2.388130658920724070e+00 4.500000000000000000e+00 9.626654802172606162e-01
-2.414373852974797785e+00 4.545454545454545858e+00 9.690346369187503583e-01
-2.440617047028871944e+00 4.590909090909090828e+00 9.709860325862036401e-01
-2.466860241082946104e+00 4.636363636363636687e+00 9.683926454379918614e-01
-2.493103435137019819e+00 4.681818181818181657e+00 9.614824846337143294e-01
1.312159702703694641e-01 2.272727272727272652e-01 9.430229981500076741e-01
1.049727762162955685e-01 2.727272727272727071e-01 9.317383727398674820e-01
7.872958216222167294e-02 3.181818181818181768e-01 9.182511646591198229e-01
5.248638810814779121e-02 3.636363636363636465e-01 9.035282639805508609e-01
2.624319405407388173e-02 4.090909090909091161e-01 8.885392450138747122e-01
0.000000000000000000e+00 4.545454545454545303e-01 8.741615563727999083e-01
-2.624319405407388173e-02 5.000000000000000000e-01 8.611028031448124676e-01
-5.248638810814776345e-02 5.454545454545454142e-01 8.498479326063843597e-01
-7.872958216222170069e-02 5.909090909090909394e-01 8.406358369865288838e-01
-1.049727762162955824e-01 6.363636363636363535e-01 8.334663770683231609e-01
-1.312159702703694641e-01 6.818181818181817677e-01 8.281354136056255921e-01
-1.574591643244433459e-01 7.272727272727271819e-01 8.242923529673857885e-01
-1.837023583785172276e-01 7.727272727272727071e-01 8.215121899212229906e-01
-2.099455524325911371e-01 8.181818181818182323e-01 8.193722946031170018e-01
-2.361887464866650188e-01 8.636363636363634244e-01 8.175234842813198233e-01
-2.624319405407388728e-01 9.090909090909090606e-01 8.157454567032479398e-01
-2.886751345948128655e-01 9.545454545454545858e-01 8.139785521804415724e-01
-3.149183286488866362e-01 1.000000000000000000e+00 8.123269843861705697e-01
-3.411615227029606290e-01 1.045454545454545414e+00 8.110328227822387603e-01
-3.674047167570343997e-01 1.090909090909090828e+00 8.104245667015729238e-01
-3.936479108111083924e-01 1.136363636363636465e+00 8.108483896751224052e-01
-4.198911048651822742e-01 1.181818181818181879e+00 8.125932741628727474e-01
-4.461342989192561559e-01 1.227272727272727071e+00 8.158226450783626627e-01
-4.723774929733300376e-01 1.272727272727272707e+00 8.205243733821544483e-01
-4.986206870274039193e-01 1.318181818181818121e+00 8.264881822646861220e-01
-5.248638810814778566e-01 1.363636363636363535e+00 8.333149931318901693e-01
-5.511070751355517938e-01 1.409090909090909172e+00 8.404573900357158456e-01
-5.773502691896255090e-01 1.454545454545454364e+00 8.472851420873065420e-01
-6.035934632436994463e-01 1.499999999999999778e+00 8.531655686071462075e-01
-6.298366572977733835e-01 1.545454545454545414e+00 8.575462032430114512e-01
-6.560798513518472097e-01 1.590909090909090828e+00 8.600270779558963907e-01
-6.823230454059212580e-01 1.636363636363636465e+00 8.604119348505312459e-01
-7.085662394599951952e-01 1.681818181818181879e+00 8.587313137746854785e-01
-7.348094335140687994e-01 1.727272727272726849e+00 8.552350141392344174e-01
-7.610526275681427366e-01 1.772727272727272485e+00 8.503560518558430648e-01
-7.872958216222167849e-01 1.818181818181818121e+00 8.446521709229166675e-01
-8.135390156762907221e-01 1.863636363636363757e+00 8.387336890131665834e-01
-8.397822097303645483e-01 1.909090909090909394e+00 8.331877103575430210e-01
-8.660254037844382635e-01 1.954545454545454364e+00 8.285085581576668856e-01
-8.922685978385123118e-01 2.000000000000000000e+00 8.250429002314365601e-01
-9.185117918925862490e-01 2.045454545454545414e+00 8.229558086894469549e-01
-9.447549859466600752e-01 2.090909090909090384e+00 8.222212606421578363e-01
-9.709981800007340125e-01 2.136363636363636243e+00 8.226376551943920257e-01
-9.972413740548079497e-01 2.181818181818181657e+00 8.238660299051479008e-01
-1.023484568108881776e+00 2.227272727272726627e+00 8.254860040843944313e-01
-1.049727762162955491e+00 2.272727272727272485e+00 8.270622537173847322e-01
-1.075970956217029428e+00 2.318181818181817899e+00 8.282127610272779217e-01
-1.102214150271103588e+00 2.363636363636363757e+00 8.286694351362865474e-01
-1.128457344325177303e+00 2.409090909090909172e+00 8.283222037599744514e-01
-1.154700538379251240e+00 2.454545454545455030e+00 8.272394651832437606e-01
-1.180943732433325177e+00 2.500000000000000000e+00 8.256608154519480269e-01
-1.207186926487398893e+00 2.545454545454545414e+00 8.239619334264692840e-01
-1.233430120541473052e+00 2.590909090909091272e+00 8.225958737709263557e-01
-1.259673314595546767e+00 2.636363636363636243e+00 8.220190631327689568e-01
-1.285916508649620482e+00 2.681818181818181657e+00 8.226132490913916628e-01
-1.312159702703694419e+00 2.727272727272727071e+00 8.246158689601719161e-01
-1.338402896757768357e+00 2.772727272727272041e+00 8.280704254993487279e-01
-1.364646090811842516e+00 2.818181818181818343e+00 8.328055139426898679e-01
-1.390889284865916231e+00 2.863636363636363313e+00 8.384465936964041743e-01
-1.417132478919989946e+00 2.909090909090909172e+00 8.444592367356790197e-01
-1.443375672974064106e+00 2.954545454545454586e+00 8.502173945292244017e-01
-1.469618867028137821e+00 2.999999999999999556e+00 8.550861630602337726e-01
-1.495862061082211980e+00 3.045454545454545414e+00 8.585063191265372984e-01
-1.522105255136285695e+00 3.090909090909090828e+00 8.600678997312594110e-01
-1.548348449190360077e+00 3.136363636363636687e+00 8.595622105693530024e-01
-1.574591643244433570e+00 3.181818181818181657e+00 8.570053932912162775e-01
-1.600834837298507285e+00 3.227272727272727071e+00 8.526312999591556530e-01
-1.627078031352581444e+00 3.272727272727272929e+00 8.468560716527768761e-01
-1.653321225406655159e+00 3.318181818181818343e+00 8.402207395879560670e-01
-1.679564419460729319e+00 3.363636363636363757e+00 8.333208294129136329e-01
-1.705807613514803256e+00 3.409090909090908728e+00 8.267331111676577970e-01
-1.732050807568876971e+00 3.454545454545454586e+00 8.209493367383114970e-01
-1.758294001622951130e+00 3.500000000000000000e+00 8.163252891257690713e-01
-1.784537195677024624e+00 3.545454545454544970e+00 8.130510861224468089e-01
-1.810780389731098783e+00 3.590909090909091272e+00 8.111458007862073494e-01
-1.837023583785172498e+00 3.636363636363636243e+00 8.104764015197785110e-01
-1.863266777839246213e+00 3.681818181818181213e+00 8.107980336528038956e-01
-1.889509971893320373e+00 3.727272727272727515e+00 8.118099822263155074e-01
-1.915753165947394088e+00 3.772727272727272485e+00 8.132194922757541855e-01
-1.941996360001468247e+00 3.818181818181818343e+00 8.148042235730972305e-01
-1.968239554055542184e+00 3.863636363636363757e+00 8.164637421799606498e-01
-1.994482748109615899e+00 3.909090909090909616e+00 8.182513253286101129e-01
-2.020725942163689837e+00 3.954545454545454586e+00 8.203795838467734525e-01
-2.046969136217763552e+00 4.000000000000000000e+00 8.231968870796597670e-01
-2.073212330271837711e+00 4.045454545454545858e+00 8.271359485144886836e-01
-2.099455524325911426e+00 4.090909090909090828e+00 8.326405816113510161e-01
-2.125698718379985586e+00 4.136363636363636687e+00 8.400807769083075138e-01
-2.151941912434059301e+00 4.181818181818181657e+00 8.496690684878835942e-01
-2.178185106488133016e+00 4.227272727272726627e+00 8.613919893722440380e-01
-2.204428300542207175e+00 4.272727272727273373e+00 8.749689238929206914e-01
-2.230671494596280890e+00 4.318181818181818343e+00 8.898469476644061960e-01
-2.256914688650355050e+00 4.363636363636363313e+00 9.052348512220845800e-01
-2.283157882704428765e+00 4.409090909090909172e+00 9.201733832648396616e-01
-2.309401076758502924e+00 4.454545454545455030e+00 9.336329198117971906e-01
-2.335644270812576639e+00 4.500000000000000000e+00 9.446253197279499414e-01
-2.361887464866650355e+00 4.545454545454545858e+00 9.523144543965397224e-01
-2.388130658920724070e+00 4.590909090909090828e+00 9.561101641812448371e-01
-2.414373852974797785e+00 4.636363636363635798e+00 9.557330731359977571e-01
-2.440617047028871944e+00 4.681818181818182545e+00 9.512422222736379718e-01
-2.466860241082946104e+00 4.727272727272727515e+00 9.430229981500076741e-01
1.574591643244433459e-01 2.727272727272727071e-01 9.231765838601263541e-01
1.312159702703694364e-01 3.181818181818181768e-01 9.119089805713145314e-01
1.049727762162955685e-01 3.636363636363636465e-01 8.991827669043339633e-01
7.872958216222167294e-02 4.090909090909091161e-01 8.859168347386922049e-01
5.248638810814776345e-02 4.545454545454545303e-01 8.729798241250563695e-01
2.624319405407388173e-02 5.000000000000000000e-01 8.611060894386518560e-01
0.000000000000000000e+00 5.454545454545454142e-01 8.508319750832755712e-01
-2.624319405407388173e-02 5.909090909090909394e-01 8.424587204053644029e-01
-5.248638810814782590e-02 6.363636363636363535e-01 8.360451538062144694e-01
-7.872958216222170069e-02 6.818181818181817677e-01 8.314299552650208369e-01
-1.049727762162955824e-01 7.272727272727272929e-01 8.282799067606632093e-01
-1.312159702703694641e-01 7.727272727272725961e-01 8.261574758472546298e-01
-1.574591643244433459e-01 8.181818181818182323e-01 8.245986013292467831e-01
-1.837023583785172554e-01 8.636363636363636465e-01 8.231900215232949014e-01
-2.099455524325911371e-01 9.090909090909090606e-01 8.216352370006263506e-01
-2.361887464866650188e-01 9.545454545454545858e-01 8.197994550565793626e-01
-2.624319405407389838e-01 1.000000000000000000e+00 8.177266409632297783e-01
-2.886751345948127545e-01 1.045454545454545414e+00 8.156258442748430815e-01
-3.149183286488867473e-01 1.090909090909090828e+00 8.138287337974936531e-01
-3.411615227029605180e-01 1.136363636363636243e+00 8.127249981248066968e-01
-3.674047167570345107e-01 1.181818181818181879e+00 8.126861005788883485e-01
-3.936479108111083924e-01 1.227272727272727293e+00 8.139900616857951299e-01
-4.198911048651822742e-01 1.272727272727272485e+00 8.167599923302395482e-01
-4.461342989192561559e-01 1.318181818181818121e+00 8.209269272865248324e-01
-4.723774929733300376e-01 1.363636363636363535e+00 8.262234619510665512e-01
-4.986206870274039749e-01 1.409090909090909172e+00 8.322095043881675425e-01
-5.248638810814778566e-01 1.454545454545454586e+00 8.383260796078205734e-01
-5.511070751355516828e-01 1.499999999999999778e+00 8.439685483614077777e-01
-5.773502691896255090e-01 1.545454545454545192e+00 8.485676313389743930e-01
-6.035934632436994463e-01 1.590909090909090828e+00 8.516657209031366360e-01
-6.298366572977733835e-01 1.636363636363636465e+00 8.529771565507731079e-01
-6.560798513518473207e-01 1.681818181818181879e+00 8.524240810771567256e-01
-6.823230454059212580e-01 1.727272727272727293e+00 8.501435393523656403e-01
-7.085662394599949732e-01 1.772727272727272485e+00 8.464658637409631092e-01
-7.348094335140689104e-01 1.818181818181818121e+00 8.418683872113046363e-01
-7.610526275681428476e-01 1.863636363636363535e+00 8.369115925239983822e-01
-7.872958216222168959e-01 1.909090909090909172e+00 8.321666453580065514e-01
-8.135390156762907221e-01 1.954545454545454808e+00 8.281438164182539641e-01
-8.397822097303645483e-01 1.999999999999999556e+00 8.252307028870414785e-01
-8.660254037844384856e-01 2.045454545454545414e+00 8.236476426127400385e-01
-8.922685978385124228e-01 2.090909090909090828e+00 8.234255251388195029e-01
-9.185117918925862490e-01 2.136363636363636243e+00 8.244085663846418832e-01
-9.447549859466601863e-01 2.181818181818181657e+00 8.262817237041940599e-01
-9.709981800007341235e-01 2.227272727272727515e+00 8.286194816911300887e-01
-9.972413740548079497e-01 2.272727272727272485e+00 8.309499756432026096e-01
-1.023484568108881776e+00 2.318181818181817899e+00 8.328261450476278638e-01
-1.049727762162955713e+00 2.363636363636363757e+00 8.338941815339701025e-01
-1.075970956217029650e+00 2.409090909090908728e+00 8.339493025435704698e-01
-1.102214150271103588e+00 2.454545454545454586e+00 8.329700862311454346e-01
-1.128457344325177525e+00 2.500000000000000000e+00 8.311252805475933814e-01
-1.154700538379251462e+00 2.545454545454545414e+00 8.287509068464627981e-01
-1.180943732433325177e+00 2.590909090909090828e+00 8.263000831312792283e-01
-1.207186926487399115e+00 2.636363636363636243e+00 8.242725391673615398e-01
-1.233430120541473052e+00 2.681818181818181657e+00 8.231344453311599807e-01
-1.259673314595546767e+00 2.727272727272727071e+00 8.232411842335153329e-01
-1.285916508649620704e+00 2.772727272727272929e+00 8.247755853541253179e-01
-1.312159702703694419e+00 2.818181818181817899e+00 8.277118427728064054e-01
-1.338402896757768579e+00 2.863636363636363757e+00 8.318112067944332111e-01
-1.364646090811842516e+00 2.909090909090909172e+00 8.366503193890431067e-01
-1.390889284865916009e+00 2.954545454545454586e+00 8.416777119520217898e-01
-1.417132478919990168e+00 3.000000000000000000e+00 8.462894814758312734e-01
-1.443375672974064106e+00 3.045454545454545414e+00 8.499122984331884956e-01
-1.469618867028138043e+00 3.090909090909090828e+00 8.520811193245174664e-01
-1.495862061082211980e+00 3.136363636363635798e+00 8.525003008200214838e-01
-1.522105255136286139e+00 3.181818181818181657e+00 8.510798677034413506e-01
-1.548348449190359410e+00 3.227272727272727071e+00 8.479428175651188004e-01
-1.574591643244433126e+00 3.272727272727272929e+00 8.434037760844471654e-01
-1.600834837298507285e+00 3.318181818181818343e+00 8.379233220221485867e-01
-1.627078031352581000e+00 3.363636363636363757e+00 8.320453365321308636e-01
-1.653321225406655159e+00 3.409090909090909616e+00 8.263265017507458454e-01
-1.679564419460729097e+00 3.454545454545453698e+00 8.212675286532048480e-01
-1.705807613514802812e+00 3.499999999999999556e+00 8.172549696815185616e-01
-1.732050807568876971e+00 3.545454545454544970e+00 8.145208045466869606e-01
-1.758294001622950464e+00 3.590909090909090828e+00 8.131246386371522306e-01
-1.784537195677024624e+00 3.636363636363636243e+00 8.129605627387288536e-01
-1.810780389731098339e+00 3.681818181818182101e+00 8.137877069487079451e-01
-1.837023583785172054e+00 3.727272727272726183e+00 8.152805032852070699e-01
-1.863266777839246213e+00 3.772727272727273373e+00 8.170919169961273765e-01
-1.889509971893320150e+00 3.818181818181817455e+00 8.189207451291207196e-01
-1.915753165947394088e+00 3.863636363636363313e+00 8.205728828037878175e-01
-1.941996360001468025e+00 3.909090909090908728e+00 8.220065665690671208e-01
-1.968239554055541740e+00 3.954545454545454586e+00 8.233532375394747582e-01
-1.994482748109615677e+00 4.000000000000000000e+00 8.249088132450146382e-01
-2.020725942163689393e+00 4.045454545454545858e+00 8.270945082520562153e-01
-2.046969136217763552e+00 4.090909090909090828e+00 8.303912931261243635e-01
-2.073212330271837267e+00 4.136363636363635798e+00 8.352568033590458407e-01
-2.099455524325911426e+00 4.181818181818182545e+00 8.420371106241323345e-01
-2.125698718379985142e+00 4.227272727272726627e+00 8.508874781909029350e-01
-2.151941912434058857e+00 4.272727272727272485e+00 8.617155795876390023e-01
-2.178185106488133016e+00 4.318181818181818343e+00 8.741576413820240088e-01
-2.204428300542206731e+00 4.363636363636363313e+00 8.875930259944124767e-01
-2.230671494596280890e+00 4.409090909090909172e+00 9.011967451360791692e-01
-2.256914688650354606e+00 4.454545454545455030e+00 9.140233638308591368e-01
-2.283157882704428765e+00 4.500000000000000888e+00 9.251107987216898865e-01
-2.309401076758502480e+00 4.545454545454544970e+00 9.335894920261901264e-01
-2.335644270812576195e+00 4.590909090909090828e+00 9.387818224101101006e-01
-2.361887464866649911e+00 4.636363636363635798e+00 9.402783956098357265e-01
-2.388130658920724070e+00 4.681818181818181657e+00 9.379816015194174517e-01
-2.414373852974797785e+00 4.727272727272727515e+00 9.321117766794290160e-01
-2.440617047028871944e+00 4.772727272727272485e+00 9.231765838601263541e-01
1.837023583785172276e-01 3.181818181818181213e-01 9.030945797798253238e-01
1.574591643244433181e-01 3.636363636363635909e-01 8.923982413031498195e-01
1.312159702703694364e-01 4.090909090909091161e-01 8.809407545055483180e-01
1.049727762162955685e-01 4.545454545454545303e-01 8.695630392943264342e-01
7.872958216222164518e-02 5.000000000000000000e-01 8.590098355100509453e-01
5.248638810814776345e-02 5.454545454545454142e-01 8.498572088666986879e-01
2.624319405407388173e-02 5.909090909090909394e-01 8.424629898795231719e-01
0.000000000000000000e+00 6.363636363636362425e-01 8.369453149569618944e-01
-2.624319405407394418e-02 6.818181818181817677e-01 8.331912514123707147e-01
-5.248638810814782590e-02 7.272727272727272929e-01 8.308940027572420117e-01
-7.872958216222170069e-02 7.727272727272727071e-01 8.296136934256951312e-01
-1.049727762162955824e-01 8.181818181818180102e-01 8.288535992821285392e-01
-1.312159702703694641e-01 8.636363636363636465e-01 8.281413682813433264e-01
-1.574591643244434014e-01 9.090909090909090606e-01 8.271037116726297489e-01
-1.837023583785172276e-01 9.545454545454543638e-01 8.255235816029242724e-01
-2.099455524325911371e-01 1.000000000000000000e+00 8.233711072130900366e-01
-2.361887464866651021e-01 1.045454545454545414e+00 8.208033550449495008e-01
-2.624319405407388728e-01 1.090909090909090828e+00 8.181328018915196010e-01
-2.886751345948128655e-01 1.136363636363636465e+00 8.157694852988139900e-01
-3.149183286488866362e-01 1.181818181818181657e+00 8.141462273964961138e-01
-3.411615227029606290e-01 1.227272727272727293e+00 8.136392684654182306e-01
-3.674047167570345107e-01 1.272727272727272707e+00 8.144975019505095171e-01
-3.936479108111083924e-01 1.318181818181818121e+00 8.167920676748647857e-01
-4.198911048651822742e-01 1.363636363636363535e+00 8.203945791672997423e-01
-4.461342989192561559e-01 1.409090909090909172e+00 8.249873831976725080e-01
-4.723774929733300931e-01 1.454545454545454586e+00 8.301038899740829091e-01
-4.986206870274039749e-01 1.500000000000000000e+00 8.351921544905914763e-01
-5.248638810814777456e-01 1.545454545454545192e+00 8.396913771291045769e-01
-5.511070751355516828e-01 1.590909090909090828e+00 8.431093622486638406e-01
-5.773502691896256200e-01 1.636363636363636465e+00 8.450893708304558771e-01
-6.035934632436994463e-01 1.681818181818181657e+00 8.454569853949164271e-01
-6.298366572977734945e-01 1.727272727272727293e+00 8.442410382355679532e-01
-6.560798513518474318e-01 1.772727272727272485e+00 8.416666577128389948e-01
-6.823230454059210359e-01 1.818181818181817899e+00 8.381223930209981132e-01
-7.085662394599949732e-01 1.863636363636363535e+00 8.341066529290871445e-01
-7.348094335140690214e-01 1.909090909090908728e+00 8.301610092663394003e-01
-7.610526275681429587e-01 1.954545454545454364e+00 8.267991474079950942e-01
-7.872958216222167849e-01 2.000000000000000000e+00 8.244404261168887249e-01
-8.135390156762905001e-01 2.045454545454544970e+00 8.233562550610020736e-01
-8.397822097303645483e-01 2.090909090909090384e+00 8.236359496860707896e-01
-8.660254037844384856e-01 2.136363636363636243e+00 8.251765115700121500e-01
-8.922685978385123118e-01 2.181818181818181657e+00 8.276980416565723475e-01
-9.185117918925862490e-01 2.227272727272727071e+00 8.307833989041567557e-01
-9.447549859466601863e-01 2.272727272727272929e+00 8.339375286619450378e-01
-9.709981800007340125e-01 2.318181818181817455e+00 8.366589710320487816e-01
-9.972413740548078387e-01 2.363636363636363313e+00 8.385138699086989167e-01
-1.023484568108881776e+00 2.409090909090908728e+00 8.392017966647294935e-01
-1.049727762162955713e+00 2.454545454545454142e+00 8.386032334146221734e-01
-1.075970956217029428e+00 2.500000000000000000e+00 8.368007628727748282e-01
-1.102214150271103588e+00 2.545454545454545414e+00 8.340697111756036897e-01
-1.128457344325177525e+00 2.590909090909090828e+00 8.308386850107457589e-01
-1.154700538379251240e+00 2.636363636363636243e+00 8.276253680305869498e-01
-1.180943732433325177e+00 2.681818181818181657e+00 8.249572009460418576e-01
-1.207186926487398893e+00 2.727272727272727071e+00 8.232893332084412208e-01
-1.233430120541472830e+00 2.772727272727272041e+00 8.229329204828710331e-01
-1.259673314595546767e+00 2.818181818181818343e+00 8.240052622412378236e-01
-1.285916508649620482e+00 2.863636363636363313e+00 8.264096869431085679e-01
-1.312159702703694641e+00 2.909090909090909172e+00 8.298481582466946671e-01
-1.338402896757768579e+00 2.954545454545454586e+00 8.338642142731192974e-01
-1.364646090811842072e+00 2.999999999999999556e+00 8.379090438174748856e-01
-1.390889284865916231e+00 3.045454545454545414e+00 8.414200826303008807e-01
-1.417132478919989946e+00 3.090909090909090828e+00 8.439000019190083801e-01
-1.443375672974064106e+00 3.136363636363636687e+00 8.449844863645974424e-01
-1.469618867028138043e+00 3.181818181818181657e+00 8.444895015527460469e-01
-1.495862061082212202e+00 3.227272727272727071e+00 8.424322828569088539e-01
-1.522105255136285473e+00 3.272727272727272929e+00 8.390243501326847264e-01
-1.548348449190359410e+00 3.318181818181817455e+00 8.346387909174378672e-01
-1.574591643244433570e+00 3.363636363636363757e+00 8.297573246859276663e-01
-1.600834837298507285e+00 3.409090909090908728e+00 8.249049329583665324e-01
-1.627078031352581444e+00 3.454545454545454586e+00 8.205809919318394208e-01
-1.653321225406655159e+00 3.499999999999999556e+00 8.171959104911771243e-01
-1.679564419460729097e+00 3.545454545454544970e+00 8.150213786403219807e-01
-1.705807613514803256e+00 3.590909090909090828e+00 8.141606175816172852e-01
-1.732050807568876527e+00 3.636363636363635798e+00 8.145426390136891737e-01
-1.758294001622950686e+00 3.681818181818182101e+00 8.159416229424241163e-01
-1.784537195677024624e+00 3.727272727272727071e+00 8.180193131702573339e-01
-1.810780389731098339e+00 3.772727272727272041e+00 8.203850991869551246e-01
-1.837023583785172498e+00 3.818181818181818343e+00 8.226655983054959043e-01
-1.863266777839246213e+00 3.863636363636363313e+00 8.245735418521664695e-01
-1.889509971893320373e+00 3.909090909090908728e+00 8.259650650370280456e-01
-1.915753165947394088e+00 3.954545454545454586e+00 8.268754378101514924e-01
-1.941996360001468025e+00 4.000000000000000000e+00 8.275259450846393916e-01
-1.968239554055541740e+00 4.045454545454544970e+00 8.282987933357257582e-01
-1.994482748109615677e+00 4.090909090909090828e+00 8.296820110058529263e-01
-2.020725942163689837e+00 4.136363636363635798e+00 8.321914809634971544e-01
-2.046969136217763552e+00 4.181818181818180769e+00 8.362815406728132395e-01
-2.073212330271837711e+00 4.227272727272727515e+00 8.422581436773060037e-01
-2.099455524325911426e+00 4.272727272727272485e+00 8.502088148704673998e-01
-2.125698718379985142e+00 4.318181818181817455e+00 8.599614041794307884e-01
-2.151941912434058857e+00 4.363636363636363313e+00 8.710792851719978414e-01
-2.178185106488133016e+00 4.409090909090908283e+00 8.828949190063374308e-01
-2.204428300542207175e+00 4.454545454545454142e+00 8.945776413867082555e-01
-2.230671494596280890e+00 4.500000000000000000e+00 9.052262134066422217e-01
-2.256914688650355050e+00 4.545454545454545858e+00 9.139730152120620899e-01
-2.283157882704428765e+00 4.590909090909090828e+00 9.200853113323459453e-01
-2.309401076758502480e+00 4.636363636363635798e+00 9.230498932141654178e-01
-2.335644270812576195e+00 4.681818181818181657e+00 9.226302944590877297e-01
-2.361887464866649911e+00 4.727272727272726627e+00 9.188900418501775302e-01
-2.388130658920724070e+00 4.772727272727272485e+00 9.121802567015087071e-01
-2.414373852974797785e+00 4.818181818181817455e+00 9.030945797798256569e-01
2.099455524325911648e-01 3.636363636363636465e-01 8.837971300440778943e-01
1.837023583785172554e-01 4.090909090909091161e-01 8.741097644890264418e-01
1.574591643244433736e-01 4.545454545454545303e-01 8.642839929697337942e-01
1.312159702703694919e-01 5.000000000000000000e-01 8.550609174842593863e-01
1.049727762162955824e-01 5.454545454545454142e-01 8.470462158073238657e-01
7.872958216222170069e-02 5.909090909090909394e-01 8.406496724536524079e-01
5.248638810814782590e-02 6.363636363636363535e-01 8.360501282159786829e-01
2.624319405407394418e-02 6.818181818181817677e-01 8.331899690245143653e-01
0.000000000000000000e+00 7.272727272727272929e-01 8.317998211191051094e-01
-2.624319405407388173e-02 7.727272727272727071e-01 8.314503414307222728e-01
-5.248638810814776345e-02 8.181818181818182323e-01 8.316243094207339537e-01
-7.872958216222164518e-02 8.636363636363634244e-01 8.317991672601864339e-01
-1.049727762162955269e-01 9.090909090909090606e-01 8.315282737892214504e-01
-1.312159702703694364e-01 9.545454545454545858e-01 8.305088936234471531e-01
-1.574591643244432904e-01 1.000000000000000000e+00 8.286265691155775270e-01
-1.837023583785171998e-01 1.045454545454545414e+00 8.259689259141662632e-01
-2.099455524325911648e-01 1.090909090909090828e+00 8.228066885122883312e-01
-2.361887464866649633e-01 1.136363636363636465e+00 8.195449690839561319e-01
-2.624319405407389283e-01 1.181818181818181879e+00 8.166528082661493881e-01
-2.886751345948126990e-01 1.227272727272727071e+00 8.145825765961361986e-01
-3.149183286488866917e-01 1.272727272727272707e+00 8.136924947813842790e-01
-3.411615227029605735e-01 1.318181818181818121e+00 8.141848808290315098e-01
-3.674047167570344552e-01 1.363636363636363535e+00 8.160699141737224327e-01
-3.936479108111082814e-01 1.409090909090909172e+00 8.191602755368250222e-01
-4.198911048651822742e-01 1.454545454545454586e+00 8.230968280442444440e-01
-4.461342989192562114e-01 1.500000000000000000e+00 8.274005104315298453e-01
-4.723774929733300376e-01 1.545454545454545414e+00 8.315416811525017105e-01
-4.986206870274038083e-01 1.590909090909090828e+00 8.350158810518025776e-01
-5.248638810814777456e-01 1.636363636363636465e+00 8.374146080723852137e-01
-5.511070751355517938e-01 1.681818181818181879e+00 8.384810891516139009e-01
-5.773502691896255090e-01 1.727272727272727293e+00 8.381437711390814504e-01
-6.035934632436994463e-01 1.772727272727272485e+00 8.365237538974354958e-01
-6.298366572977734945e-01 1.818181818181818121e+00 8.339160572337779298e-01
-6.560798513518470987e-01 1.863636363636363535e+00 8.307479495360364785e-01
-6.823230454059210359e-01 1.909090909090909172e+00 8.275202308753497604e-01
-7.085662394599949732e-01 1.954545454545454364e+00 8.247391815641387236e-01
-7.348094335140690214e-01 2.000000000000000000e+00 8.228478057136539014e-01
-7.610526275681427366e-01 2.045454545454545414e+00 8.221650283296276784e-01
-7.872958216222165628e-01 2.090909090909090384e+00 8.228406700499136806e-01
-8.135390156762905001e-01 2.136363636363636243e+00 8.248323541453037588e-01
-8.397822097303645483e-01 2.181818181818181657e+00 8.279080512649303891e-01
-8.660254037844382635e-01 2.227272727272727071e+00 8.316748715558189842e-01
-8.922685978385123118e-01 2.272727272727272929e+00 8.356312321814450828e-01
-9.185117918925862490e-01 2.318181818181818343e+00 8.392360708671576797e-01
-9.447549859466600752e-01 2.363636363636363313e+00 8.419858717603740939e-01
-9.709981800007337904e-01 2.409090909090908728e+00 8.434884802877078425e-01
-9.972413740548078387e-01 2.454545454545454586e+00 8.435224768675785301e-01
-1.023484568108881776e+00 2.500000000000000000e+00 8.420724955644984799e-01
-1.049727762162955491e+00 2.545454545454545414e+00 8.393342242346926163e-01
-1.075970956217029428e+00 2.590909090909091272e+00 8.356874568327625763e-01
-1.102214150271103588e+00 2.636363636363636243e+00 8.316407290698610844e-01
-1.128457344325177303e+00 2.681818181818181657e+00 8.277558296071242383e-01
-1.154700538379251240e+00 2.727272727272727071e+00 8.245639376394515718e-01
-1.180943732433324955e+00 2.772727272727272485e+00 8.224866137774916597e-01
-1.207186926487398893e+00 2.818181818181817899e+00 8.217740629052394663e-01
-1.233430120541472830e+00 2.863636363636363757e+00 8.224701440591890567e-01
-1.259673314595546545e+00 2.909090909090908728e+00 8.244090910649107817e-01
-1.285916508649620704e+00 2.954545454545454586e+00 8.272436877694439028e-01
-1.312159702703694419e+00 3.000000000000000000e+00 8.304996733779360651e-01
-1.338402896757768135e+00 3.045454545454545414e+00 8.336472933447364175e-01
-1.364646090811842294e+00 3.090909090909090828e+00 8.361787445593351631e-01
-1.390889284865916009e+00 3.136363636363635798e+00 8.376800102927534075e-01
-1.417132478919990168e+00 3.181818181818181657e+00 8.378870933914730479e-01
-1.443375672974064106e+00 3.227272727272727071e+00 8.367195009380891113e-01
-1.469618867028138043e+00 3.272727272727272929e+00 8.342874195761317280e-01
-1.495862061082211536e+00 3.318181818181818343e+00 8.308727439283551952e-01
-1.522105255136285473e+00 3.363636363636363313e+00 8.268874777918265861e-01
-1.548348449190359633e+00 3.409090909090909616e+00 8.228156776063736411e-01
-1.574591643244433570e+00 3.454545454545454586e+00 8.191468729515419822e-01
-1.600834837298507729e+00 3.500000000000000000e+00 8.163097254545131909e-01
-1.627078031352581444e+00 3.545454545454544970e+00 8.146145866347558329e-01
-1.653321225406655159e+00 3.590909090909090828e+00 8.142126183932012484e-01
-1.679564419460729319e+00 3.636363636363636243e+00 8.150772876302909697e-01
-1.705807613514802812e+00 3.681818181818181213e+00 8.170114147239312397e-01
-1.732050807568876971e+00 3.727272727272727515e+00 8.196797056838940332e-01
-1.758294001622950686e+00 3.772727272727272485e+00 8.226631241227473357e-01
-1.784537195677024624e+00 3.818181818181817455e+00 8.255280046892405910e-01
-1.810780389731098783e+00 3.863636363636363757e+00 8.279000284158065659e-01
-1.837023583785172498e+00 3.909090909090908728e+00 8.295316441758161519e-01
-1.863266777839246657e+00 3.954545454545454586e+00 8.303516857651153105e-01
-1.889509971893320373e+00 4.000000000000000000e+00 8.304880057886019351e-01
-1.915753165947394088e+00 4.045454545454545858e+00 8.302577791019060127e-01
-1.941996360001468025e+00 4.090909090909090828e+00 8.301251967026638257e-01
-1.968239554055541740e+00 4.136363636363635798e+00 8.306317418796136387e-01
-1.994482748109615899e+00 4.181818181818181657e+00 8.323091216048246199e-01
-2.020725942163689837e+00 4.227272727272726627e+00 8.355882717843499119e-01
-2.046969136217763996e+00 4.272727272727273373e+00 8.407189758336557350e-01
-2.073212330271837711e+00 4.318181818181818343e+00 8.477132605519491770e-01
-2.099455524325911426e+00 4.363636363636363313e+00 8.563220773427777655e-01
-2.125698718379985142e+00 4.409090909090909172e+00 8.660495028713348642e-01
-2.151941912434058857e+00 4.454545454545454142e+00 8.762027676817396582e-01
-2.178185106488133016e+00 4.500000000000000000e+00 8.859709062139762281e-01
-2.204428300542207175e+00 4.545454545454545858e+00 8.945206527172748778e-01
-2.230671494596280890e+00 4.590909090909090828e+00 9.010960121409462564e-01
-2.256914688650355050e+00 4.636363636363635798e+00 9.051079319938555301e-01
-2.283157882704428765e+00 4.681818181818181657e+00 9.062024995401271044e-01
-2.309401076758502480e+00 4.727272727272727515e+00 9.042995768107681132e-01
-2.335644270812576195e+00 4.772727272727272485e+00 8.995980776656827826e-01
-2.361887464866650355e+00 4.818181818181818343e+00 8.925484861492014588e-01
-2.388130658920724070e+00 4.863636363636363313e+00 8.837971300440781164e-01
2.361887464866650466e-01 4.090909090909091161e-01 8.660923534037764382e-01
2.099455524325911648e-01 4.545454545454545303e-01 8.577097938780665620e-01
1.837023583785172554e-01 5.000000000000000000e-01 8.497197075169097280e-01
1.574591643244433736e-01 5.454545454545454142e-01 8.427485723945915552e-01
1.312159702703694641e-01 5.909090909090909394e-01 8.372543466841830817e-01
1.049727762162955824e-01 6.363636363636363535e-01 8.334787642024870102e-01
7.872958216222170069e-02 6.818181818181817677e-01 8.314275796307921684e-01
5.248638810814782590e-02 7.272727272727272929e-01 8.308816216405582322e-01
2.624319405407388173e-02 7.727272727272727071e-01 8.314376047576444995e-01
0.000000000000000000e+00 8.181818181818182323e-01 8.325735439854883291e-01
-2.624319405407388173e-02 8.636363636363636465e-01 8.337299013716861218e-01
-5.248638810814776345e-02 9.090909090909090606e-01 8.343949214237549317e-01
-7.872958216222164518e-02 9.545454545454545858e-01 8.341815564628044521e-01
-1.049727762162955685e-01 1.000000000000000000e+00 8.328842932881767025e-01
-1.312159702703694086e-01 1.045454545454545192e+00 8.305070773308472765e-01
-1.574591643244433181e-01 1.090909090909090828e+00 8.272580089749416166e-01
-1.837023583785172831e-01 1.136363636363636465e+00 8.235118316618509349e-01
-2.099455524325910816e-01 1.181818181818181879e+00 8.197465002601441730e-01
-2.361887464866650466e-01 1.227272727272727293e+00 8.164643453137360174e-01
-2.624319405407388728e-01 1.272727272727272485e+00 8.141107523616346597e-01
-2.886751345948128100e-01 1.318181818181818121e+00 8.130034278472030307e-01
-3.149183286488866917e-01 1.363636363636363535e+00 8.132832408591784690e-01
-3.411615227029605735e-01 1.409090909090908950e+00 8.148937619958024348e-01
-3.674047167570344552e-01 1.454545454545454586e+00 8.175917383879750533e-01
-3.936479108111082814e-01 1.500000000000000000e+00 8.209857636910176115e-01
-4.198911048651822742e-01 1.545454545454545414e+00 8.245961864425997989e-01
-4.461342989192562114e-01 1.590909090909090828e+00 8.279264890526280007e-01
-4.723774929733300376e-01 1.636363636363636465e+00 8.305352769344527264e-01
-4.986206870274038083e-01 1.681818181818181657e+00 8.320986152408615943e-01
-5.248638810814777456e-01 1.727272727272727293e+00 8.324544324531985007e-01
-5.511070751355517938e-01 1.772727272727272485e+00 8.316236035219981559e-01
-5.773502691896257311e-01 1.818181818181818121e+00 8.298056197230291309e-01
-6.035934632436996683e-01 1.863636363636363757e+00 8.273500015058782298e-01
-6.298366572977732725e-01 1.909090909090908728e+00 8.247074869687029963e-01
-6.560798513518472097e-01 1.954545454545454364e+00 8.223673255502879087e-01
-6.823230454059212580e-01 2.000000000000000000e+00 8.207886013077451137e-01
-7.085662394599951952e-01 2.045454545454545414e+00 8.203343147440390615e-01
-7.348094335140690214e-01 2.090909090909091272e+00 8.212168803863992839e-01
-7.610526275681427366e-01 2.136363636363636243e+00 8.234626672713259987e-01
-7.872958216222167849e-01 2.181818181818181657e+00 8.269011841413076436e-01
-8.135390156762907221e-01 2.227272727272727515e+00 8.311815622258971192e-01
-8.397822097303645483e-01 2.272727272727272485e+00 8.358153556918812566e-01
-8.660254037844384856e-01 2.318181818181817899e+00 8.402407949555312783e-01
-8.922685978385124228e-01 2.363636363636363757e+00 8.439000815593804550e-01
-9.185117918925862490e-01 2.409090909090908728e+00 8.463187595341330471e-01
-9.447549859466600752e-01 2.454545454545454142e+00 8.471752154100907761e-01
-9.709981800007340125e-01 2.500000000000000000e+00 8.463492996270550739e-01
-9.972413740548079497e-01 2.545454545454545414e+00 8.439419349182616381e-01
-1.023484568108881776e+00 2.590909090909091272e+00 8.402620010783049542e-01
-1.049727762162955713e+00 2.636363636363636687e+00 8.357820341175904444e-01
-1.075970956217029650e+00 2.681818181818181657e+00 8.310694134260626642e-01
-1.102214150271103588e+00 2.727272727272727071e+00 8.267037774756801349e-01
-1.128457344325177525e+00 2.772727272727272929e+00 8.231936399519519387e-01
-1.154700538379251240e+00 2.818181818181817899e+00 8.209051645965400601e-01
-1.180943732433324955e+00 2.863636363636363313e+00 8.200138337774131037e-01
-1.207186926487398893e+00 2.909090909090909172e+00 8.204857774775538015e-01
-1.233430120541472830e+00 2.954545454545454142e+00 8.220905972032502840e-01
-1.259673314595546989e+00 3.000000000000000444e+00 8.244425419481439254e-01
-1.285916508649620704e+00 3.045454545454545414e+00 8.270627284916861610e-01
-1.312159702703694419e+00 3.090909090909090828e+00 8.294523744160433587e-01
-1.338402896757768579e+00 3.136363636363636687e+00 8.311660290508643412e-01
-1.364646090811842294e+00 3.181818181818181657e+00 8.318745026007947629e-01
-1.390889284865916453e+00 3.227272727272727071e+00 8.314092870576778038e-01
-1.417132478919990168e+00 3.272727272727272929e+00 8.297832519414606312e-01
-1.443375672974064328e+00 3.318181818181818343e+00 8.271857657143145692e-01
-1.469618867028137821e+00 3.363636363636363313e+00 8.239536883827823788e-01
-1.495862061082211536e+00 3.409090909090908728e+00 8.205225704902593398e-01
-1.522105255136285695e+00 3.454545454545454586e+00 8.173646671669348995e-01
-1.548348449190359410e+00 3.500000000000000000e+00 8.149219058905291524e-01
-1.574591643244433570e+00 3.545454545454545858e+00 8.135426423764599013e-01
-1.600834837298507285e+00 3.590909090909090828e+00 8.134308160394381204e-01
-1.627078031352581000e+00 3.636363636363636243e+00 8.146149018154883459e-01
-1.653321225406655159e+00 3.681818181818182101e+00 8.169418302065750703e-01
-1.679564419460728653e+00 3.727272727272727071e+00 8.200979119648309501e-01
-1.705807613514802812e+00 3.772727272727273373e+00 8.236550327117331260e-01
-1.732050807568876527e+00 3.818181818181818343e+00 8.271364446125215597e-01
-1.758294001622950464e+00 3.863636363636363313e+00 8.300929986815772654e-01
-1.784537195677024624e+00 3.909090909090909616e+00 8.321783040266758080e-01
-1.810780389731098339e+00 3.954545454545454586e+00 8.332106442107375388e-01
-1.837023583785172498e+00 4.000000000000000000e+00 8.332108501572320636e-01
-1.863266777839246213e+00 4.045454545454545858e+00 8.324086806272572581e-01
-1.889509971893320150e+00 4.090909090909090828e+00 8.312151442151453073e-01
-1.915753165947393866e+00 4.136363636363635798e+00 8.301638077162699636e-01
-1.941996360001467581e+00 4.181818181818181657e+00 8.298294660720152427e-01
-1.968239554055541740e+00 4.227272727272727515e+00 8.307365925271363860e-01
-1.994482748109615677e+00 4.272727272727272485e+00 8.332719582789048784e-01
-2.020725942163689837e+00 4.318181818181818343e+00 8.376153181635570544e-01
-2.046969136217763552e+00 4.363636363636363313e+00 8.436991942657002808e-01
-2.073212330271837267e+00 4.409090909090908283e+00 8.512041030693213717e-01
-2.099455524325910982e+00 4.454545454545455030e+00 8.595899466602547889e-01
-2.125698718379984697e+00 4.500000000000000000e+00 8.681587434111551760e-01
-2.151941912434058857e+00 4.545454545454545858e+00 8.761393476046595019e-01
-2.178185106488133016e+00 4.590909090909090828e+00 8.827819775428972227e-01
-2.204428300542207175e+00 4.636363636363636687e+00 8.874495453070848638e-01
-2.230671494596280890e+00 4.681818181818181657e+00 8.896938826895490759e-01
-2.256914688650354606e+00 4.727272727272727515e+00 8.893076003013956621e-01
-2.283157882704428321e+00 4.772727272727272485e+00 8.863459317429021045e-01
-2.309401076758502036e+00 4.818181818181817455e+00 8.811168946699167170e-01
-2.335644270812576195e+00 4.863636363636364202e+00 8.741419176738181029e-01
-2.361887464866649911e+00 4.909090909090909172e+00 8.660923534037765492e-01
2.624319405407389283e-01 4.545454545454545303e-01 8.505289207720677647e-01
2.361887464866650466e-01 5.000000000000000000e-01 8.435992927372428785e-01
2.099455524325911371e-01 5.454545454545454142e-01 8.374938359215604589e-01
1.837023583785172554e-01 5.909090909090909394e-01 8.327151086618240772e-01
1.574591643244433459e-01 6.363636363636363535e-01 8.295700338187808054e-01
1.312159702703694641e-01 6.818181818181817677e-01 8.281362054826224561e-01
1.049727762162955824e-01 7.272727272727272929e-01 8.282585521769767478e-01
7.872958216222170069e-02 7.727272727272727071e-01 8.295774716726757037e-01
5.248638810814776345e-02 8.181818181818182323e-01 8.315851619794734084e-01
2.624319405407388173e-02 8.636363636363636465e-01 8.337026077043301342e-01
0.000000000000000000e+00 9.090909090909090606e-01 8.353662723771082543e-01
-2.624319405407388173e-02 9.545454545454543638e-01 8.361116762964985183e-01
-5.248638810814776345e-02 1.000000000000000000e+00 8.356411728829219454e-01
-7.872958216222168681e-02 1.045454545454545414e+00 8.338654938946034045e-01
-1.049727762162955269e-01 1.090909090909090828e+00 8.309127233674861168e-01
-1.312159702703694364e-01 1.136363636363636465e+00 8.271036089867207508e-01
-1.574591643244434014e-01 1.181818181818181879e+00 8.228975976282554283e-01
-1.837023583785171998e-01 1.227272727272727293e+00 8.188186920011102377e-01
-2.099455524325911648e-01 1.272727272727272707e+00 8.153733154795101967e-01
-2.361887464866649633e-01 1.318181818181818121e+00 8.129733154007283691e-01
-2.624319405407389283e-01 1.363636363636363535e+00 8.118759341658200457e-01
-2.886751345948128100e-01 1.409090909090909172e+00 8.121493692570477263e-01
-3.149183286488866917e-01 1.454545454545454364e+00 8.136681048082677892e-01
-3.411615227029605735e-01 1.500000000000000000e+00 8.161373818212354081e-01
-3.674047167570344552e-01 1.545454545454545414e+00 8.191418213165229112e-01
-3.936479108111084479e-01 1.590909090909090828e+00 8.222099845025683251e-01
-4.198911048651822742e-01 1.636363636363636465e+00 8.248849213016519188e-01
-4.461342989192560449e-01 1.681818181818181657e+00 8.267905879769958943e-01
-4.723774929733300376e-01 1.727272727272726849e+00 8.276852099214143665e-01
-4.986206870274039749e-01 1.772727272727272485e+00 8.274948677423388244e-01
-5.248638810814777456e-01 1.818181818181818121e+00 8.263233821064405182e-01
-5.511070751355517938e-01 1.863636363636363757e+00 8.244375900671139235e-01
-5.773502691896257311e-01 1.909090909090909172e+00 8.222300481475202094e-01
-6.035934632436993352e-01 1.954545454545454364e+00 8.201638484588784639e-01
-6.298366572977732725e-01 2.000000000000000000e+00 8.187064191891028075e-01
-6.560798513518472097e-01 2.045454545454545414e+00 8.182607263079842985e-01
-6.823230454059212580e-01 2.090909090909090828e+00 8.191030059251175333e-01
-7.085662394599949732e-01 2.136363636363636687e+00 8.213358411297189132e-01
-7.348094335140687994e-01 2.181818181818181657e+00 8.248639131346447995e-01
-7.610526275681427366e-01 2.227272727272727071e+00 8.293970977035347580e-01
-7.872958216222167849e-01 2.272727272727272929e+00 8.344819419795145299e-01
-8.135390156762905001e-01 2.318181818181817899e+00 8.395583760631111225e-01
-8.397822097303645483e-01 2.363636363636363757e+00 8.440344210553317739e-01
-8.660254037844384856e-01 2.409090909090909172e+00 8.473683836948506798e-01
-8.922685978385123118e-01 2.454545454545454142e+00 8.491462588345076723e-01
-9.185117918925860270e-01 2.500000000000000000e+00 8.491422603688373316e-01
-9.447549859466600752e-01 2.545454545454545414e+00 8.473526845999042045e-01
-9.709981800007340125e-01 2.590909090909090828e+00 8.439973813206261832e-01
-9.972413740548078387e-01 2.636363636363636243e+00 8.394882920546499205e-01
-1.023484568108881776e+00 2.681818181818182101e+00 8.343698840890034774e-01
-1.049727762162955713e+00 2.727272727272727071e+00 8.292408745811569171e-01
-1.075970956217029428e+00 2.772727272727272485e+00 8.246695633574206985e-01
-1.102214150271103588e+00 2.818181818181818343e+00 8.211158677402174977e-01
-1.128457344325177303e+00 2.863636363636363313e+00 8.188717004516249398e-01
-1.154700538379251018e+00 2.909090909090908728e+00 8.180280065268529244e-01
-1.180943732433324955e+00 2.954545454545454586e+00 8.184722661378757147e-01
-1.207186926487398893e+00 2.999999999999999556e+00 8.199154350504752609e-01
-1.233430120541473052e+00 3.045454545454545414e+00 8.219429700669818040e-01
-1.259673314595546767e+00 3.090909090909090828e+00 8.240814242217103791e-01
-1.285916508649620482e+00 3.136363636363635798e+00 8.258704581288072166e-01
-1.312159702703694419e+00 3.181818181818181657e+00 8.269300511905933737e-01
-1.338402896757768357e+00 3.227272727272727071e+00 8.270140012928207662e-01
-1.364646090811842516e+00 3.272727272727272929e+00 8.260431056689230278e-01
-1.390889284865916231e+00 3.318181818181818343e+00 8.241143003245816612e-01
-1.417132478919990390e+00 3.363636363636363757e+00 8.214851196926364896e-01
-1.443375672974063884e+00 3.409090909090908728e+00 8.185358214393113618e-01
-1.469618867028137599e+00 3.454545454545453698e+00 8.157141797064890731e-01
-1.495862061082211758e+00 3.500000000000000000e+00 8.134701013679342951e-01
-1.522105255136285473e+00 3.545454545454544970e+00 8.121886838044588552e-01
-1.548348449190359633e+00 3.590909090909090828e+00 8.121309133012589720e-01
-1.574591643244433570e+00 3.636363636363636243e+00 8.133907101705506459e-01
-1.600834837298507285e+00 3.681818181818182101e+00 8.158753352474727993e-01
-1.627078031352581444e+00 3.727272727272727515e+00 8.193133025650952694e-01
-1.653321225406654937e+00 3.772727272727272041e+00 8.232901282803850584e-01
-1.679564419460729097e+00 3.818181818181818787e+00 8.273079582163939127e-01
-1.705807613514802812e+00 3.863636363636363313e+00 8.308610252094745796e-01
-1.732050807568876527e+00 3.909090909090908728e+00 8.335157502113456074e-01
-1.758294001622950686e+00 3.954545454545454586e+00 8.349828042263817141e-01
-1.784537195677024624e+00 4.000000000000000000e+00 8.351690373161431147e-01
-1.810780389731098783e+00 4.045454545454545858e+00 8.341999268025568348e-01
-1.837023583785172498e+00 4.090909090909090828e+00 8.324077379839952551e-01
-1.863266777839246213e+00 4.136363636363636687e+00 8.302861760977047201e-01
-1.889509971893320150e+00 4.181818181818180769e+00 8.284179365745135692e-01
-1.915753165947393866e+00 4.227272727272726627e+00 8.273861862804205991e-01
-1.941996360001468025e+00 4.272727272727272485e+00 8.276837653635544800e-01
-1.968239554055541740e+00 4.318181818181818343e+00 8.296342870610688980e-01
-1.994482748109615899e+00 4.363636363636363313e+00 8.333372989183500668e-01
-2.020725942163689837e+00 4.409090909090909172e+00 8.386456834209887745e-01
-2.046969136217763552e+00 4.454545454545453254e+00 8.451783024505922226e-01
-2.073212330271837267e+00 4.500000000000000888e+00 8.523654828652247328e-01
-2.099455524325910982e+00 4.545454545454544970e+00 8.595202189769843848e-01
-2.125698718379985142e+00 4.590909090909090828e+00 8.659246358665511067e-01
-2.151941912434058857e+00 4.636363636363635798e+00 8.709196931499847416e-01
-2.178185106488133016e+00 4.681818181818181657e+00 8.739863397051563787e-01
-2.204428300542207175e+00 4.727272727272727515e+00 8.748080911987362596e-01
-2.230671494596280890e+00 4.772727272727272485e+00 8.733078481769447343e-01
-2.256914688650354606e+00 4.818181818181818343e+00 8.696552021372424557e-01
-2.283157882704428321e+00 4.863636363636362425e+00 8.642440375738866809e-01
-2.309401076758502480e+00 4.909090909090910060e+00 8.576435800761106343e-01
-2.335644270812576195e+00 4.954545454545454142e+00 8.505289207720678757e-01
2.886751345948128100e-01 4.999999999999998890e-01 8.373849333588231358e-01
2.624319405407389283e-01 5.454545454545454142e-01 8.319205122764825600e-01
2.361887464866650188e-01 5.909090909090908283e-01 8.276130715657109560e-01
2.099455524325911371e-01 6.363636363636362425e-01 8.248361344088542824e-01
1.837023583785172276e-01 6.818181818181817677e-01 8.237469610738031855e-01
1.574591643244433459e-01 7.272727272727271819e-01 8.242685083847851590e-01
1.312159702703694641e-01 7.727272727272725961e-01 8.261035524497504223e-01
1.049727762162955824e-01 8.181818181818180102e-01 8.287797584574180254e-01
7.872958216222164518e-02 8.636363636363634244e-01 8.317197897862299572e-01
5.248638810814776345e-02 9.090909090909090606e-01 8.343264844010314096e-01
2.624319405407388173e-02 9.545454545454543638e-01 8.360704657383939420e-01
0.000000000000000000e+00 9.999999999999997780e-01 8.365668787580732291e-01
-2.624319405407388173e-02 1.045454545454545192e+00 8.356294849529257718e-01
-5.248638810814780509e-02 1.090909090909090828e+00 8.332939226325596360e-01
-7.872958216222164518e-02 1.136363636363636243e+00 8.298069407816196508e-01
-1.049727762162955685e-01 1.181818181818181879e+00 8.255839499836853390e-01
-1.312159702703695197e-01 1.227272727272727071e+00 8.211422955778813204e-01
-1.574591643244433181e-01 1.272727272727272707e+00 8.170213424525000212e-01
-1.837023583785172831e-01 1.318181818181818121e+00 8.137021545123824806e-01
-2.099455524325910816e-01 1.363636363636363313e+00 8.115390494340823935e-01
-2.361887464866650466e-01 1.409090909090908950e+00 8.107128328603434575e-01
-2.624319405407389283e-01 1.454545454545454586e+00 8.112116377980933546e-01
-2.886751345948128100e-01 1.499999999999999778e+00 8.128407878449740442e-01
-3.149183286488866917e-01 1.545454545454545414e+00 8.152587630731786827e-01
-3.411615227029605735e-01 1.590909090909090828e+00 8.180328335951142504e-01
-3.674047167570345107e-01 1.636363636363636465e+00 8.207056542718230707e-01
-3.936479108111084479e-01 1.681818181818181657e+00 8.228632273709977074e-01
-4.198911048651822742e-01 1.727272727272726849e+00 8.241950453197768311e-01
-4.461342989192560449e-01 1.772727272727272485e+00 8.245386776646248528e-01
-4.723774929733300376e-01 1.818181818181818121e+00 8.239032613318639786e-01
-4.986206870274039749e-01 1.863636363636363535e+00 8.224690024400427291e-01
-5.248638810814779676e-01 1.909090909090909172e+00 8.205626592705355105e-01
-5.511070751355519048e-01 1.954545454545454364e+00 8.186118440243187466e-01
-5.773502691896255090e-01 1.999999999999999556e+00 8.170836496220661438e-01
-6.035934632436994463e-01 2.045454545454545414e+00 8.164153334425864328e-01
-6.298366572977734945e-01 2.090909090909090384e+00 8.169462809088751110e-01
-6.560798513518474318e-01 2.136363636363636243e+00 8.188609206031167709e-01
-6.823230454059212580e-01 2.181818181818181657e+00 8.221514186645578759e-01
-7.085662394599949732e-01 2.227272727272726627e+00 8.266067448543951146e-01
-7.348094335140690214e-01 2.272727272727272485e+00 8.318312125854023797e-01
-7.610526275681429587e-01 2.318181818181817899e+00 8.372912614036077672e-01
-7.872958216222167849e-01 2.363636363636363313e+00 8.423847278043229414e-01
-8.135390156762907221e-01 2.409090909090908728e+00 8.465229334846932074e-01
-8.397822097303646594e-01 2.454545454545454586e+00 8.492133835105863948e-01
-8.660254037844384856e-01 2.499999999999999556e+00 8.501302862748081335e-01
-8.922685978385123118e-01 2.545454545454544970e+00 8.491617104423881957e-01
-9.185117918925862490e-01 2.590909090909090828e+00 8.464257830911664504e-01
-9.447549859466601863e-01 2.636363636363636243e+00 8.422533024726246431e-01
-9.709981800007340125e-01 2.681818181818181657e+00 8.371395916737820464e-01
-9.972413740548079497e-01 2.727272727272727071e+00 8.316733558324196363e-01
-1.023484568108881998e+00 2.772727272727272485e+00 8.264538349670969009e-01
-1.049727762162955713e+00 2.818181818181817899e+00 8.220090722282289430e-01
-1.075970956217029650e+00 2.863636363636363313e+00 8.187274583177844844e-01
-1.102214150271103588e+00 2.909090909090908728e+00 8.168121074651273350e-01
-1.128457344325177303e+00 2.954545454545454142e+00 8.162636542434795750e-01
-1.154700538379251240e+00 3.000000000000000000e+00 8.168925132747679729e-01
-1.180943732433324955e+00 3.045454545454544970e+00 8.183573107355709420e-01
-1.207186926487399115e+00 3.090909090909090828e+00 8.202227293520762963e-01
-1.233430120541473052e+00 3.136363636363636687e+00 8.220278130776018655e-01
-1.259673314595546545e+00 3.181818181818181657e+00 8.233549852024998339e-01
-1.285916508649620704e+00 3.227272727272727071e+00 8.238905411806751733e-01
-1.312159702703694419e+00 3.272727272727272929e+00 8.234689316134821135e-01
-1.338402896757768579e+00 3.318181818181818343e+00 8.220954418280560505e-01
-1.364646090811842516e+00 3.363636363636363313e+00 8.199446078142476058e-01
-1.390889284865916675e+00 3.409090909090908728e+00 8.173346351783804531e-01
-1.417132478919989946e+00 3.454545454545454586e+00 8.146809937750679742e-01
-1.443375672974063884e+00 3.499999999999999556e+00 8.124350289604274078e-01
-1.469618867028138043e+00 3.545454545454545858e+00 8.110156067144383973e-01
-1.495862061082211758e+00 3.590909090909090828e+00 8.107431954210082559e-01
-1.522105255136285917e+00 3.636363636363636243e+00 8.117860746219730528e-01
-1.548348449190359633e+00 3.681818181818181213e+00 8.141273114480236384e-01
-1.574591643244433570e+00 3.727272727272727071e+00 8.175586837832237164e-01
-1.600834837298507729e+00 3.772727272727272485e+00 8.217040273124213146e-01
-1.627078031352581000e+00 3.818181818181817455e+00 8.260699940785236617e-01
-1.653321225406655159e+00 3.863636363636363757e+00 8.301176288374791934e-01
-1.679564419460729097e+00 3.909090909090908728e+00 8.333443221446631410e-01
-1.705807613514802812e+00 3.954545454545453698e+00 8.353633730564968829e-01
-1.732050807568876971e+00 4.000000000000000000e+00 8.359681542305095192e-01
-1.758294001622950686e+00 4.045454545454544970e+00 8.351699087763755358e-01
-1.784537195677024846e+00 4.090909090909090828e+00 8.332022636238388680e-01
-1.810780389731098783e+00 4.136363636363635798e+00 8.304909395863430133e-01
-1.837023583785172498e+00 4.181818181818181657e+00 8.275929025283624840e-01
-1.863266777839246213e+00 4.227272727272726627e+00 8.251142710812180425e-01
-1.889509971893320150e+00 4.272727272727272485e+00 8.236197472221359339e-01
-1.915753165947394088e+00 4.318181818181818343e+00 8.235475694736549279e-01
-1.941996360001468025e+00 4.363636363636363313e+00 8.251428531365232466e-01
-1.968239554055542184e+00 4.409090909090909172e+00 8.284189838919511217e-01
-1.994482748109615899e+00 4.454545454545454142e+00 8.331521422863915616e-01
-2.020725942163689837e+00 4.499999999999999112e+00 8.389089287789784910e-01
-2.046969136217763552e+00 4.545454545454545858e+00 8.451023087819230506e-01
-2.073212330271837267e+00 4.590909090909090828e+00 8.510674124650947636e-01
-2.099455524325911426e+00 4.636363636363635798e+00 8.561465325189242526e-01
-2.125698718379985142e+00 4.681818181818181657e+00 8.597720805878575900e-01
-2.151941912434059301e+00 4.727272727272727515e+00 8.615371392112007864e-01
-2.178185106488133016e+00 4.772727272727272485e+00 8.612452589581616191e-01
-2.204428300542207175e+00 4.818181818181817455e+00 8.589339152198330885e-01
-2.230671494596280890e+00 4.863636363636363313e+00 8.548691947721689388e-01
-2.256914688650354606e+00 4.909090909090908283e+00 8.495125339587189517e-01
-2.283157882704428765e+00 4.954545454545455030e+00 8.434634447630411369e-01
-2.309401076758502480e+00 5.000000000000000000e+00 8.373849333588231358e-01
3.149183286488866917e-01 5.454545454545454142e-01 8.266908011521423294e-01
2.886751345948128100e-01 5.909090909090909394e-01 8.225936467024002052e-01
2.624319405407388728e-01 6.363636363636363535e-01 8.198928355267343093e-01
2.361887464866650188e-01 6.818181818181817677e-01 8.188311960937376677e-01
2.099455524325911371e-01 7.272727272727272929e-01 8.194222878101647956e-01
1.837023583785172276e-01 7.727272727272727071e-01 8.214496158163050454e-01
1.574591643244433459e-01 8.181818181818182323e-01 8.244985916882389132e-01
1.312159702703694641e-01 8.636363636363636465e-01 8.280172123595482825e-01
1.049727762162955269e-01 9.090909090909090606e-01 8.313968136111422602e-01
7.872958216222164518e-02 9.545454545454545858e-01 8.340608576936666685e-01
5.248638810814776345e-02 1.000000000000000000e+00 8.355482240738101307e-01
2.624319405407388173e-02 1.045454545454545192e+00 8.355782399860708365e-01
0.000000000000000000e+00 1.090909090909090828e+00 8.340876336416878090e-01
-2.624319405407392336e-02 1.136363636363636465e+00 8.312342062188765590e-01
-5.248638810814776345e-02 1.181818181818181879e+00 8.273674570753697388e-01
-7.872958216222168681e-02 1.227272727272727293e+00 8.229716655337874220e-01
-1.049727762162956518e-01 1.272727272727272707e+00 8.185910969229118761e-01
-1.312159702703694364e-01 1.318181818181818121e+00 8.147493770064020424e-01
-1.574591643244434014e-01 1.363636363636363535e+00 8.118753631505671864e-01
-1.837023583785171998e-01 1.409090909090908950e+00 8.102461411617680742e-01
-2.099455524325911648e-01 1.454545454545454586e+00 8.099545540778791963e-01
-2.361887464866650466e-01 1.500000000000000000e+00 8.109046025174744265e-01
-2.624319405407389283e-01 1.545454545454545192e+00 8.128338787315005920e-01
-2.886751345948128100e-01 1.590909090909090828e+00 8.153585441716904025e-01
-3.149183286488866917e-01 1.636363636363636465e+00 8.180336699854773297e-01
-3.411615227029606290e-01 1.681818181818181879e+00 8.204202348631651764e-01
-3.674047167570345107e-01 1.727272727272727293e+00 8.221497144932514711e-01
-3.936479108111082814e-01 1.772727272727272485e+00 8.229778666538833942e-01
-4.198911048651822742e-01 1.818181818181818121e+00 8.228208248345094677e-01
-4.461342989192562114e-01 1.863636363636363757e+00 8.217687712257508714e-01
-4.723774929733300376e-01 1.909090909090909172e+00 8.200750956328816121e-01
-4.986206870274039749e-01 1.954545454545454364e+00 8.181218872097486550e-01
-5.248638810814779676e-01 2.000000000000000000e+00 8.163656342777350083e-01
-5.511070751355515718e-01 2.045454545454545414e+00 8.152698283768263776e-01
-5.773502691896255090e-01 2.090909090909090828e+00 8.152334046706994908e-01
-6.035934632436994463e-01 2.136363636363636243e+00 8.165251869705235643e-01
-6.298366572977734945e-01 2.181818181818181657e+00 8.192343781170460248e-01
-6.560798513518472097e-01 2.227272727272727515e+00 8.232454433753393364e-01
-6.823230454059210359e-01 2.272727272727272485e+00 8.282425344751636054e-01
-7.085662394599949732e-01 2.318181818181817899e+00 8.337442641172809754e-01
-7.348094335140690214e-01 2.363636363636363757e+00 8.391648204934578636e-01
-7.610526275681427366e-01 2.409090909090908728e+00 8.438929458326909216e-01
-7.872958216222167849e-01 2.454545454545454586e+00 8.473770451546748239e-01
-8.135390156762907221e-01 2.500000000000000000e+00 8.492033205592727230e-01
-8.397822097303645483e-01 2.545454545454544970e+00 8.491546837573721307e-01
-8.660254037844382635e-01 2.590909090909090828e+00 8.472411939805646330e-01
-8.922685978385123118e-01 2.636363636363636243e+00 8.436973798132123559e-01
-9.185117918925862490e-01 2.681818181818181657e+00 8.389471868222329043e-01
-9.447549859466600752e-01 2.727272727272727071e+00 8.335424582149707495e-01
-9.709981800007340125e-01 2.772727272727272929e+00 8.280848800795749254e-01
-9.972413740548079497e-01 2.818181818181818343e+00 8.231435405962368446e-01
-1.023484568108881776e+00 2.863636363636363313e+00 8.191803799590129387e-01
-1.049727762162955713e+00 2.909090909090909172e+00 8.164939722894686280e-01
-1.075970956217029428e+00 2.954545454545454586e+00 8.151887574575896744e-01
-1.102214150271103366e+00 2.999999999999999556e+00 8.151727164591329178e-01
-1.128457344325177303e+00 3.045454545454545414e+00 8.161822928587662007e-01
-1.154700538379251018e+00 3.090909090909090384e+00 8.178297356770261040e-01
-1.180943732433325177e+00 3.136363636363636687e+00 8.196654042981307287e-01
-1.207186926487398893e+00 3.181818181818181657e+00 8.212461276826460432e-01
-1.233430120541472608e+00 3.227272727272727071e+00 8.222004396425699468e-01
-1.259673314595546767e+00 3.272727272727272929e+00 8.222822781742888942e-01
-1.285916508649620482e+00 3.318181818181818343e+00 8.214063443222276995e-01
-1.312159702703694641e+00 3.363636363636363757e+00 8.196605699294307046e-01
-1.338402896757768579e+00 3.409090909090908728e+00 8.172938657636841242e-01
-1.364646090811842516e+00 3.454545454545454586e+00 8.146803285849274490e-01
-1.390889284865916009e+00 3.499999999999999556e+00 8.122641478570501450e-01
-1.417132478919989946e+00 3.545454545454544970e+00 8.104922600891091289e-01
-1.443375672974064106e+00 3.590909090909090828e+00 8.097439619506153763e-01
-1.469618867028137821e+00 3.636363636363636243e+00 8.102677926726165047e-01
-1.495862061082211980e+00 3.681818181818182101e+00 8.121356744899208557e-01
-1.522105255136285695e+00 3.727272727272727071e+00 8.152223752379039734e-01
-1.548348449190359633e+00 3.772727272727272485e+00 8.192149215200518197e-01
-1.574591643244433792e+00 3.818181818181818343e+00 8.236520555419215572e-01
-1.600834837298507285e+00 3.863636363636363313e+00 8.279888933339504264e-01
-1.627078031352581444e+00 3.909090909090909616e+00 8.316774809891394060e-01
-1.653321225406655159e+00 3.954545454545454586e+00 8.342508325931924373e-01
-1.679564419460729097e+00 3.999999999999999112e+00 8.353969456521954662e-01
-1.705807613514803256e+00 4.045454545454545858e+00 8.350105396623007659e-01
-1.732050807568876971e+00 4.090909090909090828e+00 8.332137071577588872e-01
-1.758294001622951130e+00 4.136363636363635798e+00 8.303417147752761851e-01
-1.784537195677024846e+00 4.181818181818181657e+00 8.268959253970646905e-01
-1.810780389731098783e+00 4.227272727272727515e+00 8.234711760993583818e-01
-1.837023583785172498e+00 4.272727272727272485e+00 8.206689739629304814e-01
-1.863266777839246213e+00 4.318181818181818343e+00 8.190098852387228678e-01
-1.889509971893320373e+00 4.363636363636363313e+00 8.188582318750668998e-01
-1.915753165947394088e+00 4.409090909090908283e+00 8.203698556771916728e-01
-1.941996360001468247e+00 4.454545454545455030e+00 8.234698169303894533e-01
-1.968239554055542184e+00 4.500000000000000000e+00 8.278622344765330654e-01
-1.994482748109615899e+00 4.545454545454544970e+00 8.330698611997249259e-01
-2.020725942163689837e+00 4.590909090909090828e+00 8.384971113209480631e-01
-2.046969136217763552e+00 4.636363636363635798e+00 8.435075686999762290e-01
-2.073212330271837711e+00 4.681818181818181657e+00 8.475056946103303179e-01
-2.099455524325911426e+00 4.727272727272727515e+00 8.500124714361747547e-01
-2.125698718379985586e+00 4.772727272727272485e+00 8.507258642384117886e-01
-2.151941912434059301e+00 4.818181818181817455e+00 8.495589918059730516e-01
-2.178185106488133016e+00 4.863636363636363313e+00 8.466515166340401466e-01
-2.204428300542207175e+00 4.909090909090909172e+00 8.423527683154254930e-01
-2.230671494596280890e+00 4.954545454545454142e+00 8.371783061117447078e-01
-2.256914688650355050e+00 5.000000000000000000e+00 8.317447818481692456e-01
-2.283157882704428765e+00 5.045454545454544970e+00 8.266908011521423294e-01
3.411615227029606290e-01 5.909090909090909394e-01 8.182795022135509466e-01
3.149183286488867473e-01 6.363636363636363535e-01 8.153758033026566876e-01
2.886751345948128100e-01 6.818181818181817677e-01 8.140228170626381266e-01
2.624319405407389283e-01 7.272727272727272929e-01 8.143344209240970244e-01
2.361887464866650188e-01 7.727272727272727071e-01 8.161912200108614179e-01
2.099455524325911371e-01 8.181818181818182323e-01 8.192579780827174973e-01
1.837023583785172554e-01 8.636363636363636465e-01 8.230325964927329707e-01
1.574591643244434014e-01 9.090909090909090606e-01 8.269196308885794489e-01
1.312159702703694364e-01 9.545454545454545858e-01 8.303172826975221410e-01
1.049727762162955685e-01 1.000000000000000000e+00 8.327045229915425173e-01
7.872958216222168681e-02 1.045454545454545414e+00 8.337149653973696672e-01
5.248638810814780509e-02 1.090909090909090828e+00 8.331863378473934878e-01
2.624319405407392336e-02 1.136363636363636465e+00 8.311784998561380089e-01
0.000000000000000000e+00 1.181818181818181879e+00 8.279581431024202187e-01
-2.624319405407383662e-02 1.227272727272727071e+00 8.239536376934240014e-01
-5.248638810814776345e-02 1.272727272727272707e+00 8.196879997399847406e-01
-7.872958216222172845e-02 1.318181818181818121e+00 8.157009229160467889e-01
-1.049727762162955269e-01 1.363636363636363535e+00 8.124718472165635141e-01
-1.312159702703694919e-01 1.409090909090909172e+00 8.103551328011275867e-01
-1.574591643244432904e-01 1.454545454545454364e+00 8.095359115760435431e-01
-1.837023583785172554e-01 1.500000000000000000e+00 8.100116786643543065e-01
-2.099455524325911371e-01 1.545454545454545414e+00 8.116008137153960522e-01
-2.361887464866650188e-01 1.590909090909090828e+00 8.139755805904625996e-01
-2.624319405407388728e-01 1.636363636363636465e+00 8.167141791266437911e-01
-2.886751345948127545e-01 1.681818181818181879e+00 8.193643594342184810e-01
-3.149183286488867473e-01 1.727272727272727293e+00 8.215100349234738530e-01
-3.411615227029606290e-01 1.772727272727272485e+00 8.228322133565170171e-01
-3.674047167570343997e-01 1.818181818181818121e+00 8.231563284391300028e-01
-3.936479108111082814e-01 1.863636363636363535e+00 8.224796154125131320e-01
-4.198911048651822742e-01 1.909090909090909172e+00 8.209744476250990797e-01
-4.461342989192561559e-01 1.954545454545454364e+00 8.189664163177802214e-01
-4.723774929733300931e-01 2.000000000000000000e+00 8.168891871983605668e-01
-4.986206870274040859e-01 2.045454545454545414e+00 8.152214773487372890e-01
-5.248638810814777456e-01 2.090909090909090384e+00 8.144144169380190812e-01
-5.511070751355516828e-01 2.136363636363636243e+00 8.148195787669328949e-01
-5.773502691896256200e-01 2.181818181818181657e+00 8.166285985757043564e-01
-6.035934632436995573e-01 2.227272727272727515e+00 8.198342581238745597e-01
-6.298366572977733835e-01 2.272727272727272929e+00 8.242201276034958335e-01
-6.560798513518472097e-01 2.318181818181817899e+00 8.293816720254365560e-01
-6.823230454059211469e-01 2.363636363636363757e+00 8.347767520332196600e-01
-7.085662394599950842e-01 2.409090909090909172e+00 8.397985522235610345e-01
-7.348094335140689104e-01 2.454545454545454142e+00 8.438600641826909943e-01
-7.610526275681428476e-01 2.500000000000000000e+00 8.464771090915773621e-01
-7.872958216222168959e-01 2.545454545454545414e+00 8.473369576142933957e-01
-8.135390156762907221e-01 2.590909090909090384e+00 8.463419140446791777e-01
-8.397822097303645483e-01 2.636363636363636243e+00 8.436213554342202325e-01
-8.660254037844382635e-01 2.681818181818181657e+00 8.395108795251292610e-01
-8.922685978385124228e-01 2.727272727272727071e+00 8.345024594924203010e-01
-9.185117918925862490e-01 2.772727272727272929e+00 8.291738944761793961e-01
-9.447549859466600752e-01 2.818181818181818343e+00 8.241086646753775780e-01
-9.709981800007341235e-01 2.863636363636363313e+00 8.198181780249897965e-01
-9.972413740548079497e-01 2.909090909090909172e+00 8.166773519884000798e-01
-1.023484568108881776e+00 2.954545454545454586e+00 8.148818697116897436e-01
-1.049727762162955491e+00 2.999999999999999556e+00 8.144318680134748911e-01
-1.075970956217029428e+00 3.045454545454545414e+00 8.151429109365654346e-01
-1.102214150271103588e+00 3.090909090909090828e+00 8.166814657883754158e-01
-1.128457344325177303e+00 3.136363636363635798e+00 8.186191578321069251e-01
-1.154700538379251462e+00 3.181818181818182101e+00 8.204980727873488755e-01
-1.180943732433325177e+00 3.227272727272727071e+00 8.218983745604713231e-01
-1.207186926487398670e+00 3.272727272727272929e+00 8.224994736866754197e-01
-1.233430120541472830e+00 3.318181818181818343e+00 8.221268400204089222e-01
-1.259673314595546545e+00 3.363636363636363313e+00 8.207782156551999275e-01
-1.285916508649620704e+00 3.409090909090908728e+00 8.186253596331786175e-01
-1.312159702703694419e+00 3.454545454545454586e+00 8.159904132738233784e-01
-1.338402896757768579e+00 3.500000000000000000e+00 8.132992931075517795e-01
-1.364646090811842072e+00 3.545454545454544970e+00 8.110178522361520814e-01
-1.390889284865916009e+00 3.590909090909090828e+00 8.095794363494888124e-01
-1.417132478919989946e+00 3.636363636363636243e+00 8.093143741337329722e-01
-1.443375672974063884e+00 3.681818181818182101e+00 8.103924081846738403e-01
-1.469618867028138043e+00 3.727272727272727515e+00 8.127877950578322741e-01
-1.495862061082211758e+00 3.772727272727272485e+00 8.162737782422129218e-01
-1.522105255136285473e+00 3.818181818181818343e+00 8.204487153437957092e-01
-1.548348449190359633e+00 3.863636363636363757e+00 8.247910012448707029e-01
-1.574591643244433126e+00 3.909090909090908728e+00 8.287349736745276418e-01
-1.600834837298507285e+00 3.954545454545455030e+00 8.317561594337090636e-01
-1.627078031352581000e+00 4.000000000000000000e+00 8.334522969100199852e-01
-1.653321225406654937e+00 4.045454545454544970e+00 8.336069855652100680e-01
-1.679564419460729097e+00 4.090909090909090828e+00 8.322255420930050329e-01
-1.705807613514802812e+00 4.136363636363635798e+00 8.295372001280895136e-01
-1.732050807568876971e+00 4.181818181818181657e+00 8.259633284544019016e-01
-1.758294001622950686e+00 4.227272727272727515e+00 8.220568362136003726e-01
-1.784537195677024624e+00 4.272727272727273373e+00 8.184223994268720048e-01
-1.810780389731098339e+00 4.318181818181818343e+00 8.156298426685638647e-01
-1.837023583785172054e+00 4.363636363636363313e+00 8.141335853905233844e-01
-1.863266777839246213e+00 4.409090909090909172e+00 8.142095785608512992e-01
-1.889509971893320150e+00 4.454545454545454142e+00 8.159180433598850479e-01
-1.915753165947394088e+00 4.500000000000000888e+00 8.190962426089293258e-01
-1.941996360001468025e+00 4.545454545454545858e+00 8.233811987586220349e-01
-1.968239554055541740e+00 4.590909090909090828e+00 8.282583666021627877e-01
-1.994482748109615677e+00 4.636363636363636687e+00 8.331292335740501098e-01
-2.020725942163689393e+00 4.681818181818181657e+00 8.373888912187239519e-01
-2.046969136217763552e+00 4.727272727272727515e+00 8.405038380480736038e-01
-2.073212330271837267e+00 4.772727272727272485e+00 8.420805484944678954e-01
-2.099455524325911426e+00 4.818181818181818343e+00 8.419165341737814279e-01
-2.125698718379985142e+00 4.863636363636363313e+00 8.400275906839576034e-01
-2.151941912434058857e+00 4.909090909090909172e+00 8.366475350718123316e-01
-2.178185106488133016e+00 4.954545454545455030e+00 8.321998484544146368e-01
-2.204428300542206731e+00 5.000000000000000000e+00 8.272440323293090980e-01
-2.230671494596280890e+00 5.045454545454545858e+00 8.224028474352137463e-01
-2.256914688650354606e+00 5.090909090909090828e+00 8.182795022135509466e-01
3.674047167570344552e-01 6.363636363636362425e-01 8.118546673261182178e-01
3.411615227029605735e-01 6.818181818181817677e-01 8.099324848302370539e-01
3.149183286488866362e-01 7.272727272727271819e-01 8.096403017004876190e-01
2.886751345948127545e-01 7.727272727272725961e-01 8.109685584183815577e-01
2.624319405407388728e-01 8.181818181818182323e-01 8.136804963069164121e-01
2.361887464866650188e-01 8.636363636363634244e-01 8.173475648301663510e-01
2.099455524325911371e-01 9.090909090909090606e-01 8.214131127519268549e-01
1.837023583785172276e-01 9.545454545454543638e-01 8.252746284776744101e-01
1.574591643244432904e-01 1.000000000000000000e+00 8.283717801968678573e-01
1.312159702703694086e-01 1.045454545454545192e+00 8.302666529356895753e-01
1.049727762162955269e-01 1.090909090909090828e+00 8.307040389419932946e-01
7.872958216222164518e-02 1.136363636363636243e+00 8.296431095606866535e-01
5.248638810814776345e-02 1.181818181818181879e+00 8.272565995338807543e-01
2.624319405407383662e-02 1.227272727272727071e+00 8.238988617336567843e-01
0.000000000000000000e+00 1.272727272727272485e+00 8.200488690643830125e-01
-2.624319405407392336e-02 1.318181818181818121e+00 8.162376846308890821e-01
-5.248638810814788835e-02 1.363636363636363535e+00 8.129716310291694725e-01
-7.872958216222168681e-02 1.409090909090908950e+00 8.106622668037692936e-01
-1.049727762162956518e-01 1.454545454545454586e+00 8.095725555947436147e-01
-1.312159702703694364e-01 1.499999999999999778e+00 8.097857545543893920e-01
-1.574591643244434014e-01 1.545454545454545414e+00 8.112001131785243624e-01
-1.837023583785172831e-01 1.590909090909090828e+00 8.135489917140056315e-01
-2.099455524325911648e-01 1.636363636363636020e+00 8.164428930827978270e-01
-2.361887464866650466e-01 1.681818181818181657e+00 8.194274195431451302e-01
-2.624319405407389283e-01 1.727272727272727293e+00 8.220494534122259056e-01
-2.886751345948129210e-01 1.772727272727272485e+00 8.239229807833677866e-01
-3.149183286488868028e-01 1.818181818181818121e+00 8.247859614346898516e-01
-3.411615227029605735e-01 1.863636363636363535e+00 8.245405272228021332e-01
-3.674047167570344552e-01 1.909090909090908728e+00 8.232705785912860508e-01
-3.936479108111084479e-01 1.954545454545454364e+00 8.212334939224775754e-01
-4.198911048651822742e-01 2.000000000000000000e+00 8.188259957446253345e-01
-4.461342989192562114e-01 2.045454545454545414e+00 8.165278929792129103e-01
-4.723774929733302042e-01 2.090909090909090828e+00 8.148309396527663173e-01
-4.986206870274038083e-01 2.136363636363636243e+00 8.141628184863340945e-01
-5.248638810814777456e-01 2.181818181818181657e+00 8.148176888062288459e-01
-5.511070751355517938e-01 2.227272727272727071e+00 8.169044066353445821e-01
-5.773502691896257311e-01 2.272727272727272929e+00 8.203212937137017713e-01
-6.035934632436994463e-01 2.318181818181818343e+00 8.247624314444720328e-01
-6.298366572977732725e-01 2.363636363636363313e+00 8.297554776717845915e-01
-6.560798513518472097e-01 2.409090909090908728e+00 8.347258081946956620e-01
-6.823230454059212580e-01 2.454545454545454586e+00 8.390773282625950680e-01
-7.085662394599949732e-01 2.500000000000000000e+00 8.422774326654065558e-01
-7.348094335140690214e-01 2.545454545454545414e+00 8.439328716635535743e-01
-7.610526275681429587e-01 2.590909090909091272e+00 8.438448386591370642e-01
-7.872958216222167849e-01 2.636363636363636243e+00 8.420351196485937884e-01
-8.135390156762905001e-01 2.681818181818181657e+00 8.387399447737021729e-01
-8.397822097303645483e-01 2.727272727272727071e+00 8.343733523339776914e-01
-8.660254037844384856e-01 2.772727272727272485e+00 8.294664917127650972e-01
-8.922685978385123118e-01 2.818181818181818343e+00 8.245926034518535896e-01
-9.185117918925862490e-01 2.863636363636363757e+00 8.202889811184519431e-01
-9.447549859466601863e-01 2.909090909090909172e+00 8.169869614477434094e-01
-9.709981800007340125e-01 2.954545454545454586e+00 8.149591543262332261e-01
-9.972413740548079497e-01 3.000000000000000000e+00 8.142901847577275198e-01
-1.023484568108881776e+00 3.045454545454545414e+00 8.148737375303741759e-01
-1.049727762162955491e+00 3.090909090909090384e+00 8.164351992867748820e-01
-1.075970956217029428e+00 3.136363636363636687e+00 8.185760901307876924e-01
-1.102214150271103366e+00 3.181818181818181657e+00 8.208340281388970539e-01
-1.128457344325177525e+00 3.227272727272727071e+00 8.227503099168750333e-01
-1.154700538379251240e+00 3.272727272727272929e+00 8.239363780925561542e-01
-1.180943732433324955e+00 3.318181818181817455e+00 8.241305155781253333e-01
-1.207186926487398893e+00 3.363636363636363313e+00 8.232370858550345227e-01
-1.233430120541472830e+00 3.409090909090908728e+00 8.213425373071615576e-01
-1.259673314595546989e+00 3.454545454545454586e+00 8.187051470823970556e-01
-1.285916508649620704e+00 3.499999999999999556e+00 8.157189062681317049e-01
-1.312159702703694864e+00 3.545454545454544970e+00 8.128556845348412496e-01
-1.338402896757768357e+00 3.590909090909090828e+00 8.105933382706955737e-01
-1.364646090811842072e+00 3.636363636363635798e+00 8.093401267086086648e-01
-1.390889284865916231e+00 3.681818181818182101e+00 8.093670870701965558e-01
-1.417132478919989946e+00 3.727272727272727071e+00 8.107594766366530425e-01
-1.443375672974064106e+00 3.772727272727272485e+00 8.133959060755289183e-01
-1.469618867028138043e+00 3.818181818181817455e+00 8.169596339611380209e-01
-1.495862061082211758e+00 3.863636363636363313e+00 8.209813068673810221e-01
-1.522105255136285917e+00 3.909090909090908728e+00 8.249071181302196631e-01
-1.548348449190359410e+00 3.954545454545453698e+00 8.281819134235033353e-01
-1.574591643244433570e+00 4.000000000000000000e+00 8.303340581956393240e-01
-1.600834837298507285e+00 4.045454545454544970e+00 8.310484454903797058e-01
-1.627078031352581000e+00 4.090909090909089940e+00 8.302159610561701264e-01
-1.653321225406655159e+00 4.136363636363635798e+00 8.279516639469155503e-01
-1.679564419460729097e+00 4.181818181818180769e+00 8.245791268990024792e-01
-1.705807613514803256e+00 4.227272727272726627e+00 8.205838378101555364e-01
-1.732050807568876971e+00 4.272727272727272485e+00 8.165433149135915558e-01
-1.758294001622950686e+00 4.318181818181818343e+00 8.130448555983782466e-01
-1.784537195677024624e+00 4.363636363636363313e+00 8.106031846596758461e-01
-1.810780389731098339e+00 4.409090909090908283e+00 8.095896474174039126e-01
-1.837023583785172498e+00 4.454545454545454142e+00 8.101823136347440224e-01
-1.863266777839246213e+00 4.499999999999999112e+00 8.123429641826683811e-01
-1.889509971893320373e+00 4.545454545454545858e+00 8.158230580596601555e-01
-1.915753165947394088e+00 4.590909090909090828e+00 8.201970072577648985e-01
-1.941996360001468025e+00 4.636363636363634910e+00 8.249178614810747101e-01
-1.968239554055541740e+00 4.681818181818181657e+00 8.293880869673154743e-01
-1.994482748109615677e+00 4.727272727272726627e+00 8.330366230752397350e-01
-2.020725942163689837e+00 4.772727272727272485e+00 8.353928304803381888e-01
-2.046969136217763552e+00 4.818181818181817455e+00 8.361482841561419521e-01
-2.073212330271837711e+00 4.863636363636363313e+00 8.351985911174515387e-01
-2.099455524325911426e+00 4.909090909090908283e+00 8.326595000402784441e-01
-2.125698718379985142e+00 4.954545454545454142e+00 8.288544425005369698e-01
-2.151941912434058857e+00 5.000000000000000000e+00 8.242741225670082716e-01
-2.178185106488133016e+00 5.045454545454544970e+00 8.195125208526674587e-01
-2.204428300542207175e+00 5.090909090909090828e+00 8.151872158451773931e-01
-2.230671494596280890e+00 5.136363636363635798e+00 8.118546673261183289e-01
3.936479108111083924e-01 6.818181818181817677e-01 8.070655860073385757e-01
3.674047167570345107e-01 7.272727272727272929e-01 8.059111245538397306e-01
3.411615227029605735e-01 7.727272727272727071e-01 8.064012376191038722e-01
3.149183286488866917e-01 8.181818181818182323e-01 8.084125583916653701e-01
2.886751345948127545e-01 8.636363636363636465e-01 8.116109044515474880e-01
2.624319405407388728e-01 9.090909090909090606e-01 8.155029069919512708e-01
2.361887464866650188e-01 9.545454545454545858e-01 8.195107022850341982e-01
2.099455524325911371e-01 1.000000000000000000e+00 8.230579120595178377e-01
1.837023583785171998e-01 1.045454545454545414e+00 8.256534988227083316e-01
1.574591643244433181e-01 1.090909090909090828e+00 8.269607350041158211e-01
1.312159702703694364e-01 1.136363636363636465e+00 8.268412855032233333e-01
1.049727762162955685e-01 1.181818181818181879e+00 8.253686910194045767e-01
7.872958216222168681e-02 1.227272727272727293e+00 8.228105198806051623e-01
5.248638810814776345e-02 1.272727272727272707e+00 8.195832299188973158e-01
2.624319405407392336e-02 1.318181818181818121e+00 8.161875735609565030e-01
0.000000000000000000e+00 1.363636363636363535e+00 8.131346770386075340e-01
-2.624319405407396499e-02 1.409090909090909172e+00 8.108735447663940610e-01
-5.248638810814776345e-02 1.454545454545454586e+00 8.097298076617676088e-01
-7.872958216222172845e-02 1.500000000000000000e+00 8.098633986370304960e-01
-1.049727762162955269e-01 1.545454545454545192e+00 8.112499553648948591e-01
-1.312159702703694919e-01 1.590909090909090828e+00 8.136875702819619249e-01
-1.574591643244433736e-01 1.636363636363636465e+00 8.168274008047577972e-01
-1.837023583785172554e-01 1.681818181818181657e+00 8.202238838591682235e-01
-2.099455524325911371e-01 1.727272727272727293e+00 8.233980480590418205e-01
-2.361887464866650188e-01 1.772727272727272485e+00 8.259058229741240709e-01
-2.624319405407389838e-01 1.818181818181818121e+00 8.274024442763097120e-01
-2.886751345948128655e-01 1.863636363636363757e+00 8.276941898236963580e-01
-3.149183286488866362e-01 1.909090909090908728e+00 8.267698757761259287e-01
-3.411615227029605180e-01 1.954545454545454364e+00 8.248068290735943719e-01
-3.674047167570345107e-01 2.000000000000000000e+00 8.221493115169925536e-01
-3.936479108111083924e-01 2.045454545454545414e+00 8.192612736700842779e-01
-4.198911048651823297e-01 2.090909090909090828e+00 8.166593318480521724e-01
-4.461342989192563224e-01 2.136363636363636243e+00 8.148353188202029918e-01
-4.723774929733299266e-01 2.181818181818181657e+00 8.141799762554955411e-01
-4.986206870274039193e-01 2.227272727272727515e+00 8.149197961638739995e-01
-5.248638810814778566e-01 2.272727272727272485e+00 8.170774323158496166e-01
-5.511070751355517938e-01 2.318181818181817899e+00 8.204626283147687937e-01
-5.773502691896256200e-01 2.363636363636363757e+00 8.246957777493684194e-01
-6.035934632436994463e-01 2.409090909090908728e+00 8.292608818786484370e-01
-6.298366572977733835e-01 2.454545454545454142e+00 8.335797806691115364e-01
-6.560798513518473207e-01 2.500000000000000000e+00 8.370960161388981691e-01
-6.823230454059211469e-01 2.545454545454545414e+00 8.393551909387659826e-01
-7.085662394599950842e-01 2.590909090909091272e+00 8.400694553466515613e-01
-7.348094335140690214e-01 2.636363636363636687e+00 8.391565905036310058e-01
-7.610526275681428476e-01 2.681818181818181657e+00 8.367484639888168596e-01
-7.872958216222165628e-01 2.727272727272727071e+00 8.331685796709373815e-01
-8.135390156762907221e-01 2.772727272727272929e+00 8.288831354353979330e-01
-8.397822097303645483e-01 2.818181818181817899e+00 8.244336785135776280e-01
-8.660254037844382635e-01 2.863636363636363313e+00 8.203616151865597006e-01
-8.922685978385124228e-01 2.909090909090909172e+00 8.171353238854238699e-01
-9.185117918925862490e-01 2.954545454545454586e+00 8.150895777677942267e-01
-9.447549859466600752e-01 2.999999999999999556e+00 8.143847625586476680e-01
-9.709981800007341235e-01 3.045454545454545414e+00 8.149904361386063334e-01
-9.972413740548079497e-01 3.090909090909090828e+00 8.166945665587423964e-01
-1.023484568108881776e+00 3.136363636363635798e+00 8.191366707512875989e-01
-1.049727762162955491e+00 3.181818181818182101e+00 8.218603183811370450e-01
-1.075970956217029428e+00 3.227272727272727071e+00 8.243782426766744775e-01
-1.102214150271103588e+00 3.272727272727272929e+00 8.262417529541110639e-01
-1.128457344325177303e+00 3.318181818181818343e+00 8.271054113762431603e-01
-1.154700538379251018e+00 3.363636363636363313e+00 8.267781649861369875e-01
-1.180943732433325177e+00 3.409090909090908728e+00 8.252534319115970574e-01
-1.207186926487398893e+00 3.454545454545454586e+00 8.227130543905135651e-01
-1.233430120541473052e+00 3.500000000000000000e+00 8.195034129181568705e-01
-1.259673314595546989e+00 3.545454545454544970e+00 8.160859952759563773e-01
-1.285916508649621148e+00 3.590909090909090828e+00 8.129687749353222692e-01
-1.312159702703694419e+00 3.636363636363636243e+00 8.106281847530260043e-01
-1.338402896757768357e+00 3.681818181818181213e+00 8.094335807400195870e-01
-1.364646090811842516e+00 3.727272727272727515e+00 8.095863426663530982e-01
-1.390889284865916231e+00 3.772727272727272485e+00 8.110839270638906529e-01
-1.417132478919990390e+00 3.818181818181818343e+00 8.137154479478148073e-01
-1.443375672974064106e+00 3.863636363636363313e+00 8.170902893446744253e-01
-1.469618867028138043e+00 3.909090909090908728e+00 8.206957383634467806e-01
-1.495862061082212202e+00 3.954545454545454586e+00 8.239746874787451381e-01
-1.522105255136285473e+00 3.999999999999999112e+00 8.264110249540074227e-01
-1.548348449190359633e+00 4.045454545454545858e+00 8.276090594159979386e-01
-1.574591643244433570e+00 4.090909090909090828e+00 8.273544262876791899e-01
-1.600834837298507285e+00 4.136363636363635798e+00 8.256471480351273984e-01
-1.627078031352581444e+00 4.181818181818181657e+00 8.227022119582608761e-01
-1.653321225406655159e+00 4.227272727272726627e+00 8.189182861291901538e-01
-1.679564419460729319e+00 4.272727272727272485e+00 8.148200686999882425e-01
-1.705807613514803256e+00 4.318181818181818343e+00 8.109834631260933735e-01
-1.732050807568876971e+00 4.363636363636363313e+00 8.079547935077651122e-01
-1.758294001622950686e+00 4.409090909090908283e+00 8.061754796913599419e-01
-1.784537195677024624e+00 4.454545454545454142e+00 8.059221707383728006e-01
-1.810780389731098783e+00 4.500000000000000000e+00 8.072697106931903122e-01
-1.837023583785172498e+00 4.545454545454544970e+00 8.100810073576401038e-01
-1.863266777839246657e+00 4.590909090909090828e+00 8.140243968942962871e-01
-1.889509971893320373e+00 4.636363636363635798e+00 8.186158440099049471e-01
-1.915753165947394088e+00 4.681818181818180769e+00 8.232805568261514217e-01
-1.941996360001468025e+00 4.727272727272727515e+00 8.274264859272879580e-01
-1.968239554055541740e+00 4.772727272727272485e+00 8.305208187464371283e-01
-1.994482748109615899e+00 4.818181818181817455e+00 8.321600635283634695e-01
-2.020725942163689837e+00 4.863636363636363313e+00 8.321247407567486931e-01
-2.046969136217763996e+00 4.909090909090909172e+00 8.304111498927251311e-01
-2.073212330271837711e+00 4.954545454545454142e+00 8.272351696331590176e-01
-2.099455524325911426e+00 5.000000000000000000e+00 8.230064521292126400e-01
-2.125698718379985142e+00 5.045454545454544970e+00 8.182753627134407015e-01
-2.151941912434058857e+00 5.090909090909089940e+00 8.136590760008486356e-01
-2.178185106488133016e+00 5.136363636363636687e+00 8.097567096639428641e-01
-2.204428300542207175e+00 5.181818181818181657e+00 8.070655860073385757e-01
4.198911048651823297e-01 7.272727272727272929e-01 8.035783989599093458e-01
3.936479108111084479e-01 7.727272727272727071e-01 8.030067927715289766e-01
3.674047167570345107e-01 8.181818181818182323e-01 8.040397732253380392e-01
3.411615227029606290e-01 8.636363636363636465e-01 8.064537928371543485e-01
3.149183286488867473e-01 9.090909090909090606e-01 8.098402663222469267e-01
2.886751345948128655e-01 9.545454545454545858e-01 8.136702069347749866e-01
2.624319405407389838e-01 1.000000000000000000e+00 8.173752529192562788e-01
2.361887464866651021e-01 1.045454545454545414e+00 8.204322598012759871e-01
2.099455524325911648e-01 1.090909090909090828e+00 8.224384772498608553e-01
1.837023583785172831e-01 1.136363636363636465e+00 8.231663190202890279e-01
1.574591643244434014e-01 1.181818181818181879e+00 8.225903996748504809e-01
1.312159702703695197e-01 1.227272727272727071e+00 8.208841056198892261e-01
1.049727762162956518e-01 1.272727272727272707e+00 8.183876451666484142e-01
7.872958216222172845e-02 1.318181818181818121e+00 8.155535192194359739e-01
5.248638810814788835e-02 1.363636363636363535e+00 8.128781280102131968e-01
2.624319405407396499e-02 1.409090909090909172e+00 8.108295265044883626e-01
0.000000000000000000e+00 1.454545454545454586e+00 8.097811884656728187e-01
-2.624319405407379499e-02 1.500000000000000000e+00 8.099602729670662971e-01
-5.248638810814776345e-02 1.545454545454545414e+00 8.114166519974298497e-01
-7.872958216222156191e-02 1.590909090909090828e+00 8.140162109275037583e-01
-1.049727762162955269e-01 1.636363636363636465e+00 8.174589828950313830e-01
-1.312159702703694086e-01 1.681818181818181879e+00 8.213197663559663741e-01
-1.574591643244432904e-01 1.727272727272726849e+00 8.251062030693037119e-01
-1.837023583785171721e-01 1.772727272727272485e+00 8.283270614539980370e-01
-2.099455524325910538e-01 1.818181818181818121e+00 8.305619063221589826e-01
-2.361887464866650188e-01 1.863636363636363757e+00 8.315226944977310852e-01
-2.624319405407388728e-01 1.909090909090909172e+00 8.310983500908939448e-01
-2.886751345948126990e-01 1.954545454545454364e+00 8.293751770565682691e-01
-3.149183286488865807e-01 2.000000000000000000e+00 8.266290087638151762e-01
-3.411615227029605180e-01 2.045454545454545414e+00 8.232889789089438137e-01
-3.674047167570343997e-01 2.090909090909090828e+00 8.198771821916654989e-01
-3.936479108111083924e-01 2.136363636363636243e+00 8.169325546600848531e-01
-4.198911048651823297e-01 2.181818181818181657e+00 8.149302741101567271e-01
-4.461342989192559894e-01 2.227272727272727071e+00 8.142092146040822431e-01
-4.723774929733299266e-01 2.272727272727272929e+00 8.149191251228642408e-01
-4.986206870274039193e-01 2.318181818181817899e+00 8.169962746851330282e-01
-5.248638810814778566e-01 2.363636363636363757e+00 8.201717677342894586e-01
-5.511070751355516828e-01 2.409090909090909172e+00 8.240113803853378327e-01
-5.773502691896253980e-01 2.454545454545454142e+00 8.279805795577694916e-01
-6.035934632436994463e-01 2.500000000000000000e+00 8.315243180577357451e-01
-6.298366572977733835e-01 2.545454545454545414e+00 8.341489761373855893e-01
-6.560798513518472097e-01 2.590909090909090828e+00 8.354937931108702420e-01
-6.823230454059211469e-01 2.636363636363636243e+00 8.353812132649525157e-01
-7.085662394599950842e-01 2.681818181818182101e+00 8.338392755409429480e-01
-7.348094335140689104e-01 2.727272727272727071e+00 8.310937564345873829e-01
-7.610526275681427366e-01 2.772727272727272485e+00 8.275323907759428721e-01
-7.872958216222165628e-01 2.818181818181818343e+00 8.236473949415089590e-01
-8.135390156762907221e-01 2.863636363636363313e+00 8.199651757431926091e-01
-8.397822097303645483e-01 2.909090909090909172e+00 8.169732891333906233e-01
-8.660254037844382635e-01 2.954545454545454586e+00 8.150544562010046956e-01
-8.922685978385124228e-01 3.000000000000000000e+00 8.144359939166379014e-01
-9.185117918925862490e-01 3.045454545454545414e+00 8.151607214561146231e-01
-9.447549859466600752e-01 3.090909090909090828e+00 8.170826147350408464e-01
-9.709981800007337904e-01 3.136363636363635798e+00 8.198875061302959288e-01
-9.972413740548076166e-01 3.181818181818181657e+00 8.231362033907125841e-01
-1.023484568108881776e+00 3.227272727272727071e+00 8.263247330050836892e-01
-1.049727762162955491e+00 3.272727272727272929e+00 8.289542028601258883e-01
-1.075970956217029650e+00 3.318181818181818343e+00 8.306012619966079980e-01
-1.102214150271103588e+00 3.363636363636363757e+00 8.309795711875328506e-01
-1.128457344325176859e+00 3.409090909090908728e+00 8.299833211724265691e-01
-1.154700538379251018e+00 3.454545454545454586e+00 8.277057728087847677e-01
-1.180943732433324955e+00 3.499999999999999556e+00 8.244289780409418400e-01
-1.207186926487398893e+00 3.545454545454544970e+00 8.205849530932135538e-01
-1.233430120541472830e+00 3.590909090909090828e+00 8.166930450194320734e-01
-1.259673314595546989e+00 3.636363636363636243e+00 8.132823119042682514e-01
-1.285916508649620482e+00 3.681818181818182101e+00 8.108106401482854109e-01
-1.312159702703694197e+00 3.727272727272727071e+00 8.095934010011482940e-01
-1.338402896757768357e+00 3.772727272727273373e+00 8.097533570924088098e-01
-1.364646090811842072e+00 3.818181818181818343e+00 8.112003347504463946e-01
-1.390889284865916231e+00 3.863636363636363757e+00 8.136443774677352136e-01
-1.417132478919989946e+00 3.909090909090908728e+00 8.166405361380540961e-01
-1.443375672974063884e+00 3.954545454545454586e+00 8.196581566888996306e-01
-1.469618867028138043e+00 4.000000000000000000e+00 8.221634799533126259e-01
-1.495862061082211536e+00 4.045454545454544970e+00 8.237023058308329260e-01
-1.522105255136285473e+00 4.090909090909090828e+00 8.239697243322188225e-01
-1.548348449190359410e+00 4.136363636363635798e+00 8.228563496076896078e-01
-1.574591643244433126e+00 4.181818181818180769e+00 8.204645677632478318e-01
-1.600834837298507285e+00 4.227272727272727515e+00 8.170932112826566618e-01
-1.627078031352581000e+00 4.272727272727272485e+00 8.131939058943843390e-01
-1.653321225406655159e+00 4.318181818181818343e+00 8.093063109597516958e-01
-1.679564419460729097e+00 4.363636363636363313e+00 8.059820540961474267e-01
-1.705807613514802812e+00 4.409090909090909172e+00 8.037081248123914001e-01
-1.732050807568876527e+00 4.454545454545454142e+00 8.028399221798544483e-01
-1.758294001622950464e+00 4.500000000000000000e+00 8.035523497664529557e-01
-1.784537195677024624e+00 4.545454545454545858e+00 8.058147255029212142e-01
-1.810780389731098339e+00 4.590909090909090828e+00 8.093922327826049701e-01
-1.837023583785172498e+00 4.636363636363636687e+00 8.138735199435349621e-01
-1.863266777839246213e+00 4.681818181818181657e+00 8.187211076052581804e-01
-1.889509971893320150e+00 4.727272727272726627e+00 8.233386729344586152e-01
-1.915753165947393866e+00 4.772727272727272485e+00 8.271472157732182584e-01
-1.941996360001467581e+00 4.818181818181817455e+00 8.296607641187330184e-01
-1.968239554055541740e+00 4.863636363636363313e+00 8.305518624544278028e-01
-1.994482748109615677e+00 4.909090909090909172e+00 8.296978097817596653e-01
-2.020725942163689837e+00 4.954545454545455030e+00 8.272005909880827401e-01
-2.046969136217763552e+00 5.000000000000000000e+00 8.233766184037539793e-01
-2.073212330271837267e+00 5.045454545454544970e+00 8.187164781532925151e-01
-2.099455524325910982e+00 5.090909090909090828e+00 8.138193239917937971e-01
-2.125698718379984697e+00 5.136363636363635798e+00 8.093106666022759077e-01
-2.151941912434058857e+00 5.181818181818182545e+00 8.057553056296922200e-01
-2.178185106488133016e+00 5.227272727272727515e+00 8.035783989599093458e-01
4.461342989192561559e-01 7.727272727272727071e-01 8.011341704627010785e-01
4.198911048651822742e-01 8.181818181818182323e-01 8.010117845123407854e-01
3.936479108111083924e-01 8.636363636363636465e-01 8.024087074916930185e-01
3.674047167570344552e-01 9.090909090909090606e-01 8.050179941790995830e-01
3.411615227029605180e-01 9.545454545454545858e-01 8.083807978094742497e-01
3.149183286488866362e-01 1.000000000000000000e+00 8.119597661026289881e-01
2.886751345948127545e-01 1.045454545454545414e+00 8.152214909830063361e-01
2.624319405407388728e-01 1.090909090909090828e+00 8.177152142161694393e-01
2.361887464866649633e-01 1.136363636363636465e+00 8.191361781947772425e-01
2.099455524325910816e-01 1.181818181818181879e+00 8.193649689299632444e-01
1.837023583785171998e-01 1.227272727272727293e+00 8.184782803664342188e-01
1.574591643244433181e-01 1.272727272727272707e+00 8.167309620023117667e-01
1.312159702703694364e-01 1.318181818181818121e+00 8.145132652613663593e-01
1.049727762162955269e-01 1.363636363636363535e+00 8.122903255758464613e-01
7.872958216222168681e-02 1.409090909090908950e+00 8.105328017434898502e-01
5.248638810814776345e-02 1.454545454545454586e+00 8.096481829485424608e-01
2.624319405407379499e-02 1.500000000000000000e+00 8.099216956441457338e-01
0.000000000000000000e+00 1.545454545454545414e+00 8.114742279523263768e-01
-2.624319405407396499e-02 1.590909090909090828e+00 8.142424915608481584e-01
-5.248638810814776345e-02 1.636363636363636465e+00 8.179839890658238133e-01
-7.872958216222172845e-02 1.681818181818181879e+00 8.223064481572083251e-01
-1.049727762162956102e-01 1.727272727272727293e+00 8.267184233577036245e-01
-1.312159702703694919e-01 1.772727272727272485e+00 8.306949928822937590e-01
-1.574591643244433736e-01 1.818181818181818121e+00 8.337501995351707107e-01
-1.837023583785172554e-01 1.863636363636363757e+00 8.355064577299348150e-01
-2.099455524325912203e-01 1.909090909090909172e+00 8.357509205144375564e-01
-2.361887464866651021e-01 1.954545454545454364e+00 8.344700121135116833e-01
-2.624319405407388728e-01 2.000000000000000000e+00 8.318560174244571392e-01
-2.886751345948127545e-01 2.045454545454545414e+00 8.282835362963467674e-01
-3.149183286488867473e-01 2.090909090909090828e+00 8.242582248328019778e-01
-3.411615227029606290e-01 2.136363636363636243e+00 8.203448039874279285e-01
-3.674047167570345662e-01 2.181818181818181657e+00 8.170849784067742982e-01
-3.936479108111085590e-01 2.227272727272727515e+00 8.149179313251004864e-01
-4.198911048651821631e-01 2.272727272727272485e+00 8.141159707004039792e-01
-4.461342989192561559e-01 2.318181818181817899e+00 8.147456212306688483e-01
-4.723774929733300931e-01 2.363636363636363757e+00 8.166603465899542336e-01
-4.986206870274040859e-01 2.409090909090909172e+00 8.195258809689609514e-01
-5.248638810814778566e-01 2.454545454545455030e+00 8.228738067718257554e-01
-5.511070751355516828e-01 2.500000000000000000e+00 8.261745128225351786e-01
-5.773502691896256200e-01 2.545454545454545414e+00 8.289177932784328462e-01
-6.035934632436995573e-01 2.590909090909091272e+00 8.306885438006865741e-01
-6.298366572977733835e-01 2.636363636363636243e+00 8.312263013707718029e-01
-6.560798513518473207e-01 2.681818181818181657e+00 8.304603874956748566e-01
-6.823230454059212580e-01 2.727272727272727071e+00 8.285165005308682273e-01
-7.085662394599950842e-01 2.772727272727272041e+00 8.256949926645577031e-01
-7.348094335140689104e-01 2.818181818181817899e+00 8.224250423892913719e-01
-7.610526275681428476e-01 2.863636363636363313e+00 8.192019572014824780e-01
-7.872958216222168959e-01 2.909090909090909172e+00 8.165166245487618379e-01
-8.135390156762907221e-01 2.954545454545454586e+00 8.147866250123139142e-01
-8.397822097303645483e-01 3.000000000000000444e+00 8.142978658099542244e-01
-8.660254037844385966e-01 3.045454545454545414e+00 8.151640166551596955e-01
-8.922685978385124228e-01 3.090909090909090828e+00 8.173087841350009652e-01
-9.185117918925862490e-01 3.136363636363636687e+00 8.204733699231130384e-01
-9.447549859466600752e-01 3.181818181818181657e+00 8.242485202247700204e-01
-9.709981800007337904e-01 3.227272727272727071e+00 8.281275914729070431e-01
-9.972413740548079497e-01 3.272727272727272929e+00 8.315742789288308456e-01
-1.023484568108881776e+00 3.318181818181817455e+00 8.340963971592441073e-01
-1.049727762162955935e+00 3.363636363636363757e+00 8.353157309669603237e-01
-1.075970956217029650e+00 3.409090909090908728e+00 8.350238437017346582e-01
-1.102214150271103144e+00 3.454545454545454586e+00 8.332150744660870023e-01
-1.128457344325177303e+00 3.500000000000000000e+00 8.300907969365458605e-01
-1.154700538379251018e+00 3.545454545454544970e+00 8.260330827560870004e-01
-1.180943732433325177e+00 3.590909090909090828e+00 8.215506493855184722e-01
-1.207186926487398893e+00 3.636363636363636243e+00 8.172045915766039670e-01
-1.233430120541473052e+00 3.681818181818182101e+00 8.135250353944598611e-01
-1.259673314595546545e+00 3.727272727272727071e+00 8.109317602763188582e-01
-1.285916508649620482e+00 3.772727272727272485e+00 8.096715431234940974e-01
-1.312159702703694419e+00 3.818181818181818343e+00 8.097824398162872805e-01
-1.338402896757768357e+00 3.863636363636363757e+00 8.110908364315966290e-01
-1.364646090811842516e+00 3.909090909090909616e+00 8.132416596655794860e-01
-1.390889284865916231e+00 3.954545454545454586e+00 8.157566393217853262e-01
-1.417132478919989946e+00 4.000000000000000000e+00 8.181109773519212869e-01
-1.443375672974064106e+00 4.045454545454545858e+00 8.198160012130688568e-01
-1.469618867028137599e+00 4.090909090909090828e+00 8.204947962108878334e-01
-1.495862061082211758e+00 4.136363636363636687e+00 8.199394106674229299e-01
-1.522105255136285473e+00 4.181818181818181657e+00 8.181415866935989323e-01
-1.548348449190359410e+00 4.227272727272726627e+00 8.152933765311900505e-01
-1.574591643244433570e+00 4.272727272727273373e+00 8.117586343019019823e-01
-1.600834837298507285e+00 4.318181818181818343e+00 8.080204657615260855e-01
-1.627078031352581444e+00 4.363636363636363313e+00 8.046127196233883172e-01
-1.653321225406655159e+00 4.409090909090909172e+00 8.020452329760260346e-01
-1.679564419460729097e+00 4.454545454545455030e+00 8.007327871318196122e-01
-1.705807613514802812e+00 4.500000000000000000e+00 8.009367747568535423e-01
-1.732050807568876527e+00 4.545454545454545858e+00 8.027267122838380731e-01
-1.758294001622950686e+00 4.590909090909090828e+00 8.059662537478586852e-01
-1.784537195677024624e+00 4.636363636363635798e+00 8.103255317507981337e-01
-1.810780389731098783e+00 4.681818181818182545e+00 8.153186771650635656e-01
-1.837023583785172498e+00 4.727272727272727515e+00 8.203624417002856051e-01
-1.863266777839246213e+00 4.772727272727272485e+00 8.248491840359202243e-01
-1.889509971893320150e+00 4.818181818181818343e+00 8.282253567445133635e-01
-1.915753165947393866e+00 4.863636363636363313e+00 8.300653746088628715e-01
-1.941996360001468025e+00 4.909090909090909172e+00 8.301306782341985047e-01
-1.968239554055541740e+00 4.954545454545455030e+00 8.284051574973468890e-01
-1.994482748109615899e+00 5.000000000000000000e+00 8.251008981312272228e-01
-2.020725942163689837e+00 5.045454545454544970e+00 8.206322216544422732e-01
-2.046969136217763552e+00 5.090909090909090828e+00 8.155606786425143584e-01
-2.073212330271837267e+00 5.136363636363636687e+00 8.105182796829818459e-01
-2.099455524325910982e+00 5.181818181818181657e+00 8.061199699428974741e-01
-2.125698718379985142e+00 5.227272727272727515e+00 8.028784235416087656e-01
-2.151941912434058857e+00 5.272727272727272485e+00 8.011341704627009674e-01
4.723774929733300931e-01 8.181818181818182323e-01 7.995868777597964216e-01
4.461342989192562114e-01 8.636363636363636465e-01 7.998431621869324104e-01
4.198911048651823297e-01 9.090909090909090606e-01 8.014957953221404363e-01
3.936479108111084479e-01 9.545454545454545858e-01 8.041728491126756140e-01
3.674047167570345107e-01 1.000000000000000000e+00 8.073882100348332980e-01
3.411615227029606290e-01 1.045454545454545414e+00 8.106191405427879415e-01
3.149183286488867473e-01 1.090909090909090828e+00 8.133857546757256030e-01
2.886751345948128655e-01 1.136363636363636465e+00 8.153205695046448209e-01
2.624319405407389283e-01 1.181818181818181879e+00 8.162184855938507955e-01
2.361887464866650466e-01 1.227272727272727293e+00 8.160610135624184469e-01
2.099455524325911648e-01 1.272727272727272707e+00 8.150126141390188206e-01
1.837023583785172831e-01 1.318181818181818121e+00 8.133909790779524362e-01
1.574591643244434014e-01 1.363636363636363535e+00 8.116164093253134260e-01
1.312159702703694919e-01 1.409090909090909172e+00 8.101478087309832432e-01
1.049727762162956518e-01 1.454545454545454586e+00 8.094140777031475498e-01
7.872958216222172845e-02 1.500000000000000000e+00 8.097498919044614496e-01
5.248638810814776345e-02 1.545454545454545414e+00 8.113441043279406850e-01
2.624319405407396499e-02 1.590909090909090828e+00 8.142074571664373872e-01
0.000000000000000000e+00 1.636363636363636465e+00 8.181640684290086840e-01
-2.624319405407379499e-02 1.681818181818181657e+00 8.228684050648226167e-01
-5.248638810814776345e-02 1.727272727272727293e+00 8.278463478101825146e-01
-7.872958216222164518e-02 1.772727272727272485e+00 8.325557559034129085e-01
-1.049727762162955269e-01 1.818181818181818121e+00 8.364590204005166729e-01
-1.312159702703694086e-01 1.863636363636363757e+00 8.390979028915594995e-01
-1.574591643244432904e-01 1.909090909090909172e+00 8.401599492065484620e-01
-1.837023583785172554e-01 1.954545454545454364e+00 8.395262989138611021e-01
-2.099455524325911371e-01 2.000000000000000000e+00 8.372929138867701848e-01
-2.361887464866649355e-01 2.045454545454545414e+00 8.337609492587148008e-01
-2.624319405407388173e-01 2.090909090909090384e+00 8.293966870476149333e-01
-2.886751345948127545e-01 2.136363636363636243e+00 8.247663811198701067e-01
-3.149183286488866362e-01 2.181818181818181657e+00 8.204556306104562324e-01
-3.411615227029606290e-01 2.227272727272727515e+00 8.169856766966921979e-01
-3.674047167570345662e-01 2.272727272727272929e+00 8.147397234077213835e-01
-3.936479108111082259e-01 2.318181818181817899e+00 8.139108267027086452e-01
-4.198911048651821631e-01 2.363636363636363757e+00 8.144793340108286150e-01
-4.461342989192561559e-01 2.409090909090908728e+00 8.162229450902330763e-01
-4.723774929733300931e-01 2.454545454545454586e+00 8.187571202063425035e-01
-4.986206870274039193e-01 2.500000000000000000e+00 8.215987601259761020e-01
-5.248638810814777456e-01 2.545454545454544970e+00 8.242426554260751104e-01
-5.511070751355516828e-01 2.590909090909090828e+00 8.262386711806130046e-01
-5.773502691896256200e-01 2.636363636363636243e+00 8.272581241907844829e-01
-6.035934632436994463e-01 2.681818181818181657e+00 8.271400678406090057e-01
-6.298366572977733835e-01 2.727272727272727071e+00 8.259116816737803735e-01
-6.560798513518473207e-01 2.772727272727272929e+00 8.237809866566357941e-01
-6.823230454059211469e-01 2.818181818181817899e+00 8.211040069606837521e-01
-7.085662394599949732e-01 2.863636363636363313e+00 8.183317489591370730e-01
-7.348094335140689104e-01 2.909090909090909172e+00 8.159446462053684401e-01
-7.610526275681428476e-01 2.954545454545454586e+00 8.143833074637729652e-01
-7.872958216222165628e-01 3.000000000000000000e+00 8.139845388772268819e-01
-8.135390156762907221e-01 3.045454545454545414e+00 8.149308084856576873e-01
-8.397822097303645483e-01 3.090909090909090828e+00 8.172197196523787177e-01
-8.660254037844382635e-01 3.136363636363635798e+00 8.206577904181424632e-01
-8.922685978385124228e-01 3.181818181818181657e+00 8.248800343023511283e-01
-9.185117918925862490e-01 3.227272727272727071e+00 8.293936862955976208e-01
-9.447549859466600752e-01 3.272727272727272929e+00 8.336411875748562794e-01
-9.709981800007337904e-01 3.318181818181818343e+00 8.370746149790733170e-01
-9.972413740548076166e-01 3.363636363636363313e+00 8.392315795811439161e-01
-1.023484568108881776e+00 3.409090909090909616e+00 8.398016888564379112e-01
-1.049727762162955491e+00 3.454545454545454586e+00 8.386733227020576331e-01
-1.075970956217029428e+00 3.499999999999999556e+00 8.359528362529707879e-01
-1.102214150271103588e+00 3.545454545454544970e+00 8.319521754548544479e-01
-1.128457344325177303e+00 3.590909090909090828e+00 8.271457428680712987e-01
-1.154700538379251462e+00 3.636363636363636243e+00 8.221023822633404254e-01
-1.180943732433325177e+00 3.681818181818182101e+00 8.174026416136689344e-01
-1.207186926487399337e+00 3.727272727272727515e+00 8.135541786412384679e-01
-1.233430120541472830e+00 3.772727272727272485e+00 8.109187118641153491e-01
-1.259673314595546545e+00 3.818181818181817455e+00 8.096621244358290781e-01
-1.285916508649620704e+00 3.863636363636363757e+00 8.097354931369684650e-01
-1.312159702703694419e+00 3.909090909090908728e+00 8.108896457809098290e-01
-1.338402896757768579e+00 3.954545454545454586e+00 8.127203124668019862e-01
-1.364646090811842516e+00 4.000000000000000000e+00 8.147360465749148295e-01
-1.390889284865916231e+00 4.045454545454545858e+00 8.164377030474951891e-01
-1.417132478919990390e+00 4.090909090909090828e+00 8.173968933520541214e-01
-1.443375672974063884e+00 4.136363636363635798e+00 8.173215892597668342e-01
-1.469618867028138043e+00 4.181818181818182545e+00 8.160996196109413514e-01
-1.495862061082211758e+00 4.227272727272726627e+00 8.138145964435172797e-01
-1.522105255136285473e+00 4.272727272727272485e+00 8.107330814050293100e-01
-1.548348449190359633e+00 4.318181818181818343e+00 8.072658509691998940e-01
-1.574591643244433570e+00 4.363636363636363313e+00 8.039093910823384981e-01
-1.600834837298507729e+00 4.409090909090909172e+00 8.011759292185810510e-01
-1.627078031352581444e+00 4.454545454545455030e+00 7.995213027661843830e-01
-1.653321225406655159e+00 4.500000000000000888e+00 7.992798463797603503e-01
-1.679564419460729097e+00 4.545454545454544970e+00 8.006144258291622018e-01
-1.705807613514802812e+00 4.590909090909090828e+00 8.034879369972913743e-01
-1.732050807568876971e+00 4.636363636363635798e+00 8.076601897713381328e-01
-1.758294001622950686e+00 4.681818181818181657e+00 8.127112558412158405e-01
-1.784537195677024846e+00 4.727272727272727515e+00 8.180892489127324918e-01
-1.810780389731098783e+00 4.772727272727272485e+00 8.231773696989852507e-01
-1.837023583785172498e+00 4.818181818181817455e+00 8.273722297727559294e-01
-1.863266777839246213e+00 4.863636363636364202e+00 8.301633936936050340e-01
-1.889509971893320150e+00 4.909090909090908283e+00 8.312031867691914711e-01
-1.915753165947394088e+00 4.954545454545454142e+00 8.303564503859743873e-01
-1.941996360001468025e+00 5.000000000000000000e+00 8.277222195914630820e-01
-1.968239554055542184e+00 5.045454545454544970e+00 8.236230793481275070e-01
-1.994482748109615899e+00 5.090909090909090828e+00 8.185627322402097006e-01
-2.020725942163689837e+00 5.136363636363636687e+00 8.131573199109322081e-01
-2.046969136217763552e+00 5.181818181818182545e+00 8.080503905805996867e-01
-2.073212330271837267e+00 5.227272727272726627e+00 8.038242577143639434e-01
-2.099455524325911426e+00 5.272727272727273373e+00 8.009212571007505721e-01
-2.125698718379985142e+00 5.318181818181817455e+00 7.995868777597964216e-01
4.986206870274039193e-01 8.636363636363634244e-01 7.989172676420385200e-01
4.723774929733300376e-01 9.090909090909089496e-01 7.995452376650488135e-01
4.461342989192561559e-01 9.545454545454543638e-01 8.014139751377201693e-01
4.198911048651822742e-01 9.999999999999997780e-01 8.041047467331832177e-01
3.936479108111082814e-01 1.045454545454545192e+00 8.071240189577839619e-01
3.674047167570343997e-01 1.090909090909090828e+00 8.099809884622035661e-01
3.411615227029605180e-01 1.136363636363636243e+00 8.122607944741015995e-01
3.149183286488866362e-01 1.181818181818181657e+00 8.136831382570597349e-01
2.886751345948126990e-01 1.227272727272727071e+00 8.141387964558748358e-01
2.624319405407388728e-01 1.272727272727272485e+00 8.137000589391294447e-01
2.361887464866649633e-01 1.318181818181818121e+00 8.126048421320952730e-01
2.099455524325910816e-01 1.363636363636363313e+00 8.112176183944451724e-01
1.837023583785171998e-01 1.409090909090908950e+00 8.099730146598886904e-01
1.574591643244432904e-01 1.454545454545454364e+00 8.093097891084523043e-01
1.312159702703694364e-01 1.499999999999999778e+00 8.096038378170427041e-01
1.049727762162955269e-01 1.545454545454545192e+00 8.111089245651720292e-01
7.872958216222156191e-02 1.590909090909090828e+00 8.139129946977702312e-01
5.248638810814776345e-02 1.636363636363636465e+00 8.179162599307868708e-01
2.624319405407379499e-02 1.681818181818181657e+00 8.228347840897174414e-01
0.000000000000000000e+00 1.727272727272726849e+00 8.282301956828514999e-01
-2.624319405407396499e-02 1.772727272727272485e+00 8.335626644269913399e-01
-5.248638810814784672e-02 1.818181818181818121e+00 8.382608156055664228e-01
-7.872958216222172845e-02 1.863636363636363091e+00 8.417993466440870653e-01
-1.049727762162956102e-01 1.909090909090908728e+00 8.437733151931388065e-01
-1.312159702703694919e-01 1.954545454545454364e+00 8.439578546001266224e-01
-1.574591643244434569e-01 2.000000000000000000e+00 8.423436811868215690e-01
-1.837023583785173386e-01 2.045454545454545414e+00 8.391421003859614869e-01
-2.099455524325911371e-01 2.090909090909090384e+00 8.347578467989089646e-01
-2.361887464866650188e-01 2.136363636363636243e+00 8.297332516946118730e-01
-2.624319405407389838e-01 2.181818181818181657e+00 8.246719966680945424e-01
-2.886751345948128655e-01 2.227272727272727071e+00 8.201541827825129527e-01
-3.149183286488868028e-01 2.272727272727272485e+00 8.166559404099741348e-01
-3.411615227029607955e-01 2.318181818181817899e+00 8.144860230885397900e-01
-3.674047167570343997e-01 2.363636363636363313e+00 8.137489149287525647e-01
-3.936479108111083924e-01 2.409090909090908728e+00 8.143394989356065317e-01
-4.198911048651823297e-01 2.454545454545454142e+00 8.159691372877442284e-01
-4.461342989192563224e-01 2.500000000000000000e+00 8.182180595435852855e-01
-4.723774929733300931e-01 2.545454545454545414e+00 8.206050938164709541e-01
-4.986206870274039193e-01 2.590909090909090384e+00 8.226635921268999896e-01
-5.248638810814778566e-01 2.636363636363636243e+00 8.240121146228643889e-01
-5.511070751355517938e-01 2.681818181818181657e+00 8.244099037456407153e-01
-5.773502691896256200e-01 2.727272727272727071e+00 8.237899694420350860e-01
-6.035934632436995573e-01 2.772727272727272485e+00 8.222661372807825719e-01
-6.298366572977736055e-01 2.818181818181818343e+00 8.201140878990973437e-01
-6.560798513518473207e-01 2.863636363636363313e+00 8.177297448481827269e-01
-6.823230454059211469e-01 2.909090909090908728e+00 8.155710156992410642e-01
-7.085662394599950842e-01 2.954545454545454586e+00 8.140906871367904474e-01
-7.348094335140690214e-01 2.999999999999999556e+00 8.136691666452871008e-01
-7.610526275681428476e-01 3.045454545454545414e+00 8.145557591981377188e-01
-7.872958216222168959e-01 3.090909090909090828e+00 8.168262894435651678e-01
-8.135390156762907221e-01 3.136363636363635798e+00 8.203631538699126535e-01
-8.397822097303645483e-01 3.181818181818181657e+00 8.248613696640701987e-01
-8.660254037844385966e-01 3.227272727272727071e+00 8.298610169073694642e-01
-8.922685978385124228e-01 3.272727272727272929e+00 8.348029216189672974e-01
-9.185117918925862490e-01 3.318181818181817455e+00 8.391009251471017727e-01
-9.447549859466600752e-01 3.363636363636363757e+00 8.422211759439691692e-01
-9.709981800007337904e-01 3.409090909090908283e+00 8.437571368116547621e-01
-9.972413740548079497e-01 3.454545454545454586e+00 8.434888959096700223e-01
-1.023484568108881776e+00 3.499999999999999556e+00 8.414171353747893489e-01
-1.049727762162955491e+00 3.545454545454544970e+00 8.377656383809675145e-01
-1.075970956217029650e+00 3.590909090909090828e+00 8.329510237031702014e-01
-1.102214150271103588e+00 3.636363636363636243e+00 8.275236954099749465e-01
-1.128457344325177525e+00 3.681818181818182101e+00 8.220888275753289731e-01
-1.154700538379251462e+00 3.727272727272727071e+00 8.172196466137233717e-01
-1.180943732433325621e+00 3.772727272727272485e+00 8.133766421218368015e-01
-1.207186926487398893e+00 3.818181818181817455e+00 8.108453430994980726e-01
-1.233430120541472830e+00 3.863636363636363313e+00 8.097021197444302931e-01
-1.259673314595546989e+00 3.909090909090908728e+00 8.098127216295737396e-01
-1.285916508649620704e+00 3.954545454545454586e+00 8.108628454259184659e-01
-1.312159702703694864e+00 4.000000000000000000e+00 8.124149384922294548e-01
-1.338402896757768579e+00 4.045454545454544970e+00 8.139815692055080154e-01
-1.364646090811842516e+00 4.090909090909090828e+00 8.151036192386347246e-01
-1.390889284865916675e+00 4.136363636363635798e+00 8.154214788207820863e-01
-1.417132478919989946e+00 4.181818181818180769e+00 8.147291699196497206e-01
-1.443375672974064106e+00 4.227272727272727515e+00 8.130044033956279614e-01
-1.469618867028138043e+00 4.272727272727272485e+00 8.104113580821956653e-01
-1.495862061082211758e+00 4.318181818181817455e+00 8.072768131987057005e-01
-1.522105255136285917e+00 4.363636363636363313e+00 8.040436506553856333e-01
-1.548348449190359633e+00 4.409090909090908283e+00 8.012083347885290419e-01
-1.574591643244433792e+00 4.454545454545454142e+00 7.992506227549339703e-01
-1.600834837298507729e+00 4.500000000000000000e+00 7.985644447383796196e-01
-1.627078031352581444e+00 4.545454545454545858e+00 7.993986732838459508e-01
-1.653321225406655159e+00 4.590909090909090828e+00 8.018154417271494694e-01
-1.679564419460729097e+00 4.636363636363635798e+00 8.056718303043414187e-01
-1.705807613514803256e+00 4.681818181818181657e+00 8.106281846169857142e-01
-1.732050807568876971e+00 4.727272727272726627e+00 8.161831966845076725e-01
-1.758294001622951130e+00 4.772727272727272485e+00 8.217324120804153642e-01
-1.784537195677024846e+00 4.818181818181817455e+00 8.266434186545745799e-01
-1.810780389731098783e+00 4.863636363636362425e+00 8.303381328931542793e-01
-1.837023583785172498e+00 4.909090909090909172e+00 8.323708766243334001e-01
-1.863266777839246213e+00 4.954545454545454142e+00 8.324907911860754961e-01
-1.889509971893320373e+00 5.000000000000000000e+00 8.306788099236762646e-01
-1.915753165947394088e+00 5.045454545454544970e+00 8.271528207535858712e-01
-1.941996360001468247e+00 5.090909090909090828e+00 8.223393558087119803e-01
-1.968239554055542184e+00 5.136363636363635798e+00 8.168153925670706972e-01
-1.994482748109615899e+00 5.181818181818181657e+00 8.112287133485871493e-01
-2.020725942163689837e+00 5.227272727272727515e+00 8.062088366126406447e-01
-2.046969136217763552e+00 5.272727272727272485e+00 8.022821096168523125e-01
-2.073212330271837711e+00 5.318181818181818343e+00 7.998038190599555675e-01
-2.099455524325911426e+00 5.363636363636363313e+00 7.989172676420382979e-01
5.248638810814778566e-01 9.090909090909090606e-01 7.992217107713546209e-01
4.986206870274039749e-01 9.545454545454545858e-01 8.002672118553046943e-01
4.723774929733300931e-01 1.000000000000000000e+00 8.023670916776800555e-01
4.461342989192562114e-01 1.045454545454545414e+00 8.050720687818100352e-01
4.198911048651822742e-01 1.090909090909090828e+00 8.078967250357184104e-01
3.936479108111083924e-01 1.136363636363636465e+00 8.103937900643134462e-01
3.674047167570345107e-01 1.181818181818181879e+00 8.122191676397927385e-01
3.411615227029606290e-01 1.227272727272727293e+00 8.131791869922178062e-01
3.149183286488866917e-01 1.272727272727272707e+00 8.132544937001685570e-01
2.886751345948128100e-01 1.318181818181818121e+00 8.125983385655181079e-01
2.624319405407389283e-01 1.363636363636363535e+00 8.115103243891157447e-01
2.361887464866650466e-01 1.409090909090908950e+00 8.103895954706811233e-01
2.099455524325911648e-01 1.454545454545454586e+00 8.096737913493372574e-01
1.837023583785172554e-01 1.500000000000000000e+00 8.097717095602779969e-01
1.574591643244434014e-01 1.545454545454545414e+00 8.109984440154003327e-01
1.312159702703694919e-01 1.590909090909090828e+00 8.135217017110919491e-01
1.049727762162955269e-01 1.636363636363636465e+00 8.173269717305405857e-01
7.872958216222172845e-02 1.681818181818181879e+00 8.222071927600309582e-01
5.248638810814776345e-02 1.727272727272727293e+00 8.277796123992599009e-01
2.624319405407396499e-02 1.772727272727272485e+00 8.335288940971495864e-01
0.000000000000000000e+00 1.818181818181818121e+00 8.388716371798504712e-01
-2.624319405407388173e-02 1.863636363636363757e+00 8.432339217832106604e-01
-5.248638810814776345e-02 1.909090909090908728e+00 8.461309268826590069e-01
-7.872958216222164518e-02 1.954545454545454364e+00 8.472366738980859902e-01
-1.049727762162955269e-01 2.000000000000000000e+00 8.464328734150875500e-01
-1.312159702703694919e-01 2.045454545454545414e+00 8.438287090418626901e-01
-1.574591643244433736e-01 2.090909090909090828e+00 8.397478017971825581e-01
-1.837023583785171721e-01 2.136363636363636243e+00 8.346838376436078732e-01
-2.099455524325910538e-01 2.181818181818181657e+00 8.292314750766160980e-01
-2.361887464866650188e-01 2.227272727272727515e+00 8.240032253128597439e-01
-2.624319405407388728e-01 2.272727272727272929e+00 8.195452481904890174e-01
-2.886751345948128655e-01 2.318181818181817899e+00 8.162650215192555070e-01
-3.149183286488868028e-01 2.363636363636363757e+00 8.143816522801956559e-01
-3.411615227029604624e-01 2.409090909090908728e+00 8.139056645476855367e-01
-3.674047167570343997e-01 2.454545454545454586e+00 8.146501968367193536e-01
-3.936479108111083924e-01 2.500000000000000000e+00 8.162705838378029322e-01
-4.198911048651823297e-01 2.545454545454545414e+00 8.183251372030478921e-01
-4.461342989192561559e-01 2.590909090909091272e+00 8.203472027680759338e-01
-4.723774929733299266e-01 2.636363636363636243e+00 8.219175566680708700e-01
-4.986206870274039193e-01 2.681818181818181657e+00 8.227268701482367552e-01
-5.248638810814778566e-01 2.727272727272727071e+00 8.226200078596610510e-01
-5.511070751355516828e-01 2.772727272727272485e+00 8.216168527092492235e-01
-5.773502691896256200e-01 2.818181818181818343e+00 8.199076638129343397e-01
-6.035934632436995573e-01 2.863636363636363757e+00 8.178242316385181399e-01
-6.298366572977733835e-01 2.909090909090908728e+00 8.157909737655612004e-01
-6.560798513518472097e-01 2.954545454545454586e+00 8.142624118311507786e-01
-6.823230454059211469e-01 3.000000000000000000e+00 8.136550611739624683e-01
-7.085662394599950842e-01 3.045454545454545414e+00 8.142825566163098827e-01
-7.348094335140689104e-01 3.090909090909090828e+00 8.163027379973274433e-01
-7.610526275681428476e-01 3.136363636363636687e+00 8.196843402138486168e-01
-7.872958216222168959e-01 3.181818181818181657e+00 8.241988366122212639e-01
-8.135390156762907221e-01 3.227272727272727071e+00 8.294399489589702190e-01
-8.397822097303645483e-01 3.272727272727272929e+00 8.348696144351789306e-01
-8.660254037844382635e-01 3.318181818181818343e+00 8.398852402232462877e-01
-8.922685978385120897e-01 3.363636363636363313e+00 8.438994899148427598e-01
-9.185117918925862490e-01 3.409090909090909616e+00 8.464213043971942074e-01
-9.447549859466600752e-01 3.454545454545453698e+00 8.471259500496659545e-01
-9.709981800007341235e-01 3.500000000000000000e+00 8.459029579755497075e-01
-9.972413740548079497e-01 3.545454545454544970e+00 8.428738619171932678e-01
-1.023484568108881332e+00 3.590909090909090828e+00 8.383762502846460185e-01
-1.049727762162955491e+00 3.636363636363636243e+00 8.329160587497317358e-01
-1.075970956217029428e+00 3.681818181818182101e+00 8.270952726107047015e-01
-1.102214150271103588e+00 3.727272727272727515e+00 8.215263012977573887e-01
-1.128457344325177303e+00 3.772727272727272485e+00 8.167464531462255151e-01
-1.154700538379251462e+00 3.818181818181818343e+00 8.131457746336052672e-01
-1.180943732433324955e+00 3.863636363636363313e+00 8.109190848899193726e-01
-1.207186926487398670e+00 3.909090909090908728e+00 8.100488363179699780e-01
-1.233430120541472830e+00 3.954545454545454586e+00 8.103202907407546229e-01
-1.259673314595546545e+00 4.000000000000000000e+00 8.113653766357106223e-01
-1.285916508649620704e+00 4.045454545454545858e+00 8.127273722808027179e-01
-1.312159702703694419e+00 4.090909090909090828e+00 8.139358796786566597e-01
-1.338402896757768357e+00 4.136363636363635798e+00 8.145807030906730972e-01
-1.364646090811842516e+00 4.181818181818181657e+00 8.143741516059801455e-01
-1.390889284865916009e+00 4.227272727272726627e+00 8.131935863401980047e-01
-1.417132478919989946e+00 4.272727272727273373e+00 8.110992044954002944e-01
-1.443375672974063884e+00 4.318181818181818343e+00 8.083255422317925376e-01
-1.469618867028137599e+00 4.363636363636363313e+00 8.052485163113869415e-01
-1.495862061082211758e+00 4.409090909090909172e+00 8.023326810939317433e-01
-1.522105255136285473e+00 4.454545454545454142e+00 8.000655631764166387e-01
-1.548348449190359633e+00 4.500000000000000000e+00 7.988873589009949372e-01
-1.574591643244433570e+00 4.545454545454545858e+00 7.991248889078137463e-01
-1.600834837298507285e+00 4.590909090909090828e+00 8.009384471622720270e-01
-1.627078031352581000e+00 4.636363636363635798e+00 8.042890030067716411e-01
-1.653321225406654937e+00 4.681818181818181657e+00 8.089310895887088515e-01
-1.679564419460729097e+00 4.727272727272727515e+00 8.144337122185775213e-01
-1.705807613514802812e+00 4.772727272727272485e+00 8.202279656375885963e-01
-1.732050807568876971e+00 4.818181818181818343e+00 8.256761767297942090e-01
-1.758294001622950686e+00 4.863636363636363313e+00 8.301538650629816107e-01
-1.784537195677024624e+00 4.909090909090908283e+00 8.331332826666548730e-01
-1.810780389731098339e+00 4.954545454545455030e+00 8.342563327166785392e-01
-1.837023583785172054e+00 5.000000000000000000e+00 8.333856311846090659e-01
-1.863266777839246213e+00 5.045454545454544970e+00 8.306253836898728204e-01
-1.889509971893320150e+00 5.090909090909090828e+00 8.263082294787207349e-01
-1.915753165947394088e+00 5.136363636363636687e+00 8.209495344335667744e-01
-1.941996360001468025e+00 5.181818181818181657e+00 8.151758557495220048e-01
-1.968239554055541740e+00 5.227272727272727515e+00 8.096384871043200704e-01
-1.994482748109615677e+00 5.272727272727272485e+00 8.049253420723720964e-01
-2.020725942163689393e+00 5.318181818181817455e+00 8.014845168958170119e-01
-2.046969136217763552e+00 5.363636363636364202e+00 7.995707093309547542e-01
-2.073212330271837267e+00 5.409090909090909172e+00 7.992217107713547319e-01
5.511070751355517938e-01 9.545454545454545858e-01 8.006783728846492698e-01
5.248638810814778566e-01 1.000000000000000000e+00 8.022194906323319996e-01
4.986206870274039749e-01 1.045454545454545414e+00 8.045962211218540272e-01
4.723774929733300931e-01 1.090909090909090828e+00 8.073421147520639662e-01
4.461342989192561559e-01 1.136363636363636465e+00 8.099911362254652580e-01
4.198911048651822742e-01 1.181818181818181879e+00 8.121467252106839840e-01
3.936479108111083924e-01 1.227272727272727293e+00 8.135379380269032179e-01
3.674047167570345107e-01 1.272727272727272707e+00 8.140557443839676610e-01
3.411615227029605735e-01 1.318181818181818121e+00 8.137653970269010939e-01
3.149183286488866917e-01 1.363636363636363535e+00 8.128938605346411883e-01
2.886751345948128100e-01 1.409090909090909172e+00 8.117942770177295486e-01
2.624319405407389283e-01 1.454545454545454586e+00 8.108921392700897401e-01
2.361887464866650466e-01 1.500000000000000000e+00 8.106200591014182111e-01
2.099455524325911371e-01 1.545454545454545414e+00 8.113495862725370600e-01
1.837023583785172831e-01 1.590909090909090828e+00 8.133292597608712260e-01
1.574591643244433736e-01 1.636363636363636465e+00 8.166377650041505287e-01
1.312159702703694086e-01 1.681818181818181879e+00 8.211595903009520914e-01
1.049727762162956102e-01 1.727272727272727293e+00 8.265879176659377547e-01
7.872958216222164518e-02 1.772727272727272485e+00 8.324558462859918961e-01
5.248638810814784672e-02 1.818181818181818121e+00 8.381928617470167930e-01
2.624319405407388173e-02 1.863636363636363757e+00 8.431993632787807558e-01
0.000000000000000000e+00 1.909090909090909172e+00 8.469287762911541506e-01
-2.624319405407388173e-02 1.954545454545454364e+00 8.489649899145461642e-01
-5.248638810814776345e-02 2.000000000000000000e+00 8.490830357346479396e-01
-7.872958216222164518e-02 2.045454545454545414e+00 8.472831826422232426e-01
-1.049727762162956102e-01 2.090909090909090828e+00 8.437926711683346737e-01
-1.312159702703694919e-01 2.136363636363636243e+00 8.390344778419744909e-01
-1.574591643244432904e-01 2.181818181818181657e+00 8.335678618834230225e-01
-1.837023583785171721e-01 2.227272727272727071e+00 8.280100169124421372e-01
-2.099455524325911371e-01 2.272727272727272929e+00 8.229510922959155650e-01
-2.361887464866650188e-01 2.318181818181817899e+00 8.188756525482172588e-01
-2.624319405407389838e-01 2.363636363636363757e+00 8.161022278483798242e-01
-2.886751345948129210e-01 2.409090909090909172e+00 8.147493231138830394e-01
-3.149183286488865807e-01 2.454545454545454142e+00 8.147317797452432453e-01
-3.411615227029605180e-01 2.500000000000000000e+00 8.157865745066167351e-01
-3.674047167570345107e-01 2.545454545454545414e+00 8.175228255198383476e-01
-3.936479108111084479e-01 2.590909090909091272e+00 8.194876033979474617e-01
-4.198911048651822742e-01 2.636363636363636687e+00 8.212374775505754121e-01
-4.461342989192560449e-01 2.681818181818181657e+00 8.224056171401845639e-01
-4.723774929733300376e-01 2.727272727272727071e+00 8.227555101374230961e-01
-4.986206870274039749e-01 2.772727272727272929e+00 8.222146019007852136e-01
-5.248638810814777456e-01 2.818181818181817899e+00 8.208839782478013491e-01
-5.511070751355517938e-01 2.863636363636363313e+00 8.190232570077256025e-01
-5.773502691896257311e-01 2.909090909090909172e+00 8.170128164535847004e-01
-6.035934632436994463e-01 2.954545454545454142e+00 8.152981632790106126e-01
-6.298366572977732725e-01 2.999999999999999556e+00 8.143234492059074903e-01
-6.560798513518472097e-01 3.045454545454545414e+00 8.144627027472949310e-01
-6.823230454059212580e-01 3.090909090909090828e+00 8.159580480490916665e-01
-7.085662394599949732e-01 3.136363636363636687e+00 8.188738323424086252e-01
-7.348094335140690214e-01 3.181818181818182101e+00 8.230740335056300205e-01
-7.610526275681429587e-01 3.227272727272727071e+00 8.282275671057601762e-01
-7.872958216222167849e-01 3.272727272727272929e+00 8.338423684574631789e-01
-8.135390156762907221e-01 3.318181818181818343e+00 8.393248415793186368e-01
-8.397822097303645483e-01 3.363636363636363313e+00 8.440570997277004883e-01
-8.660254037844382635e-01 3.409090909090908728e+00 8.474811257579872859e-01
-8.922685978385123118e-01 3.454545454545454586e+00 8.491772504751949890e-01
-9.185117918925860270e-01 3.499999999999999556e+00 8.489246508271242053e-01
-9.447549859466601863e-01 3.545454545454545858e+00 8.467340107626762924e-01
-9.709981800007340125e-01 3.590909090909090828e+00 8.428467444225974381e-01
-9.972413740548076166e-01 3.636363636363636243e+00 8.377005449886167909e-01
-1.023484568108881776e+00 3.681818181818182101e+00 8.318665292675369027e-01
-1.049727762162955491e+00 3.727272727272727071e+00 8.259678794015999914e-01
-1.075970956217029650e+00 3.772727272727272485e+00 8.205927842627587232e-01
-1.102214150271103588e+00 3.818181818181818343e+00 8.162151463248645822e-01
-1.128457344325177525e+00 3.863636363636363757e+00 8.131348864661027687e-01
-1.154700538379251018e+00 3.909090909090908728e+00 8.114461370207941560e-01
-1.180943732433324955e+00 3.954545454545454586e+00 8.110368929502553836e-01
-1.207186926487398893e+00 4.000000000000000000e+00 8.116186906506488441e-01
-1.233430120541472830e+00 4.045454545454545858e+00 8.127804714118339602e-01
-1.259673314595546989e+00 4.090909090909090828e+00 8.140576270290802441e-01
-1.285916508649620704e+00 4.136363636363635798e+00 8.150056754718775220e-01
-1.312159702703694419e+00 4.181818181818181657e+00 8.152681026340398152e-01
-1.338402896757768579e+00 4.227272727272727515e+00 8.146293879722471543e-01
-1.364646090811842072e+00 4.272727272727272485e+00 8.130466992511498070e-01
-1.390889284865916231e+00 4.318181818181818343e+00 8.106567426632111939e-01
-1.417132478919989946e+00 4.363636363636363313e+00 8.077573888917739531e-01
-1.443375672974063884e+00 4.409090909090908283e+00 8.047666621510958240e-01
-1.469618867028138043e+00 4.454545454545455030e+00 8.021642721889131744e-01
-1.495862061082211758e+00 4.500000000000000000e+00 8.004229383475025550e-01
-1.522105255136285917e+00 4.545454545454545858e+00 7.999381565523253634e-01
-1.548348449190359633e+00 4.590909090909090828e+00 8.009656299340989216e-01
-1.574591643244433570e+00 4.636363636363636687e+00 8.035751478879910037e-01
-1.600834837298507285e+00 4.681818181818181657e+00 8.076281273597353261e-01
-1.627078031352581000e+00 4.727272727272727515e+00 8.127833176040712981e-01
-1.653321225406655159e+00 4.772727272727272485e+00 8.185315052921611212e-01
-1.679564419460729097e+00 4.818181818181817455e+00 8.242558610100590988e-01
-1.705807613514803256e+00 4.863636363636364202e+00 8.293104634425407795e-01
-1.732050807568876971e+00 4.909090909090909172e+00 8.331062513869287312e-01
-1.758294001622950686e+00 4.954545454545454142e+00 8.351918693371243041e-01
-1.784537195677024624e+00 5.000000000000000000e+00 8.353170629463877450e-01
-1.810780389731098339e+00 5.045454545454544970e+00 8.334685730144422156e-01
-1.837023583785172498e+00 5.090909090909090828e+00 8.298725849905204122e-01
-1.863266777839246213e+00 5.136363636363636687e+00 8.249630458789773968e-01
-1.889509971893320373e+00 5.181818181818182545e+00 8.193206320805410670e-01
-1.915753165947394088e+00 5.227272727272727515e+00 8.135918412483497120e-01
-1.941996360001468025e+00 5.272727272727272485e+00 8.084007339445418161e-01
-1.968239554055541740e+00 5.318181818181818343e+00 8.042667382353367866e-01
-1.994482748109615677e+00 5.363636363636363313e+00 8.015405559943911129e-01
-2.020725942163689837e+00 5.409090909090909172e+00 8.003669143114469087e-01
-2.046969136217763552e+00 5.454545454545454142e+00 8.006783728846493808e-01
5.773502691896256200e-01 9.999999999999997780e-01 8.034959732837184676e-01
5.511070751355517938e-01 1.045454545454545192e+00 8.056152439374191232e-01
5.248638810814778566e-01 1.090909090909090828e+00 8.083148077408660592e-01
4.986206870274039749e-01 1.136363636363636243e+00 8.111216705557660056e-01
4.723774929733300376e-01 1.181818181818181657e+00 8.135974511839524359e-01
4.461342989192561559e-01 1.227272727272727071e+00 8.154013395676384945e-01
4.198911048651822742e-01 1.272727272727272485e+00 8.163374001573170391e-01
3.936479108111083924e-01 1.318181818181818121e+00 8.163805121692383482e-01
3.674047167570344552e-01 1.363636363636363535e+00 8.156779371715354721e-01
3.411615227029605735e-01 1.409090909090908950e+00 8.145264147310468106e-01
3.149183286488866917e-01 1.454545454545454364e+00 8.133275983506568219e-01
2.886751345948128100e-01 1.499999999999999778e+00 8.125273480001662385e-01
2.624319405407389283e-01 1.545454545454545192e+00 8.125466481625621684e-01
2.361887464866650188e-01 1.590909090909090828e+00 8.137134309491419470e-01
2.099455524325911648e-01 1.636363636363636020e+00 8.162050466202335208e-01
1.837023583785172554e-01 1.681818181818181657e+00 8.200102898733917511e-01
1.574591643244432904e-01 1.727272727272726849e+00 8.249176614959643494e-01
1.312159702703694919e-01 1.772727272727272485e+00 8.305330577947587223e-01
1.049727762162955269e-01 1.818181818181818121e+00 8.363257443884116737e-01
7.872958216222172845e-02 1.863636363636363091e+00 8.416969398829403648e-01
5.248638810814776345e-02 1.909090909090908728e+00 8.460614021610991520e-01
2.624319405407388173e-02 1.954545454545454364e+00 8.489298498268191828e-01
0.000000000000000000e+00 1.999999999999999556e+00 8.499794411562192620e-01
-2.624319405407388173e-02 2.045454545454545414e+00 8.491011037353687341e-01
-5.248638810814776345e-02 2.090909090909090384e+00 8.464160659398054509e-01
-7.872958216222172845e-02 2.136363636363636243e+00 8.422588859118377291e-01
-1.049727762162956102e-01 2.181818181818181657e+00 8.371297126265192512e-01
-1.312159702703694086e-01 2.227272727272726627e+00 8.316234500378092420e-01
-1.574591643244432904e-01 2.272727272727272485e+00 8.263470397924738142e-01
-1.837023583785172554e-01 2.318181818181817899e+00 8.218376345568172425e-01
-2.099455524325911371e-01 2.363636363636363757e+00 8.184938137376819300e-01
-2.361887464866651021e-01 2.409090909090908728e+00 8.165294310865701677e-01
-2.624319405407390393e-01 2.454545454545454142e+00 8.159557580225703655e-01
-2.886751345948126990e-01 2.500000000000000000e+00 8.165930700396374364e-01
-3.149183286488866362e-01 2.545454545454545414e+00 8.181085053414000052e-01
-3.411615227029606290e-01 2.590909090909090384e+00 8.200735523993716303e-01
-3.674047167570345662e-01 2.636363636363636243e+00 8.220323006781881103e-01
-3.936479108111083924e-01 2.681818181818181657e+00 8.235707492080240888e-01
-4.198911048651821631e-01 2.727272727272726627e+00 8.243779128130438449e-01
-4.461342989192561559e-01 2.772727272727272041e+00 8.242909501696320529e-01
-4.723774929733300931e-01 2.818181818181817899e+00 8.233187619115200917e-01
-4.986206870274039193e-01 2.863636363636363313e+00 8.216411876561841021e-01
-5.248638810814778566e-01 2.909090909090909172e+00 8.195838305438876148e-01
-5.511070751355517938e-01 2.954545454545454586e+00 8.175714514888665629e-01
-5.773502691896256200e-01 2.999999999999999556e+00 8.160655916414498723e-01
-6.035934632436994463e-01 3.045454545454545414e+00 8.154943467221190678e-01
-6.298366572977733835e-01 3.090909090909090828e+00 8.161837262933659964e-01
-6.560798513518473207e-01 3.136363636363635798e+00 8.183004650463452379e-01
-6.823230454059211469e-01 3.181818181818181657e+00 8.218152544344934363e-01
-7.085662394599950842e-01 3.227272727272727071e+00 8.264930343127195878e-01
-7.348094335140690214e-01 3.272727272727272929e+00 8.319133738995220240e-01
-7.610526275681428476e-01 3.318181818181817455e+00 8.375195108142635680e-01
-7.872958216222168959e-01 3.363636363636363313e+00 8.426899868336273913e-01
-8.135390156762907221e-01 3.409090909090908728e+00 8.468228395143279075e-01
-8.397822097303645483e-01 3.454545454545453698e+00 8.494197734175594761e-01
-8.660254037844382635e-01 3.500000000000000000e+00 8.501572266503665265e-01
-8.922685978385120897e-01 3.545454545454544970e+00 8.489329884152685413e-01
-9.185117918925862490e-01 3.590909090909090828e+00 8.458807912085708480e-01
-9.447549859466600752e-01 3.636363636363636243e+00 8.413504591087812567e-01
-9.709981800007337904e-01 3.681818181818181213e+00 8.358568077023457166e-01
-9.972413740548079497e-01 3.727272727272727071e+00 8.300055280672433700e-01
-1.023484568108881776e+00 3.772727272727272485e+00 8.244078340963725271e-01
-1.049727762162955935e+00 3.818181818181818343e+00 8.195971087624475127e-01
-1.075970956217029650e+00 3.863636363636363313e+00 8.159599780229206401e-01
-1.102214150271103810e+00 3.909090909090908728e+00 8.136914398806445181e-01
-1.128457344325177303e+00 3.954545454545454586e+00 8.127795046271367729e-01
-1.154700538379251018e+00 3.999999999999999112e+00 8.130200800973449438e-01
-1.180943732433325177e+00 4.045454545454545858e+00 8.140583907919789475e-01
-1.207186926487398893e+00 4.090909090909090828e+00 8.154497219685596932e-01
-1.233430120541473052e+00 4.136363636363635798e+00 8.167301349166253832e-01
-1.259673314595546989e+00 4.181818181818180769e+00 8.174871209308682829e-01
-1.285916508649620704e+00 4.227272727272726627e+00 8.174208148606939561e-01
-1.312159702703694864e+00 4.272727272727272485e+00 8.163880850576713533e-01
-1.338402896757768357e+00 4.318181818181817455e+00 8.144242132425020264e-01
-1.364646090811842516e+00 4.363636363636363313e+00 8.117396609528239049e-01
-1.390889284865916231e+00 4.409090909090908283e+00 8.086923374931673791e-01
-1.417132478919989946e+00 4.454545454545453254e+00 8.057386384967559767e-01
-1.443375672974064106e+00 4.500000000000000000e+00 8.033691264270202970e-01
-1.469618867028138043e+00 4.545454545454544970e+00 8.020368549652089341e-01
-1.495862061082212202e+00 4.590909090909090828e+00 8.020877299017750151e-01
-1.522105255136285917e+00 4.636363636363635798e+00 8.037026595265683859e-01
-1.548348449190359633e+00 4.681818181818181657e+00 8.068603354498853353e-01
-1.574591643244433570e+00 4.727272727272726627e+00 8.113272008263902046e-01
-1.600834837298507285e+00 4.772727272727272485e+00 8.166776366056618386e-01
-1.627078031352581444e+00 4.818181818181817455e+00 8.223430291132077796e-01
-1.653321225406655159e+00 4.863636363636362425e+00 8.276838213935112654e-01
-1.679564419460729319e+00 4.909090909090909172e+00 8.320746888687118314e-01
-1.705807613514803256e+00 4.954545454545454142e+00 8.349903960342807130e-01
-1.732050807568876971e+00 4.999999999999999112e+00 8.360792714973808160e-01
-1.758294001622950686e+00 5.045454545454544970e+00 8.352128248144201628e-01
-1.784537195677024624e+00 5.090909090909089940e+00 8.325036339438640631e-01
-1.810780389731098783e+00 5.136363636363635798e+00 8.282886576684101998e-01
-1.837023583785172498e+00 5.181818181818181657e+00 8.230806748139649631e-01
-1.863266777839246657e+00 5.227272727272727515e+00 8.174956109339481802e-01
-1.889509971893320373e+00 5.272727272727272485e+00 8.121671753420427464e-01
-1.915753165947394088e+00 5.318181818181817455e+00 8.076618812650376844e-01
-1.941996360001468025e+00 5.363636363636363313e+00 8.044069543815323131e-01
-1.968239554055541740e+00 5.409090909090908283e+00 8.026410760658647670e-01
-1.994482748109615899e+00 5.454545454545454142e+00 8.023939366210993684e-01
-2.020725942163689837e+00 5.499999999999999112e+00 8.034959732837186897e-01
6.035934632436994463e-01 1.045454545454545414e+00 8.078528486261380426e-01
5.773502691896256200e-01 1.090909090909090828e+00 8.106061822834542685e-01
5.511070751355517938e-01 1.136363636363636465e+00 8.136429751591396364e-01
5.248638810814778566e-01 1.181818181818181879e+00 8.164927725321635688e-01
4.986206870274039193e-01 1.227272727272727293e+00 8.187522556925777018e-01
4.723774929733300376e-01 1.272727272727272707e+00 8.201418501159914998e-01
4.461342989192561559e-01 1.318181818181818121e+00 8.205443352627072029e-01
4.198911048651822742e-01 1.363636363636363535e+00 8.200205964129390068e-01
3.936479108111082814e-01 1.409090909090909172e+00 8.188003431618273709e-01
3.674047167570344552e-01 1.454545454545454586e+00 8.172486042349003110e-01
3.411615227029605735e-01 1.500000000000000000e+00 8.158118750327916224e-01
3.149183286488866917e-01 1.545454545454545414e+00 8.149506467133262877e-01
2.886751345948128100e-01 1.590909090909090828e+00 8.150673070367646655e-01
2.624319405407388728e-01 1.636363636363636465e+00 8.164396599755169293e-01
2.361887464866650466e-01 1.681818181818181657e+00 8.191702002961990248e-01
2.099455524325911371e-01 1.727272727272727293e+00 8.231595990638082005e-01
1.837023583785171721e-01 1.772727272727272485e+00 8.281096638602261084e-01
1.574591643244433736e-01 1.818181818181818121e+00 8.335567007822286545e-01
1.312159702703694086e-01 1.863636363636363757e+00 8.389313773847331124e-01
1.049727762162956102e-01 1.909090909090908728e+00 8.436367025949522702e-01
7.872958216222164518e-02 1.954545454545454364e+00 8.471324543199255652e-01
5.248638810814776345e-02 2.000000000000000000e+00 8.490129791913736401e-01
2.624319405407388173e-02 2.045454545454545414e+00 8.490661066061422346e-01
0.000000000000000000e+00 2.090909090909090828e+00 8.473038748395043118e-01
-2.624319405407388173e-02 2.136363636363636243e+00 8.439603460949188785e-01
-5.248638810814784672e-02 2.181818181818181657e+00 8.394571500530326746e-01
-7.872958216222172845e-02 2.227272727272727515e+00 8.343425556330513748e-01
-1.049727762162955269e-01 2.272727272727272485e+00 8.292139067245994921e-01
-1.312159702703694086e-01 2.318181818181817899e+00 8.246355029611430743e-01
-1.574591643244433736e-01 2.363636363636363757e+00 8.210641733890579053e-01
-1.837023583785172554e-01 2.409090909090909172e+00 8.187930008381698599e-01
-2.099455524325912203e-01 2.454545454545454586e+00 8.179203755084065719e-01
-2.361887464866651853e-01 2.500000000000000000e+00 8.183474671605974748e-01
-2.624319405407388173e-01 2.545454545454545414e+00 8.198030336030649456e-01
-2.886751345948127545e-01 2.590909090909091272e+00 8.218908549011012532e-01
-3.149183286488867473e-01 2.636363636363636243e+00 8.241524240607700502e-01
-3.411615227029606845e-01 2.681818181818181657e+00 8.261360311131908940e-01
-3.674047167570345107e-01 2.727272727272727071e+00 8.274630443084280973e-01
-3.936479108111082814e-01 2.772727272727272041e+00 8.278828861943658968e-01
-4.198911048651822742e-01 2.818181818181817899e+00 8.273097383800890325e-01
-4.461342989192562114e-01 2.863636363636363313e+00 8.258362035899802223e-01
-4.723774929733300376e-01 2.909090909090909172e+00 8.237218407437720824e-01
-4.986206870274039749e-01 2.954545454545454586e+00 8.213574950086494075e-01
-5.248638810814779676e-01 3.000000000000000444e+00 8.192094468515611627e-01
-5.511070751355517938e-01 3.045454545454545414e+00 8.177502938390875942e-01
-5.773502691896255090e-01 3.090909090909090828e+00 8.173857625408970096e-01
-6.035934632436994463e-01 3.136363636363636687e+00 8.183878946324043557e-01
-6.298366572977734945e-01 3.181818181818181657e+00 8.208448866524431509e-01
-6.560798513518472097e-01 3.227272727272727071e+00 8.246360834194388367e-01
-6.823230454059212580e-01 3.272727272727272929e+00 8.294372991450851273e-01
-7.085662394599951952e-01 3.318181818181818343e+00 8.347571572575982479e-01
-7.348094335140690214e-01 3.363636363636363313e+00 8.400001827192551396e-01
-7.610526275681429587e-01 3.409090909090908728e+00 8.445478155325909508e-01
-7.872958216222167849e-01 3.454545454545454586e+00 8.478452182784929070e-01
-8.135390156762905001e-01 3.499999999999999556e+00 8.494804162880292830e-01
-8.397822097303645483e-01 3.545454545454545858e+00 8.492432757967639523e-01
-8.660254037844382635e-01 3.590909090909090828e+00 8.471549844549097763e-01
-8.922685978385124228e-01 3.636363636363636243e+00 8.434634994863832169e-01
-9.185117918925862490e-01 3.681818181818182101e+00 8.386059895104791551e-01
-9.447549859466598532e-01 3.727272727272727071e+00 8.331445907317409638e-01
-9.709981800007340125e-01 3.772727272727272485e+00 8.276858769307408048e-01
-9.972413740548078387e-01 3.818181818181818343e+00 8.227966282792492647e-01
-1.023484568108881998e+00 3.863636363636363757e+00 8.189284987400590188e-01
-1.049727762162955713e+00 3.909090909090908728e+00 8.163621763902845219e-01
-1.075970956217029872e+00 3.954545454545454586e+00 8.151781150080744665e-01
-1.102214150271103366e+00 4.000000000000000000e+00 8.152566142188898413e-01
-1.128457344325177081e+00 4.045454545454544970e+00 8.163057071046088131e-01
-1.154700538379251240e+00 4.090909090909090828e+00 8.179116306048953566e-01
-1.180943732433324955e+00 4.136363636363635798e+00 8.196040379801360354e-01
-1.207186926487399115e+00 4.181818181818181657e+00 8.209267452852925251e-01
-1.233430120541473052e+00 4.227272727272726627e+00 8.215046500349619807e-01
-1.259673314595546767e+00 4.272727272727272485e+00 8.210983462232916974e-01
-1.285916508649620926e+00 4.318181818181818343e+00 8.196396596322429451e-01
-1.312159702703694419e+00 4.363636363636363313e+00 8.172436260743909386e-01
-1.338402896757768579e+00 4.409090909090909172e+00 8.141951505089866092e-01
-1.364646090811842294e+00 4.454545454545454142e+00 8.109115463641785038e-01
-1.390889284865916009e+00 4.499999999999999112e+00 8.078851585126809454e-01
-1.417132478919990168e+00 4.545454545454545858e+00 8.056130432178104650e-01
-1.443375672974064106e+00 4.590909090909090828e+00 8.045228547319906998e-01
-1.469618867028138043e+00 4.636363636363635798e+00 8.049052692543202658e-01
-1.495862061082211980e+00 4.681818181818181657e+00 8.068631042886675875e-01
-1.522105255136285695e+00 4.727272727272727515e+00 8.102855611819752557e-01
-1.548348449190359410e+00 4.772727272727272485e+00 8.148527823217771582e-01
-1.574591643244433126e+00 4.818181818181817455e+00 8.200715330456429530e-01
-1.600834837298507729e+00 4.863636363636363313e+00 8.253379417536108598e-01
-1.627078031352581444e+00 4.909090909090908283e+00 8.300186977378483100e-01
-1.653321225406655159e+00 4.954545454545455030e+00 8.335387751940755985e-01
-1.679564419460729097e+00 5.000000000000000000e+00 8.354623159688359113e-01
-1.705807613514802812e+00 5.045454545454544970e+00 8.355541193571327518e-01
-1.732050807568876527e+00 5.090909090909090828e+00 8.338121769301349850e-01
-1.758294001622950464e+00 5.136363636363635798e+00 8.304663413674953087e-01
-1.784537195677024846e+00 5.181818181818181657e+00 8.259436844703053060e-01
-1.810780389731098783e+00 5.227272727272727515e+00 8.208063808277999973e-01
-1.837023583785172498e+00 5.272727272727272485e+00 8.156721093777042908e-01
-1.863266777839246213e+00 5.318181818181817455e+00 8.111293086008727338e-01
-1.889509971893320150e+00 5.363636363636363313e+00 8.076598479470599168e-01
-1.915753165947393866e+00 5.409090909090909172e+00 8.055799008152220164e-01
-1.941996360001467581e+00 5.454545454545454142e+00 8.050064909473705344e-01
-1.968239554055542184e+00 5.500000000000000000e+00 8.058530235468741587e-01
-1.994482748109615899e+00 5.545454545454544970e+00 8.078528486261379316e-01
6.298366572977733835e-01 1.090909090909090828e+00 8.138356851962320615e-01
6.035934632436994463e-01 1.136363636363636465e+00 8.172228772598414404e-01
5.773502691896256200e-01 1.181818181818181879e+00 8.205521077247054373e-01
5.511070751355517938e-01 1.227272727272727293e+00 8.233649649529837244e-01
5.248638810814777456e-01 1.272727272727272707e+00 8.253020655539214934e-01
4.986206870274039193e-01 1.318181818181818121e+00 8.261530662639734457e-01
4.723774929733300376e-01 1.363636363636363535e+00 8.258862317378514728e-01
4.461342989192561559e-01 1.409090909090909172e+00 8.246533785562464303e-01
4.198911048651822742e-01 1.454545454545454586e+00 8.227689264089266263e-01
3.936479108111082814e-01 1.500000000000000000e+00 8.206650795907449725e-01
3.674047167570344552e-01 1.545454545454545414e+00 8.188285075945577196e-01
3.411615227029605735e-01 1.590909090909090828e+00 8.177268455740477338e-01
3.149183286488866917e-01 1.636363636363636465e+00 8.177353812539055467e-01
2.886751345948127545e-01 1.681818181818181879e+00 8.190749585108325626e-01
2.624319405407389283e-01 1.727272727272727293e+00 8.217710964373737825e-01
2.361887464866650188e-01 1.772727272727272485e+00 8.256415607623330821e-01
2.099455524325910538e-01 1.818181818181818121e+00 8.303154376400500025e-01
1.837023583785172554e-01 1.863636363636363757e+00 8.352817798565022045e-01
1.574591643244432904e-01 1.909090909090909172e+00 8.399609800209583144e-01
1.312159702703694919e-01 1.954545454545454364e+00 8.437880891690517915e-01
1.049727762162955269e-01 2.000000000000000000e+00 8.462951166191884367e-01
7.872958216222164518e-02 2.045454545454545414e+00 8.471793738334409962e-01
5.248638810814776345e-02 2.090909090909090384e+00 8.463471883572458720e-01
2.624319405407388173e-02 2.136363636363636243e+00 8.439263980864325498e-01
0.000000000000000000e+00 2.181818181818181657e+00 8.402461718683644776e-01
-2.624319405407396499e-02 2.227272727272727515e+00 8.357879358171413919e-01
-5.248638810814784672e-02 2.272727272727272929e+00 8.311155833317033226e-01
-7.872958216222164518e-02 2.318181818181817899e+00 8.267959917152117866e-01
-1.049727762162955269e-01 2.363636363636363757e+00 8.233217853756021887e-01
-1.312159702703694919e-01 2.409090909090909172e+00 8.210472885259005871e-01
-1.574591643244433736e-01 2.454545454545454586e+00 8.201460524507777627e-01
-1.837023583785173386e-01 2.500000000000000000e+00 8.205947990892558108e-01
-2.099455524325913036e-01 2.545454545454545414e+00 8.221847422020092111e-01
-2.361887464866649355e-01 2.590909090909090828e+00 8.245576132929579583e-01
-2.624319405407388728e-01 2.636363636363636243e+00 8.272607581492421591e-01
-2.886751345948128655e-01 2.681818181818181657e+00 8.298136196604098958e-01
-3.149183286488868028e-01 2.727272727272727071e+00 8.317768590193380662e-01
-3.411615227029606290e-01 2.772727272727272929e+00 8.328152623319408088e-01
-3.674047167570343997e-01 2.818181818181817899e+00 8.327463632306245644e-01
-3.936479108111083924e-01 2.863636363636363313e+00 8.315683103258457720e-01
-4.198911048651823297e-01 2.909090909090909172e+00 8.294628419269274300e-01
-4.461342989192561559e-01 2.954545454545454586e+00 8.267721785961980041e-01
-4.723774929733300931e-01 3.000000000000000000e+00 8.239519935326962141e-01
-4.986206870274040859e-01 3.045454545454545414e+00 8.215060291788759406e-01
-5.248638810814778566e-01 3.090909090909090384e+00 8.199109286156165410e-01
-5.511070751355516828e-01 3.136363636363635798e+00 8.195419091553910462e-01
-5.773502691896256200e-01 3.181818181818181657e+00 8.206105319756678007e-01
-6.035934632436995573e-01 3.227272727272727071e+00 8.231246982093007869e-01
-6.298366572977733835e-01 3.272727272727272929e+00 8.268781019695735646e-01
-6.560798513518473207e-01 3.318181818181818343e+00 8.314720216787491180e-01
-6.823230454059212580e-01 3.363636363636363757e+00 8.363671954823603816e-01
-7.085662394599950842e-01 3.409090909090908728e+00 8.409584956038560488e-01
-7.348094335140690214e-01 3.454545454545454586e+00 8.446611336202222153e-01
-7.610526275681428476e-01 3.499999999999999556e+00 8.469949844736568423e-01
-7.872958216222165628e-01 3.545454545454544970e+00 8.476537670748768294e-01
-8.135390156762907221e-01 3.590909090909090828e+00 8.465482720810285633e-01
-8.397822097303645483e-01 3.636363636363636243e+00 8.438171337935103100e-01
-8.660254037844385966e-01 3.681818181818182101e+00 8.398039918526422065e-01
-8.922685978385124228e-01 3.727272727272727515e+00 8.350052837811372530e-01
-9.185117918925859160e-01 3.772727272727272485e+00 8.299973865700314146e-01
-9.447549859466600752e-01 3.818181818181818343e+00 8.253546494531573963e-01
-9.709981800007337904e-01 3.863636363636363313e+00 8.215706608266544198e-01
-9.972413740548079497e-01 3.909090909090908728e+00 8.189939073015901627e-01
-1.023484568108881776e+00 3.954545454545454586e+00 8.177862036474974339e-01
-1.049727762162955935e+00 4.000000000000000000e+00 8.179085186334374979e-01
-1.075970956217029428e+00 4.045454545454545858e+00 8.191347828605686221e-01
-1.102214150271103144e+00 4.090909090909090828e+00 8.210905530725703949e-01
-1.128457344325177303e+00 4.136363636363636687e+00 8.233104603428741397e-01
-1.154700538379251018e+00 4.181818181818181657e+00 8.253064161568310908e-01
-1.180943732433325177e+00 4.227272727272727515e+00 8.266376399376812456e-01
-1.207186926487398893e+00 4.272727272727272485e+00 8.269736388464921095e-01
-1.233430120541472830e+00 4.318181818181818343e+00 8.261422070301162046e-01
-1.259673314595546989e+00 4.363636363636363313e+00 8.241562112044955590e-01
-1.285916508649620482e+00 4.409090909090908283e+00 8.212152956684155569e-01
-1.312159702703694419e+00 4.454545454545455030e+00 8.176815517943473166e-01
-1.338402896757768357e+00 4.500000000000000000e+00 8.140314583617606070e-01
-1.364646090811842072e+00 4.545454545454544970e+00 8.107896962352975079e-01
-1.390889284865916231e+00 4.590909090909090828e+00 8.084533397319456638e-01
-1.417132478919989946e+00 4.636363636363635798e+00 8.074169233293788661e-01
-1.443375672974064106e+00 4.681818181818181657e+00 8.079095024210850573e-01
-1.469618867028138043e+00 4.727272727272727515e+00 8.099537547390501802e-01
-1.495862061082211758e+00 4.772727272727272485e+00 8.133543636473213878e-01
-1.522105255136285473e+00 4.818181818181817455e+00 8.177186862139848023e-01
-1.548348449190359410e+00 4.863636363636363313e+00 8.225076680906454607e-01
-1.574591643244433570e+00 4.909090909090909172e+00 8.271099852538971176e-01
-1.600834837298507285e+00 4.954545454545454142e+00 8.309283937159334110e-01
-1.627078031352581444e+00 5.000000000000000000e+00 8.334650393102888133e-01
-1.653321225406655159e+00 5.045454545454544970e+00 8.343924893239057505e-01
-1.679564419460729097e+00 5.090909090909089940e+00 8.335995320866868008e-01
-1.705807613514802812e+00 5.136363636363636687e+00 8.312049363251905465e-01
-1.732050807568876527e+00 5.181818181818181657e+00 8.275375937159159534e-01
-1.758294001622950686e+00 5.227272727272727515e+00 8.230868176844566841e-01
-1.784537195677024624e+00 5.272727272727272485e+00 8.184310875651448214e-01
-1.810780389731098783e+00 5.318181818181818343e+00 8.141564706605869395e-01
-1.837023583785172498e+00 5.363636363636363313e+00 8.107769347958098116e-01
-1.863266777839246213e+00 5.409090909090909172e+00 8.086677851505412740e-01
-1.889509971893320150e+00 5.454545454545454142e+00 8.080208751458011207e-01
-1.915753165947393866e+00 5.499999999999999112e+00 8.088266368452874389e-01
-1.941996360001468025e+00 5.545454545454545858e+00 8.108840162452226608e-01
-1.968239554055541740e+00 5.590909090909090828e+00 8.138356851962320615e-01
6.560798513518473207e-01 1.136363636363636465e+00 8.213878224613939683e-01
6.298366572977734945e-01 1.181818181818181879e+00 8.253298929349839330e-01
6.035934632436995573e-01 1.227272727272727293e+00 8.288298014267327929e-01
5.773502691896257311e-01 1.272727272727272707e+00 8.314531635980579871e-01
5.511070751355517938e-01 1.318181818181818121e+00 8.328966093000517157e-01
5.248638810814778566e-01 1.363636363636363535e+00 8.330303828937637434e-01
4.986206870274039749e-01 1.409090909090909172e+00 8.319176957456165811e-01
4.723774929733300931e-01 1.454545454545454586e+00 8.298074781919825282e-01
4.461342989192562114e-01 1.500000000000000000e+00 8.271005502747600380e-01
4.198911048651822742e-01 1.545454545454545414e+00 8.242929450741841579e-01
3.936479108111084479e-01 1.590909090909090828e+00 8.219036760346783987e-01
3.674047167570345107e-01 1.636363636363636465e+00 8.203970413878212131e-01
3.411615227029606290e-01 1.681818181818181879e+00 8.201110206300088468e-01
3.149183286488867473e-01 1.727272727272727293e+00 8.212030129482792429e-01
2.886751345948129210e-01 1.772727272727272485e+00 8.236219561002136036e-01
2.624319405407389838e-01 1.818181818181818121e+00 8.271119733341028013e-01
2.361887464866650188e-01 1.863636363636363757e+00 8.312477149043059343e-01
2.099455524325912203e-01 1.909090909090909172e+00 8.354963472597033425e-01
1.837023583785172554e-01 1.954545454545454364e+00 8.392966544461988310e-01
1.574591643244434569e-01 2.000000000000000000e+00 8.421428057832008873e-01
1.312159702703694919e-01 2.045454545454545414e+00 8.436595713377035288e-01
1.049727762162956102e-01 2.090909090909090828e+00 8.436572731864701025e-01
7.872958216222172845e-02 2.136363636363636243e+00 8.421582383545347383e-01
5.248638810814784672e-02 2.181818181818181657e+00 8.393912857723100363e-01
2.624319405407396499e-02 2.227272727272727515e+00 8.357559330649172447e-01
0.000000000000000000e+00 2.272727272727272929e+00 8.317626280508325642e-01
-2.624319405407388173e-02 2.318181818181817899e+00 8.279586434375865167e-01
-5.248638810814767325e-02 2.363636363636363757e+00 8.248508766281397175e-01
-7.872958216222156191e-02 2.409090909090908728e+00 8.228365844634172310e-01
-1.049727762162955269e-01 2.454545454545454586e+00 8.221512952162951526e-01
-1.312159702703694086e-01 2.500000000000000000e+00 8.228402412732277460e-01
-1.574591643244433736e-01 2.545454545454545414e+00 8.247562006894126885e-01
-1.837023583785173386e-01 2.590909090909091272e+00 8.275831458504517846e-01
-2.099455524325909705e-01 2.636363636363636243e+00 8.308819777540019658e-01
-2.361887464866649355e-01 2.681818181818181657e+00 8.341521353905803071e-01
-2.624319405407388728e-01 2.727272727272727071e+00 8.369011496110008164e-01
-2.886751345948128655e-01 2.772727272727272929e+00 8.387133259539295560e-01
-3.149183286488866362e-01 2.818181818181818343e+00 8.393087339233408217e-01
-3.411615227029604624e-01 2.863636363636363313e+00 8.385845918006730182e-01
-3.674047167570343997e-01 2.909090909090909172e+00 8.366329870512783096e-01
-3.936479108111083924e-01 2.954545454545454586e+00 8.337316130108108903e-01
-4.198911048651821631e-01 2.999999999999999556e+00 8.303076512509190987e-01
-4.461342989192561559e-01 3.045454545454545414e+00 8.268787309927057017e-01
-4.723774929733300931e-01 3.090909090909090828e+00 8.239785299122683870e-01
-4.986206870274039193e-01 3.136363636363635798e+00 8.220774217168407283e-01
-5.248638810814777456e-01 3.181818181818181657e+00 8.215100220844908652e-01
-5.511070751355516828e-01 3.227272727272727071e+00 8.224211008394965994e-01
-5.773502691896256200e-01 3.272727272727272929e+00 8.247389813600141117e-01
-6.035934632436994463e-01 3.318181818181818343e+00 8.281814855063374115e-01
-6.298366572977733835e-01 3.363636363636363757e+00 8.322943246657541483e-01
-6.560798513518473207e-01 3.409090909090908728e+00 8.365164784447006729e-01
-6.823230454059211469e-01 3.454545454545454586e+00 8.402625320157008915e-01
-7.085662394599950842e-01 3.500000000000000000e+00 8.430090357164627957e-01
-7.348094335140689104e-01 3.545454545454544970e+00 8.443712709305960518e-01
-7.610526275681427366e-01 3.590909090909090828e+00 8.441584818276252067e-01
-7.872958216222165628e-01 3.636363636363636243e+00 8.423993253628346833e-01
-8.135390156762903890e-01 3.681818181818181213e+00 8.393342783548564112e-01
-8.397822097303645483e-01 3.727272727272727515e+00 8.353770760942008655e-01
-8.660254037844382635e-01 3.772727272727272485e+00 8.310519846685737733e-01
-8.922685978385120897e-01 3.818181818181818343e+00 8.269170571839513650e-01
-9.185117918925862490e-01 3.863636363636363757e+00 8.234850462467134813e-01
-9.447549859466600752e-01 3.909090909090908728e+00 8.211532745173687475e-01
-9.709981800007341235e-01 3.954545454545454586e+00 8.201517759672749541e-01
-9.972413740548079497e-01 4.000000000000000000e+00 8.205159188217839850e-01
-1.023484568108881998e+00 4.045454545454545858e+00 8.220861029530845965e-01
-1.049727762162955491e+00 4.090909090909090828e+00 8.245335421733809289e-01
-1.075970956217029428e+00 4.136363636363635798e+00 8.274080146728187701e-01
-1.102214150271103588e+00 4.181818181818181657e+00 8.302010483297967980e-01
-1.128457344325177303e+00 4.227272727272727515e+00 8.324164178824692284e-01
-1.154700538379251462e+00 4.272727272727273373e+00 8.336391005010778121e-01
-1.180943732433325177e+00 4.318181818181818343e+00 8.335939708652060354e-01
-1.207186926487398893e+00 4.363636363636363313e+00 8.321865255105556081e-01
-1.233430120541473052e+00 4.409090909090909172e+00 8.295198108754489041e-01
-1.259673314595546545e+00 4.454545454545454142e+00 8.258844381774188559e-01
-1.285916508649620704e+00 4.500000000000000888e+00 8.217219336926522288e-01
-1.312159702703694419e+00 4.545454545454545858e+00 8.175653670132069228e-01
-1.338402896757768357e+00 4.590909090909090828e+00 8.139647321433880478e-01
-1.364646090811842516e+00 4.636363636363636687e+00 8.114073330001738693e-01
-1.390889284865916231e+00 4.681818181818181657e+00 8.102448619574491584e-01
-1.417132478919990390e+00 4.727272727272727515e+00 8.106385262723024843e-01
-1.443375672974064106e+00 4.772727272727272485e+00 8.125313272834749911e-01
-1.469618867028138043e+00 4.818181818181818343e+00 8.156526535340963280e-01
-1.495862061082211758e+00 4.863636363636363313e+00 8.195553006116140793e-01
-1.522105255136285473e+00 4.909090909090909172e+00 8.236797405944418227e-01
-1.548348449190359633e+00 4.954545454545455030e+00 8.274359006865021904e-01
-1.574591643244433570e+00 5.000000000000000000e+00 8.302897409793960071e-01
-1.600834837298507729e+00 5.045454545454545858e+00 8.318411189308300147e-01
-1.627078031352581444e+00 5.090909090909090828e+00 8.318809438701592063e-01
-1.653321225406655159e+00 5.136363636363635798e+00 8.304191536980172206e-01
-1.679564419460729097e+00 5.181818181818182545e+00 8.276798991446498999e-01
-1.705807613514802812e+00 5.227272727272727515e+00 8.240655831517357255e-01
-1.732050807568876971e+00 5.272727272727272485e+00 8.200961337749586022e-01
-1.758294001622950686e+00 5.318181818181818343e+00 8.163333175144534826e-01
-1.784537195677024846e+00 5.363636363636364202e+00 8.133015651469176488e-01
-1.810780389731098783e+00 5.409090909090909172e+00 8.114165897690290841e-01
-1.837023583785172498e+00 5.454545454545454142e+00 8.109312675492411637e-01
-1.863266777839246213e+00 5.500000000000000000e+00 8.119052993765815129e-01
-1.889509971893320150e+00 5.545454545454544970e+00 8.142016473396993526e-01
-1.915753165947394088e+00 5.590909090909091717e+00 8.175091837225824110e-01
-1.941996360001468025e+00 5.636363636363636687e+00 8.213878224613941903e-01
6.823230454059212580e-01 1.181818181818181879e+00 8.302762254324632663e-01
6.560798513518473207e-01 1.227272727272727293e+00 8.346043303163398486e-01
6.298366572977734945e-01 1.272727272727272707e+00 8.380725304110731022e-01
6.035934632436995573e-01 1.318181818181818121e+00 8.402863512512596111e-01
5.773502691896256200e-01 1.363636363636363535e+00 8.410142139437364328e-01
5.511070751355517938e-01 1.409090909090909172e+00 8.402209319846495328e-01
5.248638810814778566e-01 1.454545454545454586e+00 8.380748996837855680e-01
4.986206870274039749e-01 1.500000000000000000e+00 8.349269058796624510e-01
4.723774929733300376e-01 1.545454545454545414e+00 8.312624520327949185e-01
4.461342989192562114e-01 1.590909090909090828e+00 8.276335099485901958e-01
4.198911048651822742e-01 1.636363636363636465e+00 8.245791516217743089e-01
3.936479108111084479e-01 1.681818181818181657e+00 8.225467389139764496e-01
3.674047167570345107e-01 1.727272727272727293e+00 8.218258336913585316e-01
3.411615227029606290e-01 1.772727272727272485e+00 8.225054291443277821e-01
3.149183286488868028e-01 1.818181818181818121e+00 8.244616439980797518e-01
2.886751345948128655e-01 1.863636363636363757e+00 8.273781908994722878e-01
2.624319405407388728e-01 1.909090909090909172e+00 8.307965645637442886e-01
2.361887464866651021e-01 1.954545454545454364e+00 8.341879733971852007e-01
2.099455524325911371e-01 2.000000000000000000e+00 8.370354752674036281e-01
1.837023583785173386e-01 2.045454545454545414e+00 8.389132269216654780e-01
1.574591643244433736e-01 2.090909090909090828e+00 8.395504694380233612e-01
1.312159702703694919e-01 2.136363636363636243e+00 8.388706546544768550e-01
1.049727762162956102e-01 2.181818181818181657e+00 8.370003859582957340e-01
7.872958216222172845e-02 2.227272727272727515e+00 8.342477703731158156e-01
5.248638810814784672e-02 2.272727272727272929e+00 8.310544684811629335e-01
2.624319405407388173e-02 2.318181818181817899e+00 8.279294225878480740e-01
0.000000000000000000e+00 2.363636363636363757e+00 8.253744446398549872e-01
-2.624319405407379499e-02 2.409090909090908728e+00 8.238123819952289928e-01
-5.248638810814767325e-02 2.454545454545454142e+00 8.235275831209231123e-01
-7.872958216222164518e-02 2.500000000000000000e+00 8.246262062597262688e-01
-1.049727762162955269e-01 2.545454545454545414e+00 8.270210027741298209e-01
-1.312159702703694919e-01 2.590909090909091272e+00 8.304420058048790354e-01
-1.574591643244434569e-01 2.636363636363636243e+00 8.344714265470167813e-01
-1.837023583785170888e-01 2.681818181818181657e+00 8.385982656964712234e-01
-2.099455524325910538e-01 2.727272727272727071e+00 8.422858680642878459e-01
-2.361887464866650188e-01 2.772727272727272485e+00 8.450440304396553692e-01
-2.624319405407389838e-01 2.818181818181818343e+00 8.464964649030110033e-01
-2.886751345948127545e-01 2.863636363636363757e+00 8.464345785286070400e-01
-3.149183286488865807e-01 2.909090909090908728e+00 8.448497860993569031e-01
-3.411615227029605180e-01 2.954545454545454586e+00 8.419389626277754557e-01
-3.674047167570345107e-01 3.000000000000000000e+00 8.380810378786142101e-01
-3.936479108111082814e-01 3.045454545454545414e+00 8.337867905179932038e-01
-4.198911048651822742e-01 3.090909090909090828e+00 8.296280580954792372e-01
-4.461342989192562114e-01 3.136363636363636687e+00 8.261561437871415281e-01
-4.723774929733300376e-01 3.181818181818181657e+00 8.238214658539857460e-01
-4.986206870274038083e-01 3.227272727272727071e+00 8.229069089043880014e-01
-5.248638810814777456e-01 3.272727272727272929e+00 8.234856497310235612e-01
-5.511070751355517938e-01 3.318181818181818343e+00 8.254105969663030340e-01
-5.773502691896255090e-01 3.363636363636363757e+00 8.283375618762540693e-01
-6.035934632436994463e-01 3.409090909090909616e+00 8.317787409268760923e-01
-6.298366572977734945e-01 3.454545454545454586e+00 8.351780542612561309e-01
-6.560798513518472097e-01 3.499999999999999556e+00 8.379962889730222519e-01
-6.823230454059212580e-01 3.545454545454544970e+00 8.397925051420475073e-01
-7.085662394599949732e-01 3.590909090909090828e+00 8.402890193410731401e-01
-7.348094335140687994e-01 3.636363636363636243e+00 8.394102638979464848e-01
-7.610526275681427366e-01 3.681818181818182101e+00 8.372903080337590342e-01
-7.872958216222165628e-01 3.727272727272727071e+00 8.342489453747284900e-01
-8.135390156762907221e-01 3.772727272727273373e+00 8.307410742287602012e-01
-8.397822097303645483e-01 3.818181818181818343e+00 8.272878358789927944e-01
-8.660254037844381525e-01 3.863636363636363313e+00 8.244001286269421191e-01
-8.922685978385123118e-01 3.909090909090908728e+00 8.225055229893446507e-01
-9.185117918925860270e-01 3.954545454545454586e+00 8.218884279837508355e-01
-9.447549859466601863e-01 4.000000000000000000e+00 8.226509888005903992e-01
-9.709981800007340125e-01 4.045454545454545858e+00 8.246991231685684154e-01
-9.972413740548081718e-01 4.090909090909090828e+00 8.277548019028633242e-01
-1.023484568108881554e+00 4.136363636363635798e+00 8.313925279331761953e-01
-1.049727762162955491e+00 4.181818181818180769e+00 8.350952271369447288e-01
-1.075970956217029428e+00 4.227272727272727515e+00 8.383225966888581127e-01
-1.102214150271103366e+00 4.272727272727272485e+00 8.405834781080957496e-01
-1.128457344325177525e+00 4.318181818181818343e+00 8.415031458499597772e-01
-1.154700538379251240e+00 4.363636363636363313e+00 8.408766534023232042e-01
-1.180943732433324955e+00 4.409090909090909172e+00 8.387006677023733925e-01
-1.207186926487399115e+00 4.454545454545455030e+00 8.351785825134644403e-01
-1.233430120541472608e+00 4.499999999999999112e+00 8.306970148679878596e-01
-1.259673314595546767e+00 4.545454545454545858e+00 8.257757353306109938e-01
-1.285916508649620482e+00 4.590909090909090828e+00 8.209971368713061546e-01
-1.312159702703694419e+00 4.636363636363635798e+00 8.169248410517573333e-01
-1.338402896757768579e+00 4.681818181818181657e+00 8.140232887157459185e-01
-1.364646090811842294e+00 4.727272727272727515e+00 8.125906196838663664e-01
-1.390889284865916453e+00 4.772727272727272485e+00 8.127155552872054045e-01
-1.417132478919990168e+00 4.818181818181818343e+00 8.142654885027266198e-01
-1.443375672974064106e+00 4.863636363636364202e+00 8.169080871868645843e-01
-1.469618867028137821e+00 4.909090909090908283e+00 8.201632689718689750e-01
-1.495862061082211536e+00 4.954545454545454142e+00 8.234774026463989038e-01
-1.522105255136285695e+00 5.000000000000000000e+00 8.263079600779290601e-01
-1.548348449190359410e+00 5.045454545454544970e+00 8.282052523745303541e-01
-1.574591643244433792e+00 5.090909090909090828e+00 8.288785963808130708e-01
-1.600834837298507729e+00 5.136363636363636687e+00 8.282370813261049625e-01
-1.627078031352581444e+00 5.181818181818180769e+00 8.263994510417672634e-01
-1.653321225406655159e+00 5.227272727272727515e+00 8.236726403784755401e-01
-1.679564419460729097e+00 5.272727272727272485e+00 8.205032976441127834e-01
-1.705807613514802812e+00 5.318181818181817455e+00 8.174104068452294758e-01
-1.732050807568876527e+00 5.363636363636363313e+00 8.149093814886669840e-01
-1.758294001622951130e+00 5.409090909090909172e+00 8.134385556718460863e-01
-1.784537195677024846e+00 5.454545454545454142e+00 8.132979812111716944e-01
-1.810780389731098783e+00 5.500000000000000000e+00 8.146082113483347209e-01
-1.837023583785172498e+00 5.545454545454545858e+00 8.172937791833699839e-01
-1.863266777839246213e+00 5.590909090909089940e+00 8.210928231222596185e-01
-1.889509971893320150e+00 5.636363636363636687e+00 8.255911497733270377e-01
-1.915753165947393866e+00 5.681818181818181657e+00 8.302762254324629332e-01
7.085662394599949732e-01 1.227272727272727071e+00 8.400839872592373858e-01
6.823230454059211469e-01 1.272727272727272485e+00 8.445431839452834932e-01
6.560798513518472097e-01 1.318181818181818121e+00 8.477091759914620051e-01
6.298366572977733835e-01 1.363636363636363535e+00 8.492473362775162515e-01
6.035934632436994463e-01 1.409090909090908950e+00 8.490162758000960874e-01
5.773502691896255090e-01 1.454545454545454364e+00 8.470897426554037102e-01
5.511070751355516828e-01 1.499999999999999778e+00 8.437493507247589841e-01
5.248638810814777456e-01 1.545454545454545192e+00 8.394480064580133183e-01
4.986206870274038083e-01 1.590909090909090828e+00 8.347483315262955728e-01
4.723774929733300376e-01 1.636363636363636465e+00 8.302444861739138871e-01
4.461342989192560449e-01 1.681818181818181657e+00 8.264788131329646736e-01
4.198911048651822742e-01 1.727272727272726849e+00 8.238659964917519618e-01
3.936479108111082814e-01 1.772727272727272485e+00 8.226365991300572666e-01
3.674047167570343997e-01 1.818181818181818121e+00 8.228089359573893535e-01
3.411615227029605735e-01 1.863636363636363535e+00 8.241937070746870875e-01
3.149183286488866362e-01 1.909090909090908728e+00 8.264304488610814126e-01
2.886751345948126990e-01 1.954545454545454364e+00 8.290496410848718911e-01
2.624319405407388728e-01 2.000000000000000000e+00 8.315501920273471459e-01
2.361887464866649355e-01 2.045454545454545414e+00 8.334797433144759404e-01
2.099455524325911371e-01 2.090909090909090384e+00 8.345051479277667550e-01
1.837023583785171721e-01 2.136363636363636243e+00 8.344624986220051666e-01
1.574591643244432904e-01 2.181818181818181657e+00 8.333797440832215742e-01
1.312159702703694086e-01 2.227272727272726627e+00 8.314694824347582669e-01
1.049727762162955269e-01 2.272727272727272485e+00 8.290941296593091758e-01
7.872958216222164518e-02 2.318181818181817899e+00 8.267095734327357670e-01
5.248638810814767325e-02 2.363636363636363757e+00 8.247961116311381957e-01
2.624319405407379499e-02 2.409090909090908728e+00 8.237866969353848656e-01
0.000000000000000000e+00 2.454545454545454142e+00 8.240022972278213675e-01
-2.624319405407388173e-02 2.500000000000000000e+00 8.256027719492180506e-01
-5.248638810814784672e-02 2.545454545454545414e+00 8.285593964407129697e-01
-7.872958216222172845e-02 2.590909090909090828e+00 8.326523885959984383e-01
-1.049727762162956934e-01 2.636363636363636243e+00 8.374938053946777705e-01
-1.312159702703696584e-01 2.681818181818181657e+00 8.425732205223708249e-01
-1.574591643244432904e-01 2.727272727272727071e+00 8.473208722971243834e-01
-1.837023583785172554e-01 2.772727272727272485e+00 8.511806930639873592e-01
-2.099455524325912203e-01 2.818181818181817899e+00 8.536840403634037289e-01
-2.361887464866651853e-01 2.863636363636363313e+00 8.545143161871688875e-01
-2.624319405407389838e-01 2.909090909090909172e+00 8.535532288633387310e-01
-2.886751345948127545e-01 2.954545454545454142e+00 8.509013604621236126e-01
-3.149183286488867473e-01 2.999999999999999556e+00 8.468688929575933777e-01
-3.411615227029606845e-01 3.045454545454545414e+00 8.419365049956550884e-01
-3.674047167570345107e-01 3.090909090909090384e+00 8.366910082562293294e-01
-3.936479108111084479e-01 3.136363636363635798e+00 8.317444954899479992e-01
-4.198911048651824407e-01 3.181818181818181657e+00 8.276488251543495656e-01
-4.461342989192562114e-01 3.227272727272727071e+00 8.248185057263054398e-01
-4.723774929733300376e-01 3.272727272727272929e+00 8.234741006790844420e-01
-4.986206870274039749e-01 3.318181818181818343e+00 8.236151983191185577e-01
-5.248638810814779676e-01 3.363636363636363313e+00 8.250272579828472619e-01
-5.511070751355517938e-01 3.409090909090908728e+00 8.273210874147312044e-01
-5.773502691896257311e-01 3.454545454545454586e+00 8.299983430643914639e-01
-6.035934632436996683e-01 3.499999999999999556e+00 8.325322632317322391e-01
-6.298366572977734945e-01 3.545454545454544970e+00 8.344505904484010861e-01
-6.560798513518474318e-01 3.590909090909090828e+00 8.354076666227436831e-01
-6.823230454059212580e-01 3.636363636363636243e+00 8.352348899895173373e-01
-7.085662394599949732e-01 3.681818181818181213e+00 8.339625951170468454e-01
-7.348094335140690214e-01 3.727272727272727515e+00 8.318111697395735860e-01
-7.610526275681427366e-01 3.772727272727272041e+00 8.291539792245032903e-01
-7.872958216222168959e-01 3.818181818181818343e+00 8.264586524107861987e-01
-8.135390156762907221e-01 3.863636363636363313e+00 8.242159515741250830e-01
-8.397822097303643263e-01 3.909090909090908728e+00 8.228665705500227689e-01
-8.660254037844384856e-01 3.954545454545454586e+00 8.227358368322429394e-01
-8.922685978385123118e-01 4.000000000000000000e+00 8.239847082565506797e-01
-9.185117918925863600e-01 4.045454545454545858e+00 8.265830306998324106e-01
-9.447549859466601863e-01 4.090909090909090828e+00 8.303081416404299864e-01
-9.709981800007343455e-01 4.136363636363635798e+00 8.347688849961966140e-01
-9.972413740548078387e-01 4.181818181818180769e+00 8.394521866021831258e-01
-1.023484568108881554e+00 4.227272727272726627e+00 8.437867157649148186e-01
-1.049727762162955713e+00 4.272727272727272485e+00 8.472160080689269401e-01
-1.075970956217029428e+00 4.318181818181818343e+00 8.492719576023001204e-01
-1.102214150271103588e+00 4.363636363636363313e+00 8.496390415744944358e-01
-1.128457344325177525e+00 4.409090909090908283e+00 8.482002411766825789e-01
-1.154700538379251240e+00 4.454545454545454142e+00 8.450575011146282955e-01
-1.180943732433325399e+00 4.500000000000000000e+00 8.405226781018554361e-01
-1.207186926487398893e+00 4.545454545454544970e+00 8.350789749566329689e-01
-1.233430120541473052e+00 4.590909090909090828e+00 8.293173023268668453e-01
-1.259673314595546767e+00 4.636363636363635798e+00 8.238561319395080185e-01
-1.285916508649620482e+00 4.681818181818180769e+00 8.192564298112970933e-01
-1.312159702703694641e+00 4.727272727272727515e+00 8.159445298772948219e-01
-1.338402896757768579e+00 4.772727272727272485e+00 8.141549563457356475e-01
-1.364646090811842516e+00 4.818181818181817455e+00 8.139022523319652258e-01
-1.390889284865916453e+00 4.863636363636363313e+00 8.149862727041615740e-01
-1.417132478919990168e+00 4.909090909090909172e+00 8.170299512665305519e-01
-1.443375672974064106e+00 4.954545454545454142e+00 8.195432479251392177e-01
-1.469618867028137821e+00 5.000000000000000000e+00 8.220027931599380722e-01
-1.495862061082211980e+00 5.045454545454544970e+00 8.239344216884003647e-01
-1.522105255136285695e+00 5.090909090909089940e+00 8.249856912962212352e-01
-1.548348449190360077e+00 5.136363636363636687e+00 8.249775394688811936e-01
-1.574591643244433792e+00 5.181818181818181657e+00 8.239279586225529695e-01
-1.600834837298507729e+00 5.227272727272726627e+00 8.220452130434408033e-01
-1.627078031352581444e+00 5.272727272727272485e+00 8.196928225175155180e-01
-1.653321225406655159e+00 5.318181818181817455e+00 8.173325295332353191e-01
-1.679564419460729097e+00 5.363636363636363313e+00 8.154542047455668463e-01
-1.705807613514802812e+00 5.409090909090909172e+00 8.145028791964052939e-01
-1.732050807568877193e+00 5.454545454545454142e+00 8.148128562380706486e-01
-1.758294001622951130e+00 5.499999999999999112e+00 8.165573981032610007e-01
-1.784537195677024846e+00 5.545454545454544970e+00 8.197201576025683334e-01
-1.810780389731098783e+00 5.590909090909090828e+00 8.240917018717220932e-01
-1.837023583785172498e+00 5.636363636363635798e+00 8.292914676770568594e-01
-1.863266777839246213e+00 5.681818181818181657e+00 8.348125428964073835e-01
-1.889509971893320150e+00 5.727272727272726627e+00 8.400839872592374968e-01
7.348094335140689104e-01 1.272727272727272485e+00 8.502317046289501468e-01
7.085662394599949732e-01 1.318181818181818121e+00 8.545005434771120179e-01
6.823230454059211469e-01 1.363636363636363535e+00 8.570535571571253897e-01
6.560798513518472097e-01 1.409090909090908950e+00 8.576385645436017668e-01
6.298366572977732725e-01 1.454545454545454364e+00 8.562228495773082093e-01
6.035934632436994463e-01 1.499999999999999778e+00 8.530006184581097051e-01
5.773502691896255090e-01 1.545454545454545192e+00 8.483693087197395899e-01
5.511070751355516828e-01 1.590909090909090828e+00 8.428771856524492900e-01
5.248638810814777456e-01 1.636363636363636465e+00 8.371492702188932933e-01
4.986206870274038083e-01 1.681818181818181657e+00 8.318023561489445994e-01
4.723774929733300376e-01 1.727272727272726849e+00 8.273619445559784458e-01
4.461342989192560449e-01 1.772727272727272485e+00 8.241938740566522315e-01
4.198911048651822742e-01 1.818181818181818121e+00 8.224611715235274900e-01
3.936479108111082814e-01 1.863636363636363535e+00 8.221125489933968078e-01
3.674047167570344552e-01 1.909090909090908728e+00 8.229037578849706103e-01
3.411615227029605180e-01 1.954545454545454364e+00 8.244476402248273050e-01
3.149183286488865807e-01 2.000000000000000000e+00 8.262841673519450980e-01
2.886751345948127545e-01 2.045454545454545414e+00 8.279588235007244723e-01
2.624319405407388173e-01 2.090909090909090384e+00 8.290968242351671735e-01
2.361887464866650188e-01 2.136363636363636243e+00 8.294618890690548252e-01
2.099455524325910538e-01 2.181818181818181657e+00 8.289912514709085745e-01
1.837023583785171721e-01 2.227272727272727071e+00 8.278026428814307947e-01
1.574591643244432904e-01 2.272727272727272485e+00 8.261733648207028047e-01
1.312159702703694086e-01 2.318181818181817899e+00 8.244955463749378266e-01
1.049727762162955269e-01 2.363636363636363757e+00 8.232147334927822913e-01
7.872958216222156191e-02 2.409090909090908728e+00 8.227607767622516777e-01
5.248638810814767325e-02 2.454545454545454142e+00 8.234805217799016086e-01
2.624319405407388173e-02 2.500000000000000000e+00 8.255811884995064576e-01
0.000000000000000000e+00 2.545454545454544970e+00 8.290917774774030358e-01
-2.624319405407396499e-02 2.590909090909090828e+00 8.338476062108076681e-01
-5.248638810814784672e-02 2.636363636363636243e+00 8.395003790125862286e-01
-7.872958216222181171e-02 2.681818181818181657e+00 8.455532260324565286e-01
-1.049727762162957767e-01 2.727272727272727071e+00 8.514171156626786363e-01
-1.312159702703694086e-01 2.772727272727272041e+00 8.564822028818510624e-01
-1.574591643244433736e-01 2.818181818181817899e+00 8.601953480302422239e-01
-1.837023583785173386e-01 2.863636363636363313e+00 8.621336018871760265e-01
-2.099455524325913036e-01 2.909090909090909172e+00 8.620632654947129048e-01
-2.361887464866651021e-01 2.954545454545454586e+00 8.599754447244843947e-01
-2.624319405407388728e-01 2.999999999999999556e+00 8.560918594278125182e-01
-2.886751345948128655e-01 3.045454545454545414e+00 8.508387736981662952e-01
-3.149183286488868028e-01 3.090909090909090828e+00 8.447917269679288133e-01
-3.411615227029606290e-01 3.136363636363635798e+00 8.385984778139394802e-01
-3.674047167570345662e-01 3.181818181818181657e+00 8.328913527880792422e-01
-3.936479108111085590e-01 3.227272727272727071e+00 8.282022535467407076e-01
-4.198911048651823297e-01 3.272727272727272041e+00 8.248934341269814619e-01
-4.461342989192561559e-01 3.318181818181817455e+00 8.231147474676706599e-01
-4.723774929733300931e-01 3.363636363636363313e+00 8.227937599238586142e-01
-4.986206870274040859e-01 3.409090909090908728e+00 8.236597145348639737e-01
-5.248638810814778566e-01 3.454545454545454586e+00 8.252967858876609775e-01
-5.511070751355517938e-01 3.500000000000000000e+00 8.272174243210220768e-01
-5.773502691896258421e-01 3.545454545454544970e+00 8.289436483372497610e-01
-6.035934632436995573e-01 3.590909090909090828e+00 8.300833619687035814e-01
-6.298366572977736055e-01 3.636363636363636243e+00 8.303901618822918662e-01
-6.560798513518473207e-01 3.681818181818181213e+00 8.297982621182099505e-01
-6.823230454059211469e-01 3.727272727272727071e+00 8.284284168937291470e-01
-7.085662394599950842e-01 3.772727272727272485e+00 8.265652585283009834e-01
-7.348094335140689104e-01 3.818181818181817455e+00 8.246105397527419001e-01
-7.610526275681430697e-01 3.863636363636363757e+00 8.230198232904079036e-01
-7.872958216222168959e-01 3.909090909090908728e+00 8.222319061546271568e-01
-8.135390156762903890e-01 3.954545454545454586e+00 8.226006692021405886e-01
-8.397822097303645483e-01 4.000000000000000000e+00 8.243382650919982568e-01
-8.660254037844382635e-01 4.045454545454544970e+00 8.274768616078861383e-01
-8.922685978385124228e-01 4.090909090909090828e+00 8.318538193942903725e-01
-9.185117918925862490e-01 4.136363636363635798e+00 8.371224453639019014e-01
-9.447549859466604083e-01 4.181818181818181657e+00 8.427875266120150588e-01
-9.709981800007337904e-01 4.227272727272726627e+00 8.482619067549659331e-01
-9.972413740548076166e-01 4.272727272727272485e+00 8.529376448179069037e-01
-1.023484568108881776e+00 4.318181818181818343e+00 8.562630878223285169e-01
-1.049727762162955491e+00 4.363636363636363313e+00 8.578158369436127417e-01
-1.075970956217029650e+00 4.409090909090909172e+00 8.573614331149171930e-01
-1.102214150271103588e+00 4.454545454545454142e+00 8.548888708173967288e-01
-1.128457344325177303e+00 4.500000000000000000e+00 8.506168053147263874e-01
-1.154700538379251462e+00 4.545454545454545858e+00 8.449683084313233117e-01
-1.180943732433324955e+00 4.590909090909090828e+00 8.385167202382365348e-01
-1.207186926487398893e+00 4.636363636363636687e+00 8.319097817024010411e-01
-1.233430120541472830e+00 4.681818181818181657e+00 8.257829700793564154e-01
-1.259673314595546545e+00 4.727272727272726627e+00 8.206750390323030997e-01
-1.285916508649620704e+00 4.772727272727272485e+00 8.169587035615912818e-01
-1.312159702703694419e+00 4.818181818181817455e+00 8.147971200231477473e-01
-1.338402896757768579e+00 4.863636363636363313e+00 8.141326505091556198e-01
-1.364646090811842516e+00 4.909090909090909172e+00 8.147091077913218848e-01
-1.390889284865916231e+00 4.954545454545455030e+00 8.161232220462968368e-01
-1.417132478919989946e+00 5.000000000000000000e+00 8.178964483749414649e-01
-1.443375672974063884e+00 5.045454545454544970e+00 8.195552533514340876e-01
-1.469618867028138043e+00 5.090909090909090828e+00 8.207071393575517959e-01
-1.495862061082211758e+00 5.136363636363635798e+00 8.211009215615515666e-01
-1.522105255136285917e+00 5.181818181818182545e+00 8.206627964860211399e-01
-1.548348449190359633e+00 5.227272727272727515e+00 8.195038753312597901e-01
-1.574591643244433570e+00 5.272727272727272485e+00 8.178993163976278069e-01
-1.600834837298507285e+00 5.318181818181818343e+00 8.162432426568509980e-01
-1.627078031352581000e+00 5.363636363636363313e+00 8.149867187403531110e-01
-1.653321225406655159e+00 5.409090909090909172e+00 8.145678849691719847e-01
-1.679564419460729097e+00 5.454545454545454142e+00 8.153438535308400459e-01
-1.705807613514803256e+00 5.500000000000000000e+00 8.175333028583575690e-01
-1.732050807568876971e+00 5.545454545454544970e+00 8.211771026669317797e-01
-1.758294001622950686e+00 5.590909090909090828e+00 8.261220272253019248e-01
-1.784537195677024624e+00 5.636363636363636687e+00 8.320299043132499683e-01
-1.810780389731098339e+00 5.681818181818181657e+00 8.384116053925685375e-01
-1.837023583785172498e+00 5.727272727272727515e+00 8.446823091614805712e-01
-1.863266777839246213e+00 5.772727272727272485e+00 8.502317046289501468e-01
7.610526275681428476e-01 1.318181818181818121e+00 8.600266862528105349e-01
7.348094335140690214e-01 1.363636363636363535e+00 8.637508035533812967e-01
7.085662394599950842e-01 1.409090909090909172e+00 8.653791475374233988e-01
6.823230454059212580e-01 1.454545454545454586e+00 8.647644503201564747e-01
6.560798513518472097e-01 1.500000000000000000e+00 8.619977934315193879e-01
6.298366572977733835e-01 1.545454545454545414e+00 8.573991342561652074e-01
6.035934632436994463e-01 1.590909090909090828e+00 8.514762983955783682e-01
5.773502691896256200e-01 1.636363636363636465e+00 8.448578355114806371e-01
5.511070751355517938e-01 1.681818181818181879e+00 8.382094612076887996e-01
5.248638810814777456e-01 1.727272727272727293e+00 8.321466396653722786e-01
4.986206870274039749e-01 1.772727272727272485e+00 8.271566146469548908e-01
4.723774929733300376e-01 1.818181818181818121e+00 8.235416743104018167e-01
4.461342989192562114e-01 1.863636363636363757e+00 8.213918897218683846e-01
4.198911048651822742e-01 1.909090909090909172e+00 8.205906511381674262e-01
3.936479108111084479e-01 1.954545454545454364e+00 8.208509552990664870e-01
3.674047167570345107e-01 2.000000000000000000e+00 8.217755505127842808e-01
3.411615227029605180e-01 2.045454545454545414e+00 8.229305607459979077e-01
3.149183286488867473e-01 2.090909090909090828e+00 8.239206137265230323e-01
2.886751345948127545e-01 2.136363636363636243e+00 8.244539265210465429e-01
2.624319405407389838e-01 2.181818181818181657e+00 8.243880072817604265e-01
2.361887464866650188e-01 2.227272727272727515e+00 8.237500772474197763e-01
2.099455524325911371e-01 2.272727272727272929e+00 8.227303238226867377e-01
1.837023583785172554e-01 2.318181818181817899e+00 8.216499980927256530e-01
1.574591643244433736e-01 2.363636363636363757e+00 8.209096397154423963e-01
1.312159702703694919e-01 2.409090909090909172e+00 8.209250217757952939e-01
1.049727762162955269e-01 2.454545454545454586e+00 8.220596330988559908e-01
7.872958216222164518e-02 2.500000000000000000e+00 8.245626838415752724e-01
5.248638810814784672e-02 2.545454545454545414e+00 8.285208424731744792e-01
2.624319405407396499e-02 2.590909090909090828e+00 8.338303211221685940e-01
0.000000000000000000e+00 2.636363636363636243e+00 8.401936491514627736e-01
-2.624319405407388173e-02 2.681818181818181657e+00 8.471426465688077778e-01
-5.248638810814784672e-02 2.727272727272727071e+00 8.540859126723782113e-01
-7.872958216222181171e-02 2.772727272727272929e+00 8.603758570159623087e-01
-1.049727762162954298e-01 2.818181818181817899e+00 8.653873067933934848e-01
-1.312159702703694086e-01 2.863636363636363313e+00 8.685974982710775727e-01
-1.574591643244433736e-01 2.909090909090909172e+00 8.696562752886339842e-01
-1.837023583785173386e-01 2.954545454545454586e+00 8.684359383446256242e-01
-2.099455524325911371e-01 3.000000000000000444e+00 8.650525433528498676e-01
-2.361887464866649355e-01 3.045454545454545414e+00 8.598543495894096500e-01
-2.624319405407388728e-01 3.090909090909090828e+00 8.533780327312919800e-01
-2.886751345948128655e-01 3.136363636363636687e+00 8.462784105934091361e-01
-3.149183286488866362e-01 3.181818181818181657e+00 8.392418497080469386e-01
-3.411615227029606290e-01 3.227272727272727071e+00 8.328963718517766734e-01
-3.674047167570345662e-01 3.272727272727272929e+00 8.277321656657574689e-01
-3.936479108111083924e-01 3.318181818181817455e+00 8.240445426178582000e-01
-4.198911048651821631e-01 3.363636363636363313e+00 8.219076357459564885e-01
-4.461342989192561559e-01 3.409090909090908728e+00 8.211820139354220061e-01
-4.723774929733300931e-01 3.454545454545454586e+00 8.215538299860506433e-01
-4.986206870274039193e-01 3.500000000000000000e+00 8.225981528026841127e-01
-5.248638810814778566e-01 3.545454545454545858e+00 8.238556125904129557e-01
-5.511070751355517938e-01 3.590909090909090828e+00 8.249099471074604617e-01
-5.773502691896256200e-01 3.636363636363636243e+00 8.254545988748011043e-01
-6.035934632436995573e-01 3.681818181818182101e+00 8.253389007035174529e-01
-6.298366572977733835e-01 3.727272727272727071e+00 8.245880247402684882e-01
-6.560798513518472097e-01 3.772727272727272485e+00 8.233950401051794987e-01
-6.823230454059211469e-01 3.818181818181818343e+00 8.220874287517907497e-01
-7.085662394599949732e-01 3.863636363636363313e+00 8.210737023727421313e-01
-7.348094335140690214e-01 3.909090909090909616e+00 8.207780186019483226e-01
-7.610526275681428476e-01 3.954545454545454586e+00 8.215718053955157751e-01
-7.872958216222165628e-01 4.000000000000000000e+00 8.237114267693974590e-01
-8.135390156762907221e-01 4.045454545454545858e+00 8.272900071043733927e-01
-8.397822097303645483e-01 4.090909090909090828e+00 8.322098399578481409e-01
-8.660254037844385966e-01 4.136363636363635798e+00 8.381794899508316909e-01
-8.922685978385124228e-01 4.181818181818181657e+00 8.447368941110278140e-01
-9.185117918925865821e-01 4.227272727272727515e+00 8.512966553090418609e-01
-9.447549859466600752e-01 4.272727272727272485e+00 8.572165475361080977e-01
-9.709981800007337904e-01 4.318181818181818343e+00 8.618753772164653437e-01
-9.972413740548079497e-01 4.363636363636363313e+00 8.647522068611008805e-01
-1.023484568108881776e+00 4.409090909090909172e+00 8.654959992195752072e-01
-1.049727762162955935e+00 4.454545454545455030e+00 8.639753347153072971e-01
-1.075970956217029650e+00 4.500000000000000000e+00 8.603001274995705216e-01
-1.102214150271103588e+00 4.545454545454545858e+00 8.548110448833213804e-01
-1.128457344325177525e+00 4.590909090909090828e+00 8.480371207313635029e-01
-1.154700538379251018e+00 4.636363636363635798e+00 8.406270759296847750e-01
-1.180943732433325177e+00 4.681818181818182545e+00 8.332642178660317756e-01
-1.207186926487398893e+00 4.727272727272727515e+00 8.265776428137527887e-01
-1.233430120541472830e+00 4.772727272727272485e+00 8.210632157747088655e-01
-1.259673314595546989e+00 4.818181818181818343e+00 8.170262513131915094e-01
-1.285916508649620704e+00 4.863636363636363313e+00 8.145542187668569634e-01
-1.312159702703694864e+00 4.909090909090909172e+00 8.135228061619446116e-01
-1.338402896757768579e+00 4.954545454545455030e+00 8.136332268280646041e-01
-1.364646090811842516e+00 5.000000000000000000e+00 8.144737356930651373e-01
-1.390889284865916231e+00 5.045454545454544970e+00 8.155947895488737664e-01
-1.417132478919989946e+00 5.090909090909090828e+00 8.165856758431225826e-01
-1.443375672974064106e+00 5.136363636363636687e+00 8.171408860363548188e-01
-1.469618867028138043e+00 5.181818181818181657e+00 8.171067690501246927e-01
-1.495862061082212202e+00 5.227272727272727515e+00 8.165025184620398058e-01
-1.522105255136285917e+00 5.272727272727272485e+00 8.155136278129262450e-01
-1.548348449190359633e+00 5.318181818181817455e+00 8.144599085605773725e-01
-1.574591643244433570e+00 5.363636363636364202e+00 8.137434627100993412e-01
-1.600834837298507285e+00 5.409090909090909172e+00 8.137843043721821878e-01
-1.627078031352581444e+00 5.454545454545454142e+00 8.149525105838738570e-01
-1.653321225406655159e+00 5.500000000000000000e+00 8.175058925756298889e-01
-1.679564419460729319e+00 5.545454545454545858e+00 8.215413433797862375e-01
-1.705807613514803256e+00 5.590909090909090828e+00 8.269663884157379963e-01
-1.732050807568876971e+00 5.636363636363636687e+00 8.334951851494556418e-01
-1.758294001622950686e+00 5.681818181818181657e+00 8.406704274122093201e-01
-1.784537195677024624e+00 5.727272727272726627e+00 8.479094878391735257e-01
-1.810780389731098783e+00 5.772727272727273373e+00 8.545699382209402950e-01
-1.837023583785172498e+00 5.818181818181818343e+00 8.600266862528103129e-01
7.872958216222167849e-01 1.363636363636363535e+00 8.687343697783833640e-01
7.610526275681428476e-01 1.409090909090909172e+00 8.715695139914988454e-01
7.348094335140690214e-01 1.454545454545454586e+00 8.720051840270777177e-01
7.085662394599950842e-01 1.500000000000000000e+00 8.700177429373705529e-01
6.823230454059211469e-01 1.545454545454545414e+00 8.658303256346119303e-01
6.560798513518472097e-01 1.590909090909090828e+00 8.598850461633154030e-01
6.298366572977733835e-01 1.636363636363636465e+00 8.527853814430356172e-01
6.035934632436994463e-01 1.681818181818181657e+00 8.452170819818369818e-01
5.773502691896255090e-01 1.727272727272727293e+00 8.378594910358564407e-01
5.511070751355517938e-01 1.772727272727272485e+00 8.313007032303557642e-01
5.248638810814777456e-01 1.818181818181818121e+00 8.259692525867999846e-01
4.986206870274039749e-01 1.863636363636363535e+00 8.220921287079497874e-01
4.723774929733300376e-01 1.909090909090909172e+00 8.196844385220927176e-01
4.461342989192561559e-01 1.954545454545454364e+00 8.185708129341255912e-01
4.198911048651822742e-01 2.000000000000000000e+00 8.184336607668056818e-01
3.936479108111083924e-01 2.045454545454545414e+00 8.188794546986746248e-01
3.674047167570343997e-01 2.090909090909090828e+00 8.195119858902825127e-01
3.411615227029606290e-01 2.136363636363636243e+00 8.200011741891672923e-01
3.149183286488866362e-01 2.181818181818181657e+00 8.201374326599407683e-01
2.886751345948128655e-01 2.227272727272727071e+00 8.198643355580870207e-01
2.624319405407388728e-01 2.272727272727272929e+00 8.192858483353474552e-01
2.361887464866650188e-01 2.318181818181817899e+00 8.186480523438702805e-01
2.099455524325911371e-01 2.363636363636363757e+00 8.182986393666482616e-01
1.837023583785172554e-01 2.409090909090909172e+00 8.186301241844653465e-01
1.574591643244433736e-01 2.454545454545454586e+00 8.200145497319151211e-01
1.312159702703694086e-01 2.500000000000000000e+00 8.227383802110448396e-01
1.049727762162955269e-01 2.545454545454545414e+00 8.269462945147723065e-01
7.872958216222172845e-02 2.590909090909090828e+00 8.326017228870598030e-01
5.248638810814784672e-02 2.636363636363636243e+00 8.394702364084088986e-01
2.624319405407388173e-02 2.681818181818181657e+00 8.471293569575309990e-01
0.000000000000000000e+00 2.727272727272727071e+00 8.550051453820937120e-01
-2.624319405407396499e-02 2.772727272727272929e+00 8.624323242410782964e-01
-5.248638810814792999e-02 2.818181818181818343e+00 8.687311300890520060e-01
-7.872958216222156191e-02 2.863636363636363313e+00 8.732911211577888411e-01
-1.049727762162955269e-01 2.909090909090909172e+00 8.756503714611592049e-01
-1.312159702703694919e-01 2.954545454545454586e+00 8.755583419387898969e-01
-1.574591643244434569e-01 3.000000000000000000e+00 8.730124734927703356e-01
-1.837023583785172554e-01 3.045454545454545414e+00 8.682620931358177030e-01
-2.099455524325910538e-01 3.090909090909090384e+00 8.617780863924682233e-01
-2.361887464866650188e-01 3.136363636363635798e+00 8.541921753125090166e-01
-2.624319405407389838e-01 3.181818181818181657e+00 8.462145903611257847e-01
-2.886751345948127545e-01 3.227272727272727071e+00 8.385425030196953511e-01
-3.149183286488867473e-01 3.272727272727272929e+00 8.317730953871901312e-01
-3.411615227029606845e-01 3.318181818181818343e+00 8.263342790198195953e-01
-3.674047167570345107e-01 3.363636363636363313e+00 8.224430002946327978e-01
-3.936479108111082814e-01 3.409090909090908728e+00 8.200963787886427214e-01
-4.198911048651822742e-01 3.454545454545454586e+00 8.190955127306004391e-01
-4.461342989192562114e-01 3.499999999999999556e+00 8.190966470249402276e-01
-4.723774929733300376e-01 3.545454545454544970e+00 8.196804194913452912e-01
-4.986206870274039749e-01 3.590909090909090828e+00 8.204276800477927623e-01
-5.248638810814779676e-01 3.636363636363636243e+00 8.209901352891201265e-01
-5.511070751355517938e-01 3.681818181818182101e+00 8.211456453409488043e-01
-5.773502691896257311e-01 3.727272727272727515e+00 8.208309317829634022e-01
-6.035934632436994463e-01 3.772727272727272485e+00 8.201481267715725609e-01
-6.298366572977732725e-01 3.818181818181817455e+00 8.193453771120181583e-01
-6.560798513518472097e-01 3.863636363636363757e+00 8.187750970953279195e-01
-6.823230454059210359e-01 3.909090909090908728e+00 8.188361000430490755e-01
-7.085662394599951952e-01 3.954545454545454586e+00 8.199075676809329805e-01
-7.348094335140690214e-01 4.000000000000000000e+00 8.222836073384791611e-01
-7.610526275681426256e-01 4.045454545454545858e+00 8.261170349484211473e-01
-7.872958216222167849e-01 4.090909090909090828e+00 8.313800562257609439e-01
-8.135390156762905001e-01 4.136363636363635798e+00 8.378477443768753696e-01
-8.397822097303646594e-01 4.181818181818181657e+00 8.451076938171722119e-01
-8.660254037844384856e-01 4.227272727272726627e+00 8.525960985949166959e-01
-8.922685978385126448e-01 4.272727272727272485e+00 8.596570166155427239e-01
-9.185117918925860270e-01 4.318181818181818343e+00 8.656181379884705374e-01
-9.447549859466598532e-01 4.363636363636363313e+00 8.698734993583079333e-01
-9.709981800007340125e-01 4.409090909090909172e+00 8.719618335006822374e-01
-9.972413740548078387e-01 4.454545454545455030e+00 8.716290826178193507e-01
-1.023484568108881998e+00 4.500000000000000888e+00 8.688652776134282441e-01
-1.049727762162955713e+00 4.545454545454544970e+00 8.639094086227101510e-01
-1.075970956217029428e+00 4.590909090909090828e+00 8.572206348447219959e-01
-1.102214150271103588e+00 4.636363636363635798e+00 8.494194440292788251e-01
-1.128457344325177081e+00 4.681818181818181657e+00 8.412072399109099541e-01
-1.154700538379251240e+00 4.727272727272727515e+00 8.332763945792402982e-01
-1.180943732433324955e+00 4.772727272727272485e+00 8.262243580999554249e-01
-1.207186926487398893e+00 4.818181818181817455e+00 8.204846556373132094e-01
-1.233430120541473052e+00 4.863636363636364202e+00 8.162846640598225845e-01
-1.259673314595546767e+00 4.909090909090908283e+00 8.136355123860895544e-01
-1.285916508649620926e+00 4.954545454545454142e+00 8.123541590109883970e-01
-1.312159702703694641e+00 5.000000000000000000e+00 8.121126360610113615e-01
-1.338402896757768579e+00 5.045454545454544970e+00 8.125054897292205425e-01
-1.364646090811842294e+00 5.090909090909090828e+00 8.131241851356342254e-01
-1.390889284865916009e+00 5.136363636363636687e+00 8.136269163498388579e-01
-1.417132478919990168e+00 5.181818181818182545e+00 8.137937246293150961e-01
-1.443375672974064106e+00 5.227272727272726627e+00 8.135596448197038866e-01
-1.469618867028138043e+00 5.272727272727273373e+00 8.130221748129013992e-01
-1.495862061082211980e+00 5.318181818181817455e+00 8.124230843883558650e-01
-1.522105255136285695e+00 5.363636363636363313e+00 8.121079387368907998e-01
-1.548348449190359410e+00 5.409090909090909172e+00 8.124693659906409016e-01
-1.574591643244433126e+00 5.454545454545454142e+00 8.138818747364904294e-01
-1.600834837298507729e+00 5.500000000000000000e+00 8.166368818704502486e-01
-1.627078031352581444e+00 5.545454545454545858e+00 8.208865646331663379e-01
-1.653321225406655159e+00 5.590909090909091717e+00 8.266042412812852902e-01
-1.679564419460729097e+00 5.636363636363635798e+00 8.335672511575180632e-01
-1.705807613514802812e+00 5.681818181818181657e+00 8.413658090876601214e-01
-1.732050807568876527e+00 5.727272727272726627e+00 8.494381866658911040e-01
-1.758294001622950464e+00 5.772727272727272485e+00 8.571290839445064869e-01
-1.784537195677024846e+00 5.818181818181818343e+00 8.637646055807416401e-01
-1.810780389731098783e+00 5.863636363636364202e+00 8.687343697783833640e-01
8.135390156762907221e-01 1.409090909090909172e+00 8.756623342617343431e-01
7.872958216222167849e-01 1.454545454545454586e+00 8.773201680898095045e-01
7.610526275681429587e-01 1.500000000000000000e+00 8.763811475137476270e-01
7.348094335140690214e-01 1.545454545454545414e+00 8.729566399655303011e-01
7.085662394599950842e-01 1.590909090909090828e+00 8.674005391409358445e-01
6.823230454059212580e-01 1.636363636363636465e+00 8.602634222585496815e-01
6.560798513518473207e-01 1.681818181818181879e+00 8.522208203091304890e-01
6.298366572977734945e-01 1.727272727272727293e+00 8.439864335543885154e-01
6.035934632436994463e-01 1.772727272727272485e+00 8.362234347513001209e-01
5.773502691896257311e-01 1.818181818181818121e+00 8.294670643306479851e-01
5.511070751355517938e-01 1.863636363636363757e+00 8.240695612033279716e-01
5.248638810814779676e-01 1.909090909090909172e+00 8.201745459065515886e-01
4.986206870274039749e-01 1.954545454545454364e+00 8.177230539674462673e-01
4.723774929733300931e-01 2.000000000000000000e+00 8.164884219422844369e-01
4.461342989192562114e-01 2.045454545454545414e+00 8.161330147850096584e-01
4.198911048651823297e-01 2.090909090909090828e+00 8.162769839066089661e-01
3.936479108111083924e-01 2.136363636363636243e+00 8.165681680542357102e-01
3.674047167570345662e-01 2.181818181818181657e+00 8.167428616100754768e-01
3.411615227029606290e-01 2.227272727272727515e+00 8.166691684707829690e-01
3.149183286488868028e-01 2.272727272727272485e+00 8.163675633718704416e-01
2.886751345948128655e-01 2.318181818181817899e+00 8.160065887547875985e-01
2.624319405407389838e-01 2.363636363636363757e+00 8.158748805961528738e-01
2.361887464866651021e-01 2.409090909090908728e+00 8.163336143338160156e-01
2.099455524325912203e-01 2.454545454545454586e+00 8.177557824315431212e-01
1.837023583785173386e-01 2.500000000000000000e+00 8.204603282371727424e-01
1.574591643244433736e-01 2.545454545454545414e+00 8.246499683769397127e-01
1.312159702703694919e-01 2.590909090909091272e+00 8.303614410631756648e-01
1.049727762162956934e-01 2.636363636363636243e+00 8.374358305183187134e-01
7.872958216222181171e-02 2.681818181818181657e+00 8.455144993996958069e-01
5.248638810814784672e-02 2.727272727272727071e+00 8.540630899621806105e-01
2.624319405407396499e-02 2.772727272727272929e+00 8.624222858941841263e-01
0.000000000000000000e+00 2.818181818181818343e+00 8.698800145681866436e-01
-2.624319405407396499e-02 2.863636363636363313e+00 8.757561300396762283e-01
-5.248638810814758998e-02 2.909090909090909172e+00 8.794880283681253408e-01
-7.872958216222156191e-02 2.954545454545454586e+00 8.807047029439862840e-01
-1.049727762162955269e-01 2.999999999999999556e+00 8.792778046243382439e-01
-1.312159702703694919e-01 3.045454545454545414e+00 8.753413280700444998e-01
-1.574591643244432904e-01 3.090909090909090828e+00 8.692761966104712856e-01
-1.837023583785170888e-01 3.136363636363635798e+00 8.616615034685629615e-01
-2.099455524325910538e-01 3.181818181818181657e+00 8.531995125681687275e-01
-2.361887464866650188e-01 3.227272727272727071e+00 8.446257385340397716e-01
-2.624319405407388173e-01 3.272727272727272929e+00 8.366177234648676242e-01
-2.886751345948127545e-01 3.318181818181818343e+00 8.297160908265319712e-01
-3.149183286488867473e-01 3.363636363636363757e+00 8.242691290271634275e-01
-3.411615227029605180e-01 3.409090909090908728e+00 8.204080274141259954e-01
-3.674047167570343442e-01 3.454545454545454586e+00 8.180547699787442673e-01
-3.936479108111082814e-01 3.500000000000000000e+00 8.169595408793525193e-01
-4.198911048651822742e-01 3.545454545454544970e+00 8.167601983325440962e-01
-4.461342989192560449e-01 3.590909090909090828e+00 8.170535758965845607e-01
-4.723774929733300376e-01 3.636363636363636243e+00 8.174673754969244976e-01
-4.986206870274039749e-01 3.681818181818182101e+00 8.177221708109189136e-01
-5.248638810814777456e-01 3.727272727272727071e+00 8.176752009838843538e-01
-5.511070751355517938e-01 3.772727272727272485e+00 8.173406948749388778e-01
-5.773502691896255090e-01 3.818181818181818343e+00 8.168848846126673946e-01
-6.035934632436993352e-01 3.863636363636363313e+00 8.165971794195465705e-01
-6.298366572977732725e-01 3.909090909090909616e+00 8.168418444238958465e-01
-6.560798513518470987e-01 3.954545454545454586e+00 8.179967661302820492e-01
-6.823230454059212580e-01 4.000000000000000000e+00 8.203873811166280117e-01
-7.085662394599949732e-01 4.045454545454545858e+00 8.242245310642567491e-01
-7.348094335140686884e-01 4.090909090909090828e+00 8.295548198330654488e-01
-7.610526275681427366e-01 4.136363636363635798e+00 8.362309204537734519e-01
-7.872958216222165628e-01 4.181818181818181657e+00 8.439071827208550758e-01
-8.135390156762907221e-01 4.227272727272727515e+00 8.520628982529429019e-01
-8.397822097303645483e-01 4.272727272727272485e+00 8.600519250781257785e-01
-8.660254037844385966e-01 4.318181818181818343e+00 8.671734836338361729e-01
-8.922685978385120897e-01 4.363636363636363313e+00 8.727553959317830845e-01
-9.185117918925859160e-01 4.409090909090908283e+00 8.762385017657540187e-01
-9.447549859466600752e-01 4.454545454545455030e+00 8.772500300296920406e-01
-9.709981800007337904e-01 4.500000000000000000e+00 8.756546857021989538e-01
-9.972413740548079497e-01 4.545454545454545858e+00 8.715751468493951881e-01
-1.023484568108881776e+00 4.590909090909090828e+00 8.653781715549091480e-01
-1.049727762162955491e+00 4.636363636363635798e+00 8.576278629823590460e-01
-1.075970956217029650e+00 4.681818181818181657e+00 8.490128861034920149e-01
-1.102214150271103144e+00 4.727272727272726627e+00 8.402586039431501064e-01
-1.128457344325177303e+00 4.772727272727272485e+00 8.320374233992249291e-01
-1.154700538379251018e+00 4.818181818181817455e+00 8.248906883306604820e-01
-1.180943732433324955e+00 4.863636363636362425e+00 8.191732573265569917e-01
-1.207186926487398893e+00 4.909090909090909172e+00 8.150279178872401609e-01
-1.233430120541472830e+00 4.954545454545454142e+00 8.123918039103263933e-01
-1.259673314595546989e+00 5.000000000000000000e+00 8.110319289932453879e-01
-1.285916508649620704e+00 5.045454545454544970e+00 8.106026958449319419e-01
-1.312159702703694419e+00 5.090909090909090828e+00 8.107154341196486369e-01
-1.338402896757768357e+00 5.136363636363635798e+00 8.110089649829224090e-01
-1.364646090811842072e+00 5.181818181818181657e+00 8.112108525158369110e-01
-1.390889284865916231e+00 5.227272727272727515e+00 8.111810582172056527e-01
-1.417132478919989946e+00 5.272727272727272485e+00 8.109326775134587661e-01
-1.443375672974064106e+00 5.318181818181818343e+00 8.106277819254751327e-01
-1.469618867028138043e+00 5.363636363636363313e+00 8.105496617229921430e-01
-1.495862061082211758e+00 5.409090909090908283e+00 8.110556307941132470e-01
-1.522105255136285473e+00 5.454545454545454142e+00 8.125168142139482796e-01
-1.548348449190359410e+00 5.499999999999999112e+00 8.152528745943723454e-01
-1.574591643244433570e+00 5.545454545454544970e+00 8.194703684071257266e-01
-1.600834837298507285e+00 5.590909090909090828e+00 8.252132830299563349e-01
-1.627078031352581444e+00 5.636363636363636687e+00 8.323332166271423249e-01
-1.653321225406655159e+00 5.681818181818181657e+00 8.404845949953051454e-01
-1.679564419460729097e+00 5.727272727272726627e+00 8.491473458069115354e-01
-1.705807613514802812e+00 5.772727272727272485e+00 8.576758093775157521e-01
-1.732050807568876527e+00 5.818181818181817455e+00 8.653687840506842921e-01
-1.758294001622950686e+00 5.863636363636364202e+00 8.715520695755912817e-01
-1.784537195677024624e+00 5.909090909090909172e+00 8.756623342617343431e-01
8.397822097303646594e-01 1.454545454545454586e+00 8.802446836576698352e-01
8.135390156762907221e-01 1.500000000000000000e+00 8.805337771272885306e-01
7.872958216222168959e-01 1.545454545454545414e+00 8.781565893687863777e-01
7.610526275681430697e-01 1.590909090909090828e+00 8.733608425587605639e-01
7.348094335140690214e-01 1.636363636363636465e+00 8.666191947846599852e-01
7.085662394599951952e-01 1.681818181818181879e+00 8.585674663217195413e-01
6.823230454059212580e-01 1.727272727272727293e+00 8.499228318704123986e-01
6.560798513518474318e-01 1.772727272727272485e+00 8.413944311710591650e-01
6.298366572977734945e-01 1.818181818181818121e+00 8.335997071524893220e-01
6.035934632436996683e-01 1.863636363636363757e+00 8.269984002397710032e-01
5.773502691896257311e-01 1.909090909090909172e+00 8.218528543476983916e-01
5.511070751355519048e-01 1.954545454545454364e+00 8.182188057598526187e-01
5.248638810814779676e-01 2.000000000000000000e+00 8.159659839515078783e-01
4.986206870274040859e-01 2.045454545454545414e+00 8.148234899588407965e-01
4.723774929733302042e-01 2.090909090909090828e+00 8.144416876279695350e-01
4.461342989192563224e-01 2.136363636363636243e+00 8.144606153954359051e-01
4.198911048651823297e-01 2.181818181818181657e+00 8.145747620989450821e-01
3.936479108111085590e-01 2.227272727272727515e+00 8.145852525111373366e-01
3.674047167570345662e-01 2.272727272727272929e+00 8.144326995197395114e-01
3.411615227029607955e-01 2.318181818181817899e+00 8.142067920952660298e-01
3.149183286488868028e-01 2.363636363636363757e+00 8.141317291370598896e-01
2.886751345948129210e-01 2.409090909090909172e+00 8.145295848047117149e-01
2.624319405407390393e-01 2.454545454545454142e+00 8.157663804287806908e-01
2.361887464866651853e-01 2.500000000000000000e+00 8.181878586960199540e-01
2.099455524325913036e-01 2.545454545454545414e+00 8.220535219241164038e-01
1.837023583785173386e-01 2.590909090909091272e+00 8.274782015601883645e-01
1.574591643244434569e-01 2.636363636363636243e+00 8.343900649673231529e-01
1.312159702703696584e-01 2.681818181818181657e+00 8.425123938533015666e-01
1.049727762162957767e-01 2.727272727272727071e+00 8.513736848003152780e-01
7.872958216222181171e-02 2.772727272727272929e+00 8.603468387573517395e-01
5.248638810814792999e-02 2.818181818181818343e+00 8.687138780911229929e-01
2.624319405407396499e-02 2.863636363636363313e+00 8.757484173127799698e-01
0.000000000000000000e+00 2.909090909090909172e+00 8.808047763026453092e-01
-2.624319405407362499e-02 2.954545454545454586e+00 8.834008641116467553e-01
-5.248638810814758998e-02 3.000000000000000000e+00 8.832822507221217423e-01
-7.872958216222156191e-02 3.045454545454545414e+00 8.804572926226759133e-01
-1.049727762162955269e-01 3.090909090909090828e+00 8.751974685272522203e-01
-1.312159702703693254e-01 3.136363636363636687e+00 8.680025068062946492e-01
-1.574591643244431238e-01 3.181818181818181657e+00 8.595354809574186072e-01
-1.837023583785170888e-01 3.227272727272727071e+00 8.505377897940302745e-01
-2.099455524325910538e-01 3.272727272727272929e+00 8.417369610218269349e-01
-2.361887464866648245e-01 3.318181818181818343e+00 8.337610004229140115e-01
-2.624319405407388173e-01 3.363636363636363757e+00 8.270714814423921757e-01
-2.886751345948127545e-01 3.409090909090909616e+00 8.219241058922474030e-01
-3.149183286488865807e-01 3.454545454545453698e+00 8.183607853721072134e-01
-3.411615227029603514e-01 3.499999999999999556e+00 8.162322869975804362e-01
-3.674047167570343442e-01 3.545454545454544970e+00 8.152460235183855985e-01
-3.936479108111082814e-01 3.590909090909090828e+00 8.150303179775740814e-01
-4.198911048651821076e-01 3.636363636363636243e+00 8.152048051263521833e-01
-4.461342989192560449e-01 3.681818181818182101e+00 8.154465889676095758e-01
-4.723774929733300376e-01 3.727272727272727515e+00 8.155431306176108563e-01
-4.986206870274038083e-01 3.772727272727272485e+00 8.154252002986912551e-01
-5.248638810814777456e-01 3.818181818181818343e+00 8.151761509839080544e-01
-5.511070751355515718e-01 3.863636363636363313e+00 8.150168642462995994e-01
-5.773502691896253980e-01 3.909090909090908728e+00 8.152686795064417735e-01
-6.035934632436993352e-01 3.954545454545454586e+00 8.162992341579926592e-01
-6.298366572977731614e-01 4.000000000000000000e+00 8.184582533836954887e-01
-6.560798513518472097e-01 4.045454545454545858e+00 8.220117794744321582e-01
-6.823230454059210359e-01 4.090909090909090828e+00 8.270839455846806798e-01
-7.085662394599946401e-01 4.136363636363635798e+00 8.336149964597548978e-01
-7.348094335140687994e-01 4.181818181818181657e+00 8.413427059955490561e-01
-7.610526275681426256e-01 4.227272727272726627e+00 8.498116334315620746e-01
-7.872958216222167849e-01 4.272727272727272485e+00 8.584109913809561121e-01
-8.135390156762905001e-01 4.318181818181818343e+00 8.664376973741920729e-01
-8.397822097303646594e-01 4.363636363636363313e+00 8.731770758944592536e-01
-8.660254037844381525e-01 4.409090909090909172e+00 8.779904026484272039e-01
-8.922685978385119787e-01 4.454545454545454142e+00 8.803967217935950718e-01
-9.185117918925860270e-01 4.500000000000000888e+00 8.801365908487579492e-01
-9.447549859466598532e-01 4.545454545454545858e+00 8.772077379815272913e-01
-9.709981800007340125e-01 4.590909090909090828e+00 8.718667587066085689e-01
-9.972413740548078387e-01 4.636363636363635798e+00 8.645962565079917672e-01
-1.023484568108881554e+00 4.681818181818181657e+00 8.560423090801578816e-01
-1.049727762162955713e+00 4.727272727272727515e+00 8.469318180200511303e-01
-1.075970956217029206e+00 4.772727272727272485e+00 8.379823227426526078e-01
-1.102214150271103366e+00 4.818181818181818343e+00 8.298177073715031771e-01
-1.128457344325177081e+00 4.863636363636363313e+00 8.229018155712780613e-01
-1.154700538379250796e+00 4.909090909090908283e+00 8.174986637809420476e-01
-1.180943732433324955e+00 4.954545454545455030e+00 8.136634006953543663e-01
-1.207186926487398893e+00 5.000000000000000000e+00 8.112632673139877904e-01
-1.233430120541473052e+00 5.045454545454544970e+00 8.100234168141601243e-01
-1.259673314595546767e+00 5.090909090909090828e+00 8.095892199785755805e-01
-1.285916508649620482e+00 5.136363636363636687e+00 8.095949809660489827e-01
-1.312159702703694419e+00 5.181818181818181657e+00 8.097288745708005608e-01
-1.338402896757768135e+00 5.227272727272727515e+00 8.097851795043070622e-01
-1.364646090811842294e+00 5.272727272727272485e+00 8.096971483411341541e-01
-1.390889284865916009e+00 5.318181818181817455e+00 8.095466988299631073e-01
-1.417132478919990168e+00 5.363636363636364202e+00 8.095501490773101549e-01
-1.443375672974064106e+00 5.409090909090909172e+00 8.100221529239418627e-01
-1.469618867028137821e+00 5.454545454545454142e+00 8.113226075912793878e-01
-1.495862061082211536e+00 5.500000000000000000e+00 8.137934364348794469e-01
-1.522105255136285473e+00 5.545454545454544970e+00 8.176936319053540458e-01
-1.548348449190359410e+00 5.590909090909090828e+00 8.231415945062479089e-01
-1.574591643244433126e+00 5.636363636363636687e+00 8.300734357014279974e-01
-1.600834837298507729e+00 5.681818181818181657e+00 8.382243910604766368e-01
-1.627078031352581444e+00 5.727272727272726627e+00 8.471378090485599532e-01
-1.653321225406655159e+00 5.772727272727272485e+00 8.562025363645755505e-01
-1.679564419460729097e+00 5.818181818181818343e+00 8.647153405846198515e-01
-1.705807613514802812e+00 5.863636363636363313e+00 8.719609237939393021e-01
-1.732050807568876527e+00 5.909090909090909172e+00 8.772988168208005755e-01
-1.758294001622950464e+00 5.954545454545454142e+00 8.802446836576696132e-01
8.660254037844382635e-01 1.499999999999999778e+00 8.821139247004005091e-01
8.397822097303643263e-01 1.545454545454545192e+00 8.809688654598418767e-01
8.135390156762905001e-01 1.590909090909090828e+00 8.772255220480120741e-01
7.872958216222165628e-01 1.636363636363636465e+00 8.712582219707232234e-01
7.610526275681427366e-01 1.681818181818181657e+00 8.636363908996756988e-01
7.348094335140687994e-01 1.727272727272726849e+00 8.550505768736179624e-01
7.085662394599949732e-01 1.772727272727272485e+00 8.462255266774462159e-01
6.823230454059210359e-01 1.818181818181817899e+00 8.378333159837950683e-01
6.560798513518470987e-01 1.863636363636363535e+00 8.304189550242175866e-01
6.298366572977732725e-01 1.909090909090908728e+00 8.243483477002797599e-01
6.035934632436993352e-01 1.954545454545454364e+00 8.197845513980154264e-01
5.773502691896255090e-01 1.999999999999999556e+00 8.166937417378096198e-01
5.511070751355515718e-01 2.045454545454545414e+00 8.148779249541865388e-01
5.248638810814777456e-01 2.090909090909090384e+00 8.140279149446216778e-01
4.986206870274038083e-01 2.136363636363636243e+00 8.137878141104878393e-01
4.723774929733299266e-01 2.181818181818181657e+00 8.138213468854890165e-01
4.461342989192559894e-01 2.227272727272727071e+00 8.138707994264312573e-01
4.198911048651821631e-01 2.272727272727272485e+00 8.138007757171948908e-01
3.936479108111082259e-01 2.318181818181817899e+00 8.136211899354536259e-01
3.674047167570343997e-01 2.363636363636363313e+00 8.134865921441957193e-01
3.411615227029604624e-01 2.409090909090908728e+00 8.136718278963871454e-01
3.149183286488865807e-01 2.454545454545454142e+00 8.145269525771949848e-01
2.886751345948126990e-01 2.500000000000000000e+00 8.164170428102746069e-01
2.624319405407388173e-01 2.545454545454545414e+00 8.196548128080890505e-01
2.361887464866649355e-01 2.590909090909090828e+00 8.244354463613257078e-01
2.099455524325909705e-01 2.636363636363636243e+00 8.307834747009648080e-01
1.837023583785170888e-01 2.681818181818181657e+00 8.385206095624824219e-01
1.574591643244432904e-01 2.727272727272727071e+00 8.472610832993017205e-01
1.312159702703694086e-01 2.772727272727272041e+00 8.564374037550268604e-01
1.049727762162954298e-01 2.818181818181817899e+00 8.653549344536223265e-01
7.872958216222156191e-02 2.863636363636363313e+00 8.732690439614955169e-01
5.248638810814758998e-02 2.909090909090909172e+00 8.794745556299046196e-01
2.624319405407362499e-02 2.954545454545454586e+00 8.833946679948584402e-01
0.000000000000000000e+00 2.999999999999999556e+00 8.846559949380843335e-01
-2.624319405407396499e-02 3.045454545454545414e+00 8.831381187384844678e-01
-5.248638810814792999e-02 3.090909090909090384e+00 8.789898425224813572e-01
-7.872958216222189498e-02 3.136363636363635798e+00 8.726095357887279080e-01
-1.049727762162956934e-01 3.181818181818181657e+00 8.645926540605742838e-01
-1.312159702703694919e-01 3.227272727272727071e+00 8.556546444328140266e-01
-1.574591643244434569e-01 3.272727272727272929e+00 8.465411031721058466e-01
-1.837023583785174219e-01 3.318181818181818343e+00 8.379386190856438210e-01
-2.099455524325912203e-01 3.363636363636363313e+00 8.303990324287672253e-01
-2.361887464866651853e-01 3.409090909090908728e+00 8.242871203335279118e-01
-2.624319405407391503e-01 3.454545454545454586e+00 8.197575994542934952e-01
-2.886751345948129210e-01 3.499999999999999556e+00 8.167626272598985659e-01
-3.149183286488867473e-01 3.545454545454544970e+00 8.150865109510707640e-01
-3.411615227029606845e-01 3.590909090909090828e+00 8.144007707290971121e-01
-3.674047167570346772e-01 3.636363636363636243e+00 8.143304662553851880e-01
-3.936479108111084479e-01 3.681818181818182101e+00 8.145219072249687553e-01
-4.198911048651824407e-01 3.727272727272727515e+00 8.147024108983447199e-01
-4.461342989192563779e-01 3.772727272727272485e+00 8.147243649976435576e-01
-4.723774929733302042e-01 3.818181818181817455e+00 8.145881721210213033e-01
-4.986206870274041414e-01 3.863636363636363313e+00 8.144413832802726017e-01
-5.248638810814779676e-01 3.909090909090908728e+00 8.145542226425771526e-01
-5.511070751355517938e-01 3.954545454545454586e+00 8.152745597209465345e-01
-5.773502691896257311e-01 4.000000000000000000e+00 8.169680036445503557e-01
-6.035934632436994463e-01 4.045454545454544970e+00 8.199509481287933221e-01
-6.298366572977736055e-01 4.090909090909090828e+00 8.244258087573336224e-01
-6.560798513518474318e-01 4.136363636363635798e+00 8.304280701645464502e-01
-6.823230454059210359e-01 4.181818181818180769e+00 8.377938555261466025e-01
-7.085662394599951952e-01 4.227272727272726627e+00 8.461544467809192227e-01
-7.348094335140690214e-01 4.272727272727272485e+00 8.549606554953895765e-01
-7.610526275681430697e-01 4.318181818181818343e+00 8.635355788042680114e-01
-7.872958216222168959e-01 4.363636363636363313e+00 8.711497254284549241e-01
-8.135390156762910552e-01 4.409090909090909172e+00 8.771085592257104047e-01
-8.397822097303645483e-01 4.454545454545454142e+00 8.808399609409955922e-01
-8.660254037844382635e-01 4.499999999999999112e+00 8.819685352657901101e-01
-8.922685978385124228e-01 4.545454545454545858e+00 8.803653242438858051e-01
-9.185117918925862490e-01 4.590909090909090828e+00 8.761651347764201070e-01
-9.447549859466604083e-01 4.636363636363635798e+00 8.697487406654346165e-01
-9.709981800007341235e-01 4.681818181818181657e+00 8.616927747949056915e-01
-9.972413740548079497e-01 4.727272727272727515e+00 8.526951728488074700e-01
-1.023484568108881998e+00 4.772727272727272485e+00 8.434876617145616873e-01
-1.049727762162955491e+00 4.818181818181817455e+00 8.347483951084279097e-01
-1.075970956217029650e+00 4.863636363636364202e+00 8.270272309505956043e-01
-1.102214150271103588e+00 4.909090909090908283e+00 8.206935561259948164e-01
-1.128457344325177303e+00 4.954545454545454142e+00 8.159125826245958724e-01
-1.154700538379251462e+00 5.000000000000000000e+00 8.126514523010534008e-01
-1.180943732433325177e+00 5.045454545454544970e+00 8.107121017848019084e-01
-1.207186926487399337e+00 5.090909090909090828e+00 8.097843167513204543e-01
-1.233430120541473052e+00 5.136363636363636687e+00 8.095101587921970099e-01
-1.259673314595546989e+00 5.181818181818182545e+00 8.095501117542902580e-01
-1.285916508649620704e+00 5.227272727272726627e+00 8.096417613384676581e-01
-1.312159702703694419e+00 5.272727272727272485e+00 8.096433320888695162e-01
-1.338402896757768579e+00 5.318181818181817455e+00 8.095566434216562302e-01
-1.364646090811842516e+00 5.363636363636363313e+00 8.095267138494913750e-01
-1.390889284865916675e+00 5.409090909090909172e+00 8.098180953215559086e-01
-1.417132478919990390e+00 5.454545454545454142e+00 8.107708549348795479e-01
-1.443375672974064106e+00 5.499999999999999112e+00 8.127417403529575424e-01
-1.469618867028138043e+00 5.545454545454545858e+00 8.160382340341063578e-01
-1.495862061082211758e+00 5.590909090909089940e+00 8.208546376722231086e-01
-1.522105255136285917e+00 5.636363636363635798e+00 8.272197318018044143e-01
-1.548348449190359633e+00 5.681818181818181657e+00 8.349646797324276060e-01
-1.574591643244433792e+00 5.727272727272726627e+00 8.437175912342622652e-01
-1.600834837298507729e+00 5.772727272727272485e+00 8.529276635147278185e-01
-1.627078031352581444e+00 5.818181818181818343e+00 8.619174815270727041e-01
-1.653321225406655159e+00 5.863636363636364202e+00 8.699575371827811265e-01
-1.679564419460729097e+00 5.909090909090908283e+00 8.763531096868973913e-01
-1.705807613514803256e+00 5.954545454545455030e+00 8.805311114574807529e-01
-1.732050807568876971e+00 5.999999999999999112e+00 8.821139247004006201e-01
8.922685978385123118e-01 1.545454545454545414e+00 8.811490068256511154e-01
8.660254037844382635e-01 1.590909090909090828e+00 8.786424627953587363e-01
8.397822097303645483e-01 1.636363636363636465e+00 8.737386773953013108e-01
8.135390156762905001e-01 1.681818181818181879e+00 8.669185473875282710e-01
7.872958216222167849e-01 1.727272727272727293e+00 8.588186550684872023e-01
7.610526275681427366e-01 1.772727272727272485e+00 8.501498190781727748e-01
7.348094335140689104e-01 1.818181818181818121e+00 8.416101346490427737e-01
7.085662394599949732e-01 1.863636363636363535e+00 8.338050098230884721e-01
6.823230454059210359e-01 1.909090909090909172e+00 8.271849381395611767e-01
6.560798513518472097e-01 1.954545454545454364e+00 8.220084700813348189e-01
6.298366572977732725e-01 2.000000000000000000e+00 8.183337362888480904e-01
6.035934632436994463e-01 2.045454545454545414e+00 8.160376670748781258e-01
5.773502691896255090e-01 2.090909090909090828e+00 8.148583776503368625e-01
5.511070751355516828e-01 2.136363636363636243e+00 8.144534800644231964e-01
5.248638810814777456e-01 2.181818181818181657e+00 8.144655429622531528e-01
4.986206870274039193e-01 2.227272727272727515e+00 8.145855493784827095e-01
4.723774929733299266e-01 2.272727272727272929e+00 8.146058699242180179e-01
4.461342989192561559e-01 2.318181818181817899e+00 8.144557883912951768e-01
4.198911048651821631e-01 2.363636363636363757e+00 8.142148035812702966e-01
3.936479108111083924e-01 2.409090909090908728e+00 8.141016151057344219e-01
3.674047167570343997e-01 2.454545454545454586e+00 8.144397049339434647e-01
3.411615227029605180e-01 2.500000000000000000e+00 8.156035240668764175e-01
3.149183286488866362e-01 2.545454545454545414e+00 8.179521744379778525e-01
2.886751345948127545e-01 2.590909090909091272e+00 8.217597452956268977e-01
2.624319405407388728e-01 2.636363636363636243e+00 8.271526903590589175e-01
2.361887464866649355e-01 2.681818181818181657e+00 8.340644434341115687e-01
2.099455524325910538e-01 2.727272727272727071e+00 8.422156638391157246e-01
1.837023583785172554e-01 2.772727272727272485e+00 8.511251486157670465e-01
1.574591643244433736e-01 2.818181818181817899e+00 8.601519368734855675e-01
1.312159702703694086e-01 2.863636363636363313e+00 8.685641470223998128e-01
1.049727762162955269e-01 2.909090909090909172e+00 8.756254982185284197e-01
7.872958216222156191e-02 2.954545454545454586e+00 8.806871526290023233e-01
5.248638810814758998e-02 3.000000000000000000e+00 8.832711707278912971e-01
2.624319405407396499e-02 3.045454545454545414e+00 8.831328409557779313e-01
0.000000000000000000e+00 3.090909090909090828e+00 8.802923228702131953e-01
-2.624319405407396499e-02 3.136363636363635798e+00 8.750308820444504532e-01
-5.248638810814792999e-02 3.181818181818181657e+00 8.678526145932046187e-01
-7.872958216222172845e-02 3.227272727272727071e+00 8.594179320713635217e-01
-1.049727762162955269e-01 3.272727272727272929e+00 8.504592491000642074e-01
-1.312159702703694919e-01 3.318181818181818343e+00 8.416916016249312849e-01
-1.574591643244434569e-01 3.363636363636363757e+00 8.337310355592906230e-01
-1.837023583785172554e-01 3.409090909090908728e+00 8.270316835370102870e-01
-2.099455524325912203e-01 3.454545454545454586e+00 8.218489910915254271e-01
-2.361887464866651853e-01 3.500000000000000000e+00 8.182322807852696611e-01
-2.624319405407389838e-01 3.545454545454544970e+00 8.160455177684269312e-01
-2.886751345948127545e-01 3.590909090909090828e+00 8.150114162788489880e-01
-3.149183286488867473e-01 3.636363636363636243e+00 8.147713421856007665e-01
-3.411615227029606845e-01 3.681818181818182101e+00 8.149520124730993409e-01
-3.674047167570345107e-01 3.727272727272727515e+00 8.152297447438955347e-01
-3.936479108111084479e-01 3.772727272727273373e+00 8.153838058729939720e-01
-4.198911048651824407e-01 3.818181818181818343e+00 8.153320321432730999e-01
-4.461342989192562114e-01 3.863636363636363313e+00 8.151441343947688489e-01
-4.723774929733302042e-01 3.909090909090908728e+00 8.150307800776201983e-01
-4.986206870274039749e-01 3.954545454545454586e+00 8.153094867001258184e-01
-5.248638810814777456e-01 4.000000000000000000e+00 8.163513593564346582e-01
-5.511070751355517938e-01 4.045454545454545858e+00 8.185154753897662117e-01
-5.773502691896255090e-01 4.090909090909090828e+00 8.220798967277048730e-01
-6.035934632436996683e-01 4.136363636363636687e+00 8.271794695376593065e-01
-6.298366572977734945e-01 4.181818181818181657e+00 8.337603926369000495e-01
-6.560798513518470987e-01 4.227272727272726627e+00 8.415597990823007191e-01
-6.823230454059212580e-01 4.272727272727272485e+00 8.501153557521441417e-01
-7.085662394599949732e-01 4.318181818181818343e+00 8.588055097871912791e-01
-7.348094335140691324e-01 4.363636363636363313e+00 8.669161528279977214e-01
-7.610526275681429587e-01 4.409090909090909172e+00 8.737249736232166608e-01
-7.872958216222171179e-01 4.454545454545455030e+00 8.785914855216455654e-01
-8.135390156762905001e-01 4.500000000000000000e+00 8.810393347064744418e-01
-8.397822097303643263e-01 4.545454545454544970e+00 8.808183665796005535e-01
-8.660254037844384856e-01 4.590909090909090828e+00 8.779369649291298705e-01
-8.922685978385123118e-01 4.636363636363635798e+00 8.726598610289657554e-01
-9.185117918925863600e-01 4.681818181818181657e+00 8.654720865287334197e-01
-9.447549859466601863e-01 4.727272727272727515e+00 8.570150139765417840e-01
-9.709981800007340125e-01 4.772727272727272485e+00 8.480045552442293522e-01
-9.972413740548081718e-01 4.818181818181818343e+00 8.391438920570060134e-01
-1.023484568108881554e+00 4.863636363636362425e+00 8.310433001610594284e-01
-1.049727762162955713e+00 4.909090909090910060e+00 8.241578225163876947e-01
-1.075970956217029428e+00 4.954545454545454142e+00 8.187502238752314421e-01
-1.102214150271103366e+00 5.000000000000000000e+00 8.148825130950041462e-01
-1.128457344325177525e+00 5.045454545454544970e+00 8.124350941558378114e-01
-1.154700538379251240e+00 5.090909090909090828e+00 8.111489420768241976e-01
-1.180943732433325399e+00 5.136363636363636687e+00 8.106835297227417136e-01
-1.207186926487399115e+00 5.181818181818182545e+00 8.106817505231311838e-01
-1.233430120541473052e+00 5.227272727272727515e+00 8.108327770599221829e-01
-1.259673314595546767e+00 5.272727272727272485e+00 8.109245176898669527e-01
-1.285916508649620482e+00 5.318181818181817455e+00 8.108788801216101350e-01
-1.312159702703694641e+00 5.363636363636363313e+00 8.107652244446248435e-01
-1.338402896757768579e+00 5.409090909090909172e+00 8.107900148983925304e-01
-1.364646090811842516e+00 5.454545454545454142e+00 8.112635895376192341e-01
-1.390889284865916453e+00 5.500000000000000000e+00 8.125479503519791313e-01
-1.417132478919990168e+00 5.545454545454544082e+00 8.149922468508961071e-01
-1.443375672974064106e+00 5.590909090909091717e+00 8.188648148743467026e-01
-1.469618867028137821e+00 5.636363636363635798e+00 8.242918308476221423e-01
-1.495862061082211980e+00 5.681818181818181657e+00 8.312124888375507226e-01
-1.522105255136285695e+00 5.727272727272726627e+00 8.393589008484116931e-01
-1.548348449190360077e+00 5.772727272727272485e+00 8.482657147910641626e-01
-1.574591643244433792e+00 5.818181818181818343e+00 8.573101037286765536e-01
-1.600834837298507729e+00 5.863636363636364202e+00 8.657779553713242926e-01
-1.627078031352581444e+00 5.909090909090909172e+00 8.729476173819397111e-01
-1.653321225406655159e+00 5.954545454545453254e+00 8.781792856683851012e-01
-1.679564419460729097e+00 6.000000000000000888e+00 8.809967425675958586e-01
-1.705807613514802812e+00 6.045454545454544970e+00 8.811490068256507824e-01
9.185117918925862490e-01 1.590909090909090828e+00 8.774917435401253796e-01
8.922685978385123118e-01 1.636363636363636465e+00 8.738272577054405632e-01
8.660254037844384856e-01 1.681818181818181657e+00 8.680820942312896804e-01
8.397822097303645483e-01 1.727272727272726849e+00 8.608159109626867256e-01
8.135390156762907221e-01 1.772727272727272485e+00 8.526987290394587582e-01
7.872958216222167849e-01 1.818181818181818121e+00 8.444269311031520342e-01
7.610526275681428476e-01 1.863636363636363535e+00 8.366406860551688363e-01
7.348094335140690214e-01 1.909090909090908728e+00 8.298540142803415565e-01
7.085662394599949732e-01 1.954545454545454364e+00 8.244061563109003066e-01
6.823230454059212580e-01 2.000000000000000000e+00 8.204393510234329057e-01
6.560798513518472097e-01 2.045454545454545414e+00 8.179042193421888207e-01
6.298366572977734945e-01 2.090909090909090384e+00 8.165902758227068237e-01
6.035934632436994463e-01 2.136363636363636243e+00 8.161760865310292434e-01
5.773502691896256200e-01 2.181818181818181657e+00 8.162915015230687299e-01
5.511070751355517938e-01 2.227272727272727071e+00 8.165832935617708399e-01
5.248638810814778566e-01 2.272727272727272485e+00 8.167754049935836980e-01
4.986206870274039193e-01 2.318181818181817899e+00 8.167157714250379286e-01
4.723774929733300931e-01 2.363636363636363757e+00 8.164032775585671198e-01
4.461342989192561559e-01 2.409090909090908728e+00 8.159907245907130902e-01
4.198911048651823297e-01 2.454545454545454142e+00 8.157626258503120065e-01
3.936479108111083924e-01 2.500000000000000000e+00 8.160899822508306256e-01
3.674047167570345107e-01 2.545454545454545414e+00 8.173675783126460592e-01
3.411615227029606290e-01 2.590909090909090384e+00 8.199423161920628145e-01
3.149183286488867473e-01 2.636363636363636243e+00 8.240431377004866498e-01
2.886751345948128655e-01 2.681818181818181657e+00 8.297236835807637600e-01
2.624319405407388728e-01 2.727272727272727071e+00 8.368276897228374978e-01
2.361887464866650188e-01 2.772727272727272485e+00 8.449841961819617442e-01
2.099455524325912203e-01 2.818181818181817899e+00 8.536352747673296992e-01
1.837023583785173386e-01 2.863636363636363313e+00 8.620938274313266758e-01
1.574591643244433736e-01 2.909090909090909172e+00 8.696239619765014917e-01
1.312159702703694919e-01 2.954545454545454586e+00 8.755324577575982481e-01
1.049727762162955269e-01 2.999999999999999556e+00 8.792576843308455015e-01
7.872958216222156191e-02 3.045454545454545414e+00 8.804424884997146261e-01
5.248638810814792999e-02 3.090909090909090384e+00 8.789800317163007914e-01
2.624319405407396499e-02 3.136363636363635798e+00 8.750258945584441506e-01
0.000000000000000000e+00 3.181818181818181657e+00 8.689751590482633903e-01
-2.624319405407396499e-02 3.227272727272727071e+00 8.614086375081041469e-01
-5.248638810814776345e-02 3.272727272727272929e+00 8.530169712211737032e-01
-7.872958216222156191e-02 3.318181818181817455e+00 8.445142331388743040e-01
-1.049727762162955269e-01 3.363636363636363313e+00 8.365535585170947863e-01
-1.312159702703694919e-01 3.409090909090908728e+00 8.296562237680022989e-01
-1.574591643244432904e-01 3.454545454545453698e+00 8.241628792243164137e-01
-1.837023583785172554e-01 3.499999999999999556e+00 8.202119280029486204e-01
-2.099455524325912203e-01 3.545454545454544970e+00 8.177460154398227266e-01
-2.361887464866650188e-01 3.590909090909090828e+00 8.165438633845963912e-01
-2.624319405407388173e-01 3.636363636363636243e+00 8.162716915400296536e-01
-2.886751345948127545e-01 3.681818181818182101e+00 8.165464499361742012e-01
-3.149183286488867473e-01 3.727272727272727071e+00 8.170021005891270338e-01
-3.411615227029605180e-01 3.772727272727272485e+00 8.173501764845620965e-01
-3.674047167570345107e-01 3.818181818181818343e+00 8.174267114942527224e-01
-3.936479108111084479e-01 3.863636363636363313e+00 8.172192752937029736e-01
-4.198911048651822742e-01 3.909090909090908728e+00 8.168701679498483470e-01
-4.461342989192562114e-01 3.954545454545454586e+00 8.166547077220833728e-01
-4.723774929733300376e-01 4.000000000000000000e+00 8.169367830117788554e-01
-4.986206870274038083e-01 4.045454545454544970e+00 8.181071174882196262e-01
-5.248638810814777456e-01 4.090909090909090828e+00 8.205125784473699113e-01
-5.511070751355515718e-01 4.136363636363635798e+00 8.243868363941422306e-01
-5.773502691896257311e-01 4.181818181818181657e+00 8.297932856825593895e-01
-6.035934632436994463e-01 4.227272727272726627e+00 8.365900490481089635e-01
-6.298366572977731614e-01 4.272727272727272485e+00 8.444240765095792911e-01
-6.560798513518472097e-01 4.318181818181818343e+00 8.527571167019284415e-01
-6.823230454059210359e-01 4.363636363636363313e+00 8.609213199678174000e-01
-7.085662394599951952e-01 4.409090909090909172e+00 8.681972896932393935e-01
-7.348094335140690214e-01 4.454545454545454142e+00 8.739034528324886031e-01
-7.610526275681430697e-01 4.500000000000000000e+00 8.774834532170224799e-01
-7.872958216222165628e-01 4.545454545454544970e+00 8.785783424286394139e-01
-8.135390156762903890e-01 4.590909090909090828e+00 8.770726796785294210e-01
-8.397822097303645483e-01 4.636363636363635798e+00 8.731078331351143085e-01
-8.660254037844382635e-01 4.681818181818181657e+00 8.670610203030169050e-01
-8.922685978385124228e-01 4.727272727272727515e+00 8.594939659346276795e-01
-9.185117918925862490e-01 4.772727272727272485e+00 8.510795451339658868e-01
-9.447549859466600752e-01 4.818181818181817455e+00 8.425176856909880607e-01
-9.709981800007341235e-01 4.863636363636363313e+00 8.344527468538891490e-01
-9.972413740548076166e-01 4.909090909090908283e+00 8.274035866944957629e-01
-1.023484568108881776e+00 4.954545454545455030e+00 8.217149390265083841e-01
-1.049727762162955491e+00 5.000000000000000000e+00 8.175351328709818954e-01
-1.075970956217029428e+00 5.045454545454544970e+00 8.148212667867452685e-01
-1.102214150271103588e+00 5.090909090909090828e+00 8.133692937801126899e-01
-1.128457344325177303e+00 5.136363636363635798e+00 8.128635133407828839e-01
-1.154700538379251462e+00 5.181818181818181657e+00 8.129379421451325971e-01
-1.180943732433325177e+00 5.227272727272727515e+00 8.132410095073057121e-01
-1.207186926487398893e+00 5.272727272727272485e+00 8.134949531643259624e-01
-1.233430120541472830e+00 5.318181818181817455e+00 8.135420871554455147e-01
-1.259673314595546545e+00 5.363636363636363313e+00 8.133716870363719709e-01
-1.285916508649620704e+00 5.409090909090909172e+00 8.131235015377098474e-01
-1.312159702703694419e+00 5.454545454545454142e+00 8.130667364453556534e-01
-1.338402896757768579e+00 5.500000000000000000e+00 8.135565672515110425e-01
-1.364646090811842516e+00 5.545454545454544970e+00 8.149735030896961829e-01
-1.390889284865916231e+00 5.590909090909089940e+00 8.176538058523933339e-01
-1.417132478919989946e+00 5.636363636363636687e+00 8.218211571961617778e-01
-1.443375672974063884e+00 5.681818181818181657e+00 8.275303878420506853e-01
-1.469618867028138043e+00 5.727272727272726627e+00 8.346330241497594837e-01
-1.495862061082211758e+00 5.772727272727272485e+00 8.427716282557162764e-01
-1.522105255136285917e+00 5.818181818181818343e+00 8.514057128153106335e-01
-1.548348449190359633e+00 5.863636363636363313e+00 8.598670293876915505e-01
-1.574591643244433570e+00 5.909090909090909172e+00 8.674371179233458795e-01
-1.600834837298507285e+00 5.954545454545454142e+00 8.734360797850569957e-01
-1.627078031352581000e+00 5.999999999999999112e+00 8.773093749028291199e-01
-1.653321225406655159e+00 6.045454545454545858e+00 8.786995035669469267e-01
-1.679564419460729097e+00 6.090909090909090828e+00 8.774917435401256016e-01
9.447549859466601863e-01 1.636363636363636465e+00 8.715287961680376894e-01
9.185117918925862490e-01 1.681818181818181879e+00 8.670154699419292399e-01
8.922685978385124228e-01 1.727272727272727293e+00 8.608257711563229719e-01
8.660254037844384856e-01 1.772727272727272485e+00 8.535661497408839615e-01
8.397822097303646594e-01 1.818181818181818121e+00 8.459060523406379817e-01
8.135390156762907221e-01 1.863636363636363757e+00 8.384957043906687835e-01
7.872958216222168959e-01 1.909090909090909172e+00 8.318911496181319309e-01
7.610526275681429587e-01 1.954545454545454364e+00 8.264960551432894986e-01
7.348094335140690214e-01 2.000000000000000000e+00 8.225268843506171601e-01
7.085662394599951952e-01 2.045454545454545414e+00 8.200045622449169125e-01
6.823230454059212580e-01 2.090909090909090828e+00 8.187722366372691685e-01
6.560798513518474318e-01 2.136363636363636243e+00 8.185355843313800728e-01
6.298366572977734945e-01 2.181818181818181657e+00 8.189195901407494427e-01
6.035934632436995573e-01 2.227272727272727515e+00 8.195339795561515928e-01
5.773502691896257311e-01 2.272727272727272929e+00 8.200385802996862372e-01
5.511070751355517938e-01 2.318181818181817899e+00 8.201998652625852593e-01
5.248638810814778566e-01 2.363636363636363757e+00 8.199308272356030658e-01
4.986206870274040859e-01 2.409090909090909172e+00 8.193081718587500450e-01
4.723774929733300931e-01 2.454545454545454586e+00 8.185635367998779222e-01
4.461342989192563224e-01 2.500000000000000000e+00 8.180488692776688442e-01
4.198911048651823297e-01 2.545454545454545414e+00 8.181798660730947859e-01
3.936479108111084479e-01 2.590909090909091272e+00 8.193649796941108177e-01
3.674047167570345662e-01 2.636363636363636243e+00 8.219303012764651584e-01
3.411615227029606845e-01 2.681818181818181657e+00 8.260520453293114240e-01
3.149183286488868028e-01 2.727272727272727071e+00 8.317079509706435392e-01
2.886751345948128655e-01 2.772727272727272929e+00 8.386565469980638010e-01
2.624319405407389838e-01 2.818181818181818343e+00 8.464491513736864814e-01
2.361887464866651853e-01 2.863636363636363313e+00 8.544743092949581564e-01
2.099455524325913036e-01 2.909090909090909172e+00 8.620290101070716693e-01
1.837023583785173386e-01 2.954545454545454586e+00 8.684064506406035111e-01
1.574591643244434569e-01 3.000000000000000000e+00 8.729872055470266901e-01
1.312159702703694919e-01 3.045454545454545414e+00 8.753199898198503748e-01
1.049727762162955269e-01 3.090909090909090828e+00 8.751798847487352040e-01
7.872958216222189498e-02 3.136363636363635798e+00 8.725956115077621034e-01
5.248638810814792999e-02 3.181818181818181657e+00 8.678424558552169099e-01
2.624319405407396499e-02 3.227272727272727071e+00 8.614028305014377329e-01
0.000000000000000000e+00 3.272727272727272929e+00 8.539012511455335019e-01
-2.624319405407379499e-02 3.318181818181818343e+00 8.460239231499939727e-01
-5.248638810814758998e-02 3.363636363636363313e+00 8.384347366301351245e-01
-7.872958216222156191e-02 3.409090909090908728e+00 8.316991739163686059e-01
-1.049727762162955269e-01 3.454545454545454586e+00 8.262257107713905091e-01
-1.312159702703693254e-01 3.499999999999999556e+00 8.222312400580594760e-01
-1.574591643244432904e-01 3.545454545454544970e+00 8.197334542622601861e-01
-1.837023583785172554e-01 3.590909090909090828e+00 8.185695415719620449e-01
-2.099455524325910538e-01 3.636363636363636243e+00 8.184373994810812958e-01
-2.361887464866648245e-01 3.681818181818182101e+00 8.189531100108855544e-01
-2.624319405407388173e-01 3.727272727272727515e+00 8.197167741555856368e-01
-2.886751345948127545e-01 3.772727272727272485e+00 8.203780097851448572e-01
-3.149183286488865807e-01 3.818181818181818343e+00 8.206924892356596279e-01
-3.411615227029605180e-01 3.863636363636363757e+00 8.205618439614126292e-01
-3.674047167570345107e-01 3.909090909090908728e+00 8.200510980542136119e-01
-3.936479108111082814e-01 3.954545454545454586e+00 8.193804580174333108e-01
-4.198911048651822742e-01 4.000000000000000000e+00 8.188916137507711301e-01
-4.461342989192560449e-01 4.045454545454545858e+00 8.189923646240000465e-01
-4.723774929733298711e-01 4.090909090909090828e+00 8.200868827201814870e-01
-4.986206870274038083e-01 4.136363636363636687e+00 8.225016687901178791e-01
-5.248638810814776345e-01 4.181818181818180769e+00 8.264186630873180395e-01
-5.511070751355517938e-01 4.227272727272727515e+00 8.318266156379358067e-01
-5.773502691896255090e-01 4.272727272727272485e+00 8.384995582258680802e-01
-6.035934632436991132e-01 4.318181818181818343e+00 8.460072803443298151e-01
-6.298366572977732725e-01 4.363636363636363313e+00 8.537576855641759721e-01
-6.560798513518470987e-01 4.409090909090909172e+00 8.610656561987305446e-01
-6.823230454059212580e-01 4.454545454545455030e+00 8.672385474336843370e-01
-7.085662394599949732e-01 4.500000000000000000e+00 8.716655276216579429e-01
-7.348094335140691324e-01 4.545454545454545858e+00 8.738972440326097102e-01
-7.610526275681426256e-01 4.590909090909090828e+00 8.737038645362361633e-01
-7.872958216222164518e-01 4.636363636363635798e+00 8.711031127528932050e-01
-8.135390156762905001e-01 4.681818181818181657e+00 8.663547837709564270e-01
-8.397822097303643263e-01 4.727272727272727515e+00 8.599234839839448030e-01
-8.660254037844384856e-01 4.772727272727272485e+00 8.524160458469337565e-01
-8.922685978385123118e-01 4.818181818181817455e+00 8.445034634718630029e-01
-9.185117918925860270e-01 4.863636363636363313e+00 8.368388271465755368e-01
-9.447549859466601863e-01 4.909090909090909172e+00 8.299825200992388963e-01
-9.709981800007336794e-01 4.954545454545454142e+00 8.243441278661703953e-01
-9.972413740548078387e-01 5.000000000000000000e+00 8.201475773213544596e-01
-1.023484568108881554e+00 5.045454545454544970e+00 8.174225391649293515e-01
-1.049727762162955491e+00 5.090909090909089940e+00 8.160216288158133047e-01
-1.075970956217029428e+00 5.136363636363636687e+00 8.156598373934144108e-01
-1.102214150271103366e+00 5.181818181818181657e+00 8.159701747794235738e-01
-1.128457344325177525e+00 5.227272727272727515e+00 8.165678376338005862e-01
-1.154700538379251240e+00 5.272727272727272485e+00 8.171143752683933670e-01
-1.180943732433324955e+00 5.318181818181818343e+00 8.173733384262475976e-01
-1.207186926487398893e+00 5.363636363636363313e+00 8.172497842878067020e-01
-1.233430120541472608e+00 5.409090909090909172e+00 8.168077876711368202e-01
-1.259673314595546767e+00 5.454545454545454142e+00 8.162627264991884068e-01
-1.285916508649620482e+00 5.499999999999999112e+00 8.159484024909384736e-01
-1.312159702703694641e+00 5.545454545454545858e+00 8.162626955346973245e-01
-1.338402896757768579e+00 5.590909090909090828e+00 8.175989396466061265e-01
-1.364646090811842294e+00 5.636363636363635798e+00 8.202729548624818623e-01
-1.390889284865916009e+00 5.681818181818181657e+00 8.244570898385314983e-01
-1.417132478919989946e+00 5.727272727272726627e+00 8.301322958505087390e-01
-1.443375672974064106e+00 5.772727272727272485e+00 8.370670221358211815e-01
-1.469618867028137821e+00 5.818181818181818343e+00 8.448278191493175937e-01
-1.495862061082211980e+00 5.863636363636364202e+00 8.528215480522971514e-01
-1.522105255136285695e+00 5.909090909090909172e+00 8.603638793525590911e-01
-1.548348449190359410e+00 5.954545454545454142e+00 8.667642802449833095e-01
-1.574591643244433126e+00 6.000000000000000000e+00 8.714147949060866427e-01
-1.600834837298506841e+00 6.045454545454544970e+00 8.738691776602622863e-01
-1.627078031352581444e+00 6.090909090909090828e+00 8.739004885052865657e-01
-1.653321225406655159e+00 6.136363636363635798e+00 8.715287961680378004e-01
9.709981800007340125e-01 1.681818181818181879e+00 8.638418797333977661e-01
9.447549859466600752e-01 1.727272727272727515e+00 8.588552091913266295e-01
9.185117918925862490e-01 1.772727272727272929e+00 8.526505728357641756e-01
8.922685978385123118e-01 1.818181818181818121e+00 8.458489476238097993e-01
8.660254037844384856e-01 1.863636363636363757e+00 8.390881900173101648e-01
8.397822097303645483e-01 1.909090909090909394e+00 8.329458226337357329e-01
8.135390156762907221e-01 1.954545454545454808e+00 8.278735743476159925e-01
7.872958216222167849e-01 2.000000000000000000e+00 8.241514636287354811e-01
7.610526275681427366e-01 2.045454545454545414e+00 8.218662887447513166e-01
7.348094335140690214e-01 2.090909090909091272e+00 8.209161644517560807e-01
7.085662394599949732e-01 2.136363636363636687e+00 8.210395910434077349e-01
6.823230454059212580e-01 2.181818181818181657e+00 8.218647233977979250e-01
6.560798513518472097e-01 2.227272727272727515e+00 8.229722088878326236e-01
6.298366572977733835e-01 2.272727272727272929e+00 8.239633300806065153e-01
6.035934632436994463e-01 2.318181818181818343e+00 8.245243672950708369e-01
5.773502691896256200e-01 2.363636363636363757e+00 8.244782405215069776e-01
5.511070751355516828e-01 2.409090909090909172e+00 8.238157267812398210e-01
5.248638810814778566e-01 2.454545454545455030e+00 8.227009127924902465e-01
4.986206870274039193e-01 2.500000000000000000e+00 8.214489038901527929e-01
4.723774929733300931e-01 2.545454545454545414e+00 8.204778247611774766e-01
4.461342989192561559e-01 2.590909090909091272e+00 8.202412620934781406e-01
4.198911048651822742e-01 2.636363636363636687e+00 8.211508210099675020e-01
3.936479108111083924e-01 2.681818181818181657e+00 8.235006946934807504e-01
3.674047167570345107e-01 2.727272727272727071e+00 8.274065310736332668e-01
3.411615227029606290e-01 2.772727272727272929e+00 8.327691759238774472e-01
3.149183286488866362e-01 2.818181818181818343e+00 8.392702301078072136e-01
2.886751345948127545e-01 2.863636363636363757e+00 8.464013367888503225e-01
2.624319405407389838e-01 2.909090909090909172e+00 8.535235828197352825e-01
2.361887464866651021e-01 2.954545454545454586e+00 8.599483692591924910e-01
2.099455524325911371e-01 3.000000000000000444e+00 8.650275181377700129e-01
1.837023583785172554e-01 3.045454545454545414e+00 8.682388990447593713e-01
1.574591643244432904e-01 3.090909090909090828e+00 8.692547247615359796e-01
1.312159702703693254e-01 3.136363636363636687e+00 8.679826622609366771e-01
1.049727762162956934e-01 3.181818181818181657e+00 8.645744150282749230e-01
7.872958216222172845e-02 3.227272727272727071e+00 8.594015842767771529e-01
5.248638810814776345e-02 3.272727272727272929e+00 8.530034847464474934e-01
2.624319405407379499e-02 3.318181818181818343e+00 8.460153879964318335e-01
0.000000000000000000e+00 3.363636363636363757e+00 8.390878855989075680e-01
-2.624319405407379499e-02 3.409090909090908728e+00 8.328085422574926788e-01
-5.248638810814776345e-02 3.454545454545454586e+00 8.276358992197689890e-01
-7.872958216222172845e-02 3.500000000000000000e+00 8.238535733009793027e-01
-1.049727762162955269e-01 3.545454545454544970e+00 8.215491613647757374e-01
-1.312159702703694919e-01 3.590909090909090828e+00 8.206193752310539935e-01
-1.574591643244434569e-01 3.636363636363636243e+00 8.207996765023998220e-01
-1.837023583785172554e-01 3.681818181818182101e+00 8.217139164440694366e-01
-2.099455524325910538e-01 3.727272727272727515e+00 8.229372801880844301e-01
-2.361887464866650188e-01 3.772727272727273373e+00 8.240643081489821276e-01
-2.624319405407389838e-01 3.818181818181818343e+00 8.247730388439572513e-01
-2.886751345948127545e-01 3.863636363636363757e+00 8.248765154823926027e-01
-3.149183286488867473e-01 3.909090909090909616e+00 8.243541362116668658e-01
-3.411615227029606845e-01 3.954545454545454586e+00 8.233576384660594716e-01
-3.674047167570345107e-01 4.000000000000000000e+00 8.221897734152880943e-01
-3.936479108111084479e-01 4.045454545454545858e+00 8.212576256016987930e-01
-4.198911048651822742e-01 4.090909090909090828e+00 8.210065394382773940e-01
-4.461342989192560449e-01 4.136363636363635798e+00 8.218440620525445661e-01
-4.723774929733300376e-01 4.181818181818182545e+00 8.240655187391525693e-01
-4.986206870274038083e-01 4.227272727272726627e+00 8.277932617927231673e-01
-5.248638810814779676e-01 4.272727272727273373e+00 8.329400240337233585e-01
-5.511070751355517938e-01 4.318181818181818343e+00 8.392032989014949207e-01
-5.773502691896253980e-01 4.363636363636363313e+00 8.460927901992058020e-01
-6.035934632436994463e-01 4.409090909090909172e+00 8.529875683633046934e-01
-6.298366572977732725e-01 4.454545454545455030e+00 8.592146233190601778e-01
-6.560798513518474318e-01 4.500000000000000888e+00 8.641369392683637685e-01
-6.823230454059212580e-01 4.545454545454545858e+00 8.672376925248310719e-01
-7.085662394599954172e-01 4.590909090909090828e+00 8.681879428206205063e-01
-7.348094335140687994e-01 4.636363636363635798e+00 8.668880522466108074e-01
-7.610526275681426256e-01 4.681818181818181657e+00 8.634774302871497387e-01
-7.872958216222167849e-01 4.727272727272727515e+00 8.583122238918219349e-01
-8.135390156762905001e-01 4.772727272727272485e+00 8.519153448674451345e-01
-8.397822097303646594e-01 4.818181818181818343e+00 8.449069798078070459e-01
-8.660254037844384856e-01 4.863636363636363313e+00 8.379259574752910833e-01
-8.922685978385123118e-01 4.909090909090909172e+00 8.315528848154094543e-01
-9.185117918925863600e-01 4.954545454545455030e+00 8.262449462625882646e-01
-9.447549859466598532e-01 5.000000000000000000e+00 8.222900550831359068e-01
-9.709981800007340125e-01 5.045454545454545858e+00 8.197851161568787681e-01
-9.972413740548078387e-01 5.090909090909090828e+00 8.186399618153272773e-01
-1.023484568108881554e+00 5.136363636363635798e+00 8.186054243848731593e-01
-1.049727762162955713e+00 5.181818181818182545e+00 8.193212685933489725e-01
-1.075970956217029428e+00 5.227272727272727515e+00 8.203774933535149527e-01
-1.102214150271103588e+00 5.272727272727272485e+00 8.213809531309645973e-01
-1.128457344325177525e+00 5.318181818181818343e+00 8.220184712363584056e-01
-1.154700538379251240e+00 5.363636363636364202e+00 8.221077593091989932e-01
-1.180943732433324955e+00 5.409090909090909172e+00 8.216286393197532734e-01
-1.207186926487398893e+00 5.454545454545454142e+00 8.207293259737936664e-01
-1.233430120541473052e+00 5.500000000000000000e+00 8.197057538286421918e-01
-1.259673314595546767e+00 5.545454545454544970e+00 8.189558048874195917e-01
-1.285916508649620926e+00 5.590909090909091717e+00 8.189142833819105238e-01
-1.312159702703694641e+00 5.636363636363636687e+00 8.199779285846643395e-01
-1.338402896757768579e+00 5.681818181818181657e+00 8.224319712010265127e-01
-1.364646090811842294e+00 5.727272727272727515e+00 8.263901821539945125e-01
-1.390889284865916009e+00 5.772727272727272485e+00 8.317587810418963779e-01
-1.417132478919990168e+00 5.818181818181818343e+00 8.382310963049615093e-01
-1.443375672974064106e+00 5.863636363636364202e+00 8.453150265343475356e-01
-1.469618867028138043e+00 5.909090909090909172e+00 8.523899790372411189e-01
-1.495862061082211980e+00 5.954545454545454142e+00 8.587850391394298288e-01
-1.522105255136285695e+00 6.000000000000000000e+00 8.638665701344920844e-01
-1.548348449190359410e+00 6.045454545454545858e+00 8.671219156937086670e-01
-1.574591643244433126e+00 6.090909090909090828e+00 8.682266282456164719e-01
-1.600834837298507729e+00 6.136363636363637575e+00 8.670854838416056642e-01
-1.627078031352581444e+00 6.181818181818181657e+00 8.638418797333977661e-01
9.972413740548078387e-01 1.727272727272726849e+00 8.551338456500486851e-01
9.709981800007337904e-01 1.772727272727272485e+00 8.500691860652768161e-01
9.447549859466600752e-01 1.818181818181817899e+00 8.442644811635122704e-01
9.185117918925860270e-01 1.863636363636363091e+00 8.383259512728232776e-01
8.922685978385123118e-01 1.909090909090908728e+00 8.328340185689486752e-01
8.660254037844382635e-01 1.954545454545454364e+00 8.282730493000822758e-01
8.397822097303645483e-01 1.999999999999999556e+00 8.249761704917277783e-01
8.135390156762905001e-01 2.045454545454544970e+00 8.230915138903760475e-01
7.872958216222165628e-01 2.090909090909090384e+00 8.225734477962798330e-01
7.610526275681427366e-01 2.136363636363636243e+00 8.231993548076420586e-01
7.348094335140687994e-01 2.181818181818181657e+00 8.246095434248910117e-01
7.085662394599949732e-01 2.227272727272726627e+00 8.263651492841791457e-01
6.823230454059210359e-01 2.272727272727272485e+00 8.280165959406957654e-01
6.560798513518472097e-01 2.318181818181817899e+00 8.291735857845080604e-01
6.298366572977732725e-01 2.363636363636363313e+00 8.295669444429071282e-01
6.035934632436994463e-01 2.409090909090908728e+00 8.290931884917885908e-01
5.773502691896253980e-01 2.454545454545454142e+00 8.278345620980952502e-01
5.511070751355516828e-01 2.500000000000000000e+00 8.260504352596449440e-01
5.248638810814777456e-01 2.545454545454544970e+00 8.241400634649271861e-01
4.986206870274039193e-01 2.590909090909090384e+00 8.225812108157132263e-01
4.723774929733299266e-01 2.636363636363636243e+00 8.218532892249802435e-01
4.461342989192560449e-01 2.681818181818181657e+00 8.223566747526556142e-01
4.198911048651821631e-01 2.727272727272726627e+00 8.243410683951739593e-01
3.936479108111082814e-01 2.772727272727272041e+00 8.278548092437298944e-01
3.674047167570343997e-01 2.818181818181817899e+00 8.327239678619811070e-01
3.411615227029604624e-01 2.863636363636363313e+00 8.385653229246908813e-01
3.149183286488865807e-01 2.909090909090908728e+00 8.448317821481630130e-01
2.886751345948127545e-01 2.954545454545454142e+00 8.508834622496070921e-01
2.624319405407388728e-01 2.999999999999999556e+00 8.560734760539834287e-01
2.361887464866649355e-01 3.045454545454545414e+00 8.598352330955741918e-01
2.099455524325910538e-01 3.090909090909090384e+00 8.617580960554186431e-01
1.837023583785170888e-01 3.136363636363635798e+00 8.616404494731433328e-01
1.574591643244431238e-01 3.181818181818181657e+00 8.595131216990501422e-01
1.312159702703694919e-01 3.227272727272727071e+00 8.556308738317298657e-01
1.049727762162955269e-01 3.272727272727272929e+00 8.504344578297515778e-01
7.872958216222156191e-02 3.318181818181817455e+00 8.444897725996989291e-01
5.248638810814758998e-02 3.363636363636363313e+00 8.384133704310414714e-01
2.624319405407379499e-02 3.409090909090908728e+00 8.327947489137312864e-01
0.000000000000000000e+00 3.454545454545453698e+00 8.281255579408601797e-01
-2.624319405407396499e-02 3.499999999999999556e+00 8.247443235643140413e-01
-5.248638810814792999e-02 3.545454545454544970e+00 8.228029123520266275e-01
-7.872958216222172845e-02 3.590909090909090828e+00 8.222581086310588594e-01
-1.049727762162956934e-01 3.636363636363636243e+00 8.228886699871439392e-01
-1.312159702703696584e-01 3.681818181818182101e+00 8.243353050892798795e-01
-1.574591643244434569e-01 3.727272727272726183e+00 8.261583733154796994e-01
-1.837023583785172554e-01 3.772727272727272041e+00 8.279059227483193117e-01
-2.099455524325912203e-01 3.818181818181817455e+00 8.291831751515911231e-01
-2.361887464866651853e-01 3.863636363636363313e+00 8.297139751594028168e-01
-2.624319405407389838e-01 3.909090909090908728e+00 8.293852723122566717e-01
-2.886751345948129210e-01 3.954545454545454586e+00 8.282675312059170070e-01
-3.149183286488869138e-01 4.000000000000000000e+00 8.266070185585012720e-01
-3.411615227029606845e-01 4.045454545454544970e+00 8.247899058099572578e-01
-3.674047167570346772e-01 4.090909090909090828e+00 8.232825134477803619e-01
-3.936479108111084479e-01 4.136363636363635798e+00 8.225560884670577444e-01
-4.198911048651822742e-01 4.181818181818180769e+00 8.230074793594019944e-01
-4.461342989192562114e-01 4.227272727272726627e+00 8.248883037195606782e-01
-4.723774929733300376e-01 4.272727272727272485e+00 8.282543256885104288e-01
-4.986206870274041414e-01 4.318181818181818343e+00 8.329438039846869257e-01
-5.248638810814779676e-01 4.363636363636363313e+00 8.385889881622057285e-01
-5.511070751355515718e-01 4.409090909090908283e+00 8.446595307570090583e-01
-5.773502691896257311e-01 4.454545454545454142e+00 8.505313333441477663e-01
-6.035934632436994463e-01 4.499999999999999112e+00 8.555702207895853340e-01
-6.298366572977736055e-01 4.545454545454544970e+00 8.592175777838118034e-01
-6.560798513518474318e-01 4.590909090909090828e+00 8.610650425258613572e-01
-6.823230454059215910e-01 4.636363636363635798e+00 8.609074497109341362e-01
-7.085662394599949732e-01 4.681818181818181657e+00 8.587669634600546553e-01
-7.348094335140687994e-01 4.727272727272726627e+00 8.548859831386046437e-01
-7.610526275681429587e-01 4.772727272727272485e+00 8.496910908414266883e-01
-7.872958216222167849e-01 4.818181818181817455e+00 8.437342768734388265e-01
-8.135390156762908331e-01 4.863636363636363313e+00 8.376203942635473965e-01
-8.397822097303646594e-01 4.909090909090908283e+00 8.319310146441440956e-01
-8.660254037844384856e-01 4.954545454545454142e+00 8.271546274121197584e-01
-8.922685978385126448e-01 5.000000000000000000e+00 8.236316920636620464e-01
-9.185117918925860270e-01 5.045454545454544970e+00 8.215207745345389778e-01
-9.447549859466601863e-01 5.090909090909090828e+00 8.207892338008183630e-01
-9.709981800007340125e-01 5.136363636363635798e+00 8.212289810348716301e-01
-9.972413740548078387e-01 5.181818181818180769e+00 8.224949460969392945e-01
-1.023484568108881998e+00 5.227272727272727515e+00 8.241612460238503246e-01
-1.049727762162955713e+00 5.272727272727272485e+00 8.257878468384226567e-01
-1.075970956217029872e+00 5.318181818181817455e+00 8.269889638237042373e-01
-1.102214150271103588e+00 5.363636363636363313e+00 8.274938059729393114e-01
-1.128457344325177525e+00 5.409090909090909172e+00 8.271907711378420069e-01
-1.154700538379251240e+00 5.454545454545454142e+00 8.261479776252570462e-01
-1.180943732433324955e+00 5.499999999999999112e+00 8.246060312293455041e-01
-1.207186926487399115e+00 5.545454545454544970e+00 8.229428856526919134e-01
-1.233430120541473052e+00 5.590909090909089940e+00 8.216150217558444435e-01
-1.259673314595547211e+00 5.636363636363636687e+00 8.210832275872111952e-01
-1.285916508649620926e+00 5.681818181818181657e+00 8.217342369816806880e-01
-1.312159702703694641e+00 5.727272727272726627e+00 8.238107291414973332e-01
-1.338402896757768579e+00 5.772727272727272485e+00 8.273613373039926389e-01
-1.364646090811842294e+00 5.818181818181817455e+00 8.322193885649984413e-01
-1.390889284865916453e+00 5.863636363636363313e+00 8.380145469878720332e-01
-1.417132478919990168e+00 5.909090909090909172e+00 8.442161529561130751e-01
-1.443375672974064328e+00 5.954545454545454142e+00 8.502018252943319698e-01
-1.469618867028138043e+00 5.999999999999999112e+00 8.553407803672149479e-01
-1.495862061082211980e+00 6.045454545454544970e+00 8.590790598865124528e-01
-1.522105255136285695e+00 6.090909090909090828e+00 8.610138051012233840e-01
-1.548348449190359410e+00 6.136363636363634910e+00 8.609457893244435445e-01
-1.574591643244433792e+00 6.181818181818181657e+00 8.589031449441650867e-01
-1.600834837298507729e+00 6.227272727272725739e+00 8.551338456500489071e-01
1.023484568108881776e+00 1.772727272727272485e+00 8.461419097460229910e-01
9.972413740548078387e-01 1.818181818181818121e+00 8.413679516094122457e-01
9.709981800007340125e-01 1.863636363636363535e+00 8.363202539087315479e-01
9.447549859466600752e-01 1.909090909090908728e+00 8.315660606292560875e-01
9.185117918925862490e-01 1.954545454545454364e+00 8.276085118504196148e-01
8.922685978385123118e-01 2.000000000000000000e+00 8.248242576319335662e-01
8.660254037844384856e-01 2.045454545454545414e+00 8.234187295031030196e-01
8.397822097303645483e-01 2.090909090909090384e+00 8.234043696353261499e-01
8.135390156762905001e-01 2.136363636363636243e+00 8.246044118358135666e-01
7.872958216222167849e-01 2.181818181818181657e+00 8.266818373529402075e-01
7.610526275681427366e-01 2.227272727272727071e+00 8.291900970072896282e-01
7.348094335140690214e-01 2.272727272727272485e+00 8.316393503476235960e-01
7.085662394599949732e-01 2.318181818181817899e+00 8.335696421531392231e-01
6.823230454059211469e-01 2.363636363636363757e+00 8.346209875718623161e-01
6.560798513518472097e-01 2.409090909090908728e+00 8.345901270399500582e-01
6.298366572977733835e-01 2.454545454545454142e+00 8.334649864196295166e-01
6.035934632436994463e-01 2.500000000000000000e+00 8.314306664482090659e-01
5.773502691896256200e-01 2.545454545454545414e+00 8.288448307914934032e-01
5.511070751355516828e-01 2.590909090909090828e+00 8.261851094909139492e-01
5.248638810814778566e-01 2.636363636363636243e+00 8.239758042254344828e-01
4.986206870274039193e-01 2.681818181818181657e+00 8.227049100853741637e-01
4.723774929733300376e-01 2.727272727272727071e+00 8.227444931959033703e-01
4.461342989192561559e-01 2.772727272727272041e+00 8.242873043379481679e-01
4.198911048651822742e-01 2.818181818181817899e+00 8.273100961990946800e-01
3.936479108111083924e-01 2.863636363636363313e+00 8.315698262282905651e-01
3.674047167570343997e-01 2.909090909090909172e+00 8.366335326408262940e-01
3.411615227029605180e-01 2.954545454545454586e+00 8.419371593734882309e-01
3.149183286488867473e-01 2.999999999999999556e+00 8.468639840292859766e-01
2.886751345948128655e-01 3.045454545454545414e+00 8.508303810592069416e-01
2.624319405407388728e-01 3.090909090909090828e+00 8.533658804619272953e-01
2.361887464866650188e-01 3.136363636363635798e+00 8.541758755848809503e-01
2.099455524325910538e-01 3.181818181818181657e+00 8.531785012185529871e-01
1.837023583785170888e-01 3.227272727272727071e+00 8.505114644656652789e-01
1.574591643244434569e-01 3.272727272727272929e+00 8.465091651054141852e-01
1.312159702703694919e-01 3.318181818181818343e+00 8.416545437977099864e-01
1.049727762162955269e-01 3.363636363636363313e+00 8.365131918219170792e-01
7.872958216222156191e-02 3.409090909090908728e+00 8.316590524797948802e-01
5.248638810814776345e-02 3.454545454545454586e+00 8.276015050277644169e-01
2.624319405407396499e-02 3.499999999999999556e+00 8.247229022738971072e-01
0.000000000000000000e+00 3.545454545454544970e+00 8.232339885187563988e-01
-2.624319405407396499e-02 3.590909090909090828e+00 8.231523273660487083e-01
-5.248638810814776345e-02 3.636363636363636243e+00 8.243061575423312748e-01
-7.872958216222172845e-02 3.681818181818182101e+00 8.263631691512082211e-01
-1.049727762162956934e-01 3.727272727272727515e+00 8.288807453784976520e-01
-1.312159702703694919e-01 3.772727272727272041e+00 8.313714749735674481e-01
-1.574591643244432904e-01 3.818181818181817455e+00 8.333755028739422421e-01
-1.837023583785172554e-01 3.863636363636363313e+00 8.345298971570715985e-01
-2.099455524325912203e-01 3.909090909090908728e+00 8.346250112571359514e-01
-2.361887464866650188e-01 3.954545454545454586e+00 8.336390515843167259e-01
-2.624319405407389838e-01 4.000000000000000000e+00 8.317447597725627917e-01
-2.886751345948129210e-01 4.045454545454545858e+00 8.292860463872651078e-01
-3.149183286488867473e-01 4.090909090909090828e+00 8.267270400546110620e-01
-3.411615227029606845e-01 4.136363636363635798e+00 8.245805889242735498e-01
-3.674047167570345107e-01 4.181818181818180769e+00 8.233269284495401408e-01
-3.936479108111082814e-01 4.227272727272726627e+00 8.233352607402838474e-01
-4.198911048651822742e-01 4.272727272727272485e+00 8.248008962759583174e-01
-4.461342989192560449e-01 4.318181818181818343e+00 8.277083072230373428e-01
-4.723774929733302042e-01 4.363636363636363313e+00 8.318262918331160716e-01
-4.986206870274039749e-01 4.409090909090909172e+00 8.367361895306113517e-01
-5.248638810814776345e-01 4.454545454545454142e+00 8.418886821141627896e-01
-5.511070751355517938e-01 4.500000000000000000e+00 8.466801554201949243e-01
-5.773502691896255090e-01 4.545454545454544970e+00 8.505366775395564183e-01
-6.035934632436996683e-01 4.590909090909090828e+00 8.529928251027321107e-01
-6.298366572977734945e-01 4.636363636363635798e+00 8.537538852718298266e-01
-6.560798513518476538e-01 4.681818181818181657e+00 8.527330062491550455e-01
-6.823230454059210359e-01 4.727272727272727515e+00 8.500590055502725839e-01
-7.085662394599948621e-01 4.772727272727272485e+00 8.460549940025383631e-01
-7.348094335140690214e-01 4.818181818181818343e+00 8.411920054443239314e-01
-7.610526275681427366e-01 4.863636363636363313e+00 8.360248925076215754e-01
-7.872958216222168959e-01 4.909090909090909172e+00 8.311195650673700586e-01
-8.135390156762907221e-01 4.954545454545454142e+00 8.269811653995906564e-01
-8.397822097303645483e-01 5.000000000000000000e+00 8.239921348493998154e-01
-8.660254037844385966e-01 5.045454545454544970e+00 8.223675710861795274e-01
-8.922685978385120897e-01 5.090909090909089940e+00 8.221330601324271514e-01
-9.185117918925862490e-01 5.136363636363636687e+00 8.231275203573534816e-01
-9.447549859466600752e-01 5.181818181818181657e+00 8.250307097897010555e-01
-9.709981800007337904e-01 5.227272727272726627e+00 8.274121144326171962e-01
-9.972413740548079497e-01 5.272727272727272485e+00 8.297951857965418787e-01
-1.023484568108881776e+00 5.318181818181817455e+00 8.317286300819068945e-01
-1.049727762162955935e+00 5.363636363636363313e+00 8.328550230729249160e-01
-1.075970956217029650e+00 5.409090909090909172e+00 8.329667815340469073e-01
-1.102214150271103588e+00 5.454545454545454142e+00 8.320407096981050632e-01
-1.128457344325177303e+00 5.499999999999999112e+00 8.302449997904663981e-01
-1.154700538379251018e+00 5.545454545454544970e+00 8.279164618169015943e-01
-1.180943732433325177e+00 5.590909090909090828e+00 8.255103628315549891e-01
-1.207186926487398893e+00 5.636363636363635798e+00 8.235298169922913303e-01
-1.233430120541473052e+00 5.681818181818181657e+00 8.224453437461710648e-01
-1.259673314595546989e+00 5.727272727272726627e+00 8.226172523702439676e-01
-1.285916508649620704e+00 5.772727272727271597e+00 8.242334356828006081e-01
-1.312159702703694419e+00 5.818181818181818343e+00 8.272728801938418197e-01
-1.338402896757768357e+00 5.863636363636363313e+00 8.315010792841837084e-01
-1.364646090811842516e+00 5.909090909090909172e+00 8.364983035192967709e-01
-1.390889284865916231e+00 5.954545454545454142e+00 8.417162987712294431e-01
-1.417132478919990390e+00 6.000000000000000000e+00 8.465544319303195397e-01
-1.443375672974064106e+00 6.045454545454544970e+00 8.504433835362456007e-01
-1.469618867028138043e+00 6.090909090909090828e+00 8.529236486227469438e-01
-1.495862061082211758e+00 6.136363636363635798e+00 8.537073826515113595e-01
-1.522105255136285473e+00 6.181818181818180769e+00 8.527151535337677002e-01
-1.548348449190359633e+00 6.227272727272727515e+00 8.500832831276439183e-01
-1.574591643244433570e+00 6.272727272727271597e+00 8.461419097460228800e-01
1.049727762162955713e+00 1.818181818181818121e+00 8.375509209756539786e-01
1.023484568108881776e+00 1.863636363636363757e+00 8.333700672218462557e-01
9.972413740548079497e-01 1.909090909090909172e+00 8.293455996461464030e-01
9.709981800007340125e-01 1.954545454545454364e+00 8.259872950613472709e-01
9.447549859466601863e-01 2.000000000000000000e+00 8.237068071516354673e-01
9.185117918925862490e-01 2.045454545454545414e+00 8.227635453904166285e-01
8.922685978385124228e-01 2.090909090909090828e+00 8.232305755277519177e-01
8.660254037844384856e-01 2.136363636363636243e+00 8.249850654523211979e-01
8.397822097303645483e-01 2.181818181818181657e+00 8.277249793086030039e-01
8.135390156762907221e-01 2.227272727272727515e+00 8.310105372740417273e-01
7.872958216222167849e-01 2.272727272727272929e+00 8.343256808092608390e-01
7.610526275681429587e-01 2.318181818181817899e+00 8.371517955982546999e-01
7.348094335140690214e-01 2.363636363636363757e+00 8.390437121012181976e-01
7.085662394599950842e-01 2.409090909090909172e+00 8.396969971638341690e-01
6.823230454059212580e-01 2.454545454545454586e+00 8.389961303449030572e-01
6.560798513518473207e-01 2.500000000000000000e+00 8.370354565199374930e-01
6.298366572977733835e-01 2.545454545454545414e+00 8.341086362236405094e-01
6.035934632436995573e-01 2.590909090909091272e+00 8.306671555745840374e-01
5.773502691896256200e-01 2.636363636363636243e+00 8.272535167449269755e-01
5.511070751355517938e-01 2.681818181818181657e+00 8.244190899549441731e-01
5.248638810814778566e-01 2.727272727272727071e+00 8.226394171916285858e-01
4.986206870274039749e-01 2.772727272727272929e+00 8.222404243937633250e-01
4.723774929733300931e-01 2.818181818181817899e+00 8.233473353129302508e-01
4.461342989192562114e-01 2.863636363636363313e+00 8.258643596799547515e-01
4.198911048651823297e-01 2.909090909090909172e+00 8.294881341006714592e-01
3.936479108111083924e-01 2.954545454545454586e+00 8.337523746416544146e-01
3.674047167570345107e-01 3.000000000000000000e+00 8.380962636524266207e-01
3.411615227029606845e-01 3.045454545454545414e+00 8.419455949178699106e-01
3.149183286488868028e-01 3.090909090909090828e+00 8.447941729667362010e-01
2.886751345948128655e-01 3.136363636363636687e+00 8.462735276457771239e-01
2.624319405407389838e-01 3.181818181818181657e+00 8.462013908762840986e-01
2.361887464866650188e-01 3.227272727272727071e+00 8.446030192134310610e-01
2.099455524325910538e-01 3.272727272727272929e+00 8.417036208478558823e-01
1.837023583785174219e-01 3.318181818181818343e+00 8.378941661947191255e-01
1.574591643244434569e-01 3.363636363636363757e+00 8.336761834220688394e-01
1.312159702703694919e-01 3.409090909090908728e+00 8.295934372990568795e-01
1.049727762162955269e-01 3.454545454545454586e+00 8.261595515335797835e-01
7.872958216222172845e-02 3.500000000000000000e+00 8.237907148946369551e-01
5.248638810814792999e-02 3.545454545454544970e+00 8.227517502512418091e-01
2.624319405407396499e-02 3.590909090909090828e+00 8.231221827399677338e-01
0.000000000000000000e+00 3.636363636363636243e+00 8.247866635231881904e-01
-2.624319405407379499e-02 3.681818181818182101e+00 8.274513276590627076e-01
-5.248638810814776345e-02 3.727272727272727515e+00 8.306845607535509046e-01
-7.872958216222172845e-02 3.772727272727273373e+00 8.339774720520998219e-01
-1.049727762162955269e-01 3.818181818181817455e+00 8.368164790181199519e-01
-1.312159702703693254e-01 3.863636363636363313e+00 8.387582418471053458e-01
-1.574591643244432904e-01 3.909090909090908728e+00 8.394961989477339737e-01
-1.837023583785172554e-01 3.954545454545454586e+00 8.389085001105072159e-01
-2.099455524325910538e-01 4.000000000000000000e+00 8.370793489682631927e-01
-2.361887464866650188e-01 4.045454545454545858e+00 8.342894808827120423e-01
-2.624319405407389838e-01 4.090909090909090828e+00 8.309762186558209418e-01
-2.886751345948127545e-01 4.136363636363635798e+00 8.276685006983653947e-01
-3.149183286488867473e-01 4.181818181818181657e+00 8.249065693297051860e-01
-3.411615227029605180e-01 4.227272727272726627e+00 8.231588035669832326e-01
-3.674047167570343442e-01 4.272727272727272485e+00 8.227488925501441619e-01
-3.936479108111082814e-01 4.318181818181818343e+00 8.238049768057653655e-01
-4.198911048651821076e-01 4.363636363636363313e+00 8.262387896222734840e-01
-4.461342989192562114e-01 4.409090909090909172e+00 8.297578691339265733e-01
-4.723774929733300376e-01 4.454545454545455030e+00 8.339085066512993416e-01
-4.986206870274036418e-01 4.500000000000000000e+00 8.381422358586755328e-01
-5.248638810814777456e-01 4.545454545454545858e+00 8.418951930584200882e-01
-5.511070751355515718e-01 4.590909090909090828e+00 8.446681206350162840e-01
-5.773502691896257311e-01 4.636363636363635798e+00 8.460952756422804866e-01
-6.035934632436994463e-01 4.681818181818181657e+00 8.459927858443492266e-01
-6.298366572977736055e-01 4.727272727272727515e+00 8.443805174388013812e-01
-6.560798513518470987e-01 4.772727272727272485e+00 8.414755900546426748e-01
-6.823230454059209249e-01 4.818181818181817455e+00 8.376596194492809122e-01
-7.085662394599949732e-01 4.863636363636364202e+00 8.334250531002374007e-01
-7.348094335140687994e-01 4.909090909090909172e+00 8.293082641680431522e-01
-7.610526275681429587e-01 4.954545454545455030e+00 8.258182701005237769e-01
-7.872958216222167849e-01 5.000000000000000000e+00 8.233700865402697744e-01
-8.135390156762905001e-01 5.045454545454544970e+00 8.222309421823480458e-01
-8.397822097303646594e-01 5.090909090909090828e+00 8.224860119254794322e-01
-8.660254037844381525e-01 5.136363636363635798e+00 8.240281079494277128e-01
-8.922685978385123118e-01 5.181818181818182545e+00 8.265730327380319542e-01
-9.185117918925860270e-01 5.227272727272727515e+00 8.296992140926101600e-01
-9.447549859466598532e-01 5.272727272727272485e+00 8.329070637862348025e-01
-9.709981800007340125e-01 5.318181818181818343e+00 8.356905902688669396e-01
-9.972413740548078387e-01 5.363636363636363313e+00 8.376115988107993848e-01
-1.023484568108881998e+00 5.409090909090909172e+00 8.383657884810001848e-01
-1.049727762162955713e+00 5.454545454545454142e+00 8.378305632921888568e-01
-1.075970956217029428e+00 5.500000000000000000e+00 8.360865546871825149e-01
-1.102214150271103366e+00 5.545454545454544970e+00 8.334085375663476958e-01
-1.128457344325177081e+00 5.590909090909090828e+00 8.302261163264592625e-01
-1.154700538379251240e+00 5.636363636363636687e+00 8.270594964758315459e-01
-1.180943732433324955e+00 5.681818181818181657e+00 8.244399469262303493e-01
-1.207186926487399115e+00 5.727272727272727515e+00 8.228273609310035042e-01
-1.233430120541473052e+00 5.772727272727272485e+00 8.225380503542673027e-01
-1.259673314595546767e+00 5.818181818181817455e+00 8.236943604740660785e-01
-1.285916508649620482e+00 5.863636363636364202e+00 8.262041221014657655e-01
-1.312159702703694419e+00 5.909090909090909172e+00 8.297730192791228365e-01
-1.338402896757768579e+00 5.954545454545454142e+00 8.339475630239554516e-01
-1.364646090811842294e+00 6.000000000000000000e+00 8.381815083944922362e-01
-1.390889284865916453e+00 6.045454545454545858e+00 8.419150742869627724e-01
-1.417132478919990168e+00 6.090909090909090828e+00 8.446547538677224853e-01
-1.443375672974064106e+00 6.136363636363635798e+00 8.460419737748513525e-01
-1.469618867028137821e+00 6.181818181818181657e+00 8.459011214604481577e-01
-1.495862061082211536e+00 6.227272727272725739e+00 8.442609703276149347e-01
-1.522105255136285695e+00 6.272727272727273373e+00 8.413476059413976804e-01
-1.548348449190359410e+00 6.318181818181817455e+00 8.375509209756543116e-01
1.075970956217029428e+00 1.863636363636363535e+00 8.299190070463935420e-01
1.049727762162955491e+00 1.909090909090908728e+00 8.265398618248122053e-01
1.023484568108881776e+00 1.954545454545454364e+00 8.236944489323038132e-01
9.972413740548078387e-01 2.000000000000000000e+00 8.218217553027561406e-01
9.709981800007340125e-01 2.045454545454545414e+00 8.212323365926463836e-01
9.447549859466600752e-01 2.090909090909090384e+00 8.220629249414065365e-01
9.185117918925862490e-01 2.136363636363636243e+00 8.242535882161324823e-01
8.922685978385123118e-01 2.181818181818181657e+00 8.275511963510426838e-01
8.660254037844382635e-01 2.227272727272727071e+00 8.315397624216653849e-01
8.397822097303645483e-01 2.272727272727272485e+00 8.356946461938060677e-01
8.135390156762905001e-01 2.318181818181817899e+00 8.394540609288018151e-01
7.872958216222167849e-01 2.363636363636363313e+00 8.422983555420701096e-01
7.610526275681427366e-01 2.409090909090908728e+00 8.438257302079795741e-01
7.348094335140689104e-01 2.454545454545454142e+00 8.438128616439639629e-01
7.085662394599949732e-01 2.500000000000000000e+00 8.422506060586518739e-01
6.823230454059211469e-01 2.545454545454545414e+00 8.393484158685198260e-01
6.560798513518472097e-01 2.590909090909090828e+00 8.355058827616262951e-01
6.298366572977733835e-01 2.636363636363636243e+00 8.312551235570394548e-01
6.035934632436994463e-01 2.681818181818181657e+00 8.271826050831484478e-01
5.773502691896256200e-01 2.727272727272727071e+00 8.238425349387495933e-01
5.511070751355516828e-01 2.772727272727272485e+00 8.216754320763328678e-01
5.248638810814777456e-01 2.818181818181817899e+00 8.209446302233364134e-01
4.986206870274039193e-01 2.863636363636363313e+00 8.217004165898058599e-01
4.723774929733300376e-01 2.909090909090909172e+00 8.237768557247208134e-01
4.461342989192561559e-01 2.954545454545454586e+00 8.268209790252558644e-01
4.198911048651821631e-01 2.999999999999999556e+00 8.303489212126803354e-01
3.936479108111082814e-01 3.045454545454545414e+00 8.338196344123637305e-01
3.674047167570345107e-01 3.090909090909090384e+00 8.367146053565600594e-01
3.411615227029606290e-01 3.136363636363635798e+00 8.386117618616519831e-01
3.149183286488866362e-01 3.181818181818181657e+00 8.392433229577560549e-01
2.886751345948127545e-01 3.227272727272727071e+00 8.385302696225330754e-01
2.624319405407388173e-01 3.272727272727272929e+00 8.365897786090452648e-01
2.361887464866648245e-01 3.318181818181818343e+00 8.337157490848369212e-01
2.099455524325912203e-01 3.363636363636363313e+00 8.303359486908491460e-01
1.837023583785172554e-01 3.409090909090908728e+00 8.269519728746290710e-01
1.574591643244432904e-01 3.454545454545453698e+00 8.240699842234340267e-01
1.312159702703693254e-01 3.499999999999999556e+00 8.221310416903248042e-01
1.049727762162955269e-01 3.545454545454544970e+00 8.214497731668022329e-01
7.872958216222172845e-02 3.590909090909090828e+00 8.221692325579885718e-01
5.248638810814776345e-02 3.636363636363636243e+00 8.242380545802046043e-01
2.624319405407379499e-02 3.681818181818182101e+00 8.274135368676637237e-01
0.000000000000000000e+00 3.727272727272727071e+00 8.312911703925677243e-01
-2.624319405407396499e-02 3.772727272727272485e+00 8.353576598624075089e-01
-5.248638810814792999e-02 3.818181818181818343e+00 8.390610273052594437e-01
-7.872958216222172845e-02 3.863636363636363313e+00 8.418884964086063016e-01
-1.049727762162955269e-01 3.909090909090908728e+00 8.434410704950210391e-01
-1.312159702703694919e-01 3.954545454545454586e+00 8.434935118573730906e-01
-1.574591643244434569e-01 4.000000000000000000e+00 8.420300485342715469e-01
-1.837023583785172554e-01 4.045454545454545858e+00 8.392494927412871286e-01
-2.099455524325912203e-01 4.090909090909090828e+00 8.355381066674327784e-01
-2.361887464866651853e-01 4.136363636363635798e+00 8.314137402967406443e-01
-2.624319405407389838e-01 4.181818181818180769e+00 8.274495640054841950e-01
-2.886751345948129210e-01 4.227272727272726627e+00 8.241892173041410752e-01
-3.149183286488867473e-01 4.272727272727272485e+00 8.220667061376115692e-01
-3.411615227029605180e-01 4.318181818181818343e+00 8.213435952853836985e-01
-3.674047167570345107e-01 4.363636363636363313e+00 8.220731030733231526e-01
-3.936479108111082814e-01 4.409090909090908283e+00 8.240961788515931419e-01
-4.198911048651824407e-01 4.454545454545455030e+00 8.270693910250446201e-01
-4.461342989192562114e-01 4.500000000000000000e+00 8.305194407246151433e-01
-4.723774929733298711e-01 4.545454545454544970e+00 8.339152074765462386e-01
-4.986206870274039749e-01 4.590909090909090828e+00 8.367460203125881568e-01
-5.248638810814777456e-01 4.636363636363635798e+00 8.385945552845782691e-01
-5.511070751355519048e-01 4.681818181818181657e+00 8.391942426630780716e-01
-5.773502691896257311e-01 4.727272727272727515e+00 8.384638885621359394e-01
-6.035934632436998903e-01 4.772727272727272485e+00 8.365157838357519804e-01
-6.298366572977732725e-01 4.818181818181817455e+00 8.336372830154421543e-01
-6.560798513518470987e-01 4.863636363636362425e+00 8.302491869410215664e-01
-6.823230454059212580e-01 4.909090909090909172e+00 8.268469196276093669e-01
-7.085662394599949732e-01 4.954545454545454142e+00 8.239322856383517468e-01
-7.348094335140691324e-01 5.000000000000000000e+00 8.219444855597988209e-01
-7.610526275681429587e-01 5.045454545454544970e+00 8.211990730627272139e-01
-7.872958216222167849e-01 5.090909090909090828e+00 8.218426893827671664e-01
-8.135390156762908331e-01 5.136363636363636687e+00 8.238297398059859500e-01
-8.397822097303643263e-01 5.181818181818180769e+00 8.269247346609385207e-01
-8.660254037844384856e-01 5.227272727272727515e+00 8.307309317320251685e-01
-8.922685978385123118e-01 5.272727272727272485e+00 8.347424422298956870e-01
-9.185117918925860270e-01 5.318181818181817455e+00 8.384135029264968564e-01
-9.447549859466601863e-01 5.363636363636363313e+00 8.412356990275027258e-01
-9.709981800007340125e-01 5.409090909090909172e+00 8.428121087077107276e-01
-9.972413740548081718e-01 5.454545454545454142e+00 8.429171038768931146e-01
-1.023484568108881998e+00 5.500000000000000000e+00 8.415321302055144281e-01
-1.049727762162955713e+00 5.545454545454545858e+00 8.388511216469989318e-01
-1.075970956217029428e+00 5.590909090909089940e+00 8.352538361759832553e-01
-1.102214150271103366e+00 5.636363636363635798e+00 8.312505757112458316e-01
-1.128457344325177525e+00 5.681818181818181657e+00 8.274065467658494599e-01
-1.154700538379251240e+00 5.727272727272726627e+00 8.242576208604214250e-01
-1.180943732433325399e+00 5.772727272727272485e+00 8.222307763190684904e-01
-1.207186926487399115e+00 5.818181818181818343e+00 8.215817344989200244e-01
-1.233430120541473052e+00 5.863636363636362425e+00 8.223593841437678575e-01
-1.259673314595546767e+00 5.909090909090909172e+00 8.244020794618321935e-01
-1.285916508649620482e+00 5.954545454545453254e+00 8.273656580937062133e-01
-1.312159702703694641e+00 5.999999999999999112e+00 8.307780169352753097e-01
-1.338402896757768579e+00 6.045454545454544970e+00 8.341111693484365430e-01
-1.364646090811842516e+00 6.090909090909090828e+00 8.368594796195558683e-01
-1.390889284865916453e+00 6.136363636363635798e+00 8.386124581497620412e-01
-1.417132478919990168e+00 6.181818181818181657e+00 8.391119642990690908e-01
-1.443375672974064106e+00 6.227272727272727515e+00 8.382864745117969418e-01
-1.469618867028137821e+00 6.272727272727271597e+00 8.362586450821187789e-01
-1.495862061082211980e+00 6.318181818181818343e+00 8.333261303855514779e-01
-1.522105255136285695e+00 6.363636363636363313e+00 8.299190070463934310e-01
1.102214150271103588e+00 1.909090909090909172e+00 8.236254149499134813e-01
1.075970956217029428e+00 1.954545454545454364e+00 8.211501811195921485e-01
1.049727762162955713e+00 2.000000000000000000e+00 8.195243737779938087e-01
1.023484568108881776e+00 2.045454545454545414e+00 8.191067586443149251e-01
9.972413740548079497e-01 2.090909090909090828e+00 8.201006288371026631e-01
9.709981800007340125e-01 2.136363636363636243e+00 8.225181326600147225e-01
9.447549859466601863e-01 2.181818181818181657e+00 8.261699356917640014e-01
9.185117918925862490e-01 2.227272727272727071e+00 8.306828883330797941e-01
8.922685978385123118e-01 2.272727272727272929e+00 8.355446339160471636e-01
8.660254037844384856e-01 2.318181818181817899e+00 8.401701048274788919e-01
8.397822097303645483e-01 2.363636363636363757e+00 8.439812228736082167e-01
8.135390156762907221e-01 2.409090909090908728e+00 8.464885166731910271e-01
7.872958216222167849e-01 2.454545454545454586e+00 8.473623842833852837e-01
7.610526275681428476e-01 2.500000000000000000e+00 8.464827209456797785e-01
7.348094335140690214e-01 2.545454545454545414e+00 8.439586040864975880e-01
7.085662394599950842e-01 2.590909090909091272e+00 8.401142849474085850e-01
6.823230454059211469e-01 2.636363636363636243e+00 8.354431302958503780e-01
6.560798513518473207e-01 2.681818181818181657e+00 8.305364254104348198e-01
6.298366572977733835e-01 2.727272727272727071e+00 8.259981113364370797e-01
6.035934632436995573e-01 2.772727272727272485e+00 8.223588011626812300e-01
5.773502691896256200e-01 2.818181818181818343e+00 8.200023854487015207e-01
5.511070751355517938e-01 2.863636363636363313e+00 8.191162362656214668e-01
5.248638810814778566e-01 2.909090909090909172e+00 8.196719330834297823e-01
4.986206870274039749e-01 2.954545454545454586e+00 8.214383663378052036e-01
4.723774929733300931e-01 3.000000000000000000e+00 8.240239699476417101e-01
4.461342989192561559e-01 3.045454545454545414e+00 8.269405717976299197e-01
4.198911048651822742e-01 3.090909090909090828e+00 8.296785732423587190e-01
3.936479108111084479e-01 3.136363636363635798e+00 8.317821774651759092e-01
3.674047167570345662e-01 3.181818181818181657e+00 8.329141315177263083e-01
3.411615227029606290e-01 3.227272727272727071e+00 8.329015923557092638e-01
3.149183286488867473e-01 3.272727272727272929e+00 8.317577723191008632e-01
2.886751345948127545e-01 3.318181818181818343e+00 8.296774307208714117e-01
2.624319405407388173e-01 3.363636363636363757e+00 8.270075958985468878e-01
2.361887464866651853e-01 3.409090909090908728e+00 8.241977966854048265e-01
2.099455524325912203e-01 3.454545454545454586e+00 8.217363548950357144e-01
1.837023583785172554e-01 3.499999999999999556e+00 8.200808327742641346e-01
1.574591643244432904e-01 3.545454545454544970e+00 8.195914703434366011e-01
1.312159702703694919e-01 3.590909090909090828e+00 8.204763159885334334e-01
1.049727762162956934e-01 3.636363636363636243e+00 8.227556777671337640e-01
7.872958216222172845e-02 3.681818181818182101e+00 8.262514693540905508e-01
5.248638810814776345e-02 3.727272727272727515e+00 8.306040629785008678e-01
2.624319405407396499e-02 3.772727272727272485e+00 8.353156258343789053e-01
0.000000000000000000e+00 3.818181818181818343e+00 8.398150309872508545e-01
-2.624319405407396499e-02 3.863636363636363757e+00 8.435358838275778259e-01
-5.248638810814776345e-02 3.909090909090908728e+00 8.459966429545503486e-01
-7.872958216222156191e-02 3.954545454545454586e+00 8.468708202379500172e-01
-1.049727762162955269e-01 4.000000000000000000e+00 8.460361759244885427e-01
-1.312159702703694919e-01 4.045454545454545858e+00 8.435946959241570342e-01
-1.574591643244432904e-01 4.090909090909090828e+00 8.398595734151386161e-01
-1.837023583785172554e-01 4.136363636363636687e+00 8.353106911444485583e-01
-2.099455524325912203e-01 4.181818181818181657e+00 8.305252743033576524e-01
-2.361887464866650188e-01 4.227272727272726627e+00 8.260944949565000028e-01
-2.624319405407389838e-01 4.272727272727272485e+00 8.225390827047819320e-01
-2.886751345948127545e-01 4.318181818181818343e+00 8.202370148604569700e-01
-3.149183286488865807e-01 4.363636363636363313e+00 8.193741519729568212e-01
-3.411615227029605180e-01 4.409090909090909172e+00 8.199247129805808942e-01
-3.674047167570343442e-01 4.454545454545454142e+00 8.216635311051336821e-01
-3.936479108111084479e-01 4.500000000000000888e+00 8.242070201633598936e-01
-4.198911048651822742e-01 4.545454545454545858e+00 8.270755751735442418e-01
-4.461342989192558783e-01 4.590909090909090828e+00 8.297673653177110031e-01
-4.723774929733300376e-01 4.636363636363635798e+00 8.318324550602921308e-01
-4.986206870274038083e-01 4.681818181818181657e+00 8.329368690590910340e-01
-5.248638810814779676e-01 4.727272727272727515e+00 8.329082772669821333e-01
-5.511070751355517938e-01 4.772727272727272485e+00 8.317579342115801744e-01
-5.773502691896258421e-01 4.818181818181818343e+00 8.296768428275159701e-01
-6.035934632436993352e-01 4.863636363636363313e+00 8.270073802857743628e-01
-6.298366572977731614e-01 4.909090909090908283e+00 8.241944972066502784e-01
-6.560798513518472097e-01 4.954545454545455030e+00 8.217228832400667038e-01
-6.823230454059210359e-01 5.000000000000000000e+00 8.200480674095764755e-01
-7.085662394599951952e-01 5.045454545454544970e+00 8.195302108062677560e-01
-7.348094335140690214e-01 5.090909090909090828e+00 8.203792709575601361e-01
-7.610526275681427366e-01 5.136363636363636687e+00 8.226191904207051930e-01
-7.872958216222168959e-01 5.181818181818182545e+00 8.260767467346741277e-01
-8.135390156762903890e-01 5.227272727272726627e+00 8.303977626959010427e-01
-8.397822097303645483e-01 5.272727272727273373e+00 8.350897481373315001e-01
-8.660254037844382635e-01 5.318181818181817455e+00 8.395861535350296334e-01
-8.922685978385120897e-01 5.363636363636363313e+00 8.433238502642863565e-01
-9.185117918925862490e-01 5.409090909090909172e+00 8.458228683641175749e-01
-9.447549859466600752e-01 5.454545454545454142e+00 8.467564041317171553e-01
-9.709981800007341235e-01 5.500000000000000000e+00 8.460000170238551886e-01
-9.972413740548079497e-01 5.545454545454545858e+00 8.436517854279936834e-01
-1.023484568108881776e+00 5.590909090909091717e+00 8.400196092111192891e-01
-1.049727762162955491e+00 5.636363636363635798e+00 8.355771103446409942e-01
-1.075970956217029428e+00 5.681818181818181657e+00 8.308947522136538311e-01
-1.102214150271103588e+00 5.727272727272726627e+00 8.265569120559849159e-01
-1.128457344325177303e+00 5.772727272727272485e+00 8.230779237905886392e-01
-1.154700538379251462e+00 5.818181818181818343e+00 8.208301409688086858e-01
-1.180943732433325177e+00 5.863636363636364202e+00 8.199948780639606527e-01
-1.207186926487398893e+00 5.909090909090908283e+00 8.205431311753785817e-01
-1.233430120541472830e+00 5.954545454545455030e+00 8.222480352629534250e-01
-1.259673314595546545e+00 5.999999999999999112e+00 8.247260045543417517e-01
-1.285916508649620704e+00 6.045454545454544970e+00 8.274992884097974732e-01
-1.312159702703694419e+00 6.090909090909090828e+00 8.300698921562855714e-01
-1.338402896757768579e+00 6.136363636363635798e+00 8.319937686023897161e-01
-1.364646090811842516e+00 6.181818181818181657e+00 8.329448456665469180e-01
-1.390889284865916231e+00 6.227272727272727515e+00 8.327605046642521103e-01
-1.417132478919989946e+00 6.272727272727273373e+00 8.314630845668573578e-01
-1.443375672974063884e+00 6.318181818181817455e+00 8.292553457752253054e-01
-1.469618867028138043e+00 6.363636363636364202e+00 8.264911343083192197e-01
-1.495862061082211758e+00 6.409090909090908283e+00 8.236254149499135924e-01
1.128457344325177525e+00 1.954545454545454808e+00 8.188464615641174449e-01
1.102214150271103588e+00 2.000000000000000000e+00 8.172734545265553097e-01
1.075970956217029650e+00 2.045454545454545414e+00 8.168013327611246543e-01
1.049727762162955713e+00 2.090909090909091272e+00 8.177017474885718284e-01
1.023484568108881998e+00 2.136363636363636687e+00 8.200672876279418988e-01
9.972413740548079497e-01 2.181818181818181657e+00 8.237871993891885403e-01
9.709981800007341235e-01 2.227272727272727515e+00 8.285512049688551484e-01
9.447549859466601863e-01 2.272727272727272929e+00 8.338824346547899502e-01
9.185117918925862490e-01 2.318181818181818343e+00 8.391961937504965885e-01
8.922685978385124228e-01 2.363636363636363757e+00 8.438770904372774329e-01
8.660254037844384856e-01 2.409090909090909172e+00 8.473637048770654712e-01
8.397822097303646594e-01 2.454545454545454586e+00 8.492281810976121115e-01
8.135390156762907221e-01 2.500000000000000000e+00 8.492383461023745861e-01
7.872958216222168959e-01 2.545454545454545414e+00 8.473923205188392815e-01
7.610526275681429587e-01 2.590909090909091272e+00 8.439197751498354050e-01
7.348094335140690214e-01 2.636363636363636687e+00 8.392493135466903009e-01
7.085662394599950842e-01 2.681818181818182101e+00 8.339469697750537813e-01
6.823230454059212580e-01 2.727272727272727071e+00 8.286354895017455924e-01
6.560798513518473207e-01 2.772727272727272929e+00 8.239070537745235567e-01
6.298366572977736055e-01 2.818181818181818343e+00 8.202428893798858756e-01
6.035934632436995573e-01 2.863636363636363757e+00 8.179517107134208764e-01
5.773502691896257311e-01 2.909090909090909172e+00 8.171355215700919494e-01
5.511070751355517938e-01 2.954545454545454586e+00 8.176866799382171980e-01
5.248638810814779676e-01 3.000000000000000444e+00 8.193151758643512084e-01
4.986206870274040859e-01 3.045454545454545414e+00 8.216006500267596380e-01
4.723774929733300931e-01 3.090909090909090828e+00 8.240604543040569441e-01
4.461342989192562114e-01 3.136363636363636687e+00 8.262233924992635758e-01
4.198911048651824407e-01 3.181818181818181657e+00 8.276987254882485212e-01
3.936479108111085590e-01 3.227272727272727071e+00 8.282313590940463266e-01
3.674047167570345662e-01 3.272727272727272929e+00 8.277364699169038609e-01
3.411615227029606845e-01 3.318181818181818343e+00 8.263097312558771446e-01
3.149183286488867473e-01 3.363636363636363757e+00 8.242123896322374188e-01
2.886751345948127545e-01 3.409090909090909616e+00 8.218334141963489214e-01
2.624319405407391503e-01 3.454545454545454586e+00 8.196335851211172807e-01
2.361887464866651853e-01 3.500000000000000000e+00 8.180785401719998795e-01
2.099455524325912203e-01 3.545454545454544970e+00 8.175693013455077596e-01
1.837023583785172554e-01 3.590909090909090828e+00 8.183794748609543035e-01
1.574591643244434569e-01 3.636363636363636243e+00 8.206079707309021920e-01
1.312159702703696584e-01 3.681818181818182101e+00 8.241545849994320605e-01
1.049727762162956934e-01 3.727272727272727515e+00 8.287231196140280032e-01
7.872958216222172845e-02 3.772727272727273373e+00 8.338530739830101179e-01
5.248638810814792999e-02 3.818181818181818343e+00 8.389767545081755484e-01
2.624319405407396499e-02 3.863636363636363757e+00 8.434945425949949005e-01
0.000000000000000000e+00 3.909090909090909616e+00 8.468577700662113239e-01
-2.624319405407379499e-02 3.954545454545454586e+00 8.486468584058648457e-01
-5.248638810814758998e-02 4.000000000000000000e+00 8.486325564674220834e-01
-7.872958216222156191e-02 4.045454545454545858e+00 8.468103829394318938e-01
-1.049727762162955269e-01 4.090909090909090828e+00 8.434024544895954989e-01
-1.312159702703693254e-01 4.136363636363636687e+00 8.388260853800781902e-01
-1.574591643244432904e-01 4.181818181818182545e+00 8.336339497385487629e-01
-1.837023583785172554e-01 4.227272727272727515e+00 8.284352091778904859e-01
-2.099455524325910538e-01 4.272727272727272485e+00 8.238099800241960313e-01
-2.361887464866650188e-01 4.318181818181818343e+00 8.202303290694419324e-01
-2.624319405407388173e-01 4.363636363636363313e+00 8.179995602587324388e-01
-2.886751345948125880e-01 4.409090909090909172e+00 8.172182377555614607e-01
-3.149183286488865807e-01 4.454545454545455030e+00 8.177808727039903580e-01
-3.411615227029603514e-01 4.500000000000000000e+00 8.194023431118824252e-01
-3.674047167570345107e-01 4.545454545454545858e+00 8.216687607968984342e-01
-3.936479108111082814e-01 4.590909090909090828e+00 8.241043021448534178e-01
-4.198911048651819411e-01 4.636363636363635798e+00 8.262438458933274443e-01
-4.461342989192560449e-01 4.681818181818181657e+00 8.277011629987989227e-01
-4.723774929733298711e-01 4.727272727272727515e+00 8.282236709667250008e-01
-4.986206870274039749e-01 4.772727272727272485e+00 8.277270271100846122e-01
-5.248638810814777456e-01 4.818181818181818343e+00 8.263056732911223667e-01
-5.511070751355519048e-01 4.863636363636364202e+00 8.242184815813198284e-01
-5.773502691896253980e-01 4.909090909090909172e+00 8.218515945113314958e-01
-6.035934632436991132e-01 4.954545454545454142e+00 8.196631951713256869e-01
-6.298366572977732725e-01 5.000000000000000000e+00 8.181171151454211810e-01
-6.560798513518470987e-01 5.045454545454544970e+00 8.176137256650746199e-01
-6.823230454059212580e-01 5.090909090909090828e+00 8.184272702013219991e-01
-7.085662394599949732e-01 5.136363636363636687e+00 8.206584898516323667e-01
-7.348094335140687994e-01 5.181818181818182545e+00 8.242099224639951593e-01
-7.610526275681429587e-01 5.227272727272727515e+00 8.287886098947090385e-01
-7.872958216222164518e-01 5.272727272727272485e+00 8.339373162851744237e-01
-8.135390156762905001e-01 5.318181818181819231e+00 8.390911708577931671e-01
-8.397822097303643263e-01 5.363636363636363313e+00 8.436525328329195217e-01
-8.660254037844381525e-01 5.409090909090909172e+00 8.470735689837259885e-01
-8.922685978385123118e-01 5.454545454545454142e+00 8.489342239191507433e-01
-9.185117918925860270e-01 5.500000000000000000e+00 8.490034235365180315e-01
-9.447549859466601863e-01 5.545454545454545858e+00 8.472736078758720257e-01
-9.709981800007340125e-01 5.590909090909091717e+00 8.439627517770462717e-01
-9.972413740548078387e-01 5.636363636363636687e+00 8.394832286247683184e-01
-1.023484568108881554e+00 5.681818181818181657e+00 8.343822750674808608e-01
-1.049727762162955491e+00 5.727272727272726627e+00 8.292634287776893265e-01
-1.075970956217029428e+00 5.772727272727272485e+00 8.247012906000753540e-01
-1.102214150271103366e+00 5.818181818181818343e+00 8.211627884823812229e-01
-1.128457344325177525e+00 5.863636363636364202e+00 8.189467067848987814e-01
-1.154700538379251240e+00 5.909090909090909172e+00 8.181499384674155717e-01
-1.180943732433324955e+00 5.954545454545453254e+00 8.186644051822021817e-01
-1.207186926487398893e+00 6.000000000000000888e+00 8.202037300846312107e-01
-1.233430120541472608e+00 6.045454545454544970e+00 8.223543811740878784e-01
-1.259673314595546767e+00 6.090909090909090828e+00 8.246427861469408649e-01
-1.285916508649620482e+00 6.136363636363635798e+00 8.266082220960035976e-01
-1.312159702703694641e+00 6.181818181818181657e+00 8.278711625205499303e-01
-1.338402896757768579e+00 6.227272727272727515e+00 8.281880171376155841e-01
-1.364646090811842294e+00 6.272727272727273373e+00 8.274854627845473765e-01
-1.390889284865916009e+00 6.318181818181818343e+00 8.258704218461230262e-01
-1.417132478919989946e+00 6.363636363636363313e+00 8.236148214148063529e-01
-1.443375672974064106e+00 6.409090909090910060e+00 8.211172661354217972e-01
-1.469618867028137821e+00 6.454545454545454142e+00 8.188464615641175559e-01
1.154700538379251240e+00 1.999999999999999556e+00 8.155609949936060143e-01
1.128457344325177303e+00 2.045454545454544970e+00 8.148002302300753064e-01
1.102214150271103588e+00 2.090909090909090384e+00 8.153292867444792424e-01
1.075970956217029428e+00 2.136363636363636243e+00 8.173274686319553783e-01
1.049727762162955713e+00 2.181818181818181657e+00 8.207758977738687234e-01
1.023484568108881776e+00 2.227272727272726627e+00 8.254467634885352956e-01
9.972413740548079497e-01 2.272727272727272485e+00 8.309228544324208654e-01
9.709981800007340125e-01 2.318181818181817455e+00 8.366460736906514706e-01
9.447549859466600752e-01 2.363636363636363313e+00 8.419889984138259065e-01
9.185117918925862490e-01 2.409090909090908728e+00 8.463395318002989720e-01
8.922685978385123118e-01 2.454545454545454142e+00 8.491861007710783671e-01
8.660254037844384856e-01 2.499999999999999556e+00 8.501902661487937829e-01
8.397822097303645483e-01 2.545454545454544970e+00 8.492352653075607716e-01
8.135390156762907221e-01 2.590909090909090384e+00 8.464426952405248450e-01
7.872958216222167849e-01 2.636363636363636243e+00 8.421546449679674362e-01
7.610526275681428476e-01 2.681818181818181657e+00 8.368841806169755593e-01
7.348094335140689104e-01 2.727272727272727071e+00 8.312421492051627059e-01
7.085662394599950842e-01 2.772727272727272041e+00 8.258518858618310032e-01
6.823230454059211469e-01 2.818181818181817899e+00 8.212649751715169755e-01
6.560798513518473207e-01 2.863636363636363313e+00 8.178905419372638486e-01
6.298366572977733835e-01 2.909090909090908728e+00 8.159478779659855574e-01
6.035934632436994463e-01 2.954545454545454142e+00 8.154481513736054898e-01
5.773502691896256200e-01 2.999999999999999556e+00 8.162062939521352867e-01
5.511070751355517938e-01 3.045454545454545414e+00 8.178797359427839586e-01
5.248638810814778566e-01 3.090909090909090384e+00 8.200271228633307929e-01
4.986206870274039193e-01 3.136363636363635798e+00 8.221779178795055598e-01
4.723774929733300376e-01 3.181818181818181657e+00 8.239029935580151065e-01
4.461342989192562114e-01 3.227272727272727071e+00 8.248768345402271995e-01
4.198911048651823297e-01 3.272727272727272041e+00 8.249235396138423493e-01
3.936479108111083924e-01 3.318181818181817455e+00 8.240411047982950654e-01
3.674047167570345107e-01 3.363636363636363313e+00 8.224011870305715233e-01
3.411615227029605180e-01 3.409090909090908728e+00 8.203244447868291989e-01
3.149183286488865807e-01 3.454545454545453698e+00 8.182344257378338925e-01
2.886751345948129210e-01 3.499999999999999556e+00 8.165956254667118275e-01
2.624319405407389838e-01 3.545454545454544970e+00 8.158435430467669836e-01
2.361887464866650188e-01 3.590909090909090828e+00 8.163160271832859971e-01
2.099455524325910538e-01 3.636363636363636243e+00 8.181956391293728759e-01
1.837023583785172554e-01 3.681818181818182101e+00 8.214719064256582604e-01
1.574591643244434569e-01 3.727272727272726183e+00 8.259301028060427319e-01
1.312159702703694919e-01 3.772727272727272041e+00 8.311696954584607555e-01
1.049727762162955269e-01 3.818181818181817455e+00 8.366512565867011419e-01
7.872958216222172845e-02 3.863636363636363313e+00 8.417660934756291402e-01
5.248638810814776345e-02 3.909090909090908728e+00 8.459189050439562818e-01
2.624319405407379499e-02 3.954545454545454586e+00 8.486112018446717586e-01
0.000000000000000000e+00 3.999999999999999112e+00 8.495126136769417524e-01
-2.624319405407379499e-02 4.045454545454544970e+00 8.485087902677767024e-01
-5.248638810814776345e-02 4.090909090909090828e+00 8.457181840857340704e-01
-7.872958216222172845e-02 4.136363636363635798e+00 8.414749877702794034e-01
-1.049727762162955269e-01 4.181818181818180769e+00 8.362809839290809011e-01
-1.312159702703694919e-01 4.227272727272726627e+00 8.307340465206941582e-01
-1.574591643244434569e-01 4.272727272727272485e+00 8.254446119929483849e-01
-1.837023583785172554e-01 4.318181818181818343e+00 8.209530112681109326e-01
-2.099455524325912203e-01 4.363636363636363313e+00 8.176599281899673555e-01
-2.361887464866650188e-01 4.409090909090908283e+00 8.157796626357098901e-01
-2.624319405407388173e-01 4.454545454545453254e+00 8.153219123927493150e-01
-2.886751345948127545e-01 4.500000000000000000e+00 8.161032295039745144e-01
-3.149183286488865807e-01 4.545454545454544970e+00 8.177849536602308511e-01
-3.411615227029606845e-01 4.590909090909090828e+00 8.199309331161078740e-01
-3.674047167570345107e-01 4.636363636363635798e+00 8.220761202864144135e-01
-3.936479108111081149e-01 4.681818181818181657e+00 8.237963052355333771e-01
-4.198911048651822742e-01 4.727272727272727515e+00 8.247697198290240284e-01
-4.461342989192560449e-01 4.772727272727272485e+00 8.248227519591762036e-01
-4.723774929733302042e-01 4.818181818181817455e+00 8.239542423788093206e-01
-4.986206870274039749e-01 4.863636363636362425e+00 8.223355055671632829e-01
-5.248638810814780786e-01 4.909090909090908283e+00 8.202860817008106320e-01
-5.511070751355515718e-01 4.954545454545454142e+00 8.182280900449985239e-01
-5.773502691896253980e-01 5.000000000000000000e+00 8.166247164094961875e-01
-6.035934632436994463e-01 5.045454545454544970e+00 8.159105915160361766e-01
-6.298366572977732725e-01 5.090909090909090828e+00 8.164233149264383815e-01
-6.560798513518474318e-01 5.136363636363636687e+00 8.183458423892461253e-01
-6.823230454059212580e-01 5.181818181818180769e+00 8.216686283939397262e-01
-7.085662394599949732e-01 5.227272727272726627e+00 8.261781950996592849e-01
-7.348094335140691324e-01 5.272727272727272485e+00 8.314753135440337006e-01
-7.610526275681426256e-01 5.318181818181817455e+00 8.370216391785232357e-01
-7.872958216222167849e-01 5.363636363636363313e+00 8.422090948230571694e-01
-8.135390156762905001e-01 5.409090909090909172e+00 8.464423375342579048e-01
-8.397822097303643263e-01 5.454545454545453254e+00 8.492220626536504113e-01
-8.660254037844384856e-01 5.500000000000000000e+00 8.502162734119895759e-01
-8.922685978385123118e-01 5.545454545454544082e+00 8.493082152172136690e-01
-9.185117918925863600e-01 5.590909090909089940e+00 8.466132494058101754e-01
-9.447549859466601863e-01 5.636363636363635798e+00 8.424619200697865962e-01
-9.709981800007340125e-01 5.681818181818181657e+00 8.373519521610557348e-01
-9.972413740548078387e-01 5.727272727272726627e+00 8.318769039922204733e-01
-1.023484568108881554e+00 5.772727272727272485e+00 8.266427834559283427e-01
-1.049727762162955713e+00 5.818181818181818343e+00 8.221855201224261833e-01
-1.075970956217029428e+00 5.863636363636362425e+00 8.189015704337430090e-01
-1.102214150271103588e+00 5.909090909090909172e+00 8.170013541393398304e-01
-1.128457344325177525e+00 5.954545454545453254e+00 8.164912590588815355e-01
-1.154700538379251240e+00 5.999999999999999112e+00 8.171853879936229470e-01
-1.180943732433324955e+00 6.045454545454544970e+00 8.187438544612696267e-01
-1.207186926487398893e+00 6.090909090909090828e+00 8.207309195435773530e-01
-1.233430120541473052e+00 6.136363636363635798e+00 8.226840116721974017e-01
-1.259673314595546767e+00 6.181818181818181657e+00 8.241838208932867893e-01
-1.285916508649620926e+00 6.227272727272727515e+00 8.249161101978550459e-01
-1.312159702703694641e+00 6.272727272727271597e+00 8.247173893607785411e-01
-1.338402896757768579e+00 6.318181818181817455e+00 8.235988457923795192e-01
-1.364646090811842294e+00 6.363636363636363313e+00 8.217456329255043990e-01
-1.390889284865916009e+00 6.409090909090908283e+00 8.194915375021004644e-01
-1.417132478919990168e+00 6.454545454545454142e+00 8.172719757722449740e-01
-1.443375672974064106e+00 6.500000000000000000e+00 8.155609949936060143e-01
1.180943732433324955e+00 2.045454545454545414e+00 8.135824345356231779e-01
1.154700538379251018e+00 2.090909090909090384e+00 8.134806895688942996e-01
1.128457344325177303e+00 2.136363636363636243e+00 8.147992713251296371e-01
1.102214150271103366e+00 2.181818181818181657e+00 8.176214537659164394e-01
1.075970956217029428e+00 2.227272727272727071e+00 8.218193722222303377e-01
1.049727762162955491e+00 2.272727272727272485e+00 8.270588870286899041e-01
1.023484568108881776e+00 2.318181818181817899e+00 8.328356445324651691e-01
9.972413740548078387e-01 2.363636363636363313e+00 8.385382038179093334e-01
9.709981800007337904e-01 2.409090909090908728e+00 8.435295159092366379e-01
9.447549859466600752e-01 2.454545454545454142e+00 8.472347001108547770e-01
9.185117918925860270e-01 2.500000000000000000e+00 8.492216553730967954e-01
8.922685978385123118e-01 2.545454545454544970e+00 8.492619226007809274e-01
8.660254037844382635e-01 2.590909090909090828e+00 8.473622831718974346e-01
8.397822097303645483e-01 2.636363636363636243e+00 8.437623067694735024e-01
8.135390156762905001e-01 2.681818181818181657e+00 8.388985821328927006e-01
7.872958216222165628e-01 2.727272727272727071e+00 8.333416630923276003e-01
7.610526275681427366e-01 2.772727272727272485e+00 8.277158931223768112e-01
7.348094335140689104e-01 2.818181818181817899e+00 8.226145523649713853e-01
7.085662394599949732e-01 2.863636363636363313e+00 8.185229104562149471e-01
6.823230454059211469e-01 2.909090909090908728e+00 8.157598977473732305e-01
6.560798513518472097e-01 2.954545454545454586e+00 8.144457142932870486e-01
6.298366572977732725e-01 2.999999999999999556e+00 8.144984856319306132e-01
6.035934632436994463e-01 3.045454545454545414e+00 8.156587999594105964e-01
5.773502691896255090e-01 3.090909090909090828e+00 8.175372685943510520e-01
5.511070751355516828e-01 3.136363636363635798e+00 8.196775761684951256e-01
5.248638810814777456e-01 3.181818181818181657e+00 8.216260212209135494e-01
4.986206870274038083e-01 3.227272727272727071e+00 8.229982737179875052e-01
4.723774929733300376e-01 3.272727272727272929e+00 8.235348391213900276e-01
4.461342989192561559e-01 3.318181818181817455e+00 8.231383110589629570e-01
4.198911048651821631e-01 3.363636363636363313e+00 8.218877150278127708e-01
3.936479108111082814e-01 3.409090909090908728e+00 8.200279184089422913e-01
3.674047167570343442e-01 3.454545454545454586e+00 8.179350368478643940e-01
3.411615227029603514e-01 3.499999999999999556e+00 8.160617944259637158e-01
3.149183286488867473e-01 3.545454545454544970e+00 8.148696084360657066e-01
2.886751345948127545e-01 3.590909090909090828e+00 8.147563991506094894e-01
2.624319405407388173e-01 3.636363636363636243e+00 8.159903598631783606e-01
2.361887464866648245e-01 3.681818181818182101e+00 8.186597985493396790e-01
2.099455524325910538e-01 3.727272727272727515e+00 8.226474738177882440e-01
1.837023583785172554e-01 3.772727272727272041e+00 8.276346471246056602e-01
1.574591643244432904e-01 3.818181818181817455e+00 8.331357242307497746e-01
1.312159702703693254e-01 3.863636363636363313e+00 8.385595141742419045e-01
1.049727762162955269e-01 3.909090909090908728e+00 8.432886320225179144e-01
7.872958216222156191e-02 3.954545454545454586e+00 8.467652705895390985e-01
5.248638810814758998e-02 4.000000000000000000e+00 8.485701535206596757e-01
2.624319405407379499e-02 4.045454545454544970e+00 8.484823077689092052e-01
0.000000000000000000e+00 4.090909090909090828e+00 8.465102735830477565e-01
-2.624319405407396499e-02 4.136363636363635798e+00 8.428899883088771805e-01
-5.248638810814792999e-02 4.181818181818180769e+00 8.380499906781863073e-01
-7.872958216222172845e-02 4.227272727272726627e+00 8.325497998025922497e-01
-1.049727762162956934e-01 4.272727272727272485e+00 8.270013967552940493e-01
-1.312159702703696584e-01 4.318181818181818343e+00 8.219860021945915030e-01
-1.574591643244434569e-01 4.363636363636363313e+00 8.179785096225804519e-01
-1.837023583785174219e-01 4.409090909090909172e+00 8.152901239280877510e-01
-2.099455524325912203e-01 4.454545454545454142e+00 8.140364429923886425e-01
-2.361887464866650188e-01 4.499999999999999112e+00 8.141340955670607338e-01
-2.624319405407389838e-01 4.545454545454545858e+00 8.153248490235465162e-01
-2.886751345948127545e-01 4.590909090909090828e+00 8.172224599083495189e-01
-3.149183286488869138e-01 4.636363636363635798e+00 8.193748877876745329e-01
-3.411615227029606845e-01 4.681818181818181657e+00 8.213330209353256750e-01
-3.674047167570343442e-01 4.727272727272727515e+00 8.227167582144034874e-01
-3.936479108111084479e-01 4.772727272727272485e+00 8.232700096996605765e-01
-4.198911048651822742e-01 4.818181818181817455e+00 8.228977217353906637e-01
-4.461342989192563779e-01 4.863636363636363313e+00 8.216802084871042133e-01
-4.723774929733302042e-01 4.909090909090908283e+00 8.198627132007532126e-01
-4.986206870274043079e-01 4.954545454545454142e+00 8.178210612254811496e-01
-5.248638810814777456e-01 5.000000000000000000e+00 8.160072938224005590e-01
-5.511070751355515718e-01 5.045454545454544970e+00 8.148819970979255256e-01
-5.773502691896257311e-01 5.090909090909090828e+00 8.148422892903165460e-01
-6.035934632436994463e-01 5.136363636363636687e+00 8.161556859163024980e-01
-6.298366572977736055e-01 5.181818181818182545e+00 8.189099572970224283e-01
-6.560798513518474318e-01 5.227272727272726627e+00 8.229874178695802955e-01
-6.823230454059212580e-01 5.272727272727272485e+00 8.280688930201990372e-01
-7.085662394599954172e-01 5.318181818181817455e+00 8.336682610949401884e-01
-7.348094335140687994e-01 5.363636363636363313e+00 8.391936197905914829e-01
-7.610526275681429587e-01 5.409090909090909172e+00 8.440266176010653432e-01
-7.872958216222167849e-01 5.454545454545454142e+00 8.476081824072912996e-01
-8.135390156762905001e-01 5.499999999999999112e+00 8.495174594350378694e-01
-8.397822097303646594e-01 5.545454545454545858e+00 8.495315907404924483e-01
-8.660254037844384856e-01 5.590909090909089940e+00 8.476569448342868851e-01
-8.922685978385126448e-01 5.636363636363635798e+00 8.441270220934153912e-01
-9.185117918925863600e-01 5.681818181818181657e+00 8.393676736978756825e-01
-9.447549859466601863e-01 5.727272727272726627e+00 8.339354841068760127e-01
-9.709981800007340125e-01 5.772727272727272485e+00 8.284392482657251255e-01
-9.972413740548078387e-01 5.818181818181818343e+00 8.234567496730238467e-01
-1.023484568108881998e+00 5.863636363636364202e+00 8.194592210438759183e-01
-1.049727762162955713e+00 5.909090909090908283e+00 8.167540663987643557e-01
-1.075970956217029872e+00 5.954545454545455030e+00 8.154531132436785290e-01
-1.102214150271103588e+00 5.999999999999999112e+00 8.154695327252815540e-01
-1.128457344325177525e+00 6.045454545454544970e+00 8.165423504920068520e-01
-1.154700538379251240e+00 6.090909090909090828e+00 8.182838060125853241e-01
-1.180943732433324955e+00 6.136363636363635798e+00 8.202421355692246507e-01
-1.207186926487399115e+00 6.181818181818181657e+00 8.219708517149884042e-01
-1.233430120541473052e+00 6.227272727272727515e+00 8.230952638406828781e-01
-1.259673314595547211e+00 6.272727272727273373e+00 8.233676925465273078e-01
-1.285916508649620926e+00 6.318181818181817455e+00 8.227043831073653779e-01
-1.312159702703694641e+00 6.363636363636363313e+00 8.211993313814410778e-01
-1.338402896757768579e+00 6.409090909090908283e+00 8.191129288975987910e-01
-1.364646090811842294e+00 6.454545454545454142e+00 8.168363389443754619e-01
-1.390889284865916453e+00 6.500000000000000000e+00 8.148356120608885034e-01
-1.417132478919990168e+00 6.545454545454545858e+00 8.135824345356231779e-01
1.207186926487398893e+00 2.090909090909090828e+00 8.126109602560338541e-01
1.180943732433324955e+00 2.136363636363636243e+00 8.129819806008236061e-01
1.154700538379251240e+00 2.181818181818181657e+00 8.148504669732398176e-01
1.128457344325177303e+00 2.227272727272727515e+00 8.182021349030867974e-01
1.102214150271103588e+00 2.272727272727272929e+00 8.228066715418553834e-01
1.075970956217029428e+00 2.318181818181817899e+00 8.282395808505005341e-01
1.049727762162955713e+00 2.363636363636363757e+00 8.339342848953463783e-01
1.023484568108881776e+00 2.409090909090908728e+00 8.392573349238975355e-01
9.972413740548078387e-01 2.454545454545454586e+00 8.435955721726163814e-01
9.709981800007340125e-01 2.500000000000000000e+00 8.464418710401886425e-01
9.447549859466600752e-01 2.545454545454545414e+00 8.474661604584295960e-01
9.185117918925862490e-01 2.590909090909090828e+00 8.465607763297788857e-01
8.922685978385123118e-01 2.636363636363636243e+00 8.438534180575765209e-01
8.660254037844382635e-01 2.681818181818181657e+00 8.396862723538290885e-01
8.397822097303645483e-01 2.727272727272727071e+00 8.345652460598783628e-01
8.135390156762907221e-01 2.772727272727272929e+00 8.290877587191983755e-01
7.872958216222165628e-01 2.818181818181818343e+00 8.238604481628711840e-01
7.610526275681428476e-01 2.863636363636363313e+00 8.194190576424432715e-01
7.348094335140689104e-01 2.909090909090909172e+00 8.161617207059824741e-01
7.085662394599950842e-01 2.954545454545454586e+00 8.143042102824789019e-01
6.823230454059211469e-01 3.000000000000000000e+00 8.138620702598792223e-01
6.560798513518472097e-01 3.045454545454545414e+00 8.146605741860917238e-01
6.298366572977733835e-01 3.090909090909090828e+00 8.163697600201496041e-01
6.035934632436994463e-01 3.136363636363636687e+00 8.185588090135156314e-01
5.773502691896256200e-01 3.181818181818181657e+00 8.207620079793079837e-01
5.511070751355516828e-01 3.227272727272727071e+00 8.225475208489452239e-01
5.248638810814777456e-01 3.272727272727272929e+00 8.235801496970277524e-01
4.986206870274039749e-01 3.318181818181818343e+00 8.236700955840448035e-01
4.723774929733300931e-01 3.363636363636363313e+00 8.228013433847725100e-01
4.461342989192561559e-01 3.409090909090908728e+00 8.211356033183194736e-01
4.198911048651822742e-01 3.454545454545454586e+00 8.189906262670614279e-01
3.936479108111082814e-01 3.500000000000000000e+00 8.167949703155570340e-01
3.674047167570343442e-01 3.545454545454544970e+00 8.150246117738951801e-01
3.411615227029606845e-01 3.590909090909090828e+00 8.141297231175381732e-01
3.149183286488867473e-01 3.636363636363636243e+00 8.144619715909039437e-01
2.886751345948127545e-01 3.681818181818182101e+00 8.162133476016446565e-01
2.624319405407388173e-01 3.727272727272727515e+00 8.193764942722944200e-01
2.361887464866650188e-01 3.772727272727273373e+00 8.237337385371624743e-01
2.099455524325912203e-01 3.818181818181817455e+00 8.288778225835546909e-01
1.837023583785172554e-01 3.863636363636363313e+00 8.342623340219903483e-01
1.574591643244432904e-01 3.909090909090908728e+00 8.392748947829671291e-01
1.312159702703694919e-01 3.954545454545454586e+00 8.433222130163273711e-01
1.049727762162955269e-01 4.000000000000000000e+00 8.459139100577576231e-01
7.872958216222156191e-02 4.045454545454545858e+00 8.467320671153062417e-01
5.248638810814776345e-02 4.090909090909090828e+00 8.456757228437646878e-01
2.624319405407396499e-02 4.136363636363635798e+00 8.428736758304435917e-01
0.000000000000000000e+00 4.181818181818181657e+00 8.386641297936018313e-01
-2.624319405407396499e-02 4.227272727272726627e+00 8.335450010645912844e-01
-5.248638810814776345e-02 4.272727272727272485e+00 8.281031457675146479e-01
-7.872958216222172845e-02 4.318181818181818343e+00 8.229336315191169149e-01
-1.049727762162956934e-01 4.363636363636363313e+00 8.185610978675135208e-01
-1.312159702703694919e-01 4.409090909090909172e+00 8.153742365442118167e-01
-1.574591643244434569e-01 4.454545454545455030e+00 8.135818369993713661e-01
-1.837023583785172554e-01 4.500000000000000000e+00 8.131952699010600583e-01
-2.099455524325910538e-01 4.545454545454544970e+00 8.140383800341380871e-01
-2.361887464866650188e-01 4.590909090909090828e+00 8.157821217323580898e-01
-2.624319405407388173e-01 4.636363636363635798e+00 8.179983237673175145e-01
-2.886751345948129210e-01 4.681818181818181657e+00 8.202249511744508226e-01
-3.149183286488867473e-01 4.727272727272727515e+00 8.220342048156279446e-01
-3.411615227029603514e-01 4.772727272727272485e+00 8.230947241358266275e-01
-3.674047167570345107e-01 4.818181818181818343e+00 8.232199512146844977e-01
-3.936479108111082814e-01 4.863636363636363313e+00 8.223962910043667307e-01
-4.198911048651824407e-01 4.909090909090909172e+00 8.207869813617140187e-01
-4.461342989192562114e-01 4.954545454545454142e+00 8.187104521447041705e-01
-4.723774929733303707e-01 5.000000000000000000e+00 8.165952062595823735e-01
-4.986206870274038083e-01 5.045454545454544970e+00 8.149165748524014319e-01
-5.248638810814776345e-01 5.090909090909090828e+00 8.141236381984134907e-01
-5.511070751355517938e-01 5.136363636363636687e+00 8.145666480195278281e-01
-5.773502691896255090e-01 5.181818181818182545e+00 8.164359542927289715e-01
-6.035934632436996683e-01 5.227272727272727515e+00 8.197224104899814012e-01
-6.298366572977734945e-01 5.272727272727272485e+00 8.242064645581443916e-01
-6.560798513518472097e-01 5.318181818181817455e+00 8.294789417146856136e-01
-6.823230454059213690e-01 5.363636363636363313e+00 8.349915222274494342e-01
-7.085662394599948621e-01 5.409090909090909172e+00 8.401299750721014092e-01
-7.348094335140690214e-01 5.454545454545454142e+00 8.442992486811476960e-01
-7.610526275681427366e-01 5.500000000000000000e+00 8.470073247028485630e-01
-7.872958216222165628e-01 5.545454545454544082e+00 8.479347716083459607e-01
-8.135390156762907221e-01 5.590909090909091717e+00 8.469792215184458462e-01
-8.397822097303645483e-01 5.636363636363635798e+00 8.442681183605571515e-01
-8.660254037844385966e-01 5.681818181818181657e+00 8.401382731765637546e-01
-8.922685978385124228e-01 5.727272727272726627e+00 8.350860502874524194e-01
-9.185117918925862490e-01 5.772727272727272485e+00 8.296964540287263823e-01
-9.447549859466600752e-01 5.818181818181818343e+00 8.245622627071783617e-01
-9.709981800007337904e-01 5.863636363636364202e+00 8.202052852418547646e-01
-9.972413740548079497e-01 5.909090909090909172e+00 8.170108098362389715e-01
-1.023484568108881776e+00 5.954545454545453254e+00 8.151837302780894357e-01
-1.049727762162955935e+00 6.000000000000000888e+00 8.147312566735588346e-01
-1.075970956217029650e+00 6.045454545454544970e+00 8.154732005795519711e-01
-1.102214150271103588e+00 6.090909090909090828e+00 8.170771610388393169e-01
-1.128457344325177303e+00 6.136363636363635798e+00 8.191129595020900656e-01
-1.154700538379251018e+00 6.181818181818181657e+00 8.211186175880768046e-01
-1.180943732433325177e+00 6.227272727272727515e+00 8.226691148835941769e-01
-1.207186926487398893e+00 6.272727272727273373e+00 8.234390706399943305e-01
-1.233430120541473052e+00 6.318181818181818343e+00 8.232512865968063531e-01
-1.259673314595546989e+00 6.363636363636363313e+00 8.221046884570180069e-01
-1.285916508649620704e+00 6.409090909090908283e+00 8.201775285098890089e-01
-1.312159702703694419e+00 6.454545454545454142e+00 8.178046417539467372e-01
-1.338402896757768357e+00 6.500000000000000000e+00 8.154308742928720877e-01
-1.364646090811842516e+00 6.545454545454545858e+00 8.135461909875840725e-01
-1.390889284865916231e+00 6.590909090909090828e+00 8.126109602560338541e-01
1.233430120541473052e+00 2.136363636363636243e+00 8.122971729966130816e-01
1.207186926487398893e+00 2.181818181818181657e+00 8.129527053437585193e-01
1.180943732433325177e+00 2.227272727272727071e+00 8.151347493510112674e-01
1.154700538379251240e+00 2.272727272727272485e+00 8.187330592418444741e-01
1.128457344325177525e+00 2.318181818181817899e+00 8.234260339360842673e-01
1.102214150271103588e+00 2.363636363636363757e+00 8.287196085392009026e-01
1.075970956217029650e+00 2.409090909090908728e+00 8.340133147782353706e-01
1.049727762162955713e+00 2.454545454545454142e+00 8.386836177928228553e-01
1.023484568108881776e+00 2.500000000000000000e+00 8.421716784249921872e-01
9.972413740548079497e-01 2.545454545454545414e+00 8.440619291578127514e-01
9.709981800007340125e-01 2.590909090909090828e+00 8.441394294248441010e-01
9.447549859466601863e-01 2.636363636363636243e+00 8.424175629568794177e-01
9.185117918925862490e-01 2.681818181818181657e+00 8.391325520354485645e-01
8.922685978385124228e-01 2.727272727272727071e+00 8.347065630472726427e-01
8.660254037844384856e-01 2.772727272727272485e+00 8.296859172894394119e-01
8.397822097303645483e-01 2.818181818181817899e+00 8.246643297798768035e-01
8.135390156762907221e-01 2.863636363636363313e+00 8.202027227356756267e-01
7.872958216222168959e-01 2.909090909090909172e+00 8.167569167613097925e-01
7.610526275681428476e-01 2.954545454545454586e+00 8.146226454981704279e-01
7.348094335140690214e-01 2.999999999999999556e+00 8.139043537839962816e-01
7.085662394599950842e-01 3.045454545454545414e+00 8.145107035555115838e-01
6.823230454059212580e-01 3.090909090909090828e+00 8.161761671078493485e-01
6.560798513518473207e-01 3.136363636363635798e+00 8.185049500408720924e-01
6.298366572977734945e-01 3.181818181818181657e+00 8.210310168814572984e-01
6.035934632436995573e-01 3.227272727272727071e+00 8.232863185267998984e-01
5.773502691896256200e-01 3.272727272727272929e+00 8.248684899451310670e-01
5.511070751355517938e-01 3.318181818181818343e+00 8.254993202716497391e-01
5.248638810814779676e-01 3.363636363636363313e+00 8.250662176663818848e-01
4.986206870274040859e-01 3.409090909090908728e+00 8.236407084605027462e-01
4.723774929733300931e-01 3.454545454545454586e+00 8.214706754464753402e-01
4.461342989192562114e-01 3.499999999999999556e+00 8.189463848507537724e-01
4.198911048651822742e-01 3.545454545454544970e+00 8.165440426932442097e-01
3.936479108111082814e-01 3.590909090909090828e+00 8.147541627984464796e-01
3.674047167570346772e-01 3.636363636363636243e+00 8.140048218108516531e-01
3.411615227029606845e-01 3.681818181818182101e+00 8.145913342376870370e-01
3.149183286488867473e-01 3.727272727272727071e+00 8.166235711012128640e-01
2.886751345948127545e-01 3.772727272727272485e+00 8.199999253463772231e-01
2.624319405407389838e-01 3.818181818181818343e+00 8.244130199674812864e-01
2.361887464866651853e-01 3.863636363636363313e+00 8.293872508810584687e-01
2.099455524325912203e-01 3.909090909090908728e+00 8.343430174144907951e-01
1.837023583785172554e-01 3.954545454545454586e+00 8.386779825545993550e-01
1.574591643244434569e-01 4.000000000000000000e+00 8.418527828456812134e-01
1.312159702703694919e-01 4.045454545454545858e+00 8.434678394039490934e-01
1.049727762162955269e-01 4.090909090909090828e+00 8.433194501640793872e-01
7.872958216222172845e-02 4.136363636363635798e+00 8.414268594934652956e-01
5.248638810814792999e-02 4.181818181818180769e+00 8.380268155575278932e-01
2.624319405407396499e-02 4.227272727272726627e+00 8.335373277219682020e-01
0.000000000000000000e+00 4.272727272727272485e+00 8.284969948784292049e-01
-2.624319405407379499e-02 4.318181818181818343e+00 8.234896323702426413e-01
-5.248638810814776345e-02 4.363636363636363313e+00 8.190655321981502590e-01
-7.872958216222172845e-02 4.409090909090909172e+00 8.156704651468249523e-01
-1.049727762162955269e-01 4.454545454545454142e+00 8.135917215401634595e-01
-1.312159702703694919e-01 4.500000000000000000e+00 8.129275638246953317e-01
-1.574591643244432904e-01 4.545454545454544970e+00 8.135829947473210977e-01
-1.837023583785170888e-01 4.590909090909090828e+00 8.152912590941434612e-01
-2.099455524325910538e-01 4.636363636363635798e+00 8.176574022186207102e-01
-2.361887464866648245e-01 4.681818181818181657e+00 8.202177611088480313e-01
-2.624319405407389838e-01 4.727272727272727515e+00 8.225075912104119480e-01
-2.886751345948127545e-01 4.772727272727272485e+00 8.241281862030729322e-01
-3.149183286488864142e-01 4.818181818181817455e+00 8.248048560158846021e-01
-3.411615227029605180e-01 4.863636363636363313e+00 8.244280196659872217e-01
-3.674047167570343442e-01 4.909090909090908283e+00 8.230714605243499848e-01
-3.936479108111084479e-01 4.954545454545454142e+00 8.209844376857767800e-01
-4.198911048651822742e-01 5.000000000000000000e+00 8.185576810765612388e-01
-4.461342989192563779e-01 5.045454545454544970e+00 8.162669862656420916e-01
-4.723774929733298711e-01 5.090909090909090828e+00 8.146016693391067154e-01
-4.986206870274036418e-01 5.136363636363635798e+00 8.139879408820845930e-01
-5.248638810814777456e-01 5.181818181818182545e+00 8.147187214519757692e-01
-5.511070751355515718e-01 5.227272727272727515e+00 8.169011153842652417e-01
-5.773502691896257311e-01 5.272727272727272485e+00 8.204305407304159914e-01
-6.035934632436994463e-01 5.318181818181817455e+00 8.249966051137012091e-01
-6.298366572977732725e-01 5.363636363636363313e+00 8.301208112234919057e-01
-6.560798513518474318e-01 5.409090909090909172e+00 8.352209342098982914e-01
-6.823230454059209249e-01 5.454545454545454142e+00 8.396924009810690093e-01
-7.085662394599949732e-01 5.500000000000000000e+00 8.429940789316622274e-01
-7.348094335140687994e-01 5.545454545454544970e+00 8.447251144724451377e-01
-7.610526275681426256e-01 5.590909090909089940e+00 8.446809930782299691e-01
-7.872958216222167849e-01 5.636363636363636687e+00 8.428805126706706563e-01
-8.135390156762905001e-01 5.681818181818181657e+00 8.395601819330394955e-01
-8.397822097303646594e-01 5.727272727272726627e+00 8.351377642078071650e-01
-8.660254037844384856e-01 5.772727272727272485e+00 8.301513550398277319e-01
-8.922685978385123118e-01 5.818181818181818343e+00 8.251837482821917646e-01
-9.185117918925860270e-01 5.863636363636363313e+00 8.207834628415846545e-01
-9.447549859466598532e-01 5.909090909090909172e+00 8.173935843150682556e-01
-9.709981800007340125e-01 5.954545454545454142e+00 8.152977673835867245e-01
-9.972413740548078387e-01 5.999999999999999112e+00 8.145898173122362307e-01
-1.023484568108881998e+00 6.045454545454545858e+00 8.151697856754328564e-01
-1.049727762162955713e+00 6.090909090909090828e+00 8.167660053383387631e-01
-1.075970956217029428e+00 6.136363636363634910e+00 8.189793617900482658e-01
-1.102214150271103366e+00 6.181818181818181657e+00 8.213436125010521449e-01
-1.128457344325177081e+00 6.227272727272725739e+00 8.233938571920554894e-01
-1.154700538379251240e+00 6.272727272727271597e+00 8.247343890682640177e-01
-1.180943732433324955e+00 6.318181818181817455e+00 8.250971553136815517e-01
-1.207186926487399115e+00 6.363636363636363313e+00 8.243829591085743980e-01
-1.233430120541473052e+00 6.409090909090908283e+00 8.226793635619932266e-01
-1.259673314595546767e+00 6.454545454545454142e+00 8.202519628304295596e-01
-1.285916508649620482e+00 6.500000000000000000e+00 8.175090925700747579e-01
-1.312159702703694419e+00 6.545454545454545858e+00 8.149438157417328021e-01
-1.338402896757768579e+00 6.590909090909090828e+00 8.130606288276356342e-01
-1.364646090811842294e+00 6.636363636363636687e+00 8.122971729966130816e-01
1.259673314595546767e+00 2.181818181818181657e+00 8.123076795282367923e-01
1.233430120541472830e+00 2.227272727272727515e+00 8.130855508391926501e-01
1.207186926487398893e+00 2.272727272727272929e+00 8.153760956267970261e-01
1.180943732433324955e+00 2.318181818181817899e+00 8.189786575476335484e-01
1.154700538379251240e+00 2.363636363636363757e+00 8.234959925449621965e-01
1.128457344325177303e+00 2.409090909090909172e+00 8.283886557687241137e-01
1.102214150271103588e+00 2.454545454545454586e+00 8.330514499213836910e-01
1.075970956217029428e+00 2.500000000000000000e+00 8.369000035503301183e-01
1.049727762162955491e+00 2.545454545454545414e+00 8.394539840273623765e-01
1.023484568108881776e+00 2.590909090909091272e+00 8.404042100287477668e-01
9.972413740548078387e-01 2.636363636363636243e+00 8.396538099368180408e-01
9.709981800007340125e-01 2.681818181818181657e+00 8.373279736712034849e-01
9.447549859466600752e-01 2.727272727272727071e+00 8.337519106525775880e-01
9.185117918925862490e-01 2.772727272727272929e+00 8.294014412820988058e-01
8.922685978385123118e-01 2.818181818181818343e+00 8.248344308580419781e-01
8.660254037844382635e-01 2.863636363636363313e+00 8.206135145521853413e-01
8.397822097303645483e-01 2.909090909090909172e+00 8.172310880145481349e-01
8.135390156762907221e-01 2.954545454545454586e+00 8.150464931457940265e-01
7.872958216222165628e-01 3.000000000000000000e+00 8.142430809977923012e-01
7.610526275681428476e-01 3.045454545454545414e+00 8.148098561552662433e-01
7.348094335140689104e-01 3.090909090909090828e+00 8.165491610491318886e-01
7.085662394599949732e-01 3.136363636363636687e+00 8.191087185534571269e-01
6.823230454059211469e-01 3.181818181818181657e+00 8.220335789114420200e-01
6.560798513518472097e-01 3.227272727272727071e+00 8.248312845262094628e-01
6.298366572977733835e-01 3.272727272727272929e+00 8.270420020717157428e-01
6.035934632436994463e-01 3.318181818181818343e+00 8.283046028155640617e-01
5.773502691896255090e-01 3.363636363636363757e+00 8.284098365241104878e-01
5.511070751355517938e-01 3.409090909090908728e+00 8.273329607146940878e-01
5.248638810814778566e-01 3.454545454545454586e+00 8.252404926223307902e-01
4.986206870274039193e-01 3.500000000000000000e+00 8.224690286576324949e-01
4.723774929733300376e-01 3.545454545454544970e+00 8.194780020021017464e-01
4.461342989192560449e-01 3.590909090909090828e+00 8.167822936081553520e-01
4.198911048651821076e-01 3.636363636363636243e+00 8.148741044922469534e-01
3.936479108111084479e-01 3.681818181818182101e+00 8.141457510549596766e-01
3.674047167570345107e-01 3.727272727272727515e+00 8.148255150233201238e-01
3.411615227029605180e-01 3.772727272727272485e+00 8.169371105879076334e-01
3.149183286488865807e-01 3.818181818181818343e+00 8.202898549328444533e-01
2.886751345948127545e-01 3.863636363636363757e+00 8.245017733800686921e-01
2.624319405407389838e-01 3.909090909090908728e+00 8.290524772470644344e-01
2.361887464866650188e-01 3.954545454545454586e+00 8.333577069650172087e-01
2.099455524325910538e-01 4.000000000000000000e+00 8.368538570960450951e-01
1.837023583785172554e-01 4.045454545454545858e+00 8.390792521444181418e-01
1.574591643244432904e-01 4.090909090909090828e+00 8.397396767163414211e-01
1.312159702703693254e-01 4.136363636363636687e+00 8.387484839602525888e-01
1.049727762162955269e-01 4.181818181818180769e+00 8.362359220805540838e-01
7.872958216222172845e-02 4.227272727272726627e+00 8.325272901767242217e-01
5.248638810814776345e-02 4.272727272727272485e+00 8.280942631287063760e-01
2.624319405407379499e-02 4.318181818181818343e+00 8.234874416407687026e-01
0.000000000000000000e+00 4.363636363636363313e+00 8.192603878741785417e-01
-2.624319405407396499e-02 4.409090909090909172e+00 8.158959300708557016e-01
-5.248638810814792999e-02 4.454545454545455030e+00 8.137445006441568207e-01
-7.872958216222172845e-02 4.500000000000000000e+00 8.129820717600767521e-01
-1.049727762162956934e-01 4.545454545454545858e+00 8.135923322539213576e-01
-1.312159702703694919e-01 4.590909090909090828e+00 8.153745605361305548e-01
-1.574591643244432904e-01 4.636363636363635798e+00 8.179755548480737160e-01
-1.837023583785172554e-01 4.681818181818181657e+00 8.209412409615934880e-01
-2.099455524325910538e-01 4.727272727272727515e+00 8.237813582470788765e-01
-2.361887464866651853e-01 4.772727272727272485e+00 8.260390582938201831e-01
-2.624319405407389838e-01 4.818181818181818343e+00 8.273564673565191319e-01
-2.886751345948125880e-01 4.863636363636363313e+00 8.275274078808325662e-01
-3.149183286488867473e-01 4.909090909090909172e+00 8.265296694387821441e-01
-3.411615227029605180e-01 4.954545454545454142e+00 8.245315069115723983e-01
-3.674047167570346772e-01 5.000000000000000000e+00 8.218703084475287302e-01
-3.936479108111084479e-01 5.045454545454544970e+00 8.190052945065491308e-01
-4.198911048651826072e-01 5.090909090909090828e+00 8.164501512834092534e-01
-4.461342989192560449e-01 5.136363636363636687e+00 8.146949943132666405e-01
-4.723774929733298711e-01 5.181818181818181657e+00 8.141293124318883523e-01
-4.986206870274039749e-01 5.227272727272727515e+00 8.149780119660307021e-01
-5.248638810814777456e-01 5.272727272727272485e+00 8.172611106894333011e-01
-5.511070751355519048e-01 5.318181818181818343e+00 8.207841525285159978e-01
-5.773502691896257311e-01 5.363636363636363313e+00 8.251615567657991646e-01
-6.035934632436994463e-01 5.409090909090909172e+00 8.298697208883838439e-01
-6.298366572977736055e-01 5.454545454545454142e+00 8.343217505986101346e-01
-6.560798513518470987e-01 5.499999999999999112e+00 8.379521161334219093e-01
-6.823230454059212580e-01 5.545454545454545858e+00 8.402979893041306880e-01
-7.085662394599949732e-01 5.590909090909090828e+00 8.410647545044814821e-01
-7.348094335140687994e-01 5.636363636363635798e+00 8.401660124423989684e-01
-7.610526275681429587e-01 5.681818181818181657e+00 8.377327173379027769e-01
-7.872958216222167849e-01 5.727272727272726627e+00 8.340910671980178437e-01
-8.135390156762908331e-01 5.772727272727272485e+00 8.297135042515514369e-01
-8.397822097303646594e-01 5.818181818181818343e+00 8.251509095763239765e-01
-8.660254037844384856e-01 5.863636363636364202e+00 8.209562916043338099e-01
-8.922685978385123118e-01 5.909090909090909172e+00 8.176108015119889494e-01
-9.185117918925860270e-01 5.954545454545454142e+00 8.154618962566689833e-01
-9.447549859466601863e-01 6.000000000000000000e+00 8.146812694045889591e-01
-9.709981800007340125e-01 6.045454545454544970e+00 8.152472398213111981e-01
-9.972413740548081718e-01 6.090909090909090828e+00 8.169530778321730802e-01
-1.023484568108881998e+00 6.136363636363635798e+00 8.194396230073648368e-01
-1.049727762162955713e+00 6.181818181818180769e+00 8.222477665864169616e-01
-1.075970956217029428e+00 6.227272727272727515e+00 8.248841106270571322e-01
-1.102214150271103366e+00 6.272727272727271597e+00 8.268915133241747650e-01
-1.128457344325177525e+00 6.318181818181817455e+00 8.279154253079857861e-01
-1.154700538379251240e+00 6.363636363636363313e+00 8.277570652470390700e-01
-1.180943732433325399e+00 6.409090909090908283e+00 8.264057030310363317e-01
-1.207186926487399115e+00 6.454545454545454142e+00 8.240446561609634513e-01
-1.233430120541473052e+00 6.500000000000000000e+00 8.210289390866428727e-01
-1.259673314595546767e+00 6.545454545454545858e+00 8.178365030114386203e-01
-1.285916508649620482e+00 6.590909090909090828e+00 8.149991211275048331e-01
-1.312159702703694641e+00 6.636363636363636687e+00 8.130225248196301102e-01
-1.338402896757768579e+00 6.681818181818182545e+00 8.123076795282369034e-01
1.285916508649620704e+00 2.227272727272727515e+00 8.123834780782420717e-01
1.259673314595546767e+00 2.272727272727272929e+00 8.131697326523866787e-01
1.233430120541473052e+00 2.318181818181818343e+00 8.154169885437340115e-01
1.207186926487398893e+00 2.363636363636363757e+00 8.188438978306021854e-01
1.180943732433325177e+00 2.409090909090909172e+00 8.229966479901612564e-01
1.154700538379251240e+00 2.454545454545455030e+00 8.273157537611524059e-01
1.128457344325177525e+00 2.500000000000000000e+00 8.312183164003285052e-01
1.102214150271103588e+00 2.545454545454545414e+00 8.341827907099819139e-01
1.075970956217029428e+00 2.590909090909091272e+00 8.358232352794378039e-01
1.049727762162955713e+00 2.636363636363636687e+00 8.359421223800512779e-01
1.023484568108881776e+00 2.681818181818182101e+00 8.345545602143467079e-01
9.972413740548079497e-01 2.727272727272727071e+00 8.318814651590521470e-01
9.709981800007340125e-01 2.772727272727272929e+00 8.283139540928829980e-01
9.447549859466600752e-01 2.818181818181818343e+00 8.243552347600919816e-01
9.185117918925862490e-01 2.863636363636363757e+00 8.205490128997503518e-01
8.922685978385124228e-01 2.909090909090909172e+00 8.174046635345828538e-01
8.660254037844382635e-01 2.954545454545454586e+00 8.153291713486477965e-01
8.397822097303645483e-01 3.000000000000000444e+00 8.145743841732328017e-01
8.135390156762907221e-01 3.045454545454545414e+00 8.152058037464195994e-01
7.872958216222168959e-01 3.090909090909090828e+00 8.170963267642550321e-01
7.610526275681428476e-01 3.136363636363636687e+00 8.199453591748591119e-01
7.348094335140690214e-01 3.181818181818182101e+00 8.233207990322987113e-01
7.085662394599950842e-01 3.227272727272727071e+00 8.267187132815267958e-01
6.823230454059212580e-01 3.272727272727272929e+00 8.296333138729566903e-01
6.560798513518473207e-01 3.318181818181818343e+00 8.316282904930563102e-01
6.298366572977733835e-01 3.363636363636363757e+00 8.323999307564555750e-01
6.035934632436994463e-01 3.409090909090909616e+00 8.318229864756561120e-01
5.773502691896257311e-01 3.454545454545454586e+00 8.299720627052262767e-01
5.511070751355517938e-01 3.500000000000000000e+00 8.271143671256697694e-01
5.248638810814778566e-01 3.545454545454545858e+00 8.236736686901824367e-01
4.986206870274039749e-01 3.590909090909090828e+00 8.201697344695498826e-01
4.723774929733300376e-01 3.636363636363636243e+00 8.171416180481752001e-01
4.461342989192560449e-01 3.681818181818182101e+00 8.150661876934018890e-01
4.198911048651824407e-01 3.727272727272727515e+00 8.142845542312101559e-01
3.936479108111084479e-01 3.772727272727273373e+00 8.149482180482554572e-01
3.674047167570345107e-01 3.818181818181818343e+00 8.169938297610453981e-01
3.411615227029605180e-01 3.863636363636363757e+00 8.201509001646725139e-01
3.149183286488867473e-01 3.909090909090909616e+00 8.239814005117758189e-01
2.886751345948129210e-01 3.954545454545454586e+00 8.279449500146518481e-01
2.624319405407389838e-01 4.000000000000000000e+00 8.314791584101730582e-01
2.361887464866650188e-01 4.045454545454545858e+00 8.340824148507797187e-01
2.099455524325912203e-01 4.090909090909090828e+00 8.353863483595266315e-01
1.837023583785172554e-01 4.136363636363636687e+00 8.352072469394430376e-01
1.574591643244432904e-01 4.181818181818182545e+00 8.335694298440882166e-01
1.312159702703694919e-01 4.227272727272726627e+00 8.306981670319583122e-01
1.049727762162956934e-01 4.272727272727272485e+00 8.269843854239804504e-01
7.872958216222172845e-02 4.318181818181818343e+00 8.229273353710823136e-01
5.248638810814776345e-02 4.363636363636363313e+00 8.190640809422545798e-01
2.624319405407396499e-02 4.409090909090909172e+00 8.158958847771194955e-01
0.000000000000000000e+00 4.454545454545455030e+00 8.138213231739159781e-01
-2.624319405407396499e-02 4.500000000000000888e+00 8.130845373522194164e-01
-5.248638810814776345e-02 4.545454545454545858e+00 8.137447533711074099e-01
-7.872958216222172845e-02 4.590909090909090828e+00 8.156704437127689777e-01
-1.049727762162955269e-01 4.636363636363635798e+00 8.185585612075449990e-01
-1.312159702703693254e-01 4.681818181818181657e+00 8.219763852560539874e-01
-1.574591643244432904e-01 4.727272727272727515e+00 8.254208728472408607e-01
-1.837023583785170888e-01 4.772727272727272485e+00 8.283881947139211110e-01
-2.099455524325912203e-01 4.818181818181818343e+00 8.304445844775628638e-01
-2.361887464866650188e-01 4.863636363636364202e+00 8.312889897313382459e-01
-2.624319405407386507e-01 4.909090909090909172e+00 8.307985257306650384e-01
-2.886751345948127545e-01 4.954545454545455030e+00 8.290495346157659151e-01
-3.149183286488865807e-01 5.000000000000000000e+00 8.263101008187535568e-01
-3.411615227029606845e-01 5.045454545454544970e+00 8.230038751334806113e-01
-3.674047167570345107e-01 5.090909090909090828e+00 8.196494736568065154e-01
-3.936479108111086145e-01 5.136363636363636687e+00 8.167838180967799122e-01
-4.198911048651821076e-01 5.181818181818182545e+00 8.148807956037037448e-01
-4.461342989192558783e-01 5.227272727272727515e+00 8.142778848393115165e-01
-4.723774929733300376e-01 5.272727272727273373e+00 8.151225511354120989e-01
-4.986206870274038083e-01 5.318181818181818343e+00 8.173472854831835832e-01
-5.248638810814779676e-01 5.363636363636364202e+00 8.206776007002140050e-01
-5.511070751355517938e-01 5.409090909090909172e+00 8.246719024947706256e-01
-5.773502691896255090e-01 5.454545454545454142e+00 8.287869096639470801e-01
-6.035934632436996683e-01 5.500000000000000000e+00 8.324581709520930684e-01
-6.298366572977731614e-01 5.545454545454544970e+00 8.351829531257632944e-01
-6.560798513518472097e-01 5.590909090909091717e+00 8.365927131685853002e-01
-6.823230454059210359e-01 5.636363636363636687e+00 8.365044341913687731e-01
-7.085662394599948621e-01 5.681818181818181657e+00 8.349438174814417524e-01
-7.348094335140690214e-01 5.727272727272727515e+00 8.321379291339869866e-01
-7.610526275681427366e-01 5.772727272727272485e+00 8.284795535995935767e-01
-7.872958216222168959e-01 5.818181818181818343e+00 8.244694508110477216e-01
-8.135390156762907221e-01 5.863636363636364202e+00 8.206454162563767696e-01
-8.397822097303645483e-01 5.909090909090909172e+00 8.175082635509701712e-01
-8.660254037844382635e-01 5.954545454545454142e+00 8.154546249767657962e-01
-8.922685978385120897e-01 6.000000000000000000e+00 8.147250411465936093e-01
-9.185117918925862490e-01 6.045454545454545858e+00 8.153735336906177134e-01
-9.447549859466600752e-01 6.090909090909090828e+00 8.172620795700734631e-01
-9.709981800007341235e-01 6.136363636363637575e+00 8.200804345829046937e-01
-9.972413740548079497e-01 6.181818181818181657e+00 8.233888231875358121e-01
-1.023484568108881776e+00 6.227272727272725739e+00 8.266783184807618978e-01
-1.049727762162955491e+00 6.272727272727273373e+00 8.294414795439027932e-01
-1.075970956217029428e+00 6.318181818181817455e+00 8.312442266904819244e-01
-1.102214150271103588e+00 6.363636363636363313e+00 8.317892809189318948e-01
-1.128457344325177303e+00 6.409090909090908283e+00 8.309620154474604004e-01
-1.154700538379251462e+00 6.454545454545454142e+00 8.288514067935101037e-01
-1.180943732433325177e+00 6.500000000000000000e+00 8.257418825820812547e-01
-1.207186926487398893e+00 6.545454545454545858e+00 8.220759437352490595e-01
-1.233430120541472830e+00 6.590909090909090828e+00 8.183919355321600531e-01
-1.259673314595546545e+00 6.636363636363636687e+00 8.152455155794676722e-01
-1.285916508649620704e+00 6.681818181818182545e+00 8.131264280784141762e-01
-1.312159702703694419e+00 6.727272727272727515e+00 8.123834780782420717e-01
1.312159702703694641e+00 2.272727272727272929e+00 8.123834780782420717e-01
1.285916508649620704e+00 2.318181818181817899e+00 8.131264280784141762e-01
1.259673314595546989e+00 2.363636363636363757e+00 8.152455155794676722e-01
1.233430120541473052e+00 2.409090909090909172e+00 8.183919355321600531e-01
1.207186926487399115e+00 2.454545454545454586e+00 8.220759437352490595e-01
1.180943732433325177e+00 2.500000000000000000e+00 8.257418825820812547e-01
1.154700538379251462e+00 2.545454545454545414e+00 8.288514067935101037e-01
1.128457344325177525e+00 2.590909090909090828e+00 8.309620154474604004e-01
1.102214150271103588e+00 2.636363636363636243e+00 8.317892809189320058e-01
1.075970956217029650e+00 2.681818181818181657e+00 8.312442266904822574e-01
1.049727762162955713e+00 2.727272727272727071e+00 8.294414795439030152e-01
1.023484568108881998e+00 2.772727272727272485e+00 8.266783184807615648e-01
9.972413740548079497e-01 2.818181818181818343e+00 8.233888231875359232e-01
9.709981800007341235e-01 2.863636363636363313e+00 8.200804345829048048e-01
9.447549859466601863e-01 2.909090909090909172e+00 8.172620795700732410e-01
9.185117918925862490e-01 2.954545454545454586e+00 8.153735336906178244e-01
8.922685978385124228e-01 3.000000000000000000e+00 8.147250411465937203e-01
8.660254037844385966e-01 3.045454545454545414e+00 8.154546249767657962e-01
8.397822097303645483e-01 3.090909090909090828e+00 8.175082635509701712e-01
8.135390156762907221e-01 3.136363636363635798e+00 8.206454162563765475e-01
7.872958216222168959e-01 3.181818181818181657e+00 8.244694508110476106e-01
7.610526275681429587e-01 3.227272727272727071e+00 8.284795535995935767e-01
7.348094335140690214e-01 3.272727272727272929e+00 8.321379291339869866e-01
7.085662394599951952e-01 3.318181818181818343e+00 8.349438174814416413e-01
6.823230454059212580e-01 3.363636363636363757e+00 8.365044341913686621e-01
6.560798513518473207e-01 3.409090909090908728e+00 8.365927131685853002e-01
6.298366572977734945e-01 3.454545454545454586e+00 8.351829531257630723e-01
6.035934632436996683e-01 3.499999999999999556e+00 8.324581709520927353e-01
5.773502691896258421e-01 3.545454545454544970e+00 8.287869096639473021e-01
5.511070751355517938e-01 3.590909090909090828e+00 8.246719024947707366e-01
5.248638810814779676e-01 3.636363636363636243e+00 8.206776007002140050e-01
4.986206870274039749e-01 3.681818181818182101e+00 8.173472854831834722e-01
4.723774929733300376e-01 3.727272727272727515e+00 8.151225511354120989e-01
4.461342989192563779e-01 3.772727272727272485e+00 8.142778848393116276e-01
4.198911048651824407e-01 3.818181818181818343e+00 8.148807956037036337e-01
3.936479108111084479e-01 3.863636363636363313e+00 8.167838180967795791e-01
3.674047167570345107e-01 3.909090909090908728e+00 8.196494736568061823e-01
3.411615227029606845e-01 3.954545454545454586e+00 8.230038751334805003e-01
3.149183286488869138e-01 4.000000000000000000e+00 8.263101008187535568e-01
2.886751345948129210e-01 4.045454545454545858e+00 8.290495346157661372e-01
2.624319405407389838e-01 4.090909090909090828e+00 8.307985257306650384e-01
2.361887464866651853e-01 4.136363636363635798e+00 8.312889897313384679e-01
2.099455524325912203e-01 4.181818181818181657e+00 8.304445844775628638e-01
1.837023583785172554e-01 4.227272727272727515e+00 8.283881947139211110e-01
1.574591643244434569e-01 4.272727272727272485e+00 8.254208728472410828e-01
1.312159702703696584e-01 4.318181818181818343e+00 8.219763852560543205e-01
1.049727762162956934e-01 4.363636363636363313e+00 8.185585612075452211e-01
7.872958216222172845e-02 4.409090909090909172e+00 8.156704437127691998e-01
5.248638810814792999e-02 4.454545454545455030e+00 8.137447533711074099e-01
2.624319405407396499e-02 4.500000000000000888e+00 8.130845373522194164e-01
0.000000000000000000e+00 4.545454545454545858e+00 8.138213231739158671e-01
-2.624319405407379499e-02 4.590909090909090828e+00 8.158958847771194955e-01
-5.248638810814776345e-02 4.636363636363635798e+00 8.190640809422544688e-01
-7.872958216222156191e-02 4.681818181818181657e+00 8.229273353710823136e-01
-1.049727762162953465e-01 4.727272727272727515e+00 8.269843854239804504e-01
-1.312159702703693254e-01 4.772727272727272485e+00 8.306981670319582012e-01
-1.574591643244431238e-01 4.818181818181817455e+00 8.335694298440885497e-01
-1.837023583785172554e-01 4.863636363636364202e+00 8.352072469394430376e-01
-2.099455524325910538e-01 4.909090909090909172e+00 8.353863483595265205e-01
-2.361887464866646580e-01 4.954545454545454142e+00 8.340824148507800517e-01
-2.624319405407388173e-01 5.000000000000000000e+00 8.314791584101729471e-01
-2.886751345948125880e-01 5.045454545454544970e+00 8.279449500146516261e-01
-3.149183286488867473e-01 5.090909090909090828e+00 8.239814005117759299e-01
-3.411615227029605180e-01 5.136363636363636687e+00 8.201509001646725139e-01
-3.674047167570346772e-01 5.181818181818182545e+00 8.169938297610453981e-01
-3.936479108111081149e-01 5.227272727272727515e+00 8.149482180482554572e-01
-4.198911048651819411e-01 5.272727272727272485e+00 8.142845542312100449e-01
-4.461342989192560449e-01 5.318181818181818343e+00 8.150661876934018890e-01
-4.723774929733298711e-01 5.363636363636363313e+00 8.171416180481752001e-01
-4.986206870274039749e-01 5.409090909090909172e+00 8.201697344695498826e-01
-5.248638810814777456e-01 5.454545454545454142e+00 8.236736686901824367e-01
-5.511070751355515718e-01 5.500000000000000000e+00 8.271143671256696583e-01
-5.773502691896257311e-01 5.545454545454545858e+00 8.299720627052263877e-01
-6.035934632436991132e-01 5.590909090909089940e+00 8.318229864756561120e-01
-6.298366572977732725e-01 5.636363636363636687e+00 8.323999307564555750e-01
-6.560798513518470987e-01 5.681818181818181657e+00 8.316282904930560882e-01
-6.823230454059209249e-01 5.727272727272726627e+00 8.296333138729566903e-01
-7.085662394599949732e-01 5.772727272727272485e+00 8.267187132815269068e-01
-7.348094335140687994e-01 5.818181818181818343e+00 8.233207990322988223e-01
-7.610526275681429587e-01 5.863636363636364202e+00 8.199453591748591119e-01
-7.872958216222167849e-01 5.909090909090909172e+00 8.170963267642552541e-01
-8.135390156762905001e-01 5.954545454545455030e+00 8.152058037464197104e-01
-8.397822097303643263e-01 5.999999999999999112e+00 8.145743841732328017e-01
-8.660254037844381525e-01 6.045454545454544970e+00 8.153291713486477965e-01
-8.922685978385123118e-01 6.090909090909090828e+00 8.174046635345828538e-01
-9.185117918925860270e-01 6.136363636363635798e+00 8.205490128997501298e-01
-9.447549859466601863e-01 6.181818181818181657e+00 8.243552347600919816e-01
-9.709981800007340125e-01 6.227272727272727515e+00 8.283139540928829980e-01
-9.972413740548078387e-01 6.272727272727271597e+00 8.318814651590520359e-01
-1.023484568108881554e+00 6.318181818181818343e+00 8.345545602143464858e-01
-1.049727762162955491e+00 6.363636363636363313e+00 8.359421223800511669e-01
-1.075970956217029428e+00 6.409090909090908283e+00 8.358232352794376929e-01
-1.102214150271103366e+00 6.454545454545454142e+00 8.341827907099822470e-01
-1.128457344325177525e+00 6.500000000000000000e+00 8.312183164003281721e-01
-1.154700538379251240e+00 6.545454545454545858e+00 8.273157537611522949e-01
-1.180943732433324955e+00 6.590909090909090828e+00 8.229966479901612564e-01
-1.207186926487398893e+00 6.636363636363636687e+00 8.188438978306024074e-01
-1.233430120541472608e+00 6.681818181818180769e+00 8.154169885437340115e-01
-1.259673314595546767e+00 6.727272727272727515e+00 8.131697326523866787e-01
-1.285916508649620482e+00 6.772727272727272485e+00 8.123834780782420717e-01
1.338402896757768579e+00 2.318181818181817899e+00 8.123076795282369034e-01
1.312159702703694419e+00 2.363636363636363757e+00 8.130225248196301102e-01
1.285916508649620704e+00 2.409090909090908728e+00 8.149991211275048331e-01
1.259673314595546767e+00 2.454545454545454142e+00 8.178365030114386203e-01
1.233430120541473052e+00 2.500000000000000000e+00 8.210289390866428727e-01
1.207186926487398893e+00 2.545454545454545414e+00 8.240446561609634513e-01
1.180943732433325177e+00 2.590909090909090828e+00 8.264057030310362206e-01
1.154700538379251240e+00 2.636363636363636243e+00 8.277570652470390700e-01
1.128457344325177303e+00 2.681818181818181657e+00 8.279154253079861192e-01
1.102214150271103588e+00 2.727272727272727071e+00 8.268915133241746540e-01
1.075970956217029428e+00 2.772727272727272485e+00 8.248841106270569101e-01
1.049727762162955713e+00 2.818181818181817899e+00 8.222477665864172947e-01
1.023484568108881776e+00 2.863636363636363313e+00 8.194396230073651699e-01
9.972413740548079497e-01 2.909090909090909172e+00 8.169530778321731912e-01
9.709981800007340125e-01 2.954545454545454586e+00 8.152472398213114202e-01
9.447549859466600752e-01 2.999999999999999556e+00 8.146812694045890701e-01
9.185117918925862490e-01 3.045454545454545414e+00 8.154618962566689833e-01
8.922685978385124228e-01 3.090909090909090828e+00 8.176108015119889494e-01
8.660254037844382635e-01 3.136363636363635798e+00 8.209562916043333658e-01
8.397822097303645483e-01 3.181818181818181657e+00 8.251509095763236434e-01
8.135390156762907221e-01 3.227272727272727071e+00 8.297135042515512149e-01
7.872958216222167849e-01 3.272727272727272929e+00 8.340910671980177327e-01
7.610526275681428476e-01 3.318181818181817455e+00 8.377327173379025549e-01
7.348094335140690214e-01 3.363636363636363313e+00 8.401660124423988574e-01
7.085662394599950842e-01 3.409090909090908728e+00 8.410647545044814821e-01
6.823230454059211469e-01 3.454545454545454586e+00 8.402979893041306880e-01
6.560798513518472097e-01 3.499999999999999556e+00 8.379521161334215762e-01
6.298366572977734945e-01 3.545454545454544970e+00 8.343217505986101346e-01
6.035934632436995573e-01 3.590909090909090828e+00 8.298697208883838439e-01
5.773502691896256200e-01 3.636363636363636243e+00 8.251615567657994976e-01
5.511070751355517938e-01 3.681818181818182101e+00 8.207841525285159978e-01
5.248638810814777456e-01 3.727272727272727071e+00 8.172611106894334121e-01
4.986206870274038083e-01 3.772727272727272485e+00 8.149780119660307021e-01
4.723774929733302042e-01 3.818181818181817455e+00 8.141293124318883523e-01
4.461342989192562114e-01 3.863636363636363313e+00 8.146949943132666405e-01
4.198911048651822742e-01 3.909090909090908728e+00 8.164501512834090313e-01
3.936479108111082814e-01 3.954545454545454586e+00 8.190052945065491308e-01
3.674047167570345107e-01 4.000000000000000000e+00 8.218703084475286191e-01
3.411615227029606845e-01 4.045454545454544970e+00 8.245315069115727313e-01
3.149183286488867473e-01 4.090909090909090828e+00 8.265296694387823662e-01
2.886751345948127545e-01 4.136363636363635798e+00 8.275274078808325662e-01
2.624319405407389838e-01 4.181818181818180769e+00 8.273564673565190208e-01
2.361887464866650188e-01 4.227272727272726627e+00 8.260390582938204052e-01
2.099455524325910538e-01 4.272727272727272485e+00 8.237813582470787654e-01
1.837023583785172554e-01 4.318181818181818343e+00 8.209412409615937101e-01
1.574591643244434569e-01 4.363636363636363313e+00 8.179755548480738270e-01
1.312159702703694919e-01 4.409090909090909172e+00 8.153745605361306659e-01
1.049727762162955269e-01 4.454545454545454142e+00 8.135923322539214686e-01
7.872958216222172845e-02 4.500000000000000000e+00 8.129820717600767521e-01
5.248638810814776345e-02 4.545454545454545858e+00 8.137445006441568207e-01
2.624319405407379499e-02 4.590909090909090828e+00 8.158959300708558127e-01
0.000000000000000000e+00 4.636363636363635798e+00 8.192603878741782086e-01
-2.624319405407396499e-02 4.681818181818181657e+00 8.234874416407685915e-01
-5.248638810814776345e-02 4.727272727272727515e+00 8.280942631287059319e-01
-7.872958216222156191e-02 4.772727272727272485e+00 8.325272901767237776e-01
-1.049727762162955269e-01 4.818181818181818343e+00 8.362359220805537507e-01
-1.312159702703693254e-01 4.863636363636362425e+00 8.387484839602524778e-01
-1.574591643244434569e-01 4.909090909090909172e+00 8.397396767163414211e-01
-1.837023583785172554e-01 4.954545454545454142e+00 8.390792521444181418e-01
-2.099455524325908595e-01 5.000000000000000000e+00 8.368538570960455392e-01
-2.361887464866650188e-01 5.045454545454544970e+00 8.333577069650169866e-01
-2.624319405407388173e-01 5.090909090909090828e+00 8.290524772470644344e-01
-2.886751345948129210e-01 5.136363636363636687e+00 8.245017733800688031e-01
-3.149183286488867473e-01 5.181818181818181657e+00 8.202898549328446753e-01
-3.411615227029608510e-01 5.227272727272727515e+00 8.169371105879076334e-01
-3.674047167570343442e-01 5.272727272727272485e+00 8.148255150233200128e-01
-3.936479108111081149e-01 5.318181818181817455e+00 8.141457510549597876e-01
-4.198911048651822742e-01 5.363636363636363313e+00 8.148741044922469534e-01
-4.461342989192560449e-01 5.409090909090909172e+00 8.167822936081553520e-01
-4.723774929733302042e-01 5.454545454545454142e+00 8.194780020021017464e-01
-4.986206870274039749e-01 5.499999999999999112e+00 8.224690286576324949e-01
-5.248638810814777456e-01 5.545454545454544970e+00 8.252404926223305681e-01
-5.511070751355519048e-01 5.590909090909090828e+00 8.273329607146940878e-01
-5.773502691896253980e-01 5.636363636363635798e+00 8.284098365241108208e-01
-6.035934632436994463e-01 5.681818181818181657e+00 8.283046028155641727e-01
-6.298366572977732725e-01 5.727272727272726627e+00 8.270420020717157428e-01
-6.560798513518470987e-01 5.772727272727271597e+00 8.248312845262094628e-01
-6.823230454059212580e-01 5.818181818181818343e+00 8.220335789114421310e-01
-7.085662394599949732e-01 5.863636363636363313e+00 8.191087185534572379e-01
-7.348094335140691324e-01 5.909090909090909172e+00 8.165491610491318886e-01
-7.610526275681429587e-01 5.954545454545454142e+00 8.148098561552663543e-01
-7.872958216222167849e-01 6.000000000000000000e+00 8.142430809977924122e-01
-8.135390156762905001e-01 6.045454545454544970e+00 8.150464931457938045e-01
-8.397822097303643263e-01 6.090909090909090828e+00 8.172310880145481349e-01
-8.660254037844384856e-01 6.136363636363635798e+00 8.206135145521852303e-01
-8.922685978385123118e-01 6.181818181818180769e+00 8.248344308580416451e-01
-9.185117918925863600e-01 6.227272727272727515e+00 8.294014412820986948e-01
-9.447549859466601863e-01 6.272727272727271597e+00 8.337519106525774770e-01
-9.709981800007340125e-01 6.318181818181817455e+00 8.373279736712030408e-01
-9.972413740548078387e-01 6.363636363636363313e+00 8.396538099368179298e-01
-1.023484568108881554e+00 6.409090909090908283e+00 8.404042100287475447e-01
-1.049727762162955713e+00 6.454545454545454142e+00 8.394539840273623765e-01
-1.075970956217029428e+00 6.500000000000000000e+00 8.369000035503301183e-01
-1.102214150271103588e+00 6.545454545454545858e+00 8.330514499213836910e-01
-1.128457344325177525e+00 6.590909090909090828e+00 8.283886557687241137e-01
-1.154700538379251240e+00 6.636363636363636687e+00 8.234959925449618634e-01
-1.180943732433324955e+00 6.681818181818182545e+00 8.189786575476334374e-01
-1.207186926487398893e+00 6.727272727272726627e+00 8.153760956267971372e-01
-1.233430120541473052e+00 6.772727272727273373e+00 8.130855508391926501e-01
-1.259673314595546767e+00 6.818181818181817455e+00 8.123076795282371254e-01
1.364646090811842516e+00 2.363636363636363757e+00 8.122971729966131926e-01
1.338402896757768579e+00 2.409090909090909172e+00 8.130606288276356342e-01
1.312159702703694641e+00 2.454545454545454586e+00 8.149438157417328021e-01
1.285916508649620704e+00 2.500000000000000000e+00 8.175090925700744249e-01
1.259673314595546989e+00 2.545454545454545414e+00 8.202519628304295596e-01
1.233430120541473052e+00 2.590909090909091272e+00 8.226793635619933376e-01
1.207186926487399115e+00 2.636363636363636243e+00 8.243829591085743980e-01
1.180943732433325177e+00 2.681818181818181657e+00 8.250971553136818848e-01
1.154700538379251240e+00 2.727272727272727071e+00 8.247343890682642398e-01
1.128457344325177525e+00 2.772727272727272929e+00 8.233938571920554894e-01
1.102214150271103588e+00 2.818181818181818343e+00 8.213436125010519229e-01
1.075970956217029650e+00 2.863636363636363313e+00 8.189793617900483769e-01
1.049727762162955713e+00 2.909090909090909172e+00 8.167660053383387631e-01
1.023484568108881776e+00 2.954545454545454586e+00 8.151697856754335225e-01
9.972413740548079497e-01 3.000000000000000000e+00 8.145898173122362307e-01
9.709981800007341235e-01 3.045454545454545414e+00 8.152977673835866135e-01
9.447549859466600752e-01 3.090909090909090828e+00 8.173935843150683667e-01
9.185117918925862490e-01 3.136363636363636687e+00 8.207834628415845435e-01
8.922685978385124228e-01 3.181818181818181657e+00 8.251837482821914316e-01
8.660254037844385966e-01 3.227272727272727071e+00 8.301513550398275099e-01
8.397822097303645483e-01 3.272727272727272929e+00 8.351377642078071650e-01
8.135390156762907221e-01 3.318181818181818343e+00 8.395601819330394955e-01
7.872958216222168959e-01 3.363636363636363313e+00 8.428805126706704343e-01
7.610526275681429587e-01 3.409090909090908728e+00 8.446809930782298581e-01
7.348094335140690214e-01 3.454545454545454586e+00 8.447251144724450267e-01
7.085662394599950842e-01 3.500000000000000000e+00 8.429940789316621164e-01
6.823230454059212580e-01 3.545454545454544970e+00 8.396924009810687872e-01
6.560798513518474318e-01 3.590909090909090828e+00 8.352209342098982914e-01
6.298366572977736055e-01 3.636363636363636243e+00 8.301208112234920167e-01
6.035934632436995573e-01 3.681818181818182101e+00 8.249966051137009870e-01
5.773502691896257311e-01 3.727272727272727515e+00 8.204305407304161024e-01
5.511070751355517938e-01 3.772727272727272485e+00 8.169011153842652417e-01
5.248638810814777456e-01 3.818181818181818343e+00 8.147187214519757692e-01
4.986206870274041414e-01 3.863636363636363313e+00 8.139879408820843709e-01
4.723774929733302042e-01 3.909090909090908728e+00 8.146016693391067154e-01
4.461342989192562114e-01 3.954545454545454586e+00 8.162669862656419806e-01
4.198911048651822742e-01 4.000000000000000000e+00 8.185576810765614608e-01
3.936479108111084479e-01 4.045454545454545858e+00 8.209844376857764470e-01
3.674047167570346772e-01 4.090909090909090828e+00 8.230714605243499848e-01
3.411615227029606845e-01 4.136363636363635798e+00 8.244280196659873328e-01
3.149183286488867473e-01 4.181818181818181657e+00 8.248048560158844911e-01
2.886751345948129210e-01 4.227272727272726627e+00 8.241281862030730432e-01
2.624319405407389838e-01 4.272727272727272485e+00 8.225075912104119480e-01
2.361887464866650188e-01 4.318181818181818343e+00 8.202177611088482534e-01
2.099455524325912203e-01 4.363636363636363313e+00 8.176574022186208213e-01
1.837023583785174219e-01 4.409090909090909172e+00 8.152912590941434612e-01
1.574591643244434569e-01 4.454545454545455030e+00 8.135829947473210977e-01
1.312159702703694919e-01 4.500000000000000000e+00 8.129275638246956648e-01
1.049727762162956934e-01 4.545454545454545858e+00 8.135917215401634595e-01
7.872958216222172845e-02 4.590909090909090828e+00 8.156704651468249523e-01
5.248638810814776345e-02 4.636363636363635798e+00 8.190655321981501480e-01
2.624319405407396499e-02 4.681818181818181657e+00 8.234896323702424192e-01
0.000000000000000000e+00 4.727272727272727515e+00 8.284969948784292049e-01
-2.624319405407379499e-02 4.772727272727272485e+00 8.335373277219679800e-01
-5.248638810814758998e-02 4.818181818181817455e+00 8.380268155575275602e-01
-7.872958216222156191e-02 4.863636363636364202e+00 8.414268594934654066e-01
-1.049727762162953465e-01 4.909090909090908283e+00 8.433194501640796092e-01
-1.312159702703694919e-01 4.954545454545455030e+00 8.434678394039489824e-01
-1.574591643244432904e-01 5.000000000000000000e+00 8.418527828456812134e-01
-1.837023583785168945e-01 5.045454545454544970e+00 8.386779825545991329e-01
-2.099455524325910538e-01 5.090909090909090828e+00 8.343430174144910172e-01
-2.361887464866648245e-01 5.136363636363636687e+00 8.293872508810584687e-01
-2.624319405407389838e-01 5.181818181818182545e+00 8.244130199674816195e-01
-2.886751345948127545e-01 5.227272727272727515e+00 8.199999253463775561e-01
-3.149183286488869138e-01 5.272727272727272485e+00 8.166235711012131970e-01
-3.411615227029603514e-01 5.318181818181817455e+00 8.145913342376871480e-01
-3.674047167570341776e-01 5.363636363636363313e+00 8.140048218108513201e-01
-3.936479108111082814e-01 5.409090909090909172e+00 8.147541627984464796e-01
-4.198911048651821076e-01 5.454545454545454142e+00 8.165440426932444318e-01
-4.461342989192562114e-01 5.500000000000000000e+00 8.189463848507541055e-01
-4.723774929733300376e-01 5.545454545454544970e+00 8.214706754464754512e-01
-4.986206870274038083e-01 5.590909090909090828e+00 8.236407084605027462e-01
-5.248638810814779676e-01 5.636363636363636687e+00 8.250662176663821068e-01
-5.511070751355513497e-01 5.681818181818181657e+00 8.254993202716498502e-01
-5.773502691896255090e-01 5.727272727272727515e+00 8.248684899451310670e-01
-6.035934632436993352e-01 5.772727272727272485e+00 8.232863185267998984e-01
-6.298366572977731614e-01 5.818181818181817455e+00 8.210310168814572984e-01
-6.560798513518472097e-01 5.863636363636364202e+00 8.185049500408722034e-01
-6.823230454059210359e-01 5.909090909090909172e+00 8.161761671078492375e-01
[truncated: 355,178 more chars]
