# Supplementary material for: Quantum anomalous Hall crystals in moiré bands with higher Chern number
Source: Nat Commun. 2025 Jul 25;16:6875. doi: 10.1038/s41467-025-62224-9 (PMC12297688; doi:10.1038/s41467-025-62224-9)
Supplement: Supplementary file 3 — Source Data [file 41467_2025_62224_MOESM3_ESM.zip › Fig3a.txt]

# QAHC many-body spectral gap vs. system parameters. 1st column: Layer potential (meV). 2nd column: Twist angle. 3rd column: QAHC gap (meV). NaN is taken when the band is not well isolated (i.e. indirect bandgap is zero).
2.000000000000000000e+01 1.100000000000000089e+00 nan
2.000000000000000000e+01 1.110000000000000098e+00 nan
2.000000000000000000e+01 1.120000000000000107e+00 nan
2.000000000000000000e+01 1.129999999999999893e+00 nan
2.000000000000000000e+01 1.139999999999999902e+00 0.000000000000000000e+00
2.000000000000000000e+01 1.149999999999999911e+00 0.000000000000000000e+00
2.000000000000000000e+01 1.159999999999999920e+00 0.000000000000000000e+00
2.000000000000000000e+01 1.169999999999999929e+00 0.000000000000000000e+00
2.000000000000000000e+01 1.179999999999999938e+00 0.000000000000000000e+00
2.000000000000000000e+01 1.189999999999999947e+00 0.000000000000000000e+00
2.000000000000000000e+01 1.199999999999999956e+00 nan
2.000000000000000000e+01 1.210000000000000187e+00 nan
2.000000000000000000e+01 1.219999999999999973e+00 nan
2.000000000000000000e+01 1.229999999999999982e+00 nan
2.000000000000000000e+01 1.239999999999999991e+00 nan
2.000000000000000000e+01 1.250000000000000000e+00 nan
2.000000000000000000e+01 1.260000000000000009e+00 nan
2.000000000000000000e+01 1.270000000000000240e+00 nan
2.000000000000000000e+01 1.280000000000000027e+00 nan
2.000000000000000000e+01 1.290000000000000036e+00 nan
2.000000000000000000e+01 1.300000000000000044e+00 nan
2.000000000000000000e+01 1.310000000000000053e+00 nan
2.000000000000000000e+01 1.319999999999999840e+00 nan
2.000000000000000000e+01 1.330000000000000071e+00 nan
2.000000000000000000e+01 1.340000000000000080e+00 nan
2.000000000000000000e+01 1.350000000000000089e+00 nan
2.000000000000000000e+01 1.360000000000000320e+00 nan
2.000000000000000000e+01 1.370000000000000107e+00 nan
2.000000000000000000e+01 1.379999999999999893e+00 nan
2.000000000000000000e+01 1.390000000000000124e+00 nan
2.000000000000000000e+01 1.399999999999999911e+00 nan
2.000000000000000000e+01 1.409999999999999920e+00 nan
2.000000000000000000e+01 1.419999999999999929e+00 nan
2.000000000000000000e+01 1.429999999999999938e+00 nan
2.000000000000000000e+01 1.439999999999999725e+00 nan
2.000000000000000000e+01 1.449999999999999956e+00 nan
2.000000000000000000e+01 1.459999999999999964e+00 nan
2.000000000000000000e+01 1.469999999999999973e+00 nan
2.000000000000000000e+01 1.480000000000000204e+00 nan
2.000000000000000000e+01 1.489999999999999991e+00 nan
2.000000000000000000e+01 1.500000000000000000e+00 0.000000000000000000e+00
2.000000000000000000e+01 1.510000000000000231e+00 0.000000000000000000e+00
2.000000000000000000e+01 1.520000000000000240e+00 0.000000000000000000e+00
2.000000000000000000e+01 1.530000000000000027e+00 0.000000000000000000e+00
2.000000000000000000e+01 1.540000000000000036e+00 0.000000000000000000e+00
2.000000000000000000e+01 1.550000000000000044e+00 0.000000000000000000e+00
2.000000000000000000e+01 1.560000000000000275e+00 0.000000000000000000e+00
2.000000000000000000e+01 1.570000000000000062e+00 0.000000000000000000e+00
2.000000000000000000e+01 1.580000000000000071e+00 0.000000000000000000e+00
2.000000000000000000e+01 1.590000000000000080e+00 0.000000000000000000e+00
2.000000000000000000e+01 1.600000000000000089e+00 0.000000000000000000e+00
2.100000000000000000e+01 1.100000000000000089e+00 nan
2.100000000000000000e+01 1.110000000000000098e+00 nan
2.100000000000000000e+01 1.120000000000000107e+00 nan
2.100000000000000000e+01 1.129999999999999893e+00 nan
2.100000000000000000e+01 1.139999999999999902e+00 nan
2.100000000000000000e+01 1.149999999999999911e+00 nan
2.100000000000000000e+01 1.159999999999999920e+00 nan
2.100000000000000000e+01 1.169999999999999929e+00 nan
2.100000000000000000e+01 1.179999999999999938e+00 nan
2.100000000000000000e+01 1.189999999999999947e+00 nan
2.100000000000000000e+01 1.199999999999999956e+00 nan
2.100000000000000000e+01 1.210000000000000187e+00 nan
2.100000000000000000e+01 1.219999999999999973e+00 nan
2.100000000000000000e+01 1.229999999999999982e+00 nan
2.100000000000000000e+01 1.239999999999999991e+00 nan
2.100000000000000000e+01 1.250000000000000000e+00 nan
2.100000000000000000e+01 1.260000000000000009e+00 nan
2.100000000000000000e+01 1.270000000000000240e+00 nan
2.100000000000000000e+01 1.280000000000000027e+00 nan
2.100000000000000000e+01 1.290000000000000036e+00 nan
2.100000000000000000e+01 1.300000000000000044e+00 nan
2.100000000000000000e+01 1.310000000000000053e+00 nan
2.100000000000000000e+01 1.319999999999999840e+00 nan
2.100000000000000000e+01 1.330000000000000071e+00 nan
2.100000000000000000e+01 1.340000000000000080e+00 nan
2.100000000000000000e+01 1.350000000000000089e+00 nan
2.100000000000000000e+01 1.360000000000000320e+00 nan
2.100000000000000000e+01 1.370000000000000107e+00 nan
2.100000000000000000e+01 1.379999999999999893e+00 nan
2.100000000000000000e+01 1.390000000000000124e+00 nan
2.100000000000000000e+01 1.399999999999999911e+00 nan
2.100000000000000000e+01 1.409999999999999920e+00 nan
2.100000000000000000e+01 1.419999999999999929e+00 nan
2.100000000000000000e+01 1.429999999999999938e+00 nan
2.100000000000000000e+01 1.439999999999999725e+00 nan
2.100000000000000000e+01 1.449999999999999956e+00 nan
2.100000000000000000e+01 1.459999999999999964e+00 nan
2.100000000000000000e+01 1.469999999999999973e+00 nan
2.100000000000000000e+01 1.480000000000000204e+00 nan
2.100000000000000000e+01 1.489999999999999991e+00 nan
2.100000000000000000e+01 1.500000000000000000e+00 nan
2.100000000000000000e+01 1.510000000000000231e+00 nan
2.100000000000000000e+01 1.520000000000000240e+00 0.000000000000000000e+00
2.100000000000000000e+01 1.530000000000000027e+00 0.000000000000000000e+00
2.100000000000000000e+01 1.540000000000000036e+00 0.000000000000000000e+00
2.100000000000000000e+01 1.550000000000000044e+00 0.000000000000000000e+00
2.100000000000000000e+01 1.560000000000000275e+00 0.000000000000000000e+00
2.100000000000000000e+01 1.570000000000000062e+00 0.000000000000000000e+00
2.100000000000000000e+01 1.580000000000000071e+00 0.000000000000000000e+00
2.100000000000000000e+01 1.590000000000000080e+00 0.000000000000000000e+00
2.100000000000000000e+01 1.600000000000000089e+00 0.000000000000000000e+00
2.200000000000000000e+01 1.100000000000000089e+00 0.000000000000000000e+00
2.200000000000000000e+01 1.110000000000000098e+00 nan
2.200000000000000000e+01 1.120000000000000107e+00 nan
2.200000000000000000e+01 1.129999999999999893e+00 nan
2.200000000000000000e+01 1.139999999999999902e+00 nan
2.200000000000000000e+01 1.149999999999999911e+00 nan
2.200000000000000000e+01 1.159999999999999920e+00 nan
2.200000000000000000e+01 1.169999999999999929e+00 nan
2.200000000000000000e+01 1.179999999999999938e+00 nan
2.200000000000000000e+01 1.189999999999999947e+00 nan
2.200000000000000000e+01 1.199999999999999956e+00 nan
2.200000000000000000e+01 1.210000000000000187e+00 nan
2.200000000000000000e+01 1.219999999999999973e+00 nan
2.200000000000000000e+01 1.229999999999999982e+00 nan
2.200000000000000000e+01 1.239999999999999991e+00 nan
2.200000000000000000e+01 1.250000000000000000e+00 nan
2.200000000000000000e+01 1.260000000000000009e+00 nan
2.200000000000000000e+01 1.270000000000000240e+00 nan
2.200000000000000000e+01 1.280000000000000027e+00 nan
2.200000000000000000e+01 1.290000000000000036e+00 nan
2.200000000000000000e+01 1.300000000000000044e+00 nan
2.200000000000000000e+01 1.310000000000000053e+00 nan
2.200000000000000000e+01 1.319999999999999840e+00 nan
2.200000000000000000e+01 1.330000000000000071e+00 nan
2.200000000000000000e+01 1.340000000000000080e+00 nan
2.200000000000000000e+01 1.350000000000000089e+00 nan
2.200000000000000000e+01 1.360000000000000320e+00 nan
2.200000000000000000e+01 1.370000000000000107e+00 nan
2.200000000000000000e+01 1.379999999999999893e+00 nan
2.200000000000000000e+01 1.390000000000000124e+00 nan
2.200000000000000000e+01 1.399999999999999911e+00 nan
2.200000000000000000e+01 1.409999999999999920e+00 nan
2.200000000000000000e+01 1.419999999999999929e+00 nan
2.200000000000000000e+01 1.429999999999999938e+00 nan
2.200000000000000000e+01 1.439999999999999725e+00 nan
2.200000000000000000e+01 1.449999999999999956e+00 nan
2.200000000000000000e+01 1.459999999999999964e+00 nan
2.200000000000000000e+01 1.469999999999999973e+00 nan
2.200000000000000000e+01 1.480000000000000204e+00 nan
2.200000000000000000e+01 1.489999999999999991e+00 nan
2.200000000000000000e+01 1.500000000000000000e+00 nan
2.200000000000000000e+01 1.510000000000000231e+00 0.000000000000000000e+00
2.200000000000000000e+01 1.520000000000000240e+00 0.000000000000000000e+00
2.200000000000000000e+01 1.530000000000000027e+00 0.000000000000000000e+00
2.200000000000000000e+01 1.540000000000000036e+00 0.000000000000000000e+00
2.200000000000000000e+01 1.550000000000000044e+00 0.000000000000000000e+00
2.200000000000000000e+01 1.560000000000000275e+00 0.000000000000000000e+00
2.200000000000000000e+01 1.570000000000000062e+00 0.000000000000000000e+00
2.200000000000000000e+01 1.580000000000000071e+00 0.000000000000000000e+00
2.200000000000000000e+01 1.590000000000000080e+00 0.000000000000000000e+00
2.200000000000000000e+01 1.600000000000000089e+00 0.000000000000000000e+00
2.300000000000000000e+01 1.100000000000000089e+00 0.000000000000000000e+00
2.300000000000000000e+01 1.110000000000000098e+00 0.000000000000000000e+00
2.300000000000000000e+01 1.120000000000000107e+00 0.000000000000000000e+00
2.300000000000000000e+01 1.129999999999999893e+00 0.000000000000000000e+00
2.300000000000000000e+01 1.139999999999999902e+00 nan
2.300000000000000000e+01 1.149999999999999911e+00 nan
2.300000000000000000e+01 1.159999999999999920e+00 nan
2.300000000000000000e+01 1.169999999999999929e+00 nan
2.300000000000000000e+01 1.179999999999999938e+00 nan
2.300000000000000000e+01 1.189999999999999947e+00 nan
2.300000000000000000e+01 1.199999999999999956e+00 nan
2.300000000000000000e+01 1.210000000000000187e+00 nan
2.300000000000000000e+01 1.219999999999999973e+00 nan
2.300000000000000000e+01 1.229999999999999982e+00 nan
2.300000000000000000e+01 1.239999999999999991e+00 nan
2.300000000000000000e+01 1.250000000000000000e+00 nan
2.300000000000000000e+01 1.260000000000000009e+00 nan
2.300000000000000000e+01 1.270000000000000240e+00 nan
2.300000000000000000e+01 1.280000000000000027e+00 nan
2.300000000000000000e+01 1.290000000000000036e+00 nan
2.300000000000000000e+01 1.300000000000000044e+00 nan
2.300000000000000000e+01 1.310000000000000053e+00 nan
2.300000000000000000e+01 1.319999999999999840e+00 nan
2.300000000000000000e+01 1.330000000000000071e+00 nan
2.300000000000000000e+01 1.340000000000000080e+00 nan
2.300000000000000000e+01 1.350000000000000089e+00 nan
2.300000000000000000e+01 1.360000000000000320e+00 nan
2.300000000000000000e+01 1.370000000000000107e+00 nan
2.300000000000000000e+01 1.379999999999999893e+00 nan
2.300000000000000000e+01 1.390000000000000124e+00 nan
2.300000000000000000e+01 1.399999999999999911e+00 nan
2.300000000000000000e+01 1.409999999999999920e+00 nan
2.300000000000000000e+01 1.419999999999999929e+00 nan
2.300000000000000000e+01 1.429999999999999938e+00 nan
2.300000000000000000e+01 1.439999999999999725e+00 nan
2.300000000000000000e+01 1.449999999999999956e+00 nan
2.300000000000000000e+01 1.459999999999999964e+00 nan
2.300000000000000000e+01 1.469999999999999973e+00 0.000000000000000000e+00
2.300000000000000000e+01 1.480000000000000204e+00 0.000000000000000000e+00
2.300000000000000000e+01 1.489999999999999991e+00 0.000000000000000000e+00
2.300000000000000000e+01 1.500000000000000000e+00 0.000000000000000000e+00
2.300000000000000000e+01 1.510000000000000231e+00 0.000000000000000000e+00
2.300000000000000000e+01 1.520000000000000240e+00 0.000000000000000000e+00
2.300000000000000000e+01 1.530000000000000027e+00 0.000000000000000000e+00
2.300000000000000000e+01 1.540000000000000036e+00 0.000000000000000000e+00
2.300000000000000000e+01 1.550000000000000044e+00 0.000000000000000000e+00
2.300000000000000000e+01 1.560000000000000275e+00 0.000000000000000000e+00
2.300000000000000000e+01 1.570000000000000062e+00 0.000000000000000000e+00
2.300000000000000000e+01 1.580000000000000071e+00 0.000000000000000000e+00
2.300000000000000000e+01 1.590000000000000080e+00 0.000000000000000000e+00
2.300000000000000000e+01 1.600000000000000089e+00 0.000000000000000000e+00
2.400000000000000000e+01 1.100000000000000089e+00 0.000000000000000000e+00
2.400000000000000000e+01 1.110000000000000098e+00 0.000000000000000000e+00
2.400000000000000000e+01 1.120000000000000107e+00 0.000000000000000000e+00
2.400000000000000000e+01 1.129999999999999893e+00 0.000000000000000000e+00
2.400000000000000000e+01 1.139999999999999902e+00 0.000000000000000000e+00
2.400000000000000000e+01 1.149999999999999911e+00 0.000000000000000000e+00
2.400000000000000000e+01 1.159999999999999920e+00 0.000000000000000000e+00
2.400000000000000000e+01 1.169999999999999929e+00 0.000000000000000000e+00
2.400000000000000000e+01 1.179999999999999938e+00 nan
2.400000000000000000e+01 1.189999999999999947e+00 nan
2.400000000000000000e+01 1.199999999999999956e+00 nan
2.400000000000000000e+01 1.210000000000000187e+00 nan
2.400000000000000000e+01 1.219999999999999973e+00 nan
2.400000000000000000e+01 1.229999999999999982e+00 nan
2.400000000000000000e+01 1.239999999999999991e+00 nan
2.400000000000000000e+01 1.250000000000000000e+00 nan
2.400000000000000000e+01 1.260000000000000009e+00 nan
2.400000000000000000e+01 1.270000000000000240e+00 nan
2.400000000000000000e+01 1.280000000000000027e+00 nan
2.400000000000000000e+01 1.290000000000000036e+00 nan
2.400000000000000000e+01 1.300000000000000044e+00 nan
2.400000000000000000e+01 1.310000000000000053e+00 nan
2.400000000000000000e+01 1.319999999999999840e+00 nan
2.400000000000000000e+01 1.330000000000000071e+00 nan
2.400000000000000000e+01 1.340000000000000080e+00 nan
2.400000000000000000e+01 1.350000000000000089e+00 nan
2.400000000000000000e+01 1.360000000000000320e+00 nan
2.400000000000000000e+01 1.370000000000000107e+00 nan
2.400000000000000000e+01 1.379999999999999893e+00 nan
2.400000000000000000e+01 1.390000000000000124e+00 nan
2.400000000000000000e+01 1.399999999999999911e+00 nan
2.400000000000000000e+01 1.409999999999999920e+00 nan
2.400000000000000000e+01 1.419999999999999929e+00 nan
2.400000000000000000e+01 1.429999999999999938e+00 nan
2.400000000000000000e+01 1.439999999999999725e+00 nan
2.400000000000000000e+01 1.449999999999999956e+00 nan
2.400000000000000000e+01 1.459999999999999964e+00 nan
2.400000000000000000e+01 1.469999999999999973e+00 nan
2.400000000000000000e+01 1.480000000000000204e+00 0.000000000000000000e+00
2.400000000000000000e+01 1.489999999999999991e+00 0.000000000000000000e+00
2.400000000000000000e+01 1.500000000000000000e+00 0.000000000000000000e+00
2.400000000000000000e+01 1.510000000000000231e+00 0.000000000000000000e+00
2.400000000000000000e+01 1.520000000000000240e+00 0.000000000000000000e+00
2.400000000000000000e+01 1.530000000000000027e+00 0.000000000000000000e+00
2.400000000000000000e+01 1.540000000000000036e+00 0.000000000000000000e+00
2.400000000000000000e+01 1.550000000000000044e+00 0.000000000000000000e+00
2.400000000000000000e+01 1.560000000000000275e+00 0.000000000000000000e+00
2.400000000000000000e+01 1.570000000000000062e+00 0.000000000000000000e+00
2.400000000000000000e+01 1.580000000000000071e+00 0.000000000000000000e+00
2.400000000000000000e+01 1.590000000000000080e+00 0.000000000000000000e+00
2.400000000000000000e+01 1.600000000000000089e+00 0.000000000000000000e+00
2.500000000000000000e+01 1.100000000000000089e+00 0.000000000000000000e+00
2.500000000000000000e+01 1.110000000000000098e+00 0.000000000000000000e+00
2.500000000000000000e+01 1.120000000000000107e+00 0.000000000000000000e+00
2.500000000000000000e+01 1.129999999999999893e+00 0.000000000000000000e+00
2.500000000000000000e+01 1.139999999999999902e+00 0.000000000000000000e+00
2.500000000000000000e+01 1.149999999999999911e+00 0.000000000000000000e+00
2.500000000000000000e+01 1.159999999999999920e+00 0.000000000000000000e+00
2.500000000000000000e+01 1.169999999999999929e+00 0.000000000000000000e+00
2.500000000000000000e+01 1.179999999999999938e+00 0.000000000000000000e+00
2.500000000000000000e+01 1.189999999999999947e+00 0.000000000000000000e+00
2.500000000000000000e+01 1.199999999999999956e+00 0.000000000000000000e+00
2.500000000000000000e+01 1.210000000000000187e+00 nan
2.500000000000000000e+01 1.219999999999999973e+00 nan
2.500000000000000000e+01 1.229999999999999982e+00 nan
2.500000000000000000e+01 1.239999999999999991e+00 nan
2.500000000000000000e+01 1.250000000000000000e+00 nan
2.500000000000000000e+01 1.260000000000000009e+00 nan
2.500000000000000000e+01 1.270000000000000240e+00 nan
2.500000000000000000e+01 1.280000000000000027e+00 nan
2.500000000000000000e+01 1.290000000000000036e+00 nan
2.500000000000000000e+01 1.300000000000000044e+00 nan
2.500000000000000000e+01 1.310000000000000053e+00 nan
2.500000000000000000e+01 1.319999999999999840e+00 nan
2.500000000000000000e+01 1.330000000000000071e+00 nan
2.500000000000000000e+01 1.340000000000000080e+00 nan
2.500000000000000000e+01 1.350000000000000089e+00 nan
2.500000000000000000e+01 1.360000000000000320e+00 nan
2.500000000000000000e+01 1.370000000000000107e+00 nan
2.500000000000000000e+01 1.379999999999999893e+00 nan
2.500000000000000000e+01 1.390000000000000124e+00 nan
2.500000000000000000e+01 1.399999999999999911e+00 nan
2.500000000000000000e+01 1.409999999999999920e+00 nan
2.500000000000000000e+01 1.419999999999999929e+00 nan
2.500000000000000000e+01 1.429999999999999938e+00 nan
2.500000000000000000e+01 1.439999999999999725e+00 nan
2.500000000000000000e+01 1.449999999999999956e+00 nan
2.500000000000000000e+01 1.459999999999999964e+00 nan
2.500000000000000000e+01 1.469999999999999973e+00 nan
2.500000000000000000e+01 1.480000000000000204e+00 0.000000000000000000e+00
2.500000000000000000e+01 1.489999999999999991e+00 0.000000000000000000e+00
2.500000000000000000e+01 1.500000000000000000e+00 0.000000000000000000e+00
2.500000000000000000e+01 1.510000000000000231e+00 0.000000000000000000e+00
2.500000000000000000e+01 1.520000000000000240e+00 0.000000000000000000e+00
2.500000000000000000e+01 1.530000000000000027e+00 0.000000000000000000e+00
2.500000000000000000e+01 1.540000000000000036e+00 0.000000000000000000e+00
2.500000000000000000e+01 1.550000000000000044e+00 0.000000000000000000e+00
2.500000000000000000e+01 1.560000000000000275e+00 0.000000000000000000e+00
2.500000000000000000e+01 1.570000000000000062e+00 0.000000000000000000e+00
2.500000000000000000e+01 1.580000000000000071e+00 0.000000000000000000e+00
2.500000000000000000e+01 1.590000000000000080e+00 0.000000000000000000e+00
2.500000000000000000e+01 1.600000000000000089e+00 0.000000000000000000e+00
2.600000000000000000e+01 1.100000000000000089e+00 0.000000000000000000e+00
2.600000000000000000e+01 1.110000000000000098e+00 0.000000000000000000e+00
2.600000000000000000e+01 1.120000000000000107e+00 0.000000000000000000e+00
2.600000000000000000e+01 1.129999999999999893e+00 0.000000000000000000e+00
2.600000000000000000e+01 1.139999999999999902e+00 0.000000000000000000e+00
2.600000000000000000e+01 1.149999999999999911e+00 0.000000000000000000e+00
2.600000000000000000e+01 1.159999999999999920e+00 0.000000000000000000e+00
2.600000000000000000e+01 1.169999999999999929e+00 0.000000000000000000e+00
2.600000000000000000e+01 1.179999999999999938e+00 0.000000000000000000e+00
2.600000000000000000e+01 1.189999999999999947e+00 0.000000000000000000e+00
2.600000000000000000e+01 1.199999999999999956e+00 0.000000000000000000e+00
2.600000000000000000e+01 1.210000000000000187e+00 0.000000000000000000e+00
2.600000000000000000e+01 1.219999999999999973e+00 0.000000000000000000e+00
2.600000000000000000e+01 1.229999999999999982e+00 nan
2.600000000000000000e+01 1.239999999999999991e+00 nan
2.600000000000000000e+01 1.250000000000000000e+00 nan
2.600000000000000000e+01 1.260000000000000009e+00 nan
2.600000000000000000e+01 1.270000000000000240e+00 nan
2.600000000000000000e+01 1.280000000000000027e+00 nan
2.600000000000000000e+01 1.290000000000000036e+00 nan
2.600000000000000000e+01 1.300000000000000044e+00 nan
2.600000000000000000e+01 1.310000000000000053e+00 nan
2.600000000000000000e+01 1.319999999999999840e+00 nan
2.600000000000000000e+01 1.330000000000000071e+00 nan
2.600000000000000000e+01 1.340000000000000080e+00 nan
2.600000000000000000e+01 1.350000000000000089e+00 nan
2.600000000000000000e+01 1.360000000000000320e+00 nan
2.600000000000000000e+01 1.370000000000000107e+00 nan
2.600000000000000000e+01 1.379999999999999893e+00 nan
2.600000000000000000e+01 1.390000000000000124e+00 nan
2.600000000000000000e+01 1.399999999999999911e+00 nan
2.600000000000000000e+01 1.409999999999999920e+00 nan
2.600000000000000000e+01 1.419999999999999929e+00 nan
2.600000000000000000e+01 1.429999999999999938e+00 nan
2.600000000000000000e+01 1.439999999999999725e+00 nan
2.600000000000000000e+01 1.449999999999999956e+00 nan
2.600000000000000000e+01 1.459999999999999964e+00 nan
2.600000000000000000e+01 1.469999999999999973e+00 nan
2.600000000000000000e+01 1.480000000000000204e+00 nan
2.600000000000000000e+01 1.489999999999999991e+00 0.000000000000000000e+00
2.600000000000000000e+01 1.500000000000000000e+00 0.000000000000000000e+00
2.600000000000000000e+01 1.510000000000000231e+00 0.000000000000000000e+00
2.600000000000000000e+01 1.520000000000000240e+00 0.000000000000000000e+00
2.600000000000000000e+01 1.530000000000000027e+00 0.000000000000000000e+00
2.600000000000000000e+01 1.540000000000000036e+00 0.000000000000000000e+00
2.600000000000000000e+01 1.550000000000000044e+00 0.000000000000000000e+00
2.600000000000000000e+01 1.560000000000000275e+00 0.000000000000000000e+00
2.600000000000000000e+01 1.570000000000000062e+00 0.000000000000000000e+00
2.600000000000000000e+01 1.580000000000000071e+00 0.000000000000000000e+00
2.600000000000000000e+01 1.590000000000000080e+00 0.000000000000000000e+00
2.600000000000000000e+01 1.600000000000000089e+00 0.000000000000000000e+00
2.700000000000000000e+01 1.100000000000000089e+00 0.000000000000000000e+00
2.700000000000000000e+01 1.110000000000000098e+00 0.000000000000000000e+00
2.700000000000000000e+01 1.120000000000000107e+00 0.000000000000000000e+00
2.700000000000000000e+01 1.129999999999999893e+00 0.000000000000000000e+00
2.700000000000000000e+01 1.139999999999999902e+00 0.000000000000000000e+00
2.700000000000000000e+01 1.149999999999999911e+00 0.000000000000000000e+00
2.700000000000000000e+01 1.159999999999999920e+00 0.000000000000000000e+00
2.700000000000000000e+01 1.169999999999999929e+00 0.000000000000000000e+00
2.700000000000000000e+01 1.179999999999999938e+00 0.000000000000000000e+00
2.700000000000000000e+01 1.189999999999999947e+00 0.000000000000000000e+00
2.700000000000000000e+01 1.199999999999999956e+00 0.000000000000000000e+00
2.700000000000000000e+01 1.210000000000000187e+00 0.000000000000000000e+00
2.700000000000000000e+01 1.219999999999999973e+00 0.000000000000000000e+00
2.700000000000000000e+01 1.229999999999999982e+00 0.000000000000000000e+00
2.700000000000000000e+01 1.239999999999999991e+00 0.000000000000000000e+00
2.700000000000000000e+01 1.250000000000000000e+00 0.000000000000000000e+00
2.700000000000000000e+01 1.260000000000000009e+00 nan
2.700000000000000000e+01 1.270000000000000240e+00 nan
2.700000000000000000e+01 1.280000000000000027e+00 nan
2.700000000000000000e+01 1.290000000000000036e+00 nan
2.700000000000000000e+01 1.300000000000000044e+00 nan
2.700000000000000000e+01 1.310000000000000053e+00 nan
2.700000000000000000e+01 1.319999999999999840e+00 nan
2.700000000000000000e+01 1.330000000000000071e+00 nan
2.700000000000000000e+01 1.340000000000000080e+00 nan
2.700000000000000000e+01 1.350000000000000089e+00 nan
2.700000000000000000e+01 1.360000000000000320e+00 nan
2.700000000000000000e+01 1.370000000000000107e+00 nan
2.700000000000000000e+01 1.379999999999999893e+00 nan
2.700000000000000000e+01 1.390000000000000124e+00 nan
2.700000000000000000e+01 1.399999999999999911e+00 nan
2.700000000000000000e+01 1.409999999999999920e+00 nan
2.700000000000000000e+01 1.419999999999999929e+00 nan
2.700000000000000000e+01 1.429999999999999938e+00 nan
2.700000000000000000e+01 1.439999999999999725e+00 nan
2.700000000000000000e+01 1.449999999999999956e+00 nan
2.700000000000000000e+01 1.459999999999999964e+00 nan
2.700000000000000000e+01 1.469999999999999973e+00 nan
2.700000000000000000e+01 1.480000000000000204e+00 nan
2.700000000000000000e+01 1.489999999999999991e+00 nan
2.700000000000000000e+01 1.500000000000000000e+00 nan
2.700000000000000000e+01 1.510000000000000231e+00 0.000000000000000000e+00
2.700000000000000000e+01 1.520000000000000240e+00 0.000000000000000000e+00
2.700000000000000000e+01 1.530000000000000027e+00 0.000000000000000000e+00
2.700000000000000000e+01 1.540000000000000036e+00 0.000000000000000000e+00
2.700000000000000000e+01 1.550000000000000044e+00 0.000000000000000000e+00
2.700000000000000000e+01 1.560000000000000275e+00 0.000000000000000000e+00
2.700000000000000000e+01 1.570000000000000062e+00 0.000000000000000000e+00
2.700000000000000000e+01 1.580000000000000071e+00 0.000000000000000000e+00
2.700000000000000000e+01 1.590000000000000080e+00 0.000000000000000000e+00
2.700000000000000000e+01 1.600000000000000089e+00 0.000000000000000000e+00
2.800000000000000000e+01 1.100000000000000089e+00 0.000000000000000000e+00
2.800000000000000000e+01 1.110000000000000098e+00 0.000000000000000000e+00
2.800000000000000000e+01 1.120000000000000107e+00 0.000000000000000000e+00
2.800000000000000000e+01 1.129999999999999893e+00 0.000000000000000000e+00
2.800000000000000000e+01 1.139999999999999902e+00 0.000000000000000000e+00
2.800000000000000000e+01 1.149999999999999911e+00 0.000000000000000000e+00
2.800000000000000000e+01 1.159999999999999920e+00 0.000000000000000000e+00
2.800000000000000000e+01 1.169999999999999929e+00 0.000000000000000000e+00
2.800000000000000000e+01 1.179999999999999938e+00 0.000000000000000000e+00
2.800000000000000000e+01 1.189999999999999947e+00 0.000000000000000000e+00
2.800000000000000000e+01 1.199999999999999956e+00 0.000000000000000000e+00
2.800000000000000000e+01 1.210000000000000187e+00 0.000000000000000000e+00
2.800000000000000000e+01 1.219999999999999973e+00 0.000000000000000000e+00
2.800000000000000000e+01 1.229999999999999982e+00 0.000000000000000000e+00
2.800000000000000000e+01 1.239999999999999991e+00 0.000000000000000000e+00
2.800000000000000000e+01 1.250000000000000000e+00 0.000000000000000000e+00
2.800000000000000000e+01 1.260000000000000009e+00 0.000000000000000000e+00
2.800000000000000000e+01 1.270000000000000240e+00 0.000000000000000000e+00
2.800000000000000000e+01 1.280000000000000027e+00 0.000000000000000000e+00
2.800000000000000000e+01 1.290000000000000036e+00 nan
2.800000000000000000e+01 1.300000000000000044e+00 nan
2.800000000000000000e+01 1.310000000000000053e+00 nan
2.800000000000000000e+01 1.319999999999999840e+00 nan
2.800000000000000000e+01 1.330000000000000071e+00 nan
2.800000000000000000e+01 1.340000000000000080e+00 nan
2.800000000000000000e+01 1.350000000000000089e+00 nan
2.800000000000000000e+01 1.360000000000000320e+00 nan
2.800000000000000000e+01 1.370000000000000107e+00 nan
2.800000000000000000e+01 1.379999999999999893e+00 nan
2.800000000000000000e+01 1.390000000000000124e+00 nan
2.800000000000000000e+01 1.399999999999999911e+00 nan
2.800000000000000000e+01 1.409999999999999920e+00 nan
2.800000000000000000e+01 1.419999999999999929e+00 nan
2.800000000000000000e+01 1.429999999999999938e+00 nan
2.800000000000000000e+01 1.439999999999999725e+00 nan
2.800000000000000000e+01 1.449999999999999956e+00 nan
2.800000000000000000e+01 1.459999999999999964e+00 nan
2.800000000000000000e+01 1.469999999999999973e+00 nan
2.800000000000000000e+01 1.480000000000000204e+00 nan
2.800000000000000000e+01 1.489999999999999991e+00 nan
2.800000000000000000e+01 1.500000000000000000e+00 nan
2.800000000000000000e+01 1.510000000000000231e+00 nan
2.800000000000000000e+01 1.520000000000000240e+00 nan
2.800000000000000000e+01 1.530000000000000027e+00 0.000000000000000000e+00
2.800000000000000000e+01 1.540000000000000036e+00 0.000000000000000000e+00
2.800000000000000000e+01 1.550000000000000044e+00 0.000000000000000000e+00
2.800000000000000000e+01 1.560000000000000275e+00 0.000000000000000000e+00
2.800000000000000000e+01 1.570000000000000062e+00 0.000000000000000000e+00
2.800000000000000000e+01 1.580000000000000071e+00 0.000000000000000000e+00
2.800000000000000000e+01 1.590000000000000080e+00 0.000000000000000000e+00
2.800000000000000000e+01 1.600000000000000089e+00 0.000000000000000000e+00
2.900000000000000000e+01 1.100000000000000089e+00 0.000000000000000000e+00
2.900000000000000000e+01 1.110000000000000098e+00 0.000000000000000000e+00
2.900000000000000000e+01 1.120000000000000107e+00 0.000000000000000000e+00
2.900000000000000000e+01 1.129999999999999893e+00 0.000000000000000000e+00
2.900000000000000000e+01 1.139999999999999902e+00 0.000000000000000000e+00
2.900000000000000000e+01 1.149999999999999911e+00 0.000000000000000000e+00
2.900000000000000000e+01 1.159999999999999920e+00 0.000000000000000000e+00
2.900000000000000000e+01 1.169999999999999929e+00 0.000000000000000000e+00
2.900000000000000000e+01 1.179999999999999938e+00 0.000000000000000000e+00
2.900000000000000000e+01 1.189999999999999947e+00 0.000000000000000000e+00
2.900000000000000000e+01 1.199999999999999956e+00 0.000000000000000000e+00
2.900000000000000000e+01 1.210000000000000187e+00 0.000000000000000000e+00
2.900000000000000000e+01 1.219999999999999973e+00 0.000000000000000000e+00
2.900000000000000000e+01 1.229999999999999982e+00 0.000000000000000000e+00
2.900000000000000000e+01 1.239999999999999991e+00 0.000000000000000000e+00
2.900000000000000000e+01 1.250000000000000000e+00 0.000000000000000000e+00
2.900000000000000000e+01 1.260000000000000009e+00 0.000000000000000000e+00
2.900000000000000000e+01 1.270000000000000240e+00 0.000000000000000000e+00
2.900000000000000000e+01 1.280000000000000027e+00 0.000000000000000000e+00
2.900000000000000000e+01 1.290000000000000036e+00 0.000000000000000000e+00
2.900000000000000000e+01 1.300000000000000044e+00 0.000000000000000000e+00
2.900000000000000000e+01 1.310000000000000053e+00 0.000000000000000000e+00
2.900000000000000000e+01 1.319999999999999840e+00 0.000000000000000000e+00
2.900000000000000000e+01 1.330000000000000071e+00 nan
2.900000000000000000e+01 1.340000000000000080e+00 nan
2.900000000000000000e+01 1.350000000000000089e+00 nan
2.900000000000000000e+01 1.360000000000000320e+00 nan
2.900000000000000000e+01 1.370000000000000107e+00 nan
2.900000000000000000e+01 1.379999999999999893e+00 nan
2.900000000000000000e+01 1.390000000000000124e+00 nan
2.900000000000000000e+01 1.399999999999999911e+00 nan
2.900000000000000000e+01 1.409999999999999920e+00 nan
2.900000000000000000e+01 1.419999999999999929e+00 nan
2.900000000000000000e+01 1.429999999999999938e+00 nan
2.900000000000000000e+01 1.439999999999999725e+00 nan
2.900000000000000000e+01 1.449999999999999956e+00 nan
2.900000000000000000e+01 1.459999999999999964e+00 nan
2.900000000000000000e+01 1.469999999999999973e+00 nan
2.900000000000000000e+01 1.480000000000000204e+00 nan
2.900000000000000000e+01 1.489999999999999991e+00 nan
2.900000000000000000e+01 1.500000000000000000e+00 nan
2.900000000000000000e+01 1.510000000000000231e+00 nan
2.900000000000000000e+01 1.520000000000000240e+00 nan
2.900000000000000000e+01 1.530000000000000027e+00 nan
2.900000000000000000e+01 1.540000000000000036e+00 0.000000000000000000e+00
2.900000000000000000e+01 1.550000000000000044e+00 0.000000000000000000e+00
2.900000000000000000e+01 1.560000000000000275e+00 0.000000000000000000e+00
2.900000000000000000e+01 1.570000000000000062e+00 0.000000000000000000e+00
2.900000000000000000e+01 1.580000000000000071e+00 0.000000000000000000e+00
2.900000000000000000e+01 1.590000000000000080e+00 0.000000000000000000e+00
2.900000000000000000e+01 1.600000000000000089e+00 0.000000000000000000e+00
3.000000000000000000e+01 1.100000000000000089e+00 0.000000000000000000e+00
3.000000000000000000e+01 1.110000000000000098e+00 0.000000000000000000e+00
3.000000000000000000e+01 1.120000000000000107e+00 0.000000000000000000e+00
3.000000000000000000e+01 1.129999999999999893e+00 0.000000000000000000e+00
3.000000000000000000e+01 1.139999999999999902e+00 0.000000000000000000e+00
3.000000000000000000e+01 1.149999999999999911e+00 0.000000000000000000e+00
3.000000000000000000e+01 1.159999999999999920e+00 0.000000000000000000e+00
3.000000000000000000e+01 1.169999999999999929e+00 0.000000000000000000e+00
3.000000000000000000e+01 1.179999999999999938e+00 0.000000000000000000e+00
3.000000000000000000e+01 1.189999999999999947e+00 0.000000000000000000e+00
3.000000000000000000e+01 1.199999999999999956e+00 0.000000000000000000e+00
3.000000000000000000e+01 1.210000000000000187e+00 0.000000000000000000e+00
3.000000000000000000e+01 1.219999999999999973e+00 0.000000000000000000e+00
3.000000000000000000e+01 1.229999999999999982e+00 0.000000000000000000e+00
3.000000000000000000e+01 1.239999999999999991e+00 0.000000000000000000e+00
3.000000000000000000e+01 1.250000000000000000e+00 0.000000000000000000e+00
3.000000000000000000e+01 1.260000000000000009e+00 0.000000000000000000e+00
3.000000000000000000e+01 1.270000000000000240e+00 0.000000000000000000e+00
3.000000000000000000e+01 1.280000000000000027e+00 0.000000000000000000e+00
3.000000000000000000e+01 1.290000000000000036e+00 0.000000000000000000e+00
3.000000000000000000e+01 1.300000000000000044e+00 0.000000000000000000e+00
3.000000000000000000e+01 1.310000000000000053e+00 0.000000000000000000e+00
3.000000000000000000e+01 1.319999999999999840e+00 0.000000000000000000e+00
3.000000000000000000e+01 1.330000000000000071e+00 0.000000000000000000e+00
3.000000000000000000e+01 1.340000000000000080e+00 0.000000000000000000e+00
3.000000000000000000e+01 1.350000000000000089e+00 0.000000000000000000e+00
3.000000000000000000e+01 1.360000000000000320e+00 0.000000000000000000e+00
3.000000000000000000e+01 1.370000000000000107e+00 0.000000000000000000e+00
3.000000000000000000e+01 1.379999999999999893e+00 nan
3.000000000000000000e+01 1.390000000000000124e+00 nan
3.000000000000000000e+01 1.399999999999999911e+00 nan
3.000000000000000000e+01 1.409999999999999920e+00 nan
3.000000000000000000e+01 1.419999999999999929e+00 nan
3.000000000000000000e+01 1.429999999999999938e+00 nan
3.000000000000000000e+01 1.439999999999999725e+00 nan
3.000000000000000000e+01 1.449999999999999956e+00 nan
3.000000000000000000e+01 1.459999999999999964e+00 nan
3.000000000000000000e+01 1.469999999999999973e+00 nan
3.000000000000000000e+01 1.480000000000000204e+00 nan
3.000000000000000000e+01 1.489999999999999991e+00 nan
3.000000000000000000e+01 1.500000000000000000e+00 nan
3.000000000000000000e+01 1.510000000000000231e+00 nan
3.000000000000000000e+01 1.520000000000000240e+00 nan
3.000000000000000000e+01 1.530000000000000027e+00 nan
3.000000000000000000e+01 1.540000000000000036e+00 nan
3.000000000000000000e+01 1.550000000000000044e+00 nan
3.000000000000000000e+01 1.560000000000000275e+00 nan
3.000000000000000000e+01 1.570000000000000062e+00 0.000000000000000000e+00
3.000000000000000000e+01 1.580000000000000071e+00 0.000000000000000000e+00
3.000000000000000000e+01 1.590000000000000080e+00 0.000000000000000000e+00
3.000000000000000000e+01 1.600000000000000089e+00 0.000000000000000000e+00
3.100000000000000000e+01 1.100000000000000089e+00 0.000000000000000000e+00
3.100000000000000000e+01 1.110000000000000098e+00 0.000000000000000000e+00
3.100000000000000000e+01 1.120000000000000107e+00 0.000000000000000000e+00
3.100000000000000000e+01 1.129999999999999893e+00 0.000000000000000000e+00
3.100000000000000000e+01 1.139999999999999902e+00 0.000000000000000000e+00
3.100000000000000000e+01 1.149999999999999911e+00 0.000000000000000000e+00
3.100000000000000000e+01 1.159999999999999920e+00 0.000000000000000000e+00
3.100000000000000000e+01 1.169999999999999929e+00 0.000000000000000000e+00
3.100000000000000000e+01 1.179999999999999938e+00 0.000000000000000000e+00
3.100000000000000000e+01 1.189999999999999947e+00 0.000000000000000000e+00
3.100000000000000000e+01 1.199999999999999956e+00 0.000000000000000000e+00
3.100000000000000000e+01 1.210000000000000187e+00 0.000000000000000000e+00
3.100000000000000000e+01 1.219999999999999973e+00 0.000000000000000000e+00
3.100000000000000000e+01 1.229999999999999982e+00 0.000000000000000000e+00
3.100000000000000000e+01 1.239999999999999991e+00 0.000000000000000000e+00
3.100000000000000000e+01 1.250000000000000000e+00 0.000000000000000000e+00
3.100000000000000000e+01 1.260000000000000009e+00 0.000000000000000000e+00
3.100000000000000000e+01 1.270000000000000240e+00 0.000000000000000000e+00
3.100000000000000000e+01 1.280000000000000027e+00 0.000000000000000000e+00
3.100000000000000000e+01 1.290000000000000036e+00 0.000000000000000000e+00
3.100000000000000000e+01 1.300000000000000044e+00 0.000000000000000000e+00
3.100000000000000000e+01 1.310000000000000053e+00 0.000000000000000000e+00
3.100000000000000000e+01 1.319999999999999840e+00 0.000000000000000000e+00
3.100000000000000000e+01 1.330000000000000071e+00 0.000000000000000000e+00
3.100000000000000000e+01 1.340000000000000080e+00 0.000000000000000000e+00
3.100000000000000000e+01 1.350000000000000089e+00 0.000000000000000000e+00
3.100000000000000000e+01 1.360000000000000320e+00 0.000000000000000000e+00
3.100000000000000000e+01 1.370000000000000107e+00 0.000000000000000000e+00
3.100000000000000000e+01 1.379999999999999893e+00 0.000000000000000000e+00
3.100000000000000000e+01 1.390000000000000124e+00 0.000000000000000000e+00
3.100000000000000000e+01 1.399999999999999911e+00 0.000000000000000000e+00
3.100000000000000000e+01 1.409999999999999920e+00 0.000000000000000000e+00
3.100000000000000000e+01 1.419999999999999929e+00 nan
3.100000000000000000e+01 1.429999999999999938e+00 nan
3.100000000000000000e+01 1.439999999999999725e+00 nan
3.100000000000000000e+01 1.449999999999999956e+00 nan
3.100000000000000000e+01 1.459999999999999964e+00 nan
3.100000000000000000e+01 1.469999999999999973e+00 nan
3.100000000000000000e+01 1.480000000000000204e+00 nan
3.100000000000000000e+01 1.489999999999999991e+00 nan
3.100000000000000000e+01 1.500000000000000000e+00 nan
3.100000000000000000e+01 1.510000000000000231e+00 nan
3.100000000000000000e+01 1.520000000000000240e+00 nan
3.100000000000000000e+01 1.530000000000000027e+00 nan
3.100000000000000000e+01 1.540000000000000036e+00 nan
3.100000000000000000e+01 1.550000000000000044e+00 nan
3.100000000000000000e+01 1.560000000000000275e+00 nan
3.100000000000000000e+01 1.570000000000000062e+00 nan
3.100000000000000000e+01 1.580000000000000071e+00 nan
3.100000000000000000e+01 1.590000000000000080e+00 0.000000000000000000e+00
3.100000000000000000e+01 1.600000000000000089e+00 0.000000000000000000e+00
3.200000000000000000e+01 1.100000000000000089e+00 0.000000000000000000e+00
3.200000000000000000e+01 1.110000000000000098e+00 0.000000000000000000e+00
3.200000000000000000e+01 1.120000000000000107e+00 0.000000000000000000e+00
3.200000000000000000e+01 1.129999999999999893e+00 0.000000000000000000e+00
3.200000000000000000e+01 1.139999999999999902e+00 0.000000000000000000e+00
3.200000000000000000e+01 1.149999999999999911e+00 0.000000000000000000e+00
3.200000000000000000e+01 1.159999999999999920e+00 0.000000000000000000e+00
3.200000000000000000e+01 1.169999999999999929e+00 0.000000000000000000e+00
3.200000000000000000e+01 1.179999999999999938e+00 0.000000000000000000e+00
3.200000000000000000e+01 1.189999999999999947e+00 0.000000000000000000e+00
3.200000000000000000e+01 1.199999999999999956e+00 0.000000000000000000e+00
3.200000000000000000e+01 1.210000000000000187e+00 0.000000000000000000e+00
3.200000000000000000e+01 1.219999999999999973e+00 0.000000000000000000e+00
3.200000000000000000e+01 1.229999999999999982e+00 0.000000000000000000e+00
3.200000000000000000e+01 1.239999999999999991e+00 0.000000000000000000e+00
3.200000000000000000e+01 1.250000000000000000e+00 0.000000000000000000e+00
3.200000000000000000e+01 1.260000000000000009e+00 0.000000000000000000e+00
3.200000000000000000e+01 1.270000000000000240e+00 0.000000000000000000e+00
3.200000000000000000e+01 1.280000000000000027e+00 0.000000000000000000e+00
3.200000000000000000e+01 1.290000000000000036e+00 0.000000000000000000e+00
3.200000000000000000e+01 1.300000000000000044e+00 0.000000000000000000e+00
3.200000000000000000e+01 1.310000000000000053e+00 0.000000000000000000e+00
3.200000000000000000e+01 1.319999999999999840e+00 0.000000000000000000e+00
3.200000000000000000e+01 1.330000000000000071e+00 0.000000000000000000e+00
3.200000000000000000e+01 1.340000000000000080e+00 0.000000000000000000e+00
3.200000000000000000e+01 1.350000000000000089e+00 0.000000000000000000e+00
3.200000000000000000e+01 1.360000000000000320e+00 0.000000000000000000e+00
3.200000000000000000e+01 1.370000000000000107e+00 0.000000000000000000e+00
3.200000000000000000e+01 1.379999999999999893e+00 0.000000000000000000e+00
3.200000000000000000e+01 1.390000000000000124e+00 0.000000000000000000e+00
3.200000000000000000e+01 1.399999999999999911e+00 0.000000000000000000e+00
3.200000000000000000e+01 1.409999999999999920e+00 0.000000000000000000e+00
3.200000000000000000e+01 1.419999999999999929e+00 0.000000000000000000e+00
3.200000000000000000e+01 1.429999999999999938e+00 0.000000000000000000e+00
3.200000000000000000e+01 1.439999999999999725e+00 0.000000000000000000e+00
3.200000000000000000e+01 1.449999999999999956e+00 0.000000000000000000e+00
3.200000000000000000e+01 1.459999999999999964e+00 0.000000000000000000e+00
3.200000000000000000e+01 1.469999999999999973e+00 0.000000000000000000e+00
3.200000000000000000e+01 1.480000000000000204e+00 0.000000000000000000e+00
3.200000000000000000e+01 1.489999999999999991e+00 nan
3.200000000000000000e+01 1.500000000000000000e+00 nan
3.200000000000000000e+01 1.510000000000000231e+00 0.000000000000000000e+00
3.200000000000000000e+01 1.520000000000000240e+00 0.000000000000000000e+00
3.200000000000000000e+01 1.530000000000000027e+00 0.000000000000000000e+00
3.200000000000000000e+01 1.540000000000000036e+00 0.000000000000000000e+00
3.200000000000000000e+01 1.550000000000000044e+00 0.000000000000000000e+00
3.200000000000000000e+01 1.560000000000000275e+00 0.000000000000000000e+00
3.200000000000000000e+01 1.570000000000000062e+00 0.000000000000000000e+00
3.200000000000000000e+01 1.580000000000000071e+00 0.000000000000000000e+00
3.200000000000000000e+01 1.590000000000000080e+00 0.000000000000000000e+00
3.200000000000000000e+01 1.600000000000000089e+00 0.000000000000000000e+00
3.300000000000000000e+01 1.100000000000000089e+00 0.000000000000000000e+00
3.300000000000000000e+01 1.110000000000000098e+00 0.000000000000000000e+00
3.300000000000000000e+01 1.120000000000000107e+00 0.000000000000000000e+00
3.300000000000000000e+01 1.129999999999999893e+00 0.000000000000000000e+00
3.300000000000000000e+01 1.139999999999999902e+00 0.000000000000000000e+00
3.300000000000000000e+01 1.149999999999999911e+00 0.000000000000000000e+00
3.300000000000000000e+01 1.159999999999999920e+00 0.000000000000000000e+00
3.300000000000000000e+01 1.169999999999999929e+00 0.000000000000000000e+00
3.300000000000000000e+01 1.179999999999999938e+00 0.000000000000000000e+00
3.300000000000000000e+01 1.189999999999999947e+00 0.000000000000000000e+00
3.300000000000000000e+01 1.199999999999999956e+00 0.000000000000000000e+00
3.300000000000000000e+01 1.210000000000000187e+00 0.000000000000000000e+00
3.300000000000000000e+01 1.219999999999999973e+00 0.000000000000000000e+00
3.300000000000000000e+01 1.229999999999999982e+00 0.000000000000000000e+00
3.300000000000000000e+01 1.239999999999999991e+00 0.000000000000000000e+00
3.300000000000000000e+01 1.250000000000000000e+00 0.000000000000000000e+00
3.300000000000000000e+01 1.260000000000000009e+00 0.000000000000000000e+00
3.300000000000000000e+01 1.270000000000000240e+00 0.000000000000000000e+00
3.300000000000000000e+01 1.280000000000000027e+00 0.000000000000000000e+00
3.300000000000000000e+01 1.290000000000000036e+00 0.000000000000000000e+00
3.300000000000000000e+01 1.300000000000000044e+00 0.000000000000000000e+00
3.300000000000000000e+01 1.310000000000000053e+00 0.000000000000000000e+00
3.300000000000000000e+01 1.319999999999999840e+00 0.000000000000000000e+00
3.300000000000000000e+01 1.330000000000000071e+00 0.000000000000000000e+00
3.300000000000000000e+01 1.340000000000000080e+00 0.000000000000000000e+00
3.300000000000000000e+01 1.350000000000000089e+00 0.000000000000000000e+00
3.300000000000000000e+01 1.360000000000000320e+00 0.000000000000000000e+00
3.300000000000000000e+01 1.370000000000000107e+00 0.000000000000000000e+00
3.300000000000000000e+01 1.379999999999999893e+00 0.000000000000000000e+00
3.300000000000000000e+01 1.390000000000000124e+00 0.000000000000000000e+00
3.300000000000000000e+01 1.399999999999999911e+00 0.000000000000000000e+00
3.300000000000000000e+01 1.409999999999999920e+00 0.000000000000000000e+00
3.300000000000000000e+01 1.419999999999999929e+00 0.000000000000000000e+00
3.300000000000000000e+01 1.429999999999999938e+00 0.000000000000000000e+00
3.300000000000000000e+01 1.439999999999999725e+00 0.000000000000000000e+00
3.300000000000000000e+01 1.449999999999999956e+00 0.000000000000000000e+00
3.300000000000000000e+01 1.459999999999999964e+00 0.000000000000000000e+00
3.300000000000000000e+01 1.469999999999999973e+00 0.000000000000000000e+00
3.300000000000000000e+01 1.480000000000000204e+00 0.000000000000000000e+00
3.300000000000000000e+01 1.489999999999999991e+00 0.000000000000000000e+00
3.300000000000000000e+01 1.500000000000000000e+00 0.000000000000000000e+00
3.300000000000000000e+01 1.510000000000000231e+00 0.000000000000000000e+00
3.300000000000000000e+01 1.520000000000000240e+00 0.000000000000000000e+00
3.300000000000000000e+01 1.530000000000000027e+00 0.000000000000000000e+00
3.300000000000000000e+01 1.540000000000000036e+00 0.000000000000000000e+00
3.300000000000000000e+01 1.550000000000000044e+00 0.000000000000000000e+00
3.300000000000000000e+01 1.560000000000000275e+00 0.000000000000000000e+00
3.300000000000000000e+01 1.570000000000000062e+00 0.000000000000000000e+00
3.300000000000000000e+01 1.580000000000000071e+00 0.000000000000000000e+00
3.300000000000000000e+01 1.590000000000000080e+00 0.000000000000000000e+00
3.300000000000000000e+01 1.600000000000000089e+00 0.000000000000000000e+00
3.400000000000000000e+01 1.100000000000000089e+00 0.000000000000000000e+00
3.400000000000000000e+01 1.110000000000000098e+00 0.000000000000000000e+00
3.400000000000000000e+01 1.120000000000000107e+00 0.000000000000000000e+00
3.400000000000000000e+01 1.129999999999999893e+00 0.000000000000000000e+00
3.400000000000000000e+01 1.139999999999999902e+00 0.000000000000000000e+00
3.400000000000000000e+01 1.149999999999999911e+00 0.000000000000000000e+00
3.400000000000000000e+01 1.159999999999999920e+00 0.000000000000000000e+00
3.400000000000000000e+01 1.169999999999999929e+00 0.000000000000000000e+00
3.400000000000000000e+01 1.179999999999999938e+00 0.000000000000000000e+00
3.400000000000000000e+01 1.189999999999999947e+00 0.000000000000000000e+00
3.400000000000000000e+01 1.199999999999999956e+00 0.000000000000000000e+00
3.400000000000000000e+01 1.210000000000000187e+00 0.000000000000000000e+00
3.400000000000000000e+01 1.219999999999999973e+00 0.000000000000000000e+00
3.400000000000000000e+01 1.229999999999999982e+00 0.000000000000000000e+00
3.400000000000000000e+01 1.239999999999999991e+00 0.000000000000000000e+00
3.400000000000000000e+01 1.250000000000000000e+00 0.000000000000000000e+00
3.400000000000000000e+01 1.260000000000000009e+00 0.000000000000000000e+00
3.400000000000000000e+01 1.270000000000000240e+00 0.000000000000000000e+00
3.400000000000000000e+01 1.280000000000000027e+00 0.000000000000000000e+00
3.400000000000000000e+01 1.290000000000000036e+00 0.000000000000000000e+00
3.400000000000000000e+01 1.300000000000000044e+00 0.000000000000000000e+00
3.400000000000000000e+01 1.310000000000000053e+00 0.000000000000000000e+00
3.400000000000000000e+01 1.319999999999999840e+00 0.000000000000000000e+00
3.400000000000000000e+01 1.330000000000000071e+00 0.000000000000000000e+00
3.400000000000000000e+01 1.340000000000000080e+00 0.000000000000000000e+00
3.400000000000000000e+01 1.350000000000000089e+00 0.000000000000000000e+00
3.400000000000000000e+01 1.360000000000000320e+00 0.000000000000000000e+00
3.400000000000000000e+01 1.370000000000000107e+00 0.000000000000000000e+00
3.400000000000000000e+01 1.379999999999999893e+00 0.000000000000000000e+00
3.400000000000000000e+01 1.390000000000000124e+00 0.000000000000000000e+00
3.400000000000000000e+01 1.399999999999999911e+00 0.000000000000000000e+00
3.400000000000000000e+01 1.409999999999999920e+00 0.000000000000000000e+00
3.400000000000000000e+01 1.419999999999999929e+00 0.000000000000000000e+00
3.400000000000000000e+01 1.429999999999999938e+00 0.000000000000000000e+00
3.400000000000000000e+01 1.439999999999999725e+00 0.000000000000000000e+00
3.400000000000000000e+01 1.449999999999999956e+00 0.000000000000000000e+00
3.400000000000000000e+01 1.459999999999999964e+00 0.000000000000000000e+00
3.400000000000000000e+01 1.469999999999999973e+00 0.000000000000000000e+00
3.400000000000000000e+01 1.480000000000000204e+00 0.000000000000000000e+00
3.400000000000000000e+01 1.489999999999999991e+00 0.000000000000000000e+00
3.400000000000000000e+01 1.500000000000000000e+00 0.000000000000000000e+00
3.400000000000000000e+01 1.510000000000000231e+00 0.000000000000000000e+00
3.400000000000000000e+01 1.520000000000000240e+00 0.000000000000000000e+00
3.400000000000000000e+01 1.530000000000000027e+00 0.000000000000000000e+00
3.400000000000000000e+01 1.540000000000000036e+00 0.000000000000000000e+00
3.400000000000000000e+01 1.550000000000000044e+00 0.000000000000000000e+00
3.400000000000000000e+01 1.560000000000000275e+00 0.000000000000000000e+00
3.400000000000000000e+01 1.570000000000000062e+00 0.000000000000000000e+00
3.400000000000000000e+01 1.580000000000000071e+00 0.000000000000000000e+00
3.400000000000000000e+01 1.590000000000000080e+00 0.000000000000000000e+00
3.400000000000000000e+01 1.600000000000000089e+00 0.000000000000000000e+00
3.500000000000000000e+01 1.100000000000000089e+00 0.000000000000000000e+00
3.500000000000000000e+01 1.110000000000000098e+00 0.000000000000000000e+00
3.500000000000000000e+01 1.120000000000000107e+00 0.000000000000000000e+00
3.500000000000000000e+01 1.129999999999999893e+00 0.000000000000000000e+00
3.500000000000000000e+01 1.139999999999999902e+00 0.000000000000000000e+00
3.500000000000000000e+01 1.149999999999999911e+00 0.000000000000000000e+00
3.500000000000000000e+01 1.159999999999999920e+00 0.000000000000000000e+00
3.500000000000000000e+01 1.169999999999999929e+00 0.000000000000000000e+00
3.500000000000000000e+01 1.179999999999999938e+00 0.000000000000000000e+00
3.500000000000000000e+01 1.189999999999999947e+00 0.000000000000000000e+00
3.500000000000000000e+01 1.199999999999999956e+00 0.000000000000000000e+00
3.500000000000000000e+01 1.210000000000000187e+00 0.000000000000000000e+00
3.500000000000000000e+01 1.219999999999999973e+00 0.000000000000000000e+00
3.500000000000000000e+01 1.229999999999999982e+00 0.000000000000000000e+00
3.500000000000000000e+01 1.239999999999999991e+00 0.000000000000000000e+00
3.500000000000000000e+01 1.250000000000000000e+00 0.000000000000000000e+00
3.500000000000000000e+01 1.260000000000000009e+00 0.000000000000000000e+00
3.500000000000000000e+01 1.270000000000000240e+00 0.000000000000000000e+00
3.500000000000000000e+01 1.280000000000000027e+00 0.000000000000000000e+00
3.500000000000000000e+01 1.290000000000000036e+00 0.000000000000000000e+00
3.500000000000000000e+01 1.300000000000000044e+00 0.000000000000000000e+00
3.500000000000000000e+01 1.310000000000000053e+00 0.000000000000000000e+00
3.500000000000000000e+01 1.319999999999999840e+00 0.000000000000000000e+00
3.500000000000000000e+01 1.330000000000000071e+00 0.000000000000000000e+00
3.500000000000000000e+01 1.340000000000000080e+00 0.000000000000000000e+00
3.500000000000000000e+01 1.350000000000000089e+00 0.000000000000000000e+00
3.500000000000000000e+01 1.360000000000000320e+00 0.000000000000000000e+00
3.500000000000000000e+01 1.370000000000000107e+00 0.000000000000000000e+00
3.500000000000000000e+01 1.379999999999999893e+00 0.000000000000000000e+00
3.500000000000000000e+01 1.390000000000000124e+00 0.000000000000000000e+00
3.500000000000000000e+01 1.399999999999999911e+00 0.000000000000000000e+00
3.500000000000000000e+01 1.409999999999999920e+00 0.000000000000000000e+00
3.500000000000000000e+01 1.419999999999999929e+00 0.000000000000000000e+00
3.500000000000000000e+01 1.429999999999999938e+00 0.000000000000000000e+00
3.500000000000000000e+01 1.439999999999999725e+00 0.000000000000000000e+00
3.500000000000000000e+01 1.449999999999999956e+00 0.000000000000000000e+00
3.500000000000000000e+01 1.459999999999999964e+00 0.000000000000000000e+00
3.500000000000000000e+01 1.469999999999999973e+00 0.000000000000000000e+00
3.500000000000000000e+01 1.480000000000000204e+00 0.000000000000000000e+00
3.500000000000000000e+01 1.489999999999999991e+00 0.000000000000000000e+00
3.500000000000000000e+01 1.500000000000000000e+00 0.000000000000000000e+00
3.500000000000000000e+01 1.510000000000000231e+00 0.000000000000000000e+00
3.500000000000000000e+01 1.520000000000000240e+00 0.000000000000000000e+00
3.500000000000000000e+01 1.530000000000000027e+00 0.000000000000000000e+00
3.500000000000000000e+01 1.540000000000000036e+00 0.000000000000000000e+00
3.500000000000000000e+01 1.550000000000000044e+00 0.000000000000000000e+00
3.500000000000000000e+01 1.560000000000000275e+00 0.000000000000000000e+00
3.500000000000000000e+01 1.570000000000000062e+00 0.000000000000000000e+00
3.500000000000000000e+01 1.580000000000000071e+00 0.000000000000000000e+00
3.500000000000000000e+01 1.590000000000000080e+00 0.000000000000000000e+00
3.500000000000000000e+01 1.600000000000000089e+00 0.000000000000000000e+00
3.600000000000000000e+01 1.100000000000000089e+00 0.000000000000000000e+00
3.600000000000000000e+01 1.110000000000000098e+00 0.000000000000000000e+00
3.600000000000000000e+01 1.120000000000000107e+00 0.000000000000000000e+00
3.600000000000000000e+01 1.129999999999999893e+00 0.000000000000000000e+00
3.600000000000000000e+01 1.139999999999999902e+00 0.000000000000000000e+00
3.600000000000000000e+01 1.149999999999999911e+00 0.000000000000000000e+00
3.600000000000000000e+01 1.159999999999999920e+00 0.000000000000000000e+00
3.600000000000000000e+01 1.169999999999999929e+00 0.000000000000000000e+00
3.600000000000000000e+01 1.179999999999999938e+00 0.000000000000000000e+00
3.600000000000000000e+01 1.189999999999999947e+00 0.000000000000000000e+00
3.600000000000000000e+01 1.199999999999999956e+00 0.000000000000000000e+00
3.600000000000000000e+01 1.210000000000000187e+00 0.000000000000000000e+00
3.600000000000000000e+01 1.219999999999999973e+00 0.000000000000000000e+00
3.600000000000000000e+01 1.229999999999999982e+00 0.000000000000000000e+00
3.600000000000000000e+01 1.239999999999999991e+00 0.000000000000000000e+00
3.600000000000000000e+01 1.250000000000000000e+00 0.000000000000000000e+00
3.600000000000000000e+01 1.260000000000000009e+00 0.000000000000000000e+00
3.600000000000000000e+01 1.270000000000000240e+00 0.000000000000000000e+00
3.600000000000000000e+01 1.280000000000000027e+00 0.000000000000000000e+00
3.600000000000000000e+01 1.290000000000000036e+00 0.000000000000000000e+00
3.600000000000000000e+01 1.300000000000000044e+00 0.000000000000000000e+00
3.600000000000000000e+01 1.310000000000000053e+00 0.000000000000000000e+00
3.600000000000000000e+01 1.319999999999999840e+00 0.000000000000000000e+00
3.600000000000000000e+01 1.330000000000000071e+00 0.000000000000000000e+00
3.600000000000000000e+01 1.340000000000000080e+00 0.000000000000000000e+00
3.600000000000000000e+01 1.350000000000000089e+00 0.000000000000000000e+00
3.600000000000000000e+01 1.360000000000000320e+00 0.000000000000000000e+00
3.600000000000000000e+01 1.370000000000000107e+00 0.000000000000000000e+00
3.600000000000000000e+01 1.379999999999999893e+00 0.000000000000000000e+00
3.600000000000000000e+01 1.390000000000000124e+00 0.000000000000000000e+00
3.600000000000000000e+01 1.399999999999999911e+00 0.000000000000000000e+00
3.600000000000000000e+01 1.409999999999999920e+00 0.000000000000000000e+00
3.600000000000000000e+01 1.419999999999999929e+00 0.000000000000000000e+00
3.600000000000000000e+01 1.429999999999999938e+00 0.000000000000000000e+00
3.600000000000000000e+01 1.439999999999999725e+00 0.000000000000000000e+00
3.600000000000000000e+01 1.449999999999999956e+00 0.000000000000000000e+00
3.600000000000000000e+01 1.459999999999999964e+00 0.000000000000000000e+00
3.600000000000000000e+01 1.469999999999999973e+00 0.000000000000000000e+00
3.600000000000000000e+01 1.480000000000000204e+00 0.000000000000000000e+00
3.600000000000000000e+01 1.489999999999999991e+00 0.000000000000000000e+00
3.600000000000000000e+01 1.500000000000000000e+00 0.000000000000000000e+00
3.600000000000000000e+01 1.510000000000000231e+00 0.000000000000000000e+00
3.600000000000000000e+01 1.520000000000000240e+00 0.000000000000000000e+00
3.600000000000000000e+01 1.530000000000000027e+00 0.000000000000000000e+00
3.600000000000000000e+01 1.540000000000000036e+00 0.000000000000000000e+00
3.600000000000000000e+01 1.550000000000000044e+00 0.000000000000000000e+00
3.600000000000000000e+01 1.560000000000000275e+00 0.000000000000000000e+00
3.600000000000000000e+01 1.570000000000000062e+00 0.000000000000000000e+00
3.600000000000000000e+01 1.580000000000000071e+00 0.000000000000000000e+00
3.600000000000000000e+01 1.590000000000000080e+00 0.000000000000000000e+00
3.600000000000000000e+01 1.600000000000000089e+00 0.000000000000000000e+00
3.700000000000000000e+01 1.100000000000000089e+00 0.000000000000000000e+00
3.700000000000000000e+01 1.110000000000000098e+00 0.000000000000000000e+00
3.700000000000000000e+01 1.120000000000000107e+00 0.000000000000000000e+00
3.700000000000000000e+01 1.129999999999999893e+00 0.000000000000000000e+00
3.700000000000000000e+01 1.139999999999999902e+00 0.000000000000000000e+00
3.700000000000000000e+01 1.149999999999999911e+00 0.000000000000000000e+00
3.700000000000000000e+01 1.159999999999999920e+00 0.000000000000000000e+00
3.700000000000000000e+01 1.169999999999999929e+00 0.000000000000000000e+00
3.700000000000000000e+01 1.179999999999999938e+00 0.000000000000000000e+00
3.700000000000000000e+01 1.189999999999999947e+00 0.000000000000000000e+00
3.700000000000000000e+01 1.199999999999999956e+00 0.000000000000000000e+00
3.700000000000000000e+01 1.210000000000000187e+00 0.000000000000000000e+00
3.700000000000000000e+01 1.219999999999999973e+00 0.000000000000000000e+00
3.700000000000000000e+01 1.229999999999999982e+00 0.000000000000000000e+00
3.700000000000000000e+01 1.239999999999999991e+00 0.000000000000000000e+00
3.700000000000000000e+01 1.250000000000000000e+00 0.000000000000000000e+00
3.700000000000000000e+01 1.260000000000000009e+00 0.000000000000000000e+00
3.700000000000000000e+01 1.270000000000000240e+00 0.000000000000000000e+00
3.700000000000000000e+01 1.280000000000000027e+00 0.000000000000000000e+00
3.700000000000000000e+01 1.290000000000000036e+00 0.000000000000000000e+00
3.700000000000000000e+01 1.300000000000000044e+00 0.000000000000000000e+00
3.700000000000000000e+01 1.310000000000000053e+00 0.000000000000000000e+00
3.700000000000000000e+01 1.319999999999999840e+00 0.000000000000000000e+00
3.700000000000000000e+01 1.330000000000000071e+00 0.000000000000000000e+00
3.700000000000000000e+01 1.340000000000000080e+00 0.000000000000000000e+00
3.700000000000000000e+01 1.350000000000000089e+00 0.000000000000000000e+00
3.700000000000000000e+01 1.360000000000000320e+00 0.000000000000000000e+00
3.700000000000000000e+01 1.370000000000000107e+00 0.000000000000000000e+00
3.700000000000000000e+01 1.379999999999999893e+00 0.000000000000000000e+00
3.700000000000000000e+01 1.390000000000000124e+00 0.000000000000000000e+00
3.700000000000000000e+01 1.399999999999999911e+00 0.000000000000000000e+00
3.700000000000000000e+01 1.409999999999999920e+00 0.000000000000000000e+00
3.700000000000000000e+01 1.419999999999999929e+00 0.000000000000000000e+00
3.700000000000000000e+01 1.429999999999999938e+00 0.000000000000000000e+00
3.700000000000000000e+01 1.439999999999999725e+00 0.000000000000000000e+00
3.700000000000000000e+01 1.449999999999999956e+00 0.000000000000000000e+00
3.700000000000000000e+01 1.459999999999999964e+00 0.000000000000000000e+00
3.700000000000000000e+01 1.469999999999999973e+00 0.000000000000000000e+00
3.700000000000000000e+01 1.480000000000000204e+00 0.000000000000000000e+00
3.700000000000000000e+01 1.489999999999999991e+00 0.000000000000000000e+00
3.700000000000000000e+01 1.500000000000000000e+00 0.000000000000000000e+00
3.700000000000000000e+01 1.510000000000000231e+00 0.000000000000000000e+00
3.700000000000000000e+01 1.520000000000000240e+00 0.000000000000000000e+00
3.700000000000000000e+01 1.530000000000000027e+00 0.000000000000000000e+00
3.700000000000000000e+01 1.540000000000000036e+00 0.000000000000000000e+00
3.700000000000000000e+01 1.550000000000000044e+00 0.000000000000000000e+00
3.700000000000000000e+01 1.560000000000000275e+00 0.000000000000000000e+00
3.700000000000000000e+01 1.570000000000000062e+00 0.000000000000000000e+00
3.700000000000000000e+01 1.580000000000000071e+00 0.000000000000000000e+00
3.700000000000000000e+01 1.590000000000000080e+00 0.000000000000000000e+00
3.700000000000000000e+01 1.600000000000000089e+00 0.000000000000000000e+00
3.800000000000000000e+01 1.100000000000000089e+00 0.000000000000000000e+00
3.800000000000000000e+01 1.110000000000000098e+00 0.000000000000000000e+00
3.800000000000000000e+01 1.120000000000000107e+00 0.000000000000000000e+00
3.800000000000000000e+01 1.129999999999999893e+00 0.000000000000000000e+00
3.800000000000000000e+01 1.139999999999999902e+00 0.000000000000000000e+00
3.800000000000000000e+01 1.149999999999999911e+00 0.000000000000000000e+00
3.800000000000000000e+01 1.159999999999999920e+00 0.000000000000000000e+00
3.800000000000000000e+01 1.169999999999999929e+00 0.000000000000000000e+00
3.800000000000000000e+01 1.179999999999999938e+00 0.000000000000000000e+00
3.800000000000000000e+01 1.189999999999999947e+00 0.000000000000000000e+00
3.800000000000000000e+01 1.199999999999999956e+00 0.000000000000000000e+00
3.800000000000000000e+01 1.210000000000000187e+00 0.000000000000000000e+00
3.800000000000000000e+01 1.219999999999999973e+00 0.000000000000000000e+00
3.800000000000000000e+01 1.229999999999999982e+00 0.000000000000000000e+00
3.800000000000000000e+01 1.239999999999999991e+00 0.000000000000000000e+00
3.800000000000000000e+01 1.250000000000000000e+00 0.000000000000000000e+00
3.800000000000000000e+01 1.260000000000000009e+00 0.000000000000000000e+00
3.800000000000000000e+01 1.270000000000000240e+00 0.000000000000000000e+00
3.800000000000000000e+01 1.280000000000000027e+00 0.000000000000000000e+00
3.800000000000000000e+01 1.290000000000000036e+00 0.000000000000000000e+00
3.800000000000000000e+01 1.300000000000000044e+00 0.000000000000000000e+00
3.800000000000000000e+01 1.310000000000000053e+00 0.000000000000000000e+00
3.800000000000000000e+01 1.319999999999999840e+00 0.000000000000000000e+00
3.800000000000000000e+01 1.330000000000000071e+00 0.000000000000000000e+00
3.800000000000000000e+01 1.340000000000000080e+00 0.000000000000000000e+00
3.800000000000000000e+01 1.350000000000000089e+00 0.000000000000000000e+00
3.800000000000000000e+01 1.360000000000000320e+00 0.000000000000000000e+00
3.800000000000000000e+01 1.370000000000000107e+00 0.000000000000000000e+00
3.800000000000000000e+01 1.379999999999999893e+00 0.000000000000000000e+00
3.800000000000000000e+01 1.390000000000000124e+00 0.000000000000000000e+00
3.800000000000000000e+01 1.399999999999999911e+00 0.000000000000000000e+00
3.800000000000000000e+01 1.409999999999999920e+00 0.000000000000000000e+00
3.800000000000000000e+01 1.419999999999999929e+00 0.000000000000000000e+00
3.800000000000000000e+01 1.429999999999999938e+00 0.000000000000000000e+00
3.800000000000000000e+01 1.439999999999999725e+00 0.000000000000000000e+00
3.800000000000000000e+01 1.449999999999999956e+00 0.000000000000000000e+00
3.800000000000000000e+01 1.459999999999999964e+00 0.000000000000000000e+00
3.800000000000000000e+01 1.469999999999999973e+00 0.000000000000000000e+00
3.800000000000000000e+01 1.480000000000000204e+00 0.000000000000000000e+00
3.800000000000000000e+01 1.489999999999999991e+00 0.000000000000000000e+00
3.800000000000000000e+01 1.500000000000000000e+00 0.000000000000000000e+00
3.800000000000000000e+01 1.510000000000000231e+00 0.000000000000000000e+00
3.800000000000000000e+01 1.520000000000000240e+00 0.000000000000000000e+00
3.800000000000000000e+01 1.530000000000000027e+00 0.000000000000000000e+00
3.800000000000000000e+01 1.540000000000000036e+00 0.000000000000000000e+00
3.800000000000000000e+01 1.550000000000000044e+00 0.000000000000000000e+00
3.800000000000000000e+01 1.560000000000000275e+00 0.000000000000000000e+00
3.800000000000000000e+01 1.570000000000000062e+00 0.000000000000000000e+00
3.800000000000000000e+01 1.580000000000000071e+00 0.000000000000000000e+00
3.800000000000000000e+01 1.590000000000000080e+00 0.000000000000000000e+00
3.800000000000000000e+01 1.600000000000000089e+00 0.000000000000000000e+00
3.900000000000000000e+01 1.100000000000000089e+00 0.000000000000000000e+00
3.900000000000000000e+01 1.110000000000000098e+00 0.000000000000000000e+00
3.900000000000000000e+01 1.120000000000000107e+00 0.000000000000000000e+00
3.900000000000000000e+01 1.129999999999999893e+00 0.000000000000000000e+00
3.900000000000000000e+01 1.139999999999999902e+00 0.000000000000000000e+00
3.900000000000000000e+01 1.149999999999999911e+00 0.000000000000000000e+00
3.900000000000000000e+01 1.159999999999999920e+00 0.000000000000000000e+00
3.900000000000000000e+01 1.169999999999999929e+00 0.000000000000000000e+00
3.900000000000000000e+01 1.179999999999999938e+00 0.000000000000000000e+00
3.900000000000000000e+01 1.189999999999999947e+00 0.000000000000000000e+00
3.900000000000000000e+01 1.199999999999999956e+00 0.000000000000000000e+00
3.900000000000000000e+01 1.210000000000000187e+00 0.000000000000000000e+00
3.900000000000000000e+01 1.219999999999999973e+00 0.000000000000000000e+00
3.900000000000000000e+01 1.229999999999999982e+00 0.000000000000000000e+00
3.900000000000000000e+01 1.239999999999999991e+00 0.000000000000000000e+00
3.900000000000000000e+01 1.250000000000000000e+00 0.000000000000000000e+00
3.900000000000000000e+01 1.260000000000000009e+00 0.000000000000000000e+00
3.900000000000000000e+01 1.270000000000000240e+00 0.000000000000000000e+00
3.900000000000000000e+01 1.280000000000000027e+00 0.000000000000000000e+00
3.900000000000000000e+01 1.290000000000000036e+00 0.000000000000000000e+00
3.900000000000000000e+01 1.300000000000000044e+00 0.000000000000000000e+00
3.900000000000000000e+01 1.310000000000000053e+00 0.000000000000000000e+00
3.900000000000000000e+01 1.319999999999999840e+00 0.000000000000000000e+00
3.900000000000000000e+01 1.330000000000000071e+00 0.000000000000000000e+00
3.900000000000000000e+01 1.340000000000000080e+00 0.000000000000000000e+00
3.900000000000000000e+01 1.350000000000000089e+00 0.000000000000000000e+00
3.900000000000000000e+01 1.360000000000000320e+00 0.000000000000000000e+00
3.900000000000000000e+01 1.370000000000000107e+00 0.000000000000000000e+00
3.900000000000000000e+01 1.379999999999999893e+00 0.000000000000000000e+00
3.900000000000000000e+01 1.390000000000000124e+00 0.000000000000000000e+00
3.900000000000000000e+01 1.399999999999999911e+00 0.000000000000000000e+00
3.900000000000000000e+01 1.409999999999999920e+00 0.000000000000000000e+00
3.900000000000000000e+01 1.419999999999999929e+00 0.000000000000000000e+00
3.900000000000000000e+01 1.429999999999999938e+00 0.000000000000000000e+00
3.900000000000000000e+01 1.439999999999999725e+00 0.000000000000000000e+00
3.900000000000000000e+01 1.449999999999999956e+00 0.000000000000000000e+00
3.900000000000000000e+01 1.459999999999999964e+00 0.000000000000000000e+00
3.900000000000000000e+01 1.469999999999999973e+00 0.000000000000000000e+00
3.900000000000000000e+01 1.480000000000000204e+00 0.000000000000000000e+00
3.900000000000000000e+01 1.489999999999999991e+00 0.000000000000000000e+00
3.900000000000000000e+01 1.500000000000000000e+00 0.000000000000000000e+00
3.900000000000000000e+01 1.510000000000000231e+00 0.000000000000000000e+00
3.900000000000000000e+01 1.520000000000000240e+00 0.000000000000000000e+00
3.900000000000000000e+01 1.530000000000000027e+00 0.000000000000000000e+00
3.900000000000000000e+01 1.540000000000000036e+00 0.000000000000000000e+00
3.900000000000000000e+01 1.550000000000000044e+00 0.000000000000000000e+00
3.900000000000000000e+01 1.560000000000000275e+00 0.000000000000000000e+00
3.900000000000000000e+01 1.570000000000000062e+00 0.000000000000000000e+00
3.900000000000000000e+01 1.580000000000000071e+00 0.000000000000000000e+00
3.900000000000000000e+01 1.590000000000000080e+00 0.000000000000000000e+00
3.900000000000000000e+01 1.600000000000000089e+00 0.000000000000000000e+00
4.000000000000000000e+01 1.100000000000000089e+00 0.000000000000000000e+00
4.000000000000000000e+01 1.110000000000000098e+00 0.000000000000000000e+00
4.000000000000000000e+01 1.120000000000000107e+00 0.000000000000000000e+00
4.000000000000000000e+01 1.129999999999999893e+00 0.000000000000000000e+00
4.000000000000000000e+01 1.139999999999999902e+00 0.000000000000000000e+00
4.000000000000000000e+01 1.149999999999999911e+00 0.000000000000000000e+00
4.000000000000000000e+01 1.159999999999999920e+00 0.000000000000000000e+00
4.000000000000000000e+01 1.169999999999999929e+00 0.000000000000000000e+00
4.000000000000000000e+01 1.179999999999999938e+00 0.000000000000000000e+00
4.000000000000000000e+01 1.189999999999999947e+00 0.000000000000000000e+00
4.000000000000000000e+01 1.199999999999999956e+00 0.000000000000000000e+00
4.000000000000000000e+01 1.210000000000000187e+00 0.000000000000000000e+00
4.000000000000000000e+01 1.219999999999999973e+00 0.000000000000000000e+00
4.000000000000000000e+01 1.229999999999999982e+00 0.000000000000000000e+00
4.000000000000000000e+01 1.239999999999999991e+00 0.000000000000000000e+00
4.000000000000000000e+01 1.250000000000000000e+00 0.000000000000000000e+00
4.000000000000000000e+01 1.260000000000000009e+00 0.000000000000000000e+00
4.000000000000000000e+01 1.270000000000000240e+00 0.000000000000000000e+00
4.000000000000000000e+01 1.280000000000000027e+00 0.000000000000000000e+00
4.000000000000000000e+01 1.290000000000000036e+00 0.000000000000000000e+00
4.000000000000000000e+01 1.300000000000000044e+00 0.000000000000000000e+00
4.000000000000000000e+01 1.310000000000000053e+00 0.000000000000000000e+00
4.000000000000000000e+01 1.319999999999999840e+00 0.000000000000000000e+00
4.000000000000000000e+01 1.330000000000000071e+00 0.000000000000000000e+00
4.000000000000000000e+01 1.340000000000000080e+00 0.000000000000000000e+00
4.000000000000000000e+01 1.350000000000000089e+00 0.000000000000000000e+00
4.000000000000000000e+01 1.360000000000000320e+00 0.000000000000000000e+00
4.000000000000000000e+01 1.370000000000000107e+00 0.000000000000000000e+00
4.000000000000000000e+01 1.379999999999999893e+00 0.000000000000000000e+00
4.000000000000000000e+01 1.390000000000000124e+00 0.000000000000000000e+00
4.000000000000000000e+01 1.399999999999999911e+00 0.000000000000000000e+00
4.000000000000000000e+01 1.409999999999999920e+00 0.000000000000000000e+00
4.000000000000000000e+01 1.419999999999999929e+00 0.000000000000000000e+00
4.000000000000000000e+01 1.429999999999999938e+00 0.000000000000000000e+00
4.000000000000000000e+01 1.439999999999999725e+00 0.000000000000000000e+00
4.000000000000000000e+01 1.449999999999999956e+00 0.000000000000000000e+00
4.000000000000000000e+01 1.459999999999999964e+00 0.000000000000000000e+00
4.000000000000000000e+01 1.469999999999999973e+00 0.000000000000000000e+00
4.000000000000000000e+01 1.480000000000000204e+00 0.000000000000000000e+00
4.000000000000000000e+01 1.489999999999999991e+00 0.000000000000000000e+00
4.000000000000000000e+01 1.500000000000000000e+00 0.000000000000000000e+00
4.000000000000000000e+01 1.510000000000000231e+00 0.000000000000000000e+00
4.000000000000000000e+01 1.520000000000000240e+00 0.000000000000000000e+00
4.000000000000000000e+01 1.530000000000000027e+00 0.000000000000000000e+00
4.000000000000000000e+01 1.540000000000000036e+00 0.000000000000000000e+00
4.000000000000000000e+01 1.550000000000000044e+00 0.000000000000000000e+00
4.000000000000000000e+01 1.560000000000000275e+00 0.000000000000000000e+00
4.000000000000000000e+01 1.570000000000000062e+00 0.000000000000000000e+00
4.000000000000000000e+01 1.580000000000000071e+00 0.000000000000000000e+00
4.000000000000000000e+01 1.590000000000000080e+00 0.000000000000000000e+00
4.000000000000000000e+01 1.600000000000000089e+00 0.000000000000000000e+00
4.100000000000000000e+01 1.100000000000000089e+00 0.000000000000000000e+00
4.100000000000000000e+01 1.110000000000000098e+00 0.000000000000000000e+00
4.100000000000000000e+01 1.120000000000000107e+00 0.000000000000000000e+00
4.100000000000000000e+01 1.129999999999999893e+00 0.000000000000000000e+00
4.100000000000000000e+01 1.139999999999999902e+00 0.000000000000000000e+00
4.100000000000000000e+01 1.149999999999999911e+00 0.000000000000000000e+00
4.100000000000000000e+01 1.159999999999999920e+00 0.000000000000000000e+00
4.100000000000000000e+01 1.169999999999999929e+00 0.000000000000000000e+00
4.100000000000000000e+01 1.179999999999999938e+00 0.000000000000000000e+00
4.100000000000000000e+01 1.189999999999999947e+00 0.000000000000000000e+00
4.100000000000000000e+01 1.199999999999999956e+00 0.000000000000000000e+00
4.100000000000000000e+01 1.210000000000000187e+00 0.000000000000000000e+00
4.100000000000000000e+01 1.219999999999999973e+00 0.000000000000000000e+00
4.100000000000000000e+01 1.229999999999999982e+00 0.000000000000000000e+00
4.100000000000000000e+01 1.239999999999999991e+00 0.000000000000000000e+00
4.100000000000000000e+01 1.250000000000000000e+00 0.000000000000000000e+00
4.100000000000000000e+01 1.260000000000000009e+00 0.000000000000000000e+00
4.100000000000000000e+01 1.270000000000000240e+00 0.000000000000000000e+00
4.100000000000000000e+01 1.280000000000000027e+00 0.000000000000000000e+00
4.100000000000000000e+01 1.290000000000000036e+00 0.000000000000000000e+00
4.100000000000000000e+01 1.300000000000000044e+00 0.000000000000000000e+00
4.100000000000000000e+01 1.310000000000000053e+00 0.000000000000000000e+00
4.100000000000000000e+01 1.319999999999999840e+00 0.000000000000000000e+00
4.100000000000000000e+01 1.330000000000000071e+00 0.000000000000000000e+00
4.100000000000000000e+01 1.340000000000000080e+00 0.000000000000000000e+00
4.100000000000000000e+01 1.350000000000000089e+00 0.000000000000000000e+00
4.100000000000000000e+01 1.360000000000000320e+00 0.000000000000000000e+00
4.100000000000000000e+01 1.370000000000000107e+00 0.000000000000000000e+00
4.100000000000000000e+01 1.379999999999999893e+00 0.000000000000000000e+00
4.100000000000000000e+01 1.390000000000000124e+00 0.000000000000000000e+00
4.100000000000000000e+01 1.399999999999999911e+00 0.000000000000000000e+00
4.100000000000000000e+01 1.409999999999999920e+00 0.000000000000000000e+00
4.100000000000000000e+01 1.419999999999999929e+00 0.000000000000000000e+00
4.100000000000000000e+01 1.429999999999999938e+00 0.000000000000000000e+00
4.100000000000000000e+01 1.439999999999999725e+00 0.000000000000000000e+00
4.100000000000000000e+01 1.449999999999999956e+00 0.000000000000000000e+00
4.100000000000000000e+01 1.459999999999999964e+00 0.000000000000000000e+00
4.100000000000000000e+01 1.469999999999999973e+00 0.000000000000000000e+00
4.100000000000000000e+01 1.480000000000000204e+00 0.000000000000000000e+00
4.100000000000000000e+01 1.489999999999999991e+00 0.000000000000000000e+00
4.100000000000000000e+01 1.500000000000000000e+00 0.000000000000000000e+00
4.100000000000000000e+01 1.510000000000000231e+00 0.000000000000000000e+00
4.100000000000000000e+01 1.520000000000000240e+00 0.000000000000000000e+00
4.100000000000000000e+01 1.530000000000000027e+00 0.000000000000000000e+00
4.100000000000000000e+01 1.540000000000000036e+00 0.000000000000000000e+00
4.100000000000000000e+01 1.550000000000000044e+00 0.000000000000000000e+00
4.100000000000000000e+01 1.560000000000000275e+00 0.000000000000000000e+00
4.100000000000000000e+01 1.570000000000000062e+00 0.000000000000000000e+00
4.100000000000000000e+01 1.580000000000000071e+00 0.000000000000000000e+00
4.100000000000000000e+01 1.590000000000000080e+00 0.000000000000000000e+00
4.100000000000000000e+01 1.600000000000000089e+00 0.000000000000000000e+00
4.200000000000000000e+01 1.100000000000000089e+00 0.000000000000000000e+00
4.200000000000000000e+01 1.110000000000000098e+00 0.000000000000000000e+00
4.200000000000000000e+01 1.120000000000000107e+00 0.000000000000000000e+00
4.200000000000000000e+01 1.129999999999999893e+00 0.000000000000000000e+00
4.200000000000000000e+01 1.139999999999999902e+00 0.000000000000000000e+00
4.200000000000000000e+01 1.149999999999999911e+00 0.000000000000000000e+00
4.200000000000000000e+01 1.159999999999999920e+00 0.000000000000000000e+00
4.200000000000000000e+01 1.169999999999999929e+00 0.000000000000000000e+00
4.200000000000000000e+01 1.179999999999999938e+00 0.000000000000000000e+00
4.200000000000000000e+01 1.189999999999999947e+00 0.000000000000000000e+00
4.200000000000000000e+01 1.199999999999999956e+00 0.000000000000000000e+00
4.200000000000000000e+01 1.210000000000000187e+00 0.000000000000000000e+00
4.200000000000000000e+01 1.219999999999999973e+00 0.000000000000000000e+00
4.200000000000000000e+01 1.229999999999999982e+00 0.000000000000000000e+00
4.200000000000000000e+01 1.239999999999999991e+00 0.000000000000000000e+00
4.200000000000000000e+01 1.250000000000000000e+00 0.000000000000000000e+00
4.200000000000000000e+01 1.260000000000000009e+00 0.000000000000000000e+00
4.200000000000000000e+01 1.270000000000000240e+00 0.000000000000000000e+00
4.200000000000000000e+01 1.280000000000000027e+00 0.000000000000000000e+00
4.200000000000000000e+01 1.290000000000000036e+00 0.000000000000000000e+00
4.200000000000000000e+01 1.300000000000000044e+00 0.000000000000000000e+00
4.200000000000000000e+01 1.310000000000000053e+00 0.000000000000000000e+00
4.200000000000000000e+01 1.319999999999999840e+00 0.000000000000000000e+00
4.200000000000000000e+01 1.330000000000000071e+00 0.000000000000000000e+00
4.200000000000000000e+01 1.340000000000000080e+00 0.000000000000000000e+00
4.200000000000000000e+01 1.350000000000000089e+00 0.000000000000000000e+00
4.200000000000000000e+01 1.360000000000000320e+00 0.000000000000000000e+00
4.200000000000000000e+01 1.370000000000000107e+00 0.000000000000000000e+00
4.200000000000000000e+01 1.379999999999999893e+00 0.000000000000000000e+00
4.200000000000000000e+01 1.390000000000000124e+00 0.000000000000000000e+00
4.200000000000000000e+01 1.399999999999999911e+00 0.000000000000000000e+00
4.200000000000000000e+01 1.409999999999999920e+00 0.000000000000000000e+00
4.200000000000000000e+01 1.419999999999999929e+00 0.000000000000000000e+00
4.200000000000000000e+01 1.429999999999999938e+00 0.000000000000000000e+00
4.200000000000000000e+01 1.439999999999999725e+00 0.000000000000000000e+00
4.200000000000000000e+01 1.449999999999999956e+00 0.000000000000000000e+00
4.200000000000000000e+01 1.459999999999999964e+00 0.000000000000000000e+00
4.200000000000000000e+01 1.469999999999999973e+00 0.000000000000000000e+00
4.200000000000000000e+01 1.480000000000000204e+00 0.000000000000000000e+00
4.200000000000000000e+01 1.489999999999999991e+00 0.000000000000000000e+00
4.200000000000000000e+01 1.500000000000000000e+00 0.000000000000000000e+00
4.200000000000000000e+01 1.510000000000000231e+00 0.000000000000000000e+00
4.200000000000000000e+01 1.520000000000000240e+00 0.000000000000000000e+00
4.200000000000000000e+01 1.530000000000000027e+00 0.000000000000000000e+00
4.200000000000000000e+01 1.540000000000000036e+00 0.000000000000000000e+00
4.200000000000000000e+01 1.550000000000000044e+00 0.000000000000000000e+00
4.200000000000000000e+01 1.560000000000000275e+00 0.000000000000000000e+00
4.200000000000000000e+01 1.570000000000000062e+00 0.000000000000000000e+00
4.200000000000000000e+01 1.580000000000000071e+00 0.000000000000000000e+00
4.200000000000000000e+01 1.590000000000000080e+00 0.000000000000000000e+00
4.200000000000000000e+01 1.600000000000000089e+00 0.000000000000000000e+00
4.300000000000000000e+01 1.100000000000000089e+00 0.000000000000000000e+00
4.300000000000000000e+01 1.110000000000000098e+00 0.000000000000000000e+00
4.300000000000000000e+01 1.120000000000000107e+00 0.000000000000000000e+00
4.300000000000000000e+01 1.129999999999999893e+00 0.000000000000000000e+00
4.300000000000000000e+01 1.139999999999999902e+00 0.000000000000000000e+00
4.300000000000000000e+01 1.149999999999999911e+00 3.737829049471619314e-03
4.300000000000000000e+01 1.159999999999999920e+00 2.198420591814631564e-02
4.300000000000000000e+01 1.169999999999999929e+00 2.904487416152679025e-02
4.300000000000000000e+01 1.179999999999999938e+00 7.937460606843860234e-03
4.300000000000000000e+01 1.189999999999999947e+00 0.000000000000000000e+00
4.300000000000000000e+01 1.199999999999999956e+00 0.000000000000000000e+00
4.300000000000000000e+01 1.210000000000000187e+00 0.000000000000000000e+00
4.300000000000000000e+01 1.219999999999999973e+00 0.000000000000000000e+00
4.300000000000000000e+01 1.229999999999999982e+00 0.000000000000000000e+00
4.300000000000000000e+01 1.239999999999999991e+00 0.000000000000000000e+00
4.300000000000000000e+01 1.250000000000000000e+00 0.000000000000000000e+00
4.300000000000000000e+01 1.260000000000000009e+00 0.000000000000000000e+00
4.300000000000000000e+01 1.270000000000000240e+00 0.000000000000000000e+00
4.300000000000000000e+01 1.280000000000000027e+00 0.000000000000000000e+00
4.300000000000000000e+01 1.290000000000000036e+00 0.000000000000000000e+00
4.300000000000000000e+01 1.300000000000000044e+00 0.000000000000000000e+00
4.300000000000000000e+01 1.310000000000000053e+00 0.000000000000000000e+00
4.300000000000000000e+01 1.319999999999999840e+00 0.000000000000000000e+00
4.300000000000000000e+01 1.330000000000000071e+00 0.000000000000000000e+00
4.300000000000000000e+01 1.340000000000000080e+00 0.000000000000000000e+00
4.300000000000000000e+01 1.350000000000000089e+00 0.000000000000000000e+00
4.300000000000000000e+01 1.360000000000000320e+00 0.000000000000000000e+00
4.300000000000000000e+01 1.370000000000000107e+00 0.000000000000000000e+00
4.300000000000000000e+01 1.379999999999999893e+00 0.000000000000000000e+00
4.300000000000000000e+01 1.390000000000000124e+00 0.000000000000000000e+00
4.300000000000000000e+01 1.399999999999999911e+00 0.000000000000000000e+00
4.300000000000000000e+01 1.409999999999999920e+00 0.000000000000000000e+00
4.300000000000000000e+01 1.419999999999999929e+00 0.000000000000000000e+00
4.300000000000000000e+01 1.429999999999999938e+00 0.000000000000000000e+00
4.300000000000000000e+01 1.439999999999999725e+00 0.000000000000000000e+00
4.300000000000000000e+01 1.449999999999999956e+00 0.000000000000000000e+00
4.300000000000000000e+01 1.459999999999999964e+00 0.000000000000000000e+00
4.300000000000000000e+01 1.469999999999999973e+00 0.000000000000000000e+00
4.300000000000000000e+01 1.480000000000000204e+00 0.000000000000000000e+00
4.300000000000000000e+01 1.489999999999999991e+00 0.000000000000000000e+00
4.300000000000000000e+01 1.500000000000000000e+00 0.000000000000000000e+00
4.300000000000000000e+01 1.510000000000000231e+00 0.000000000000000000e+00
4.300000000000000000e+01 1.520000000000000240e+00 0.000000000000000000e+00
4.300000000000000000e+01 1.530000000000000027e+00 0.000000000000000000e+00
4.300000000000000000e+01 1.540000000000000036e+00 0.000000000000000000e+00
4.300000000000000000e+01 1.550000000000000044e+00 0.000000000000000000e+00
4.300000000000000000e+01 1.560000000000000275e+00 0.000000000000000000e+00
4.300000000000000000e+01 1.570000000000000062e+00 0.000000000000000000e+00
4.300000000000000000e+01 1.580000000000000071e+00 0.000000000000000000e+00
4.300000000000000000e+01 1.590000000000000080e+00 0.000000000000000000e+00
4.300000000000000000e+01 1.600000000000000089e+00 0.000000000000000000e+00
4.400000000000000000e+01 1.100000000000000089e+00 0.000000000000000000e+00
4.400000000000000000e+01 1.110000000000000098e+00 0.000000000000000000e+00
4.400000000000000000e+01 1.120000000000000107e+00 0.000000000000000000e+00
4.400000000000000000e+01 1.129999999999999893e+00 0.000000000000000000e+00
4.400000000000000000e+01 1.139999999999999902e+00 0.000000000000000000e+00
4.400000000000000000e+01 1.149999999999999911e+00 4.184456331239594373e-02
4.400000000000000000e+01 1.159999999999999920e+00 6.552596798170551295e-02
4.400000000000000000e+01 1.169999999999999929e+00 7.870737179843656506e-02
4.400000000000000000e+01 1.179999999999999938e+00 8.011600323488965447e-02
4.400000000000000000e+01 1.189999999999999947e+00 4.379617027305826582e-02
4.400000000000000000e+01 1.199999999999999956e+00 0.000000000000000000e+00
4.400000000000000000e+01 1.210000000000000187e+00 0.000000000000000000e+00
4.400000000000000000e+01 1.219999999999999973e+00 0.000000000000000000e+00
4.400000000000000000e+01 1.229999999999999982e+00 0.000000000000000000e+00
4.400000000000000000e+01 1.239999999999999991e+00 0.000000000000000000e+00
4.400000000000000000e+01 1.250000000000000000e+00 0.000000000000000000e+00
4.400000000000000000e+01 1.260000000000000009e+00 0.000000000000000000e+00
4.400000000000000000e+01 1.270000000000000240e+00 0.000000000000000000e+00
4.400000000000000000e+01 1.280000000000000027e+00 0.000000000000000000e+00
4.400000000000000000e+01 1.290000000000000036e+00 0.000000000000000000e+00
4.400000000000000000e+01 1.300000000000000044e+00 0.000000000000000000e+00
4.400000000000000000e+01 1.310000000000000053e+00 0.000000000000000000e+00
4.400000000000000000e+01 1.319999999999999840e+00 0.000000000000000000e+00
4.400000000000000000e+01 1.330000000000000071e+00 0.000000000000000000e+00
4.400000000000000000e+01 1.340000000000000080e+00 0.000000000000000000e+00
4.400000000000000000e+01 1.350000000000000089e+00 0.000000000000000000e+00
4.400000000000000000e+01 1.360000000000000320e+00 0.000000000000000000e+00
4.400000000000000000e+01 1.370000000000000107e+00 0.000000000000000000e+00
4.400000000000000000e+01 1.379999999999999893e+00 0.000000000000000000e+00
4.400000000000000000e+01 1.390000000000000124e+00 0.000000000000000000e+00
4.400000000000000000e+01 1.399999999999999911e+00 0.000000000000000000e+00
4.400000000000000000e+01 1.409999999999999920e+00 0.000000000000000000e+00
4.400000000000000000e+01 1.419999999999999929e+00 0.000000000000000000e+00
4.400000000000000000e+01 1.429999999999999938e+00 0.000000000000000000e+00
4.400000000000000000e+01 1.439999999999999725e+00 0.000000000000000000e+00
4.400000000000000000e+01 1.449999999999999956e+00 0.000000000000000000e+00
4.400000000000000000e+01 1.459999999999999964e+00 0.000000000000000000e+00
4.400000000000000000e+01 1.469999999999999973e+00 0.000000000000000000e+00
4.400000000000000000e+01 1.480000000000000204e+00 0.000000000000000000e+00
4.400000000000000000e+01 1.489999999999999991e+00 0.000000000000000000e+00
4.400000000000000000e+01 1.500000000000000000e+00 0.000000000000000000e+00
4.400000000000000000e+01 1.510000000000000231e+00 0.000000000000000000e+00
4.400000000000000000e+01 1.520000000000000240e+00 0.000000000000000000e+00
4.400000000000000000e+01 1.530000000000000027e+00 0.000000000000000000e+00
4.400000000000000000e+01 1.540000000000000036e+00 0.000000000000000000e+00
4.400000000000000000e+01 1.550000000000000044e+00 0.000000000000000000e+00
4.400000000000000000e+01 1.560000000000000275e+00 0.000000000000000000e+00
4.400000000000000000e+01 1.570000000000000062e+00 0.000000000000000000e+00
4.400000000000000000e+01 1.580000000000000071e+00 0.000000000000000000e+00
4.400000000000000000e+01 1.590000000000000080e+00 0.000000000000000000e+00
4.400000000000000000e+01 1.600000000000000089e+00 0.000000000000000000e+00
4.500000000000000000e+01 1.100000000000000089e+00 0.000000000000000000e+00
4.500000000000000000e+01 1.110000000000000098e+00 0.000000000000000000e+00
4.500000000000000000e+01 1.120000000000000107e+00 0.000000000000000000e+00
4.500000000000000000e+01 1.129999999999999893e+00 0.000000000000000000e+00
4.500000000000000000e+01 1.139999999999999902e+00 0.000000000000000000e+00
4.500000000000000000e+01 1.149999999999999911e+00 7.950226856343056703e-02
4.500000000000000000e+01 1.159999999999999920e+00 1.083617009463716530e-01
4.500000000000000000e+01 1.169999999999999929e+00 1.274697972487442987e-01
4.500000000000000000e+01 1.179999999999999938e+00 1.353286269915460194e-01
4.500000000000000000e+01 1.189999999999999947e+00 1.287671011780538999e-01
4.500000000000000000e+01 1.199999999999999956e+00 8.351013237463400518e-02
4.500000000000000000e+01 1.210000000000000187e+00 3.600623615820919277e-02
4.500000000000000000e+01 1.219999999999999973e+00 0.000000000000000000e+00
4.500000000000000000e+01 1.229999999999999982e+00 0.000000000000000000e+00
4.500000000000000000e+01 1.239999999999999991e+00 0.000000000000000000e+00
4.500000000000000000e+01 1.250000000000000000e+00 0.000000000000000000e+00
4.500000000000000000e+01 1.260000000000000009e+00 0.000000000000000000e+00
4.500000000000000000e+01 1.270000000000000240e+00 0.000000000000000000e+00
4.500000000000000000e+01 1.280000000000000027e+00 0.000000000000000000e+00
4.500000000000000000e+01 1.290000000000000036e+00 0.000000000000000000e+00
4.500000000000000000e+01 1.300000000000000044e+00 0.000000000000000000e+00
4.500000000000000000e+01 1.310000000000000053e+00 0.000000000000000000e+00
4.500000000000000000e+01 1.319999999999999840e+00 0.000000000000000000e+00
4.500000000000000000e+01 1.330000000000000071e+00 0.000000000000000000e+00
4.500000000000000000e+01 1.340000000000000080e+00 0.000000000000000000e+00
4.500000000000000000e+01 1.350000000000000089e+00 0.000000000000000000e+00
4.500000000000000000e+01 1.360000000000000320e+00 0.000000000000000000e+00
4.500000000000000000e+01 1.370000000000000107e+00 0.000000000000000000e+00
4.500000000000000000e+01 1.379999999999999893e+00 0.000000000000000000e+00
4.500000000000000000e+01 1.390000000000000124e+00 0.000000000000000000e+00
4.500000000000000000e+01 1.399999999999999911e+00 0.000000000000000000e+00
4.500000000000000000e+01 1.409999999999999920e+00 0.000000000000000000e+00
4.500000000000000000e+01 1.419999999999999929e+00 0.000000000000000000e+00
4.500000000000000000e+01 1.429999999999999938e+00 0.000000000000000000e+00
4.500000000000000000e+01 1.439999999999999725e+00 0.000000000000000000e+00
4.500000000000000000e+01 1.449999999999999956e+00 0.000000000000000000e+00
4.500000000000000000e+01 1.459999999999999964e+00 0.000000000000000000e+00
4.500000000000000000e+01 1.469999999999999973e+00 0.000000000000000000e+00
4.500000000000000000e+01 1.480000000000000204e+00 0.000000000000000000e+00
4.500000000000000000e+01 1.489999999999999991e+00 0.000000000000000000e+00
4.500000000000000000e+01 1.500000000000000000e+00 0.000000000000000000e+00
4.500000000000000000e+01 1.510000000000000231e+00 0.000000000000000000e+00
4.500000000000000000e+01 1.520000000000000240e+00 0.000000000000000000e+00
4.500000000000000000e+01 1.530000000000000027e+00 0.000000000000000000e+00
4.500000000000000000e+01 1.540000000000000036e+00 0.000000000000000000e+00
4.500000000000000000e+01 1.550000000000000044e+00 0.000000000000000000e+00
4.500000000000000000e+01 1.560000000000000275e+00 0.000000000000000000e+00
4.500000000000000000e+01 1.570000000000000062e+00 0.000000000000000000e+00
4.500000000000000000e+01 1.580000000000000071e+00 0.000000000000000000e+00
4.500000000000000000e+01 1.590000000000000080e+00 0.000000000000000000e+00
4.500000000000000000e+01 1.600000000000000089e+00 0.000000000000000000e+00
4.600000000000000000e+01 1.100000000000000089e+00 0.000000000000000000e+00
4.600000000000000000e+01 1.110000000000000098e+00 0.000000000000000000e+00
4.600000000000000000e+01 1.120000000000000107e+00 0.000000000000000000e+00
4.600000000000000000e+01 1.129999999999999893e+00 0.000000000000000000e+00
4.600000000000000000e+01 1.139999999999999902e+00 0.000000000000000000e+00
4.600000000000000000e+01 1.149999999999999911e+00 8.460998139479813940e-02
4.600000000000000000e+01 1.159999999999999920e+00 1.501842256024787936e-01
4.600000000000000000e+01 1.169999999999999929e+00 1.750419901249827825e-01
4.600000000000000000e+01 1.179999999999999938e+00 1.892166307017190130e-01
4.600000000000000000e+01 1.189999999999999947e+00 1.917511602062688114e-01
4.600000000000000000e+01 1.199999999999999956e+00 1.718689060137834623e-01
4.600000000000000000e+01 1.210000000000000187e+00 1.273777404217496523e-01
4.600000000000000000e+01 1.219999999999999973e+00 7.925072303772984217e-02
4.600000000000000000e+01 1.229999999999999982e+00 2.693834338214629032e-02
4.600000000000000000e+01 1.239999999999999991e+00 0.000000000000000000e+00
4.600000000000000000e+01 1.250000000000000000e+00 0.000000000000000000e+00
4.600000000000000000e+01 1.260000000000000009e+00 0.000000000000000000e+00
4.600000000000000000e+01 1.270000000000000240e+00 0.000000000000000000e+00
4.600000000000000000e+01 1.280000000000000027e+00 0.000000000000000000e+00
4.600000000000000000e+01 1.290000000000000036e+00 0.000000000000000000e+00
4.600000000000000000e+01 1.300000000000000044e+00 0.000000000000000000e+00
4.600000000000000000e+01 1.310000000000000053e+00 0.000000000000000000e+00
4.600000000000000000e+01 1.319999999999999840e+00 0.000000000000000000e+00
4.600000000000000000e+01 1.330000000000000071e+00 0.000000000000000000e+00
4.600000000000000000e+01 1.340000000000000080e+00 0.000000000000000000e+00
4.600000000000000000e+01 1.350000000000000089e+00 0.000000000000000000e+00
4.600000000000000000e+01 1.360000000000000320e+00 0.000000000000000000e+00
4.600000000000000000e+01 1.370000000000000107e+00 0.000000000000000000e+00
4.600000000000000000e+01 1.379999999999999893e+00 0.000000000000000000e+00
4.600000000000000000e+01 1.390000000000000124e+00 0.000000000000000000e+00
4.600000000000000000e+01 1.399999999999999911e+00 0.000000000000000000e+00
4.600000000000000000e+01 1.409999999999999920e+00 0.000000000000000000e+00
4.600000000000000000e+01 1.419999999999999929e+00 0.000000000000000000e+00
4.600000000000000000e+01 1.429999999999999938e+00 0.000000000000000000e+00
4.600000000000000000e+01 1.439999999999999725e+00 0.000000000000000000e+00
4.600000000000000000e+01 1.449999999999999956e+00 0.000000000000000000e+00
4.600000000000000000e+01 1.459999999999999964e+00 0.000000000000000000e+00
4.600000000000000000e+01 1.469999999999999973e+00 0.000000000000000000e+00
4.600000000000000000e+01 1.480000000000000204e+00 0.000000000000000000e+00
4.600000000000000000e+01 1.489999999999999991e+00 0.000000000000000000e+00
4.600000000000000000e+01 1.500000000000000000e+00 0.000000000000000000e+00
4.600000000000000000e+01 1.510000000000000231e+00 0.000000000000000000e+00
4.600000000000000000e+01 1.520000000000000240e+00 0.000000000000000000e+00
4.600000000000000000e+01 1.530000000000000027e+00 0.000000000000000000e+00
4.600000000000000000e+01 1.540000000000000036e+00 0.000000000000000000e+00
4.600000000000000000e+01 1.550000000000000044e+00 0.000000000000000000e+00
4.600000000000000000e+01 1.560000000000000275e+00 0.000000000000000000e+00
4.600000000000000000e+01 1.570000000000000062e+00 0.000000000000000000e+00
4.600000000000000000e+01 1.580000000000000071e+00 0.000000000000000000e+00
4.600000000000000000e+01 1.590000000000000080e+00 0.000000000000000000e+00
4.600000000000000000e+01 1.600000000000000089e+00 0.000000000000000000e+00
4.700000000000000000e+01 1.100000000000000089e+00 0.000000000000000000e+00
4.700000000000000000e+01 1.110000000000000098e+00 0.000000000000000000e+00
4.700000000000000000e+01 1.120000000000000107e+00 0.000000000000000000e+00
4.700000000000000000e+01 1.129999999999999893e+00 0.000000000000000000e+00
4.700000000000000000e+01 1.139999999999999902e+00 0.000000000000000000e+00
4.700000000000000000e+01 1.149999999999999911e+00 8.912064552651921545e-02
4.700000000000000000e+01 1.159999999999999920e+00 1.822309491720380814e-01
4.700000000000000000e+01 1.169999999999999929e+00 2.210651599491297858e-01
4.700000000000000000e+01 1.179999999999999938e+00 2.414494355640617318e-01
4.700000000000000000e+01 1.189999999999999947e+00 2.505858742574834652e-01
4.700000000000000000e+01 1.199999999999999956e+00 2.480810644179126667e-01
4.700000000000000000e+01 1.210000000000000187e+00 2.188057006194815690e-01
4.700000000000000000e+01 1.219999999999999973e+00 1.740560778702993083e-01
4.700000000000000000e+01 1.229999999999999982e+00 1.247511628087588642e-01
4.700000000000000000e+01 1.239999999999999991e+00 7.550878298417940115e-02
4.700000000000000000e+01 1.250000000000000000e+00 2.727842891539489223e-02
4.700000000000000000e+01 1.260000000000000009e+00 0.000000000000000000e+00
4.700000000000000000e+01 1.270000000000000240e+00 0.000000000000000000e+00
4.700000000000000000e+01 1.280000000000000027e+00 0.000000000000000000e+00
4.700000000000000000e+01 1.290000000000000036e+00 0.000000000000000000e+00
4.700000000000000000e+01 1.300000000000000044e+00 0.000000000000000000e+00
4.700000000000000000e+01 1.310000000000000053e+00 0.000000000000000000e+00
4.700000000000000000e+01 1.319999999999999840e+00 0.000000000000000000e+00
4.700000000000000000e+01 1.330000000000000071e+00 0.000000000000000000e+00
4.700000000000000000e+01 1.340000000000000080e+00 0.000000000000000000e+00
4.700000000000000000e+01 1.350000000000000089e+00 0.000000000000000000e+00
4.700000000000000000e+01 1.360000000000000320e+00 0.000000000000000000e+00
4.700000000000000000e+01 1.370000000000000107e+00 0.000000000000000000e+00
4.700000000000000000e+01 1.379999999999999893e+00 0.000000000000000000e+00
4.700000000000000000e+01 1.390000000000000124e+00 0.000000000000000000e+00
4.700000000000000000e+01 1.399999999999999911e+00 0.000000000000000000e+00
4.700000000000000000e+01 1.409999999999999920e+00 0.000000000000000000e+00
4.700000000000000000e+01 1.419999999999999929e+00 0.000000000000000000e+00
4.700000000000000000e+01 1.429999999999999938e+00 0.000000000000000000e+00
4.700000000000000000e+01 1.439999999999999725e+00 0.000000000000000000e+00
4.700000000000000000e+01 1.449999999999999956e+00 0.000000000000000000e+00
4.700000000000000000e+01 1.459999999999999964e+00 0.000000000000000000e+00
4.700000000000000000e+01 1.469999999999999973e+00 0.000000000000000000e+00
4.700000000000000000e+01 1.480000000000000204e+00 0.000000000000000000e+00
4.700000000000000000e+01 1.489999999999999991e+00 0.000000000000000000e+00
4.700000000000000000e+01 1.500000000000000000e+00 0.000000000000000000e+00
4.700000000000000000e+01 1.510000000000000231e+00 0.000000000000000000e+00
4.700000000000000000e+01 1.520000000000000240e+00 0.000000000000000000e+00
4.700000000000000000e+01 1.530000000000000027e+00 0.000000000000000000e+00
4.700000000000000000e+01 1.540000000000000036e+00 0.000000000000000000e+00
4.700000000000000000e+01 1.550000000000000044e+00 0.000000000000000000e+00
4.700000000000000000e+01 1.560000000000000275e+00 0.000000000000000000e+00
4.700000000000000000e+01 1.570000000000000062e+00 0.000000000000000000e+00
4.700000000000000000e+01 1.580000000000000071e+00 0.000000000000000000e+00
4.700000000000000000e+01 1.590000000000000080e+00 0.000000000000000000e+00
4.700000000000000000e+01 1.600000000000000089e+00 0.000000000000000000e+00
4.800000000000000000e+01 1.100000000000000089e+00 0.000000000000000000e+00
4.800000000000000000e+01 1.110000000000000098e+00 0.000000000000000000e+00
4.800000000000000000e+01 1.120000000000000107e+00 0.000000000000000000e+00
4.800000000000000000e+01 1.129999999999999893e+00 0.000000000000000000e+00
4.800000000000000000e+01 1.139999999999999902e+00 6.059921849307925434e-03
4.800000000000000000e+01 1.149999999999999911e+00 9.486932134121495164e-02
4.800000000000000000e+01 1.159999999999999920e+00 1.878521449410613942e-01
4.800000000000000000e+01 1.169999999999999929e+00 2.651091448939435491e-01
4.800000000000000000e+01 1.179999999999999938e+00 2.916202050400745760e-01
4.800000000000000000e+01 1.189999999999999947e+00 3.073147557258598672e-01
4.800000000000000000e+01 1.199999999999999956e+00 3.116014188636467841e-01
4.800000000000000000e+01 1.210000000000000187e+00 3.046189698386603251e-01
4.800000000000000000e+01 1.219999999999999973e+00 2.681092833515669183e-01
4.800000000000000000e+01 1.229999999999999982e+00 2.220068426691534924e-01
4.800000000000000000e+01 1.239999999999999991e+00 1.756244112504634636e-01
4.800000000000000000e+01 1.250000000000000000e+00 1.299376866539803110e-01
4.800000000000000000e+01 1.260000000000000009e+00 8.581327252821235874e-02
4.800000000000000000e+01 1.270000000000000240e+00 4.399515488491545501e-02
4.800000000000000000e+01 1.280000000000000027e+00 0.000000000000000000e+00
4.800000000000000000e+01 1.290000000000000036e+00 0.000000000000000000e+00
4.800000000000000000e+01 1.300000000000000044e+00 0.000000000000000000e+00
4.800000000000000000e+01 1.310000000000000053e+00 0.000000000000000000e+00
4.800000000000000000e+01 1.319999999999999840e+00 0.000000000000000000e+00
4.800000000000000000e+01 1.330000000000000071e+00 0.000000000000000000e+00
4.800000000000000000e+01 1.340000000000000080e+00 0.000000000000000000e+00
4.800000000000000000e+01 1.350000000000000089e+00 0.000000000000000000e+00
4.800000000000000000e+01 1.360000000000000320e+00 0.000000000000000000e+00
4.800000000000000000e+01 1.370000000000000107e+00 0.000000000000000000e+00
4.800000000000000000e+01 1.379999999999999893e+00 0.000000000000000000e+00
4.800000000000000000e+01 1.390000000000000124e+00 0.000000000000000000e+00
4.800000000000000000e+01 1.399999999999999911e+00 0.000000000000000000e+00
4.800000000000000000e+01 1.409999999999999920e+00 0.000000000000000000e+00
4.800000000000000000e+01 1.419999999999999929e+00 0.000000000000000000e+00
4.800000000000000000e+01 1.429999999999999938e+00 0.000000000000000000e+00
4.800000000000000000e+01 1.439999999999999725e+00 0.000000000000000000e+00
4.800000000000000000e+01 1.449999999999999956e+00 0.000000000000000000e+00
4.800000000000000000e+01 1.459999999999999964e+00 0.000000000000000000e+00
4.800000000000000000e+01 1.469999999999999973e+00 0.000000000000000000e+00
4.800000000000000000e+01 1.480000000000000204e+00 0.000000000000000000e+00
4.800000000000000000e+01 1.489999999999999991e+00 0.000000000000000000e+00
4.800000000000000000e+01 1.500000000000000000e+00 0.000000000000000000e+00
4.800000000000000000e+01 1.510000000000000231e+00 0.000000000000000000e+00
4.800000000000000000e+01 1.520000000000000240e+00 0.000000000000000000e+00
4.800000000000000000e+01 1.530000000000000027e+00 0.000000000000000000e+00
4.800000000000000000e+01 1.540000000000000036e+00 0.000000000000000000e+00
4.800000000000000000e+01 1.550000000000000044e+00 0.000000000000000000e+00
4.800000000000000000e+01 1.560000000000000275e+00 0.000000000000000000e+00
4.800000000000000000e+01 1.570000000000000062e+00 0.000000000000000000e+00
4.800000000000000000e+01 1.580000000000000071e+00 0.000000000000000000e+00
4.800000000000000000e+01 1.590000000000000080e+00 0.000000000000000000e+00
4.800000000000000000e+01 1.600000000000000089e+00 0.000000000000000000e+00
4.900000000000000000e+01 1.100000000000000089e+00 0.000000000000000000e+00
4.900000000000000000e+01 1.110000000000000098e+00 0.000000000000000000e+00
4.900000000000000000e+01 1.120000000000000107e+00 0.000000000000000000e+00
4.900000000000000000e+01 1.129999999999999893e+00 0.000000000000000000e+00
4.900000000000000000e+01 1.139999999999999902e+00 8.309942757758759235e-03
4.900000000000000000e+01 1.149999999999999911e+00 1.021180917116781828e-01
4.900000000000000000e+01 1.159999999999999920e+00 1.938525836094467936e-01
4.900000000000000000e+01 1.169999999999999929e+00 2.876739690193669263e-01
4.900000000000000000e+01 1.179999999999999938e+00 3.392436391029957088e-01
4.900000000000000000e+01 1.189999999999999947e+00 3.614875046611260023e-01
4.900000000000000000e+01 1.199999999999999956e+00 3.725755908069727784e-01
4.900000000000000000e+01 1.210000000000000187e+00 3.724932078042475503e-01
4.900000000000000000e+01 1.219999999999999973e+00 3.592552406013610478e-01
4.900000000000000000e+01 1.229999999999999982e+00 3.183065639007776060e-01
4.900000000000000000e+01 1.239999999999999991e+00 2.749830255661528389e-01
4.900000000000000000e+01 1.250000000000000000e+00 2.320071244295701662e-01
4.900000000000000000e+01 1.260000000000000009e+00 1.902713078764106669e-01
4.900000000000000000e+01 1.270000000000000240e+00 1.505366052280548983e-01
4.900000000000000000e+01 1.280000000000000027e+00 1.011249416713044802e-01
4.900000000000000000e+01 1.290000000000000036e+00 3.805212420342207746e-02
4.900000000000000000e+01 1.300000000000000044e+00 0.000000000000000000e+00
4.900000000000000000e+01 1.310000000000000053e+00 0.000000000000000000e+00
4.900000000000000000e+01 1.319999999999999840e+00 0.000000000000000000e+00
4.900000000000000000e+01 1.330000000000000071e+00 0.000000000000000000e+00
4.900000000000000000e+01 1.340000000000000080e+00 0.000000000000000000e+00
4.900000000000000000e+01 1.350000000000000089e+00 0.000000000000000000e+00
4.900000000000000000e+01 1.360000000000000320e+00 0.000000000000000000e+00
4.900000000000000000e+01 1.370000000000000107e+00 0.000000000000000000e+00
4.900000000000000000e+01 1.379999999999999893e+00 0.000000000000000000e+00
4.900000000000000000e+01 1.390000000000000124e+00 0.000000000000000000e+00
4.900000000000000000e+01 1.399999999999999911e+00 0.000000000000000000e+00
4.900000000000000000e+01 1.409999999999999920e+00 0.000000000000000000e+00
4.900000000000000000e+01 1.419999999999999929e+00 0.000000000000000000e+00
4.900000000000000000e+01 1.429999999999999938e+00 0.000000000000000000e+00
4.900000000000000000e+01 1.439999999999999725e+00 0.000000000000000000e+00
4.900000000000000000e+01 1.449999999999999956e+00 0.000000000000000000e+00
4.900000000000000000e+01 1.459999999999999964e+00 0.000000000000000000e+00
4.900000000000000000e+01 1.469999999999999973e+00 0.000000000000000000e+00
4.900000000000000000e+01 1.480000000000000204e+00 0.000000000000000000e+00
4.900000000000000000e+01 1.489999999999999991e+00 0.000000000000000000e+00
4.900000000000000000e+01 1.500000000000000000e+00 0.000000000000000000e+00
4.900000000000000000e+01 1.510000000000000231e+00 0.000000000000000000e+00
4.900000000000000000e+01 1.520000000000000240e+00 0.000000000000000000e+00
4.900000000000000000e+01 1.530000000000000027e+00 0.000000000000000000e+00
4.900000000000000000e+01 1.540000000000000036e+00 0.000000000000000000e+00
4.900000000000000000e+01 1.550000000000000044e+00 0.000000000000000000e+00
4.900000000000000000e+01 1.560000000000000275e+00 0.000000000000000000e+00
4.900000000000000000e+01 1.570000000000000062e+00 0.000000000000000000e+00
4.900000000000000000e+01 1.580000000000000071e+00 0.000000000000000000e+00
4.900000000000000000e+01 1.590000000000000080e+00 0.000000000000000000e+00
4.900000000000000000e+01 1.600000000000000089e+00 0.000000000000000000e+00
5.000000000000000000e+01 1.100000000000000089e+00 0.000000000000000000e+00
5.000000000000000000e+01 1.110000000000000098e+00 0.000000000000000000e+00
5.000000000000000000e+01 1.120000000000000107e+00 0.000000000000000000e+00
5.000000000000000000e+01 1.129999999999999893e+00 0.000000000000000000e+00
5.000000000000000000e+01 1.139999999999999902e+00 6.259485648724139040e-03
5.000000000000000000e+01 1.149999999999999911e+00 9.974421719231851835e-02
5.000000000000000000e+01 1.159999999999999920e+00 1.972997149804617267e-01
5.000000000000000000e+01 1.169999999999999929e+00 2.940886468663500564e-01
5.000000000000000000e+01 1.179999999999999938e+00 3.837619152852467241e-01
5.000000000000000000e+01 1.189999999999999947e+00 4.125724013937792645e-01
5.000000000000000000e+01 1.199999999999999956e+00 4.305163114934756896e-01
5.000000000000000000e+01 1.210000000000000187e+00 4.365078317013354470e-01
5.000000000000000000e+01 1.219999999999999973e+00 4.294912050095550660e-01
5.000000000000000000e+01 1.229999999999999982e+00 4.123007697050262710e-01
5.000000000000000000e+01 1.239999999999999991e+00 3.731733479776927487e-01
5.000000000000000000e+01 1.250000000000000000e+00 3.331133822705445446e-01
5.000000000000000000e+01 1.260000000000000009e+00 2.939411587435658557e-01
5.000000000000000000e+01 1.270000000000000240e+00 2.564466429039596873e-01
5.000000000000000000e+01 1.280000000000000027e+00 2.144024496124746770e-01
5.000000000000000000e+01 1.290000000000000036e+00 1.582248557131377131e-01
5.000000000000000000e+01 1.300000000000000044e+00 9.724405873366703812e-02
5.000000000000000000e+01 1.310000000000000053e+00 3.118611863431319797e-02
5.000000000000000000e+01 1.319999999999999840e+00 0.000000000000000000e+00
5.000000000000000000e+01 1.330000000000000071e+00 0.000000000000000000e+00
5.000000000000000000e+01 1.340000000000000080e+00 0.000000000000000000e+00
5.000000000000000000e+01 1.350000000000000089e+00 0.000000000000000000e+00
5.000000000000000000e+01 1.360000000000000320e+00 0.000000000000000000e+00
5.000000000000000000e+01 1.370000000000000107e+00 0.000000000000000000e+00
5.000000000000000000e+01 1.379999999999999893e+00 0.000000000000000000e+00
5.000000000000000000e+01 1.390000000000000124e+00 0.000000000000000000e+00
5.000000000000000000e+01 1.399999999999999911e+00 0.000000000000000000e+00
5.000000000000000000e+01 1.409999999999999920e+00 0.000000000000000000e+00
5.000000000000000000e+01 1.419999999999999929e+00 0.000000000000000000e+00
5.000000000000000000e+01 1.429999999999999938e+00 0.000000000000000000e+00
5.000000000000000000e+01 1.439999999999999725e+00 0.000000000000000000e+00
5.000000000000000000e+01 1.449999999999999956e+00 0.000000000000000000e+00
5.000000000000000000e+01 1.459999999999999964e+00 0.000000000000000000e+00
5.000000000000000000e+01 1.469999999999999973e+00 0.000000000000000000e+00
5.000000000000000000e+01 1.480000000000000204e+00 0.000000000000000000e+00
5.000000000000000000e+01 1.489999999999999991e+00 0.000000000000000000e+00
5.000000000000000000e+01 1.500000000000000000e+00 0.000000000000000000e+00
5.000000000000000000e+01 1.510000000000000231e+00 0.000000000000000000e+00
5.000000000000000000e+01 1.520000000000000240e+00 0.000000000000000000e+00
5.000000000000000000e+01 1.530000000000000027e+00 0.000000000000000000e+00
5.000000000000000000e+01 1.540000000000000036e+00 0.000000000000000000e+00
5.000000000000000000e+01 1.550000000000000044e+00 0.000000000000000000e+00
5.000000000000000000e+01 1.560000000000000275e+00 0.000000000000000000e+00
5.000000000000000000e+01 1.570000000000000062e+00 0.000000000000000000e+00
5.000000000000000000e+01 1.580000000000000071e+00 0.000000000000000000e+00
5.000000000000000000e+01 1.590000000000000080e+00 0.000000000000000000e+00
5.000000000000000000e+01 1.600000000000000089e+00 0.000000000000000000e+00
5.100000000000000000e+01 1.100000000000000089e+00 0.000000000000000000e+00
5.100000000000000000e+01 1.110000000000000098e+00 0.000000000000000000e+00
5.100000000000000000e+01 1.120000000000000107e+00 0.000000000000000000e+00
5.100000000000000000e+01 1.129999999999999893e+00 0.000000000000000000e+00
5.100000000000000000e+01 1.139999999999999902e+00 4.580056870082116482e-03
5.100000000000000000e+01 1.149999999999999911e+00 9.605146506708184262e-02
5.100000000000000000e+01 1.159999999999999920e+00 1.932143168648370324e-01
5.100000000000000000e+01 1.169999999999999929e+00 2.926003506942970178e-01
5.100000000000000000e+01 1.179999999999999938e+00 3.910351211939833149e-01
5.100000000000000000e+01 1.189999999999999947e+00 4.576102574063156680e-01
5.100000000000000000e+01 1.199999999999999956e+00 4.822309271898528316e-01
5.100000000000000000e+01 1.210000000000000187e+00 4.946103614907881862e-01
5.100000000000000000e+01 1.219999999999999973e+00 4.954622141494502419e-01
5.100000000000000000e+01 1.229999999999999982e+00 4.859116192003909429e-01
5.100000000000000000e+01 1.239999999999999991e+00 4.672400147454625063e-01
5.100000000000000000e+01 1.250000000000000000e+00 4.328287023144250512e-01
5.100000000000000000e+01 1.260000000000000009e+00 3.964326752084884609e-01
5.100000000000000000e+01 1.270000000000000240e+00 3.613609037192572204e-01
5.100000000000000000e+01 1.280000000000000027e+00 3.239369770290517758e-01
5.100000000000000000e+01 1.290000000000000036e+00 2.747804499116796029e-01
5.100000000000000000e+01 1.300000000000000044e+00 2.208337128772608349e-01
5.100000000000000000e+01 1.310000000000000053e+00 1.617998429255529391e-01
5.100000000000000000e+01 1.319999999999999840e+00 9.710315465161212245e-02
5.100000000000000000e+01 1.330000000000000071e+00 2.603541634318973230e-02
5.100000000000000000e+01 1.340000000000000080e+00 0.000000000000000000e+00
5.100000000000000000e+01 1.350000000000000089e+00 0.000000000000000000e+00
5.100000000000000000e+01 1.360000000000000320e+00 0.000000000000000000e+00
5.100000000000000000e+01 1.370000000000000107e+00 0.000000000000000000e+00
5.100000000000000000e+01 1.379999999999999893e+00 0.000000000000000000e+00
5.100000000000000000e+01 1.390000000000000124e+00 0.000000000000000000e+00
5.100000000000000000e+01 1.399999999999999911e+00 0.000000000000000000e+00
5.100000000000000000e+01 1.409999999999999920e+00 0.000000000000000000e+00
5.100000000000000000e+01 1.419999999999999929e+00 0.000000000000000000e+00
5.100000000000000000e+01 1.429999999999999938e+00 0.000000000000000000e+00
5.100000000000000000e+01 1.439999999999999725e+00 0.000000000000000000e+00
5.100000000000000000e+01 1.449999999999999956e+00 0.000000000000000000e+00
5.100000000000000000e+01 1.459999999999999964e+00 0.000000000000000000e+00
5.100000000000000000e+01 1.469999999999999973e+00 0.000000000000000000e+00
5.100000000000000000e+01 1.480000000000000204e+00 0.000000000000000000e+00
5.100000000000000000e+01 1.489999999999999991e+00 0.000000000000000000e+00
5.100000000000000000e+01 1.500000000000000000e+00 0.000000000000000000e+00
5.100000000000000000e+01 1.510000000000000231e+00 0.000000000000000000e+00
5.100000000000000000e+01 1.520000000000000240e+00 0.000000000000000000e+00
5.100000000000000000e+01 1.530000000000000027e+00 0.000000000000000000e+00
5.100000000000000000e+01 1.540000000000000036e+00 0.000000000000000000e+00
5.100000000000000000e+01 1.550000000000000044e+00 0.000000000000000000e+00
5.100000000000000000e+01 1.560000000000000275e+00 0.000000000000000000e+00
5.100000000000000000e+01 1.570000000000000062e+00 0.000000000000000000e+00
5.100000000000000000e+01 1.580000000000000071e+00 0.000000000000000000e+00
5.100000000000000000e+01 1.590000000000000080e+00 0.000000000000000000e+00
5.100000000000000000e+01 1.600000000000000089e+00 0.000000000000000000e+00
5.200000000000000000e+01 1.100000000000000089e+00 0.000000000000000000e+00
5.200000000000000000e+01 1.110000000000000098e+00 0.000000000000000000e+00
5.200000000000000000e+01 1.120000000000000107e+00 0.000000000000000000e+00
5.200000000000000000e+01 1.129999999999999893e+00 0.000000000000000000e+00
5.200000000000000000e+01 1.139999999999999902e+00 3.297556546155711032e-03
5.200000000000000000e+01 1.149999999999999911e+00 9.206211633069893985e-02
5.200000000000000000e+01 1.159999999999999920e+00 1.880681903149161727e-01
5.200000000000000000e+01 1.169999999999999929e+00 2.878935520580494511e-01
5.200000000000000000e+01 1.179999999999999938e+00 3.882263912923233917e-01
5.200000000000000000e+01 1.189999999999999947e+00 4.862467857464636278e-01
5.200000000000000000e+01 1.199999999999999956e+00 5.268290690996907388e-01
5.200000000000000000e+01 1.210000000000000187e+00 5.475833017540704395e-01
5.200000000000000000e+01 1.219999999999999973e+00 5.565626875443790977e-01
5.200000000000000000e+01 1.229999999999999982e+00 5.548550534652807453e-01
5.200000000000000000e+01 1.239999999999999991e+00 5.437620953250149602e-01
5.200000000000000000e+01 1.250000000000000000e+00 5.245851123039380060e-01
5.200000000000000000e+01 1.260000000000000009e+00 4.972978811692702061e-01
5.200000000000000000e+01 1.270000000000000240e+00 4.648695297513744107e-01
5.200000000000000000e+01 1.280000000000000027e+00 4.292007783687351585e-01
5.200000000000000000e+01 1.290000000000000036e+00 3.871354051622893921e-01
5.200000000000000000e+01 1.300000000000000044e+00 3.403479778355394947e-01
5.200000000000000000e+01 1.310000000000000053e+00 2.885545783907622619e-01
5.200000000000000000e+01 1.319999999999999840e+00 2.311297963990543991e-01
5.200000000000000000e+01 1.330000000000000071e+00 1.672303931830182444e-01
5.200000000000000000e+01 1.340000000000000080e+00 9.603585902973055255e-02
5.200000000000000000e+01 1.350000000000000089e+00 1.704508667491055895e-02
5.200000000000000000e+01 1.360000000000000320e+00 0.000000000000000000e+00
5.200000000000000000e+01 1.370000000000000107e+00 0.000000000000000000e+00
5.200000000000000000e+01 1.379999999999999893e+00 0.000000000000000000e+00
5.200000000000000000e+01 1.390000000000000124e+00 0.000000000000000000e+00
5.200000000000000000e+01 1.399999999999999911e+00 0.000000000000000000e+00
5.200000000000000000e+01 1.409999999999999920e+00 0.000000000000000000e+00
5.200000000000000000e+01 1.419999999999999929e+00 0.000000000000000000e+00
5.200000000000000000e+01 1.429999999999999938e+00 0.000000000000000000e+00
5.200000000000000000e+01 1.439999999999999725e+00 0.000000000000000000e+00
5.200000000000000000e+01 1.449999999999999956e+00 0.000000000000000000e+00
5.200000000000000000e+01 1.459999999999999964e+00 0.000000000000000000e+00
5.200000000000000000e+01 1.469999999999999973e+00 0.000000000000000000e+00
5.200000000000000000e+01 1.480000000000000204e+00 0.000000000000000000e+00
5.200000000000000000e+01 1.489999999999999991e+00 0.000000000000000000e+00
5.200000000000000000e+01 1.500000000000000000e+00 0.000000000000000000e+00
5.200000000000000000e+01 1.510000000000000231e+00 0.000000000000000000e+00
5.200000000000000000e+01 1.520000000000000240e+00 0.000000000000000000e+00
5.200000000000000000e+01 1.530000000000000027e+00 0.000000000000000000e+00
5.200000000000000000e+01 1.540000000000000036e+00 0.000000000000000000e+00
5.200000000000000000e+01 1.550000000000000044e+00 0.000000000000000000e+00
5.200000000000000000e+01 1.560000000000000275e+00 0.000000000000000000e+00
5.200000000000000000e+01 1.570000000000000062e+00 0.000000000000000000e+00
5.200000000000000000e+01 1.580000000000000071e+00 0.000000000000000000e+00
5.200000000000000000e+01 1.590000000000000080e+00 0.000000000000000000e+00
5.200000000000000000e+01 1.600000000000000089e+00 0.000000000000000000e+00
5.300000000000000000e+01 1.100000000000000089e+00 0.000000000000000000e+00
5.300000000000000000e+01 1.110000000000000098e+00 0.000000000000000000e+00
5.300000000000000000e+01 1.120000000000000107e+00 0.000000000000000000e+00
5.300000000000000000e+01 1.129999999999999893e+00 0.000000000000000000e+00
5.300000000000000000e+01 1.139999999999999902e+00 2.392264013190148475e-03
5.300000000000000000e+01 1.149999999999999911e+00 8.782948195523720969e-02
5.300000000000000000e+01 1.159999999999999920e+00 1.819335592079807107e-01
5.300000000000000000e+01 1.169999999999999929e+00 2.814437480599396579e-01
5.300000000000000000e+01 1.179999999999999938e+00 3.829589013504552941e-01
5.300000000000000000e+01 1.189999999999999947e+00 4.834439737118056968e-01
5.300000000000000000e+01 1.199999999999999956e+00 5.652401725149969192e-01
5.300000000000000000e+01 1.210000000000000187e+00 5.947027154922929215e-01
5.300000000000000000e+01 1.219999999999999973e+00 6.121302790078470002e-01
5.300000000000000000e+01 1.229999999999999982e+00 6.185341182899928292e-01
5.300000000000000000e+01 1.239999999999999991e+00 6.152217569797835406e-01
5.300000000000000000e+01 1.250000000000000000e+00 6.035446230208268981e-01
5.300000000000000000e+01 1.260000000000000009e+00 5.847423524113909421e-01
5.300000000000000000e+01 1.270000000000000240e+00 5.598581409307495926e-01
5.300000000000000000e+01 1.280000000000000027e+00 5.296875014749180544e-01
5.300000000000000000e+01 1.290000000000000036e+00 4.947331151181483255e-01
5.300000000000000000e+01 1.300000000000000044e+00 4.551552448624485159e-01
5.300000000000000000e+01 1.310000000000000053e+00 4.107261737196499229e-01
5.300000000000000000e+01 1.319999999999999840e+00 3.608207899163107246e-01
5.300000000000000000e+01 1.330000000000000071e+00 3.044989607414172461e-01
5.300000000000000000e+01 1.340000000000000080e+00 2.407296851624496359e-01
5.300000000000000000e+01 1.350000000000000089e+00 1.687308989481717258e-01
5.300000000000000000e+01 1.360000000000000320e+00 8.828088457810134848e-02
5.300000000000000000e+01 1.370000000000000107e+00 0.000000000000000000e+00
5.300000000000000000e+01 1.379999999999999893e+00 0.000000000000000000e+00
5.300000000000000000e+01 1.390000000000000124e+00 0.000000000000000000e+00
5.300000000000000000e+01 1.399999999999999911e+00 0.000000000000000000e+00
5.300000000000000000e+01 1.409999999999999920e+00 0.000000000000000000e+00
5.300000000000000000e+01 1.419999999999999929e+00 0.000000000000000000e+00
5.300000000000000000e+01 1.429999999999999938e+00 0.000000000000000000e+00
5.300000000000000000e+01 1.439999999999999725e+00 0.000000000000000000e+00
5.300000000000000000e+01 1.449999999999999956e+00 0.000000000000000000e+00
5.300000000000000000e+01 1.459999999999999964e+00 0.000000000000000000e+00
5.300000000000000000e+01 1.469999999999999973e+00 0.000000000000000000e+00
5.300000000000000000e+01 1.480000000000000204e+00 0.000000000000000000e+00
5.300000000000000000e+01 1.489999999999999991e+00 0.000000000000000000e+00
5.300000000000000000e+01 1.500000000000000000e+00 0.000000000000000000e+00
5.300000000000000000e+01 1.510000000000000231e+00 0.000000000000000000e+00
5.300000000000000000e+01 1.520000000000000240e+00 0.000000000000000000e+00
5.300000000000000000e+01 1.530000000000000027e+00 0.000000000000000000e+00
5.300000000000000000e+01 1.540000000000000036e+00 0.000000000000000000e+00
5.300000000000000000e+01 1.550000000000000044e+00 0.000000000000000000e+00
5.300000000000000000e+01 1.560000000000000275e+00 0.000000000000000000e+00
5.300000000000000000e+01 1.570000000000000062e+00 0.000000000000000000e+00
5.300000000000000000e+01 1.580000000000000071e+00 0.000000000000000000e+00
5.300000000000000000e+01 1.590000000000000080e+00 0.000000000000000000e+00
5.300000000000000000e+01 1.600000000000000089e+00 0.000000000000000000e+00
5.400000000000000000e+01 1.100000000000000089e+00 0.000000000000000000e+00
5.400000000000000000e+01 1.110000000000000098e+00 0.000000000000000000e+00
5.400000000000000000e+01 1.120000000000000107e+00 0.000000000000000000e+00
5.400000000000000000e+01 1.129999999999999893e+00 0.000000000000000000e+00
5.400000000000000000e+01 1.139999999999999902e+00 1.760073848083854031e-03
5.400000000000000000e+01 1.149999999999999911e+00 8.336922150520287289e-02
5.400000000000000000e+01 1.159999999999999920e+00 1.748681963876230760e-01
5.400000000000000000e+01 1.169999999999999929e+00 2.733085704152427020e-01
5.400000000000000000e+01 1.179999999999999938e+00 3.752908201030691338e-01
5.400000000000000000e+01 1.189999999999999947e+00 4.775802402467166363e-01
5.400000000000000000e+01 1.199999999999999956e+00 5.774921448780390154e-01
5.400000000000000000e+01 1.210000000000000187e+00 6.352107305757637157e-01
5.400000000000000000e+01 1.219999999999999973e+00 6.614567512983060560e-01
5.400000000000000000e+01 1.229999999999999982e+00 6.763066422446339931e-01
5.400000000000000000e+01 1.239999999999999991e+00 6.810424217523480817e-01
5.400000000000000000e+01 1.250000000000000000e+00 6.770570759017380258e-01
5.400000000000000000e+01 1.260000000000000009e+00 6.656633073724993466e-01
5.400000000000000000e+01 1.270000000000000240e+00 6.479895974649263479e-01
5.400000000000000000e+01 1.280000000000000027e+00 6.249230452073373243e-01
5.400000000000000000e+01 1.290000000000000036e+00 5.970647428239217458e-01
5.400000000000000000e+01 1.300000000000000044e+00 5.646792602030936692e-01
5.400000000000000000e+01 1.310000000000000053e+00 5.276376002804894494e-01
5.400000000000000000e+01 1.319999999999999840e+00 4.853760873972656764e-01
5.400000000000000000e+01 1.330000000000000071e+00 4.369250944606106746e-01
5.400000000000000000e+01 1.340000000000000080e+00 3.810826015220036833e-01
5.400000000000000000e+01 1.350000000000000089e+00 3.167616499227254856e-01
5.400000000000000000e+01 1.360000000000000320e+00 2.433967780970935912e-01
5.400000000000000000e+01 1.370000000000000107e+00 1.611826825495821236e-01
5.400000000000000000e+01 1.379999999999999893e+00 7.102352443061343834e-02
5.400000000000000000e+01 1.390000000000000124e+00 0.000000000000000000e+00
5.400000000000000000e+01 1.399999999999999911e+00 0.000000000000000000e+00
5.400000000000000000e+01 1.409999999999999920e+00 0.000000000000000000e+00
5.400000000000000000e+01 1.419999999999999929e+00 0.000000000000000000e+00
5.400000000000000000e+01 1.429999999999999938e+00 0.000000000000000000e+00
5.400000000000000000e+01 1.439999999999999725e+00 0.000000000000000000e+00
5.400000000000000000e+01 1.449999999999999956e+00 0.000000000000000000e+00
5.400000000000000000e+01 1.459999999999999964e+00 0.000000000000000000e+00
5.400000000000000000e+01 1.469999999999999973e+00 0.000000000000000000e+00
5.400000000000000000e+01 1.480000000000000204e+00 0.000000000000000000e+00
5.400000000000000000e+01 1.489999999999999991e+00 0.000000000000000000e+00
5.400000000000000000e+01 1.500000000000000000e+00 0.000000000000000000e+00
5.400000000000000000e+01 1.510000000000000231e+00 0.000000000000000000e+00
5.400000000000000000e+01 1.520000000000000240e+00 0.000000000000000000e+00
5.400000000000000000e+01 1.530000000000000027e+00 0.000000000000000000e+00
5.400000000000000000e+01 1.540000000000000036e+00 0.000000000000000000e+00
5.400000000000000000e+01 1.550000000000000044e+00 0.000000000000000000e+00
5.400000000000000000e+01 1.560000000000000275e+00 0.000000000000000000e+00
5.400000000000000000e+01 1.570000000000000062e+00 0.000000000000000000e+00
5.400000000000000000e+01 1.580000000000000071e+00 0.000000000000000000e+00
5.400000000000000000e+01 1.590000000000000080e+00 0.000000000000000000e+00
5.400000000000000000e+01 1.600000000000000089e+00 0.000000000000000000e+00
5.500000000000000000e+01 1.100000000000000089e+00 0.000000000000000000e+00
5.500000000000000000e+01 1.110000000000000098e+00 0.000000000000000000e+00
5.500000000000000000e+01 1.120000000000000107e+00 0.000000000000000000e+00
5.500000000000000000e+01 1.129999999999999893e+00 0.000000000000000000e+00
5.500000000000000000e+01 1.139999999999999902e+00 1.125743423951997002e-03
5.500000000000000000e+01 1.149999999999999911e+00 7.861336010653308115e-02
5.500000000000000000e+01 1.159999999999999920e+00 1.668949042455680765e-01
5.500000000000000000e+01 1.169999999999999929e+00 2.635272541906819033e-01
5.500000000000000000e+01 1.179999999999999938e+00 3.652518570027851741e-01
5.500000000000000000e+01 1.189999999999999947e+00 4.686960958048269621e-01
5.500000000000000000e+01 1.199999999999999956e+00 5.708906795870438700e-01
5.500000000000000000e+01 1.210000000000000187e+00 6.683375166163241232e-01
5.500000000000000000e+01 1.219999999999999973e+00 7.038009242482934358e-01
5.500000000000000000e+01 1.229999999999999982e+00 7.274908141461922106e-01
5.500000000000000000e+01 1.239999999999999991e+00 7.406121913209606777e-01
5.500000000000000000e+01 1.250000000000000000e+00 7.445767073007980574e-01
5.500000000000000000e+01 1.260000000000000009e+00 7.407663912410711315e-01
5.500000000000000000e+01 1.270000000000000240e+00 7.304008630542313529e-01
5.500000000000000000e+01 1.280000000000000027e+00 7.144684092504627326e-01
5.500000000000000000e+01 1.290000000000000036e+00 6.936807710980763542e-01
5.500000000000000000e+01 1.300000000000000044e+00 6.684254629566177552e-01
5.500000000000000000e+01 1.310000000000000053e+00 6.387057541758778267e-01
5.500000000000000000e+01 1.319999999999999840e+00 6.040783200666477448e-01
5.500000000000000000e+01 1.330000000000000071e+00 5.636297777536769527e-01
5.500000000000000000e+01 1.340000000000000080e+00 5.160730297849303039e-01
5.500000000000000000e+01 1.350000000000000089e+00 4.600461480003814607e-01
5.500000000000000000e+01 1.360000000000000320e+00 3.945772741783537541e-01
5.500000000000000000e+01 1.370000000000000107e+00 3.194792741894325605e-01
5.500000000000000000e+01 1.379999999999999893e+00 2.354239012739289816e-01
5.500000000000000000e+01 1.390000000000000124e+00 1.437070898030745614e-01
5.500000000000000000e+01 1.399999999999999911e+00 4.591816613783161749e-02
5.500000000000000000e+01 1.409999999999999920e+00 0.000000000000000000e+00
5.500000000000000000e+01 1.419999999999999929e+00 0.000000000000000000e+00
5.500000000000000000e+01 1.429999999999999938e+00 0.000000000000000000e+00
5.500000000000000000e+01 1.439999999999999725e+00 0.000000000000000000e+00
5.500000000000000000e+01 1.449999999999999956e+00 0.000000000000000000e+00
5.500000000000000000e+01 1.459999999999999964e+00 0.000000000000000000e+00
5.500000000000000000e+01 1.469999999999999973e+00 0.000000000000000000e+00
5.500000000000000000e+01 1.480000000000000204e+00 0.000000000000000000e+00
5.500000000000000000e+01 1.489999999999999991e+00 0.000000000000000000e+00
5.500000000000000000e+01 1.500000000000000000e+00 0.000000000000000000e+00
5.500000000000000000e+01 1.510000000000000231e+00 0.000000000000000000e+00
5.500000000000000000e+01 1.520000000000000240e+00 0.000000000000000000e+00
5.500000000000000000e+01 1.530000000000000027e+00 0.000000000000000000e+00
5.500000000000000000e+01 1.540000000000000036e+00 0.000000000000000000e+00
5.500000000000000000e+01 1.550000000000000044e+00 0.000000000000000000e+00
5.500000000000000000e+01 1.560000000000000275e+00 0.000000000000000000e+00
5.500000000000000000e+01 1.570000000000000062e+00 0.000000000000000000e+00
5.500000000000000000e+01 1.580000000000000071e+00 0.000000000000000000e+00
5.500000000000000000e+01 1.590000000000000080e+00 0.000000000000000000e+00
5.500000000000000000e+01 1.600000000000000089e+00 0.000000000000000000e+00
5.600000000000000000e+01 1.100000000000000089e+00 nan
5.600000000000000000e+01 1.110000000000000098e+00 0.000000000000000000e+00
5.600000000000000000e+01 1.120000000000000107e+00 0.000000000000000000e+00
5.600000000000000000e+01 1.129999999999999893e+00 0.000000000000000000e+00
5.600000000000000000e+01 1.139999999999999902e+00 0.000000000000000000e+00
5.600000000000000000e+01 1.149999999999999911e+00 7.330298656282874248e-02
5.600000000000000000e+01 1.159999999999999920e+00 1.579472493635769581e-01
5.600000000000000000e+01 1.169999999999999929e+00 2.520977840691773775e-01
5.600000000000000000e+01 1.179999999999999938e+00 3.528397011086648050e-01
5.600000000000000000e+01 1.189999999999999947e+00 4.567800589275194945e-01
5.600000000000000000e+01 1.199999999999999956e+00 5.607003013886335818e-01
5.600000000000000000e+01 1.210000000000000187e+00 6.619402649299943597e-01
5.600000000000000000e+01 1.219999999999999973e+00 7.384003102422764808e-01
5.600000000000000000e+01 1.229999999999999982e+00 7.713690643851855988e-01
5.600000000000000000e+01 1.239999999999999991e+00 7.932819070829155716e-01
5.600000000000000000e+01 1.250000000000000000e+00 8.055283012237679507e-01
5.600000000000000000e+01 1.260000000000000009e+00 8.095444065169821179e-01
5.600000000000000000e+01 1.270000000000000240e+00 8.066404756801592857e-01
5.600000000000000000e+01 1.280000000000000027e+00 7.979114661672004338e-01
5.600000000000000000e+01 1.290000000000000036e+00 7.841870732616940121e-01
5.600000000000000000e+01 1.300000000000000044e+00 7.659878805997555329e-01
5.600000000000000000e+01 1.310000000000000053e+00 7.434694030456767688e-01
5.600000000000000000e+01 1.319999999999999840e+00 7.163521664650951415e-01
5.600000000000000000e+01 1.330000000000000071e+00 6.838612269399746424e-01
5.600000000000000000e+01 1.340000000000000080e+00 6.447414674507767618e-01
5.600000000000000000e+01 1.350000000000000089e+00 5.974565095211437082e-01
5.600000000000000000e+01 1.360000000000000320e+00 5.406312242683952718e-01
5.600000000000000000e+01 1.370000000000000107e+00 4.735829723842288619e-01
5.600000000000000000e+01 1.379999999999999893e+00 3.965999042068735214e-01
5.600000000000000000e+01 1.390000000000000124e+00 3.107990189452347618e-01
5.600000000000000000e+01 1.399999999999999911e+00 2.177476174227421790e-01
5.600000000000000000e+01 1.409999999999999920e+00 1.191011128894026161e-01
5.600000000000000000e+01 1.419999999999999929e+00 1.633445225313057136e-02
5.600000000000000000e+01 1.429999999999999938e+00 0.000000000000000000e+00
5.600000000000000000e+01 1.439999999999999725e+00 0.000000000000000000e+00
5.600000000000000000e+01 1.449999999999999956e+00 0.000000000000000000e+00
5.600000000000000000e+01 1.459999999999999964e+00 0.000000000000000000e+00
5.600000000000000000e+01 1.469999999999999973e+00 0.000000000000000000e+00
5.600000000000000000e+01 1.480000000000000204e+00 0.000000000000000000e+00
5.600000000000000000e+01 1.489999999999999991e+00 0.000000000000000000e+00
5.600000000000000000e+01 1.500000000000000000e+00 0.000000000000000000e+00
5.600000000000000000e+01 1.510000000000000231e+00 0.000000000000000000e+00
5.600000000000000000e+01 1.520000000000000240e+00 0.000000000000000000e+00
5.600000000000000000e+01 1.530000000000000027e+00 0.000000000000000000e+00
5.600000000000000000e+01 1.540000000000000036e+00 0.000000000000000000e+00
5.600000000000000000e+01 1.550000000000000044e+00 0.000000000000000000e+00
5.600000000000000000e+01 1.560000000000000275e+00 0.000000000000000000e+00
5.600000000000000000e+01 1.570000000000000062e+00 0.000000000000000000e+00
5.600000000000000000e+01 1.580000000000000071e+00 0.000000000000000000e+00
5.600000000000000000e+01 1.590000000000000080e+00 0.000000000000000000e+00
5.600000000000000000e+01 1.600000000000000089e+00 0.000000000000000000e+00
5.700000000000000000e+01 1.100000000000000089e+00 nan
5.700000000000000000e+01 1.110000000000000098e+00 0.000000000000000000e+00
5.700000000000000000e+01 1.120000000000000107e+00 0.000000000000000000e+00
5.700000000000000000e+01 1.129999999999999893e+00 0.000000000000000000e+00
5.700000000000000000e+01 1.139999999999999902e+00 0.000000000000000000e+00
5.700000000000000000e+01 1.149999999999999911e+00 6.673195037565360366e-02
5.700000000000000000e+01 1.159999999999999920e+00 1.477365806942243509e-01
5.700000000000000000e+01 1.169999999999999929e+00 2.389112753511946075e-01
5.700000000000000000e+01 1.179999999999999938e+00 3.379922466195950381e-01
5.700000000000000000e+01 1.189999999999999947e+00 4.417638776631760411e-01
5.700000000000000000e+01 1.199999999999999956e+00 5.468520055994519069e-01
5.700000000000000000e+01 1.210000000000000187e+00 6.502680364859070306e-01
5.700000000000000000e+01 1.219999999999999973e+00 7.496460022992368355e-01
5.700000000000000000e+01 1.229999999999999982e+00 8.071882527017626430e-01
5.700000000000000000e+01 1.239999999999999991e+00 8.383588096650962385e-01
5.700000000000000000e+01 1.250000000000000000e+00 8.592962425005845617e-01
5.700000000000000000e+01 1.260000000000000009e+00 8.714605426688726286e-01
5.700000000000000000e+01 1.270000000000000240e+00 8.762435163893744772e-01
5.700000000000000000e+01 1.280000000000000027e+00 8.748477899815088055e-01
5.700000000000000000e+01 1.290000000000000036e+00 8.682246804030679943e-01
5.700000000000000000e+01 1.300000000000000044e+00 8.570316561157254043e-01
5.700000000000000000e+01 1.310000000000000053e+00 8.415837644683565877e-01
5.700000000000000000e+01 1.319999999999999840e+00 8.217875688433518011e-01
5.700000000000000000e+01 1.330000000000000071e+00 7.970645393559627756e-01
5.700000000000000000e+01 1.340000000000000080e+00 7.663053733235891674e-01
5.700000000000000000e+01 1.350000000000000089e+00 7.279518875069335149e-01
5.700000000000000000e+01 1.360000000000000320e+00 6.803288107222471570e-01
5.700000000000000000e+01 1.370000000000000107e+00 6.222140375763407505e-01
5.700000000000000000e+01 1.379999999999999893e+00 5.533437950393238491e-01
5.700000000000000000e+01 1.390000000000000124e+00 4.744863203171856281e-01
5.700000000000000000e+01 1.399999999999999911e+00 3.870935895713689678e-01
5.700000000000000000e+01 1.409999999999999920e+00 2.928420987416691101e-01
5.700000000000000000e+01 1.419999999999999929e+00 1.932639545114134272e-01
5.700000000000000000e+01 1.429999999999999938e+00 8.942783163054524032e-02
5.700000000000000000e+01 1.439999999999999725e+00 0.000000000000000000e+00
5.700000000000000000e+01 1.449999999999999956e+00 0.000000000000000000e+00
5.700000000000000000e+01 1.459999999999999964e+00 0.000000000000000000e+00
5.700000000000000000e+01 1.469999999999999973e+00 0.000000000000000000e+00
5.700000000000000000e+01 1.480000000000000204e+00 0.000000000000000000e+00
5.700000000000000000e+01 1.489999999999999991e+00 0.000000000000000000e+00
5.700000000000000000e+01 1.500000000000000000e+00 0.000000000000000000e+00
5.700000000000000000e+01 1.510000000000000231e+00 0.000000000000000000e+00
5.700000000000000000e+01 1.520000000000000240e+00 0.000000000000000000e+00
5.700000000000000000e+01 1.530000000000000027e+00 0.000000000000000000e+00
5.700000000000000000e+01 1.540000000000000036e+00 0.000000000000000000e+00
5.700000000000000000e+01 1.550000000000000044e+00 0.000000000000000000e+00
5.700000000000000000e+01 1.560000000000000275e+00 0.000000000000000000e+00
5.700000000000000000e+01 1.570000000000000062e+00 0.000000000000000000e+00
5.700000000000000000e+01 1.580000000000000071e+00 0.000000000000000000e+00
5.700000000000000000e+01 1.590000000000000080e+00 0.000000000000000000e+00
5.700000000000000000e+01 1.600000000000000089e+00 0.000000000000000000e+00
5.800000000000000000e+01 1.100000000000000089e+00 nan
5.800000000000000000e+01 1.110000000000000098e+00 0.000000000000000000e+00
5.800000000000000000e+01 1.120000000000000107e+00 0.000000000000000000e+00
5.800000000000000000e+01 1.129999999999999893e+00 0.000000000000000000e+00
5.800000000000000000e+01 1.139999999999999902e+00 0.000000000000000000e+00
5.800000000000000000e+01 1.149999999999999911e+00 0.000000000000000000e+00
5.800000000000000000e+01 1.159999999999999920e+00 1.243556748505292298e-01
5.800000000000000000e+01 1.169999999999999929e+00 2.235849226586983374e-01
5.800000000000000000e+01 1.179999999999999938e+00 3.205051072590059391e-01
5.800000000000000000e+01 1.189999999999999947e+00 4.234860205974411151e-01
5.800000000000000000e+01 1.199999999999999956e+00 5.291834503923786848e-01
5.800000000000000000e+01 1.210000000000000187e+00 6.343549808832393833e-01
5.800000000000000000e+01 1.219999999999999973e+00 7.362640666378483800e-01
5.800000000000000000e+01 1.229999999999999982e+00 8.327729451478027567e-01
5.800000000000000000e+01 1.239999999999999991e+00 8.750954513137565449e-01
5.800000000000000000e+01 1.250000000000000000e+00 9.052079489307862659e-01
5.800000000000000000e+01 1.260000000000000009e+00 9.259279999200564770e-01
5.800000000000000000e+01 1.270000000000000240e+00 9.387079182205937400e-01
5.800000000000000000e+01 1.280000000000000027e+00 9.448531608165500195e-01
5.800000000000000000e+01 1.290000000000000036e+00 9.454375636804568384e-01
5.800000000000000000e+01 1.300000000000000044e+00 9.412560322766549969e-01
5.800000000000000000e+01 1.310000000000000053e+00 9.327823631815890248e-01
5.800000000000000000e+01 1.319999999999999840e+00 9.201131276753427013e-01
5.800000000000000000e+01 1.330000000000000071e+00 9.028924104382274329e-01
5.800000000000000000e+01 1.340000000000000080e+00 8.802355323522248476e-01
5.800000000000000000e+01 1.350000000000000089e+00 8.507166425437973079e-01
5.800000000000000000e+01 1.360000000000000320e+00 8.125466464319053284e-01
5.800000000000000000e+01 1.370000000000000107e+00 7.640492021254441379e-01
5.800000000000000000e+01 1.379999999999999893e+00 7.043009405046929405e-01
5.800000000000000000e+01 1.390000000000000124e+00 6.335060334298758811e-01
5.800000000000000000e+01 1.399999999999999911e+00 5.528277626656585841e-01
5.800000000000000000e+01 1.409999999999999920e+00 4.638850654377080218e-01
5.800000000000000000e+01 1.419999999999999929e+00 3.522410011165544308e-01
5.800000000000000000e+01 1.429999999999999938e+00 2.176714113379385473e-01
5.800000000000000000e+01 1.439999999999999725e+00 6.265573798289181262e-02
5.800000000000000000e+01 1.449999999999999956e+00 0.000000000000000000e+00
5.800000000000000000e+01 1.459999999999999964e+00 0.000000000000000000e+00
5.800000000000000000e+01 1.469999999999999973e+00 0.000000000000000000e+00
5.800000000000000000e+01 1.480000000000000204e+00 0.000000000000000000e+00
5.800000000000000000e+01 1.489999999999999991e+00 0.000000000000000000e+00
5.800000000000000000e+01 1.500000000000000000e+00 0.000000000000000000e+00
5.800000000000000000e+01 1.510000000000000231e+00 0.000000000000000000e+00
5.800000000000000000e+01 1.520000000000000240e+00 0.000000000000000000e+00
5.800000000000000000e+01 1.530000000000000027e+00 0.000000000000000000e+00
5.800000000000000000e+01 1.540000000000000036e+00 0.000000000000000000e+00
5.800000000000000000e+01 1.550000000000000044e+00 0.000000000000000000e+00
5.800000000000000000e+01 1.560000000000000275e+00 0.000000000000000000e+00
5.800000000000000000e+01 1.570000000000000062e+00 0.000000000000000000e+00
5.800000000000000000e+01 1.580000000000000071e+00 0.000000000000000000e+00
5.800000000000000000e+01 1.590000000000000080e+00 0.000000000000000000e+00
5.800000000000000000e+01 1.600000000000000089e+00 0.000000000000000000e+00
5.900000000000000000e+01 1.100000000000000089e+00 nan
5.900000000000000000e+01 1.110000000000000098e+00 nan
5.900000000000000000e+01 1.120000000000000107e+00 0.000000000000000000e+00
5.900000000000000000e+01 1.129999999999999893e+00 0.000000000000000000e+00
5.900000000000000000e+01 1.139999999999999902e+00 0.000000000000000000e+00
5.900000000000000000e+01 1.149999999999999911e+00 0.000000000000000000e+00
5.900000000000000000e+01 1.159999999999999920e+00 3.590276692547189619e-02
5.900000000000000000e+01 1.169999999999999929e+00 1.721467264244880280e-01
5.900000000000000000e+01 1.179999999999999938e+00 2.977617187552572542e-01
5.900000000000000000e+01 1.189999999999999947e+00 4.015848200512317501e-01
5.900000000000000000e+01 1.199999999999999956e+00 5.073892730264040196e-01
5.900000000000000000e+01 1.210000000000000187e+00 6.139105630071917119e-01
5.900000000000000000e+01 1.219999999999999973e+00 7.181055822499948782e-01
5.900000000000000000e+01 1.229999999999999982e+00 8.174698365302768277e-01
5.900000000000000000e+01 1.239999999999999991e+00 9.026760445903225794e-01
5.900000000000000000e+01 1.250000000000000000e+00 9.425126013184459417e-01
5.900000000000000000e+01 1.260000000000000009e+00 9.722841397964143706e-01
5.900000000000000000e+01 1.270000000000000240e+00 9.934653275998905908e-01
5.900000000000000000e+01 1.280000000000000027e+00 1.007450763336414923e+00
5.900000000000000000e+01 1.290000000000000036e+00 1.015434383773911042e+00
5.900000000000000000e+01 1.300000000000000044e+00 1.018347924718193687e+00
5.900000000000000000e+01 1.310000000000000053e+00 1.016820216150488010e+00
5.900000000000000000e+01 1.319999999999999840e+00 1.011131541808291123e+00
5.900000000000000000e+01 1.330000000000000071e+00 1.001149424165043156e+00
5.900000000000000000e+01 1.340000000000000080e+00 9.862474837279699980e-01
5.900000000000000000e+01 1.350000000000000089e+00 9.652401599789528497e-01
5.900000000000000000e+01 1.360000000000000320e+00 9.364253280324252859e-01
5.900000000000000000e+01 1.370000000000000107e+00 8.978806981632669881e-01
5.900000000000000000e+01 1.379999999999999893e+00 8.480651970258490380e-01
5.900000000000000000e+01 1.390000000000000124e+00 7.706555899088807227e-01
5.900000000000000000e+01 1.399999999999999911e+00 6.778690259561515052e-01
5.900000000000000000e+01 1.409999999999999920e+00 5.743145328746257494e-01
5.900000000000000000e+01 1.419999999999999929e+00 4.577838271582479468e-01
5.900000000000000000e+01 1.429999999999999938e+00 3.252353629113191591e-01
5.900000000000000000e+01 1.439999999999999725e+00 1.724013156164383442e-01
5.900000000000000000e+01 1.449999999999999956e+00 0.000000000000000000e+00
5.900000000000000000e+01 1.459999999999999964e+00 0.000000000000000000e+00
5.900000000000000000e+01 1.469999999999999973e+00 0.000000000000000000e+00
5.900000000000000000e+01 1.480000000000000204e+00 0.000000000000000000e+00
5.900000000000000000e+01 1.489999999999999991e+00 0.000000000000000000e+00
5.900000000000000000e+01 1.500000000000000000e+00 0.000000000000000000e+00
5.900000000000000000e+01 1.510000000000000231e+00 0.000000000000000000e+00
5.900000000000000000e+01 1.520000000000000240e+00 0.000000000000000000e+00
5.900000000000000000e+01 1.530000000000000027e+00 0.000000000000000000e+00
5.900000000000000000e+01 1.540000000000000036e+00 0.000000000000000000e+00
5.900000000000000000e+01 1.550000000000000044e+00 0.000000000000000000e+00
5.900000000000000000e+01 1.560000000000000275e+00 0.000000000000000000e+00
5.900000000000000000e+01 1.570000000000000062e+00 0.000000000000000000e+00
5.900000000000000000e+01 1.580000000000000071e+00 0.000000000000000000e+00
5.900000000000000000e+01 1.590000000000000080e+00 0.000000000000000000e+00
5.900000000000000000e+01 1.600000000000000089e+00 0.000000000000000000e+00
6.000000000000000000e+01 1.100000000000000089e+00 nan
6.000000000000000000e+01 1.110000000000000098e+00 nan
6.000000000000000000e+01 1.120000000000000107e+00 nan
6.000000000000000000e+01 1.129999999999999893e+00 0.000000000000000000e+00
6.000000000000000000e+01 1.139999999999999902e+00 0.000000000000000000e+00
6.000000000000000000e+01 1.149999999999999911e+00 0.000000000000000000e+00
6.000000000000000000e+01 1.159999999999999920e+00 0.000000000000000000e+00
6.000000000000000000e+01 1.169999999999999929e+00 7.352175996697130067e-02
6.000000000000000000e+01 1.179999999999999938e+00 2.103572980647616664e-01
6.000000000000000000e+01 1.189999999999999947e+00 3.374527326735765609e-01
6.000000000000000000e+01 1.199999999999999956e+00 4.697114275693248242e-01
6.000000000000000000e+01 1.210000000000000187e+00 5.884370451420817272e-01
6.000000000000000000e+01 1.219999999999999973e+00 6.947120360914493808e-01
6.000000000000000000e+01 1.229999999999999982e+00 7.968958528250524864e-01
6.000000000000000000e+01 1.239999999999999991e+00 8.926837650345964548e-01
6.000000000000000000e+01 1.250000000000000000e+00 9.703580814997003756e-01
6.000000000000000000e+01 1.260000000000000009e+00 1.009760475507798239e+00
6.000000000000000000e+01 1.270000000000000240e+00 1.039847402041299551e+00
6.000000000000000000e+01 1.280000000000000027e+00 1.062074704825721749e+00
6.000000000000000000e+01 1.290000000000000036e+00 1.077748050925447787e+00
6.000000000000000000e+01 1.300000000000000044e+00 1.087934370220255964e+00
6.000000000000000000e+01 1.310000000000000053e+00 1.093414193715780414e+00
6.000000000000000000e+01 1.319999999999999840e+00 1.094642559225894596e+00
6.000000000000000000e+01 1.330000000000000071e+00 1.091698160996718014e+00
6.000000000000000000e+01 1.340000000000000080e+00 1.084212054145050619e+00
6.000000000000000000e+01 1.350000000000000089e+00 1.071285968840623992e+00
6.000000000000000000e+01 1.360000000000000320e+00 1.051451238044426306e+00
6.000000000000000000e+01 1.370000000000000107e+00 1.008773725516276532e+00
6.000000000000000000e+01 1.379999999999999893e+00 9.381260091072263219e-01
6.000000000000000000e+01 1.390000000000000124e+00 8.584359328971113978e-01
6.000000000000000000e+01 1.399999999999999911e+00 7.688839681210535293e-01
6.000000000000000000e+01 1.409999999999999920e+00 6.681124296719909150e-01
6.000000000000000000e+01 1.419999999999999929e+00 5.541277725513715779e-01
6.000000000000000000e+01 1.429999999999999938e+00 4.241363729501901325e-01
6.000000000000000000e+01 1.439999999999999725e+00 2.741970347141520215e-01
6.000000000000000000e+01 1.449999999999999956e+00 9.848349898469721531e-02
6.000000000000000000e+01 1.459999999999999964e+00 0.000000000000000000e+00
6.000000000000000000e+01 1.469999999999999973e+00 0.000000000000000000e+00
6.000000000000000000e+01 1.480000000000000204e+00 0.000000000000000000e+00
6.000000000000000000e+01 1.489999999999999991e+00 0.000000000000000000e+00
6.000000000000000000e+01 1.500000000000000000e+00 0.000000000000000000e+00
6.000000000000000000e+01 1.510000000000000231e+00 0.000000000000000000e+00
6.000000000000000000e+01 1.520000000000000240e+00 0.000000000000000000e+00
6.000000000000000000e+01 1.530000000000000027e+00 0.000000000000000000e+00
6.000000000000000000e+01 1.540000000000000036e+00 0.000000000000000000e+00
6.000000000000000000e+01 1.550000000000000044e+00 0.000000000000000000e+00
6.000000000000000000e+01 1.560000000000000275e+00 0.000000000000000000e+00
6.000000000000000000e+01 1.570000000000000062e+00 0.000000000000000000e+00
6.000000000000000000e+01 1.580000000000000071e+00 0.000000000000000000e+00
6.000000000000000000e+01 1.590000000000000080e+00 0.000000000000000000e+00
6.000000000000000000e+01 1.600000000000000089e+00 0.000000000000000000e+00
6.100000000000000000e+01 1.100000000000000089e+00 nan
6.100000000000000000e+01 1.110000000000000098e+00 nan
6.100000000000000000e+01 1.120000000000000107e+00 nan
6.100000000000000000e+01 1.129999999999999893e+00 nan
6.100000000000000000e+01 1.139999999999999902e+00 0.000000000000000000e+00
6.100000000000000000e+01 1.149999999999999911e+00 0.000000000000000000e+00
6.100000000000000000e+01 1.159999999999999920e+00 0.000000000000000000e+00
6.100000000000000000e+01 1.169999999999999929e+00 0.000000000000000000e+00
6.100000000000000000e+01 1.179999999999999938e+00 1.138876810722611044e-01
6.100000000000000000e+01 1.189999999999999947e+00 2.445994565309639324e-01
6.100000000000000000e+01 1.199999999999999956e+00 3.714957526479434335e-01
6.100000000000000000e+01 1.210000000000000187e+00 5.019785162482526264e-01
6.100000000000000000e+01 1.219999999999999973e+00 6.313457439459657650e-01
6.100000000000000000e+01 1.229999999999999982e+00 7.558112487593138251e-01
6.100000000000000000e+01 1.239999999999999991e+00 8.696119999783424870e-01
6.100000000000000000e+01 1.250000000000000000e+00 9.609166400838808908e-01
6.100000000000000000e+01 1.260000000000000009e+00 1.037451248606102716e+00
6.100000000000000000e+01 1.270000000000000240e+00 1.077048243394163052e+00
6.100000000000000000e+01 1.280000000000000027e+00 1.108029727182713309e+00
6.100000000000000000e+01 1.290000000000000036e+00 1.131793381743462223e+00
6.100000000000000000e+01 1.300000000000000044e+00 1.149536325683431226e+00
6.100000000000000000e+01 1.310000000000000053e+00 1.162188491785953737e+00
6.100000000000000000e+01 1.319999999999999840e+00 1.170372565104965679e+00
6.100000000000000000e+01 1.330000000000000071e+00 1.174363550458829009e+00
6.100000000000000000e+01 1.340000000000000080e+00 1.174032133934466149e+00
6.100000000000000000e+01 1.350000000000000089e+00 1.168768270592313030e+00
6.100000000000000000e+01 1.360000000000000320e+00 1.133275778561704250e+00
6.100000000000000000e+01 1.370000000000000107e+00 1.077179637132053003e+00
6.100000000000000000e+01 1.379999999999999893e+00 1.011562569643104093e+00
6.100000000000000000e+01 1.390000000000000124e+00 9.361612192959334333e-01
6.100000000000000000e+01 1.399999999999999911e+00 8.502843027345663440e-01
6.100000000000000000e+01 1.409999999999999920e+00 7.527451866130852043e-01
6.100000000000000000e+01 1.419999999999999929e+00 6.417677188955139833e-01
6.100000000000000000e+01 1.429999999999999938e+00 5.148293741596143835e-01
6.100000000000000000e+01 1.439999999999999725e+00 3.683523714046454955e-01
6.100000000000000000e+01 1.449999999999999956e+00 1.970612257614079432e-01
6.100000000000000000e+01 1.459999999999999964e+00 0.000000000000000000e+00
6.100000000000000000e+01 1.469999999999999973e+00 0.000000000000000000e+00
6.100000000000000000e+01 1.480000000000000204e+00 0.000000000000000000e+00
6.100000000000000000e+01 1.489999999999999991e+00 0.000000000000000000e+00
6.100000000000000000e+01 1.500000000000000000e+00 0.000000000000000000e+00
6.100000000000000000e+01 1.510000000000000231e+00 0.000000000000000000e+00
6.100000000000000000e+01 1.520000000000000240e+00 0.000000000000000000e+00
6.100000000000000000e+01 1.530000000000000027e+00 0.000000000000000000e+00
6.100000000000000000e+01 1.540000000000000036e+00 0.000000000000000000e+00
6.100000000000000000e+01 1.550000000000000044e+00 0.000000000000000000e+00
6.100000000000000000e+01 1.560000000000000275e+00 0.000000000000000000e+00
6.100000000000000000e+01 1.570000000000000062e+00 0.000000000000000000e+00
6.100000000000000000e+01 1.580000000000000071e+00 0.000000000000000000e+00
6.100000000000000000e+01 1.590000000000000080e+00 0.000000000000000000e+00
6.100000000000000000e+01 1.600000000000000089e+00 0.000000000000000000e+00
6.200000000000000000e+01 1.100000000000000089e+00 nan
6.200000000000000000e+01 1.110000000000000098e+00 nan
6.200000000000000000e+01 1.120000000000000107e+00 nan
6.200000000000000000e+01 1.129999999999999893e+00 nan
6.200000000000000000e+01 1.139999999999999902e+00 0.000000000000000000e+00
6.200000000000000000e+01 1.149999999999999911e+00 0.000000000000000000e+00
6.200000000000000000e+01 1.159999999999999920e+00 0.000000000000000000e+00
6.200000000000000000e+01 1.169999999999999929e+00 0.000000000000000000e+00
6.200000000000000000e+01 1.179999999999999938e+00 0.000000000000000000e+00
6.200000000000000000e+01 1.189999999999999947e+00 1.551043194173984396e-01
6.200000000000000000e+01 1.199999999999999956e+00 2.729794532693174958e-01
6.200000000000000000e+01 1.210000000000000187e+00 3.980180610571038002e-01
6.200000000000000000e+01 1.219999999999999973e+00 5.254396688922358116e-01
6.200000000000000000e+01 1.229999999999999982e+00 6.510807549652553039e-01
6.200000000000000000e+01 1.239999999999999991e+00 7.716883274248576008e-01
6.200000000000000000e+01 1.250000000000000000e+00 8.849212727657651545e-01
6.200000000000000000e+01 1.260000000000000009e+00 9.892163896063344009e-01
6.200000000000000000e+01 1.270000000000000240e+00 1.083623229948038613e+00
6.200000000000000000e+01 1.280000000000000027e+00 1.144446432076562381e+00
6.200000000000000000e+01 1.290000000000000036e+00 1.176820580646609216e+00
6.200000000000000000e+01 1.300000000000000044e+00 1.202521039067178110e+00
6.200000000000000000e+01 1.310000000000000053e+00 1.222623713972720294e+00
6.200000000000000000e+01 1.319999999999999840e+00 1.237914718595245489e+00
6.200000000000000000e+01 1.330000000000000071e+00 1.248853680994782556e+00
6.200000000000000000e+01 1.340000000000000080e+00 1.253762501737698543e+00
6.200000000000000000e+01 1.350000000000000089e+00 1.224991422463128643e+00
6.200000000000000000e+01 1.360000000000000320e+00 1.185384592608307308e+00
6.200000000000000000e+01 1.370000000000000107e+00 1.135365559164436267e+00
6.200000000000000000e+01 1.379999999999999893e+00 1.075070961651103385e+00
6.200000000000000000e+01 1.390000000000000124e+00 1.004303313363763550e+00
6.200000000000000000e+01 1.399999999999999911e+00 9.224797089672498451e-01
6.200000000000000000e+01 1.409999999999999920e+00 8.285682989536691245e-01
6.200000000000000000e+01 1.419999999999999929e+00 7.209998368959691373e-01
6.200000000000000000e+01 1.429999999999999938e+00 5.975228837760693246e-01
6.200000000000000000e+01 1.439999999999999725e+00 4.549285302558603306e-01
6.200000000000000000e+01 1.449999999999999956e+00 2.884790218996013955e-01
6.200000000000000000e+01 1.459999999999999964e+00 0.000000000000000000e+00
6.200000000000000000e+01 1.469999999999999973e+00 0.000000000000000000e+00
6.200000000000000000e+01 1.480000000000000204e+00 0.000000000000000000e+00
6.200000000000000000e+01 1.489999999999999991e+00 0.000000000000000000e+00
6.200000000000000000e+01 1.500000000000000000e+00 0.000000000000000000e+00
6.200000000000000000e+01 1.510000000000000231e+00 0.000000000000000000e+00
6.200000000000000000e+01 1.520000000000000240e+00 0.000000000000000000e+00
6.200000000000000000e+01 1.530000000000000027e+00 0.000000000000000000e+00
6.200000000000000000e+01 1.540000000000000036e+00 0.000000000000000000e+00
6.200000000000000000e+01 1.550000000000000044e+00 0.000000000000000000e+00
6.200000000000000000e+01 1.560000000000000275e+00 0.000000000000000000e+00
6.200000000000000000e+01 1.570000000000000062e+00 0.000000000000000000e+00
6.200000000000000000e+01 1.580000000000000071e+00 0.000000000000000000e+00
6.200000000000000000e+01 1.590000000000000080e+00 0.000000000000000000e+00
6.200000000000000000e+01 1.600000000000000089e+00 0.000000000000000000e+00
6.300000000000000000e+01 1.100000000000000089e+00 nan
6.300000000000000000e+01 1.110000000000000098e+00 nan
6.300000000000000000e+01 1.120000000000000107e+00 nan
6.300000000000000000e+01 1.129999999999999893e+00 nan
6.300000000000000000e+01 1.139999999999999902e+00 nan
6.300000000000000000e+01 1.149999999999999911e+00 0.000000000000000000e+00
6.300000000000000000e+01 1.159999999999999920e+00 0.000000000000000000e+00
6.300000000000000000e+01 1.169999999999999929e+00 0.000000000000000000e+00
6.300000000000000000e+01 1.179999999999999938e+00 0.000000000000000000e+00
6.300000000000000000e+01 1.189999999999999947e+00 1.576816864343189017e-02
6.300000000000000000e+01 1.199999999999999956e+00 1.778090635846940604e-01
6.300000000000000000e+01 1.210000000000000187e+00 2.936053219553536042e-01
6.300000000000000000e+01 1.219999999999999973e+00 4.153751375330916318e-01
6.300000000000000000e+01 1.229999999999999982e+00 5.387758261188868580e-01
6.300000000000000000e+01 1.239999999999999991e+00 6.601173780827196413e-01
6.300000000000000000e+01 1.250000000000000000e+00 7.765344786972161462e-01
6.300000000000000000e+01 1.260000000000000009e+00 8.859547638178921769e-01
6.300000000000000000e+01 1.270000000000000240e+00 9.869790448124027282e-01
6.300000000000000000e+01 1.280000000000000027e+00 1.078739895929881065e+00
6.300000000000000000e+01 1.290000000000000036e+00 1.160765276707165228e+00
6.300000000000000000e+01 1.300000000000000044e+00 1.232852719284693865e+00
6.300000000000000000e+01 1.310000000000000053e+00 1.272624226256152680e+00
6.300000000000000000e+01 1.319999999999999840e+00 1.288695257926936177e+00
6.300000000000000000e+01 1.330000000000000071e+00 1.291705337539750253e+00
6.300000000000000000e+01 1.340000000000000080e+00 1.282204534273911900e+00
6.300000000000000000e+01 1.350000000000000089e+00 1.260782153147704809e+00
6.300000000000000000e+01 1.360000000000000320e+00 1.227953314846097488e+00
6.300000000000000000e+01 1.370000000000000107e+00 1.184070951278315409e+00
6.300000000000000000e+01 1.379999999999999893e+00 1.129258878409755695e+00
6.300000000000000000e+01 1.390000000000000124e+00 1.063356223785782984e+00
6.300000000000000000e+01 1.399999999999999911e+00 9.858635716972208307e-01
6.300000000000000000e+01 1.409999999999999920e+00 8.958815819586907203e-01
6.300000000000000000e+01 1.419999999999999929e+00 7.920286222592165526e-01
6.300000000000000000e+01 1.429999999999999938e+00 6.723093105545363546e-01
6.300000000000000000e+01 1.439999999999999725e+00 5.338699183018158489e-01
6.300000000000000000e+01 1.449999999999999956e+00 3.724902890754333562e-01
6.300000000000000000e+01 1.459999999999999964e+00 0.000000000000000000e+00
6.300000000000000000e+01 1.469999999999999973e+00 0.000000000000000000e+00
6.300000000000000000e+01 1.480000000000000204e+00 0.000000000000000000e+00
6.300000000000000000e+01 1.489999999999999991e+00 0.000000000000000000e+00
6.300000000000000000e+01 1.500000000000000000e+00 0.000000000000000000e+00
6.300000000000000000e+01 1.510000000000000231e+00 0.000000000000000000e+00
6.300000000000000000e+01 1.520000000000000240e+00 0.000000000000000000e+00
6.300000000000000000e+01 1.530000000000000027e+00 0.000000000000000000e+00
6.300000000000000000e+01 1.540000000000000036e+00 0.000000000000000000e+00
6.300000000000000000e+01 1.550000000000000044e+00 0.000000000000000000e+00
6.300000000000000000e+01 1.560000000000000275e+00 0.000000000000000000e+00
6.300000000000000000e+01 1.570000000000000062e+00 0.000000000000000000e+00
6.300000000000000000e+01 1.580000000000000071e+00 0.000000000000000000e+00
6.300000000000000000e+01 1.590000000000000080e+00 0.000000000000000000e+00
6.300000000000000000e+01 1.600000000000000089e+00 0.000000000000000000e+00
6.400000000000000000e+01 1.100000000000000089e+00 nan
6.400000000000000000e+01 1.110000000000000098e+00 nan
6.400000000000000000e+01 1.120000000000000107e+00 nan
6.400000000000000000e+01 1.129999999999999893e+00 nan
6.400000000000000000e+01 1.139999999999999902e+00 nan
6.400000000000000000e+01 1.149999999999999911e+00 nan
6.400000000000000000e+01 1.159999999999999920e+00 0.000000000000000000e+00
6.400000000000000000e+01 1.169999999999999929e+00 0.000000000000000000e+00
6.400000000000000000e+01 1.179999999999999938e+00 0.000000000000000000e+00
6.400000000000000000e+01 1.189999999999999947e+00 0.000000000000000000e+00
6.400000000000000000e+01 1.199999999999999956e+00 5.719139819454488460e-02
6.400000000000000000e+01 1.210000000000000187e+00 1.926742459910091299e-01
6.400000000000000000e+01 1.219999999999999973e+00 3.049512118118158366e-01
6.400000000000000000e+01 1.229999999999999982e+00 4.224546714386434587e-01
6.400000000000000000e+01 1.239999999999999991e+00 5.412121256787583157e-01
6.400000000000000000e+01 1.250000000000000000e+00 6.578596020489213547e-01
6.400000000000000000e+01 1.260000000000000009e+00 7.697772919834644512e-01
6.400000000000000000e+01 1.270000000000000240e+00 8.750593237907000610e-01
6.400000000000000000e+01 1.280000000000000027e+00 9.724072213166956580e-01
6.400000000000000000e+01 1.290000000000000036e+00 1.061001019310336968e+00
6.400000000000000000e+01 1.300000000000000044e+00 1.140372571855535755e+00
6.400000000000000000e+01 1.310000000000000053e+00 1.210288425499167486e+00
6.400000000000000000e+01 1.319999999999999840e+00 1.270641269851102706e+00
6.400000000000000000e+01 1.330000000000000071e+00 1.304464842378977307e+00
6.400000000000000000e+01 1.340000000000000080e+00 1.302352281161711645e+00
6.400000000000000000e+01 1.350000000000000089e+00 1.287999687601765197e+00
6.400000000000000000e+01 1.360000000000000320e+00 1.261793062431293411e+00
6.400000000000000000e+01 1.370000000000000107e+00 1.224004701979364285e+00
6.400000000000000000e+01 1.379999999999999893e+00 1.174726435699491311e+00
6.400000000000000000e+01 1.390000000000000124e+00 1.113811980085144260e+00
6.400000000000000000e+01 1.399999999999999911e+00 1.040822544335046063e+00
6.400000000000000000e+01 1.409999999999999920e+00 9.549678067070632714e-01
6.400000000000000000e+01 1.419999999999999929e+00 8.550297413424667869e-01
6.400000000000000000e+01 1.429999999999999938e+00 7.392444504713269193e-01
6.400000000000000000e+01 1.439999999999999725e+00 6.050866522410158765e-01
6.400000000000000000e+01 1.449999999999999956e+00 4.488247347878560056e-01
6.400000000000000000e+01 1.459999999999999964e+00 1.248658680863545811e-02
6.400000000000000000e+01 1.469999999999999973e+00 0.000000000000000000e+00
6.400000000000000000e+01 1.480000000000000204e+00 0.000000000000000000e+00
6.400000000000000000e+01 1.489999999999999991e+00 0.000000000000000000e+00
6.400000000000000000e+01 1.500000000000000000e+00 0.000000000000000000e+00
6.400000000000000000e+01 1.510000000000000231e+00 0.000000000000000000e+00
6.400000000000000000e+01 1.520000000000000240e+00 0.000000000000000000e+00
6.400000000000000000e+01 1.530000000000000027e+00 0.000000000000000000e+00
6.400000000000000000e+01 1.540000000000000036e+00 0.000000000000000000e+00
6.400000000000000000e+01 1.550000000000000044e+00 0.000000000000000000e+00
6.400000000000000000e+01 1.560000000000000275e+00 0.000000000000000000e+00
6.400000000000000000e+01 1.570000000000000062e+00 0.000000000000000000e+00
6.400000000000000000e+01 1.580000000000000071e+00 0.000000000000000000e+00
6.400000000000000000e+01 1.590000000000000080e+00 0.000000000000000000e+00
6.400000000000000000e+01 1.600000000000000089e+00 0.000000000000000000e+00
6.500000000000000000e+01 1.100000000000000089e+00 nan
6.500000000000000000e+01 1.110000000000000098e+00 nan
6.500000000000000000e+01 1.120000000000000107e+00 nan
6.500000000000000000e+01 1.129999999999999893e+00 nan
6.500000000000000000e+01 1.139999999999999902e+00 nan
6.500000000000000000e+01 1.149999999999999911e+00 nan
6.500000000000000000e+01 1.159999999999999920e+00 0.000000000000000000e+00
6.500000000000000000e+01 1.169999999999999929e+00 0.000000000000000000e+00
6.500000000000000000e+01 1.179999999999999938e+00 0.000000000000000000e+00
6.500000000000000000e+01 1.189999999999999947e+00 0.000000000000000000e+00
6.500000000000000000e+01 1.199999999999999956e+00 0.000000000000000000e+00
6.500000000000000000e+01 1.210000000000000187e+00 8.266272488244297278e-02
6.500000000000000000e+01 1.219999999999999973e+00 1.790881801109200921e-01
6.500000000000000000e+01 1.229999999999999982e+00 2.869685031723634427e-01
6.500000000000000000e+01 1.239999999999999991e+00 4.013894671429651950e-01
6.500000000000000000e+01 1.250000000000000000e+00 5.177920884763820286e-01
6.500000000000000000e+01 1.260000000000000009e+00 6.323964039975371598e-01
6.500000000000000000e+01 1.270000000000000240e+00 7.423216114208208705e-01
6.500000000000000000e+01 1.280000000000000027e+00 8.455249829618372015e-01
6.500000000000000000e+01 1.290000000000000036e+00 9.406610786147073799e-01
6.500000000000000000e+01 1.300000000000000044e+00 1.026921168256644812e+00
6.500000000000000000e+01 1.310000000000000053e+00 1.103881831974184990e+00
6.500000000000000000e+01 1.319999999999999840e+00 1.171374247165096749e+00
6.500000000000000000e+01 1.330000000000000071e+00 1.229376984874880341e+00
6.500000000000000000e+01 1.340000000000000080e+00 1.277907330008959397e+00
6.500000000000000000e+01 1.350000000000000089e+00 1.307261719294489088e+00
6.500000000000000000e+01 1.360000000000000320e+00 1.287529997651720715e+00
6.500000000000000000e+01 1.370000000000000107e+00 1.255757864081524788e+00
6.500000000000000000e+01 1.379999999999999893e+00 1.212003024899793724e+00
6.500000000000000000e+01 1.390000000000000124e+00 1.156122986223417914e+00
6.500000000000000000e+01 1.399999999999999911e+00 1.087723123794764879e+00
6.500000000000000000e+01 1.409999999999999920e+00 1.006101212418591961e+00
6.500000000000000000e+01 1.419999999999999929e+00 9.101776203167544210e-01
6.500000000000000000e+01 1.429999999999999938e+00 7.983898080455020807e-01
6.500000000000000000e+01 1.439999999999999725e+00 6.685045826051727591e-01
6.500000000000000000e+01 1.449999999999999956e+00 5.119182018414325519e-01
6.500000000000000000e+01 1.459999999999999964e+00 6.012721588311009668e-02
6.500000000000000000e+01 1.469999999999999973e+00 0.000000000000000000e+00
6.500000000000000000e+01 1.480000000000000204e+00 0.000000000000000000e+00
6.500000000000000000e+01 1.489999999999999991e+00 0.000000000000000000e+00
6.500000000000000000e+01 1.500000000000000000e+00 0.000000000000000000e+00
6.500000000000000000e+01 1.510000000000000231e+00 0.000000000000000000e+00
6.500000000000000000e+01 1.520000000000000240e+00 0.000000000000000000e+00
6.500000000000000000e+01 1.530000000000000027e+00 0.000000000000000000e+00
6.500000000000000000e+01 1.540000000000000036e+00 0.000000000000000000e+00
6.500000000000000000e+01 1.550000000000000044e+00 0.000000000000000000e+00
6.500000000000000000e+01 1.560000000000000275e+00 0.000000000000000000e+00
6.500000000000000000e+01 1.570000000000000062e+00 0.000000000000000000e+00
6.500000000000000000e+01 1.580000000000000071e+00 0.000000000000000000e+00
6.500000000000000000e+01 1.590000000000000080e+00 0.000000000000000000e+00
6.500000000000000000e+01 1.600000000000000089e+00 0.000000000000000000e+00
6.600000000000000000e+01 1.100000000000000089e+00 nan
6.600000000000000000e+01 1.110000000000000098e+00 nan
6.600000000000000000e+01 1.120000000000000107e+00 nan
6.600000000000000000e+01 1.129999999999999893e+00 nan
6.600000000000000000e+01 1.139999999999999902e+00 nan
6.600000000000000000e+01 1.149999999999999911e+00 nan
6.600000000000000000e+01 1.159999999999999920e+00 nan
6.600000000000000000e+01 1.169999999999999929e+00 0.000000000000000000e+00
6.600000000000000000e+01 1.179999999999999938e+00 0.000000000000000000e+00
6.600000000000000000e+01 1.189999999999999947e+00 0.000000000000000000e+00
6.600000000000000000e+01 1.199999999999999956e+00 0.000000000000000000e+00
6.600000000000000000e+01 1.210000000000000187e+00 0.000000000000000000e+00
6.600000000000000000e+01 1.219999999999999973e+00 5.697207819341243429e-02
6.600000000000000000e+01 1.229999999999999982e+00 1.512764526778176410e-01
6.600000000000000000e+01 1.239999999999999991e+00 2.557423764202315652e-01
6.600000000000000000e+01 1.250000000000000000e+00 3.655976389886350653e-01
6.600000000000000000e+01 1.260000000000000009e+00 4.765684230488842488e-01
6.600000000000000000e+01 1.270000000000000240e+00 5.851952204098676003e-01
6.600000000000000000e+01 1.280000000000000027e+00 6.888842419363605529e-01
6.600000000000000000e+01 1.290000000000000036e+00 7.858151609254349079e-01
6.600000000000000000e+01 1.300000000000000044e+00 8.747932171760952613e-01
6.600000000000000000e+01 1.310000000000000053e+00 9.550940991115142165e-01
6.600000000000000000e+01 1.319999999999999840e+00 1.026323490213421064e+00
6.600000000000000000e+01 1.330000000000000071e+00 1.088298904258433453e+00
6.600000000000000000e+01 1.340000000000000080e+00 1.140954609556599220e+00
6.600000000000000000e+01 1.350000000000000089e+00 1.184267431559749006e+00
6.600000000000000000e+01 1.360000000000000320e+00 1.218200020606519107e+00
6.600000000000000000e+01 1.370000000000000107e+00 1.242657764970150902e+00
6.600000000000000000e+01 1.379999999999999893e+00 1.241494215727584338e+00
6.600000000000000000e+01 1.390000000000000124e+00 1.190661462341868759e+00
6.600000000000000000e+01 1.399999999999999911e+00 1.126885887899609084e+00
6.600000000000000000e+01 1.409999999999999920e+00 1.049537116034837680e+00
6.600000000000000000e+01 1.419999999999999929e+00 9.576500075308691518e-01
6.600000000000000000e+01 1.429999999999999938e+00 8.498306392690224698e-01
6.600000000000000000e+01 1.439999999999999725e+00 7.240943028425650407e-01
6.600000000000000000e+01 1.449999999999999956e+00 5.585931579839831240e-01
6.600000000000000000e+01 1.459999999999999964e+00 1.067152447796204662e-01
6.600000000000000000e+01 1.469999999999999973e+00 0.000000000000000000e+00
6.600000000000000000e+01 1.480000000000000204e+00 0.000000000000000000e+00
6.600000000000000000e+01 1.489999999999999991e+00 0.000000000000000000e+00
6.600000000000000000e+01 1.500000000000000000e+00 0.000000000000000000e+00
6.600000000000000000e+01 1.510000000000000231e+00 0.000000000000000000e+00
6.600000000000000000e+01 1.520000000000000240e+00 0.000000000000000000e+00
6.600000000000000000e+01 1.530000000000000027e+00 0.000000000000000000e+00
6.600000000000000000e+01 1.540000000000000036e+00 0.000000000000000000e+00
6.600000000000000000e+01 1.550000000000000044e+00 0.000000000000000000e+00
6.600000000000000000e+01 1.560000000000000275e+00 0.000000000000000000e+00
6.600000000000000000e+01 1.570000000000000062e+00 0.000000000000000000e+00
6.600000000000000000e+01 1.580000000000000071e+00 0.000000000000000000e+00
6.600000000000000000e+01 1.590000000000000080e+00 0.000000000000000000e+00
6.600000000000000000e+01 1.600000000000000089e+00 0.000000000000000000e+00
6.700000000000000000e+01 1.100000000000000089e+00 nan
6.700000000000000000e+01 1.110000000000000098e+00 nan
6.700000000000000000e+01 1.120000000000000107e+00 nan
6.700000000000000000e+01 1.129999999999999893e+00 nan
6.700000000000000000e+01 1.139999999999999902e+00 nan
6.700000000000000000e+01 1.149999999999999911e+00 nan
6.700000000000000000e+01 1.159999999999999920e+00 nan
6.700000000000000000e+01 1.169999999999999929e+00 0.000000000000000000e+00
6.700000000000000000e+01 1.179999999999999938e+00 0.000000000000000000e+00
6.700000000000000000e+01 1.189999999999999947e+00 0.000000000000000000e+00
6.700000000000000000e+01 1.199999999999999956e+00 0.000000000000000000e+00
6.700000000000000000e+01 1.210000000000000187e+00 0.000000000000000000e+00
6.700000000000000000e+01 1.219999999999999973e+00 4.778524911180914714e-02
6.700000000000000000e+01 1.229999999999999982e+00 2.969274613806582863e-02
6.700000000000000000e+01 1.239999999999999991e+00 1.207571166957632780e-01
6.700000000000000000e+01 1.250000000000000000e+00 2.208225999141000262e-01
6.700000000000000000e+01 1.260000000000000009e+00 3.253264286459389698e-01
6.700000000000000000e+01 1.270000000000000240e+00 4.302869431378197884e-01
6.700000000000000000e+01 1.280000000000000027e+00 5.325347924948764522e-01
6.700000000000000000e+01 1.290000000000000036e+00 6.297174306695019208e-01
6.700000000000000000e+01 1.300000000000000044e+00 7.201897152561975712e-01
6.700000000000000000e+01 1.310000000000000053e+00 8.028661826866845264e-01
6.700000000000000000e+01 1.319999999999999840e+00 8.770744074688419101e-01
6.700000000000000000e+01 1.330000000000000071e+00 9.424261493674035428e-01
6.700000000000000000e+01 1.340000000000000080e+00 9.987112191427172103e-01
6.700000000000000000e+01 1.350000000000000089e+00 1.045813568199327470e+00
6.700000000000000000e+01 1.360000000000000320e+00 1.083646869724425033e+00
6.700000000000000000e+01 1.370000000000000107e+00 1.112106085817743395e+00
6.700000000000000000e+01 1.379999999999999893e+00 1.131031323717446302e+00
6.700000000000000000e+01 1.390000000000000124e+00 1.140180173982041634e+00
6.700000000000000000e+01 1.399999999999999911e+00 1.139204288966050305e+00
6.700000000000000000e+01 1.409999999999999920e+00 1.085492762587431104e+00
6.700000000000000000e+01 1.419999999999999929e+00 9.976198481100040372e-01
6.700000000000000000e+01 1.429999999999999938e+00 8.936793620743510580e-01
6.700000000000000000e+01 1.439999999999999725e+00 7.718863119532126671e-01
6.700000000000000000e+01 1.449999999999999956e+00 5.981456920537975286e-01
6.700000000000000000e+01 1.459999999999999964e+00 1.501681559462064719e-01
6.700000000000000000e+01 1.469999999999999973e+00 0.000000000000000000e+00
6.700000000000000000e+01 1.480000000000000204e+00 0.000000000000000000e+00
6.700000000000000000e+01 1.489999999999999991e+00 0.000000000000000000e+00
6.700000000000000000e+01 1.500000000000000000e+00 0.000000000000000000e+00
6.700000000000000000e+01 1.510000000000000231e+00 0.000000000000000000e+00
6.700000000000000000e+01 1.520000000000000240e+00 0.000000000000000000e+00
6.700000000000000000e+01 1.530000000000000027e+00 0.000000000000000000e+00
6.700000000000000000e+01 1.540000000000000036e+00 0.000000000000000000e+00
6.700000000000000000e+01 1.550000000000000044e+00 0.000000000000000000e+00
6.700000000000000000e+01 1.560000000000000275e+00 0.000000000000000000e+00
6.700000000000000000e+01 1.570000000000000062e+00 0.000000000000000000e+00
6.700000000000000000e+01 1.580000000000000071e+00 0.000000000000000000e+00
6.700000000000000000e+01 1.590000000000000080e+00 0.000000000000000000e+00
6.700000000000000000e+01 1.600000000000000089e+00 0.000000000000000000e+00
6.800000000000000000e+01 1.100000000000000089e+00 nan
6.800000000000000000e+01 1.110000000000000098e+00 nan
6.800000000000000000e+01 1.120000000000000107e+00 nan
6.800000000000000000e+01 1.129999999999999893e+00 nan
6.800000000000000000e+01 1.139999999999999902e+00 nan
6.800000000000000000e+01 1.149999999999999911e+00 nan
6.800000000000000000e+01 1.159999999999999920e+00 nan
6.800000000000000000e+01 1.169999999999999929e+00 nan
6.800000000000000000e+01 1.179999999999999938e+00 0.000000000000000000e+00
6.800000000000000000e+01 1.189999999999999947e+00 0.000000000000000000e+00
6.800000000000000000e+01 1.199999999999999956e+00 0.000000000000000000e+00
6.800000000000000000e+01 1.210000000000000187e+00 0.000000000000000000e+00
6.800000000000000000e+01 1.219999999999999973e+00 0.000000000000000000e+00
6.800000000000000000e+01 1.229999999999999982e+00 4.481995215596668025e-02
6.800000000000000000e+01 1.239999999999999991e+00 7.972085265262052189e-04
6.800000000000000000e+01 1.250000000000000000e+00 8.752973468162394965e-02
6.800000000000000000e+01 1.260000000000000009e+00 1.822829622978583419e-01
6.800000000000000000e+01 1.270000000000000240e+00 2.807339067967817847e-01
6.800000000000000000e+01 1.280000000000000027e+00 3.791773815398635783e-01
6.800000000000000000e+01 1.290000000000000036e+00 4.746946765674942004e-01
6.800000000000000000e+01 1.300000000000000044e+00 5.651282664680401524e-01
6.800000000000000000e+01 1.310000000000000053e+00 6.489651756874104116e-01
6.800000000000000000e+01 1.319999999999999840e+00 7.251940858669092549e-01
6.800000000000000000e+01 1.330000000000000071e+00 7.931687779461071841e-01
6.800000000000000000e+01 1.340000000000000080e+00 8.524909228089516677e-01
6.800000000000000000e+01 1.350000000000000089e+00 9.029153523086863586e-01
6.800000000000000000e+01 1.360000000000000320e+00 9.442765476421477455e-01
6.800000000000000000e+01 1.370000000000000107e+00 9.764333935391722452e-01
6.800000000000000000e+01 1.379999999999999893e+00 9.992287563717339172e-01
6.800000000000000000e+01 1.390000000000000124e+00 1.012460371573958851e+00
6.800000000000000000e+01 1.399999999999999911e+00 1.015859417925674135e+00
6.800000000000000000e+01 1.409999999999999920e+00 1.009072624259282902e+00
6.800000000000000000e+01 1.419999999999999929e+00 9.916422061667096166e-01
6.800000000000000000e+01 1.429999999999999938e+00 9.300705679468612708e-01
6.800000000000000000e+01 1.439999999999999725e+00 8.119763338940433339e-01
6.800000000000000000e+01 1.449999999999999956e+00 6.309605519870808976e-01
6.800000000000000000e+01 1.459999999999999964e+00 1.894136775568155961e-01
6.800000000000000000e+01 1.469999999999999973e+00 0.000000000000000000e+00
6.800000000000000000e+01 1.480000000000000204e+00 0.000000000000000000e+00
6.800000000000000000e+01 1.489999999999999991e+00 0.000000000000000000e+00
6.800000000000000000e+01 1.500000000000000000e+00 0.000000000000000000e+00
6.800000000000000000e+01 1.510000000000000231e+00 0.000000000000000000e+00
6.800000000000000000e+01 1.520000000000000240e+00 0.000000000000000000e+00
6.800000000000000000e+01 1.530000000000000027e+00 0.000000000000000000e+00
6.800000000000000000e+01 1.540000000000000036e+00 0.000000000000000000e+00
6.800000000000000000e+01 1.550000000000000044e+00 0.000000000000000000e+00
6.800000000000000000e+01 1.560000000000000275e+00 0.000000000000000000e+00
6.800000000000000000e+01 1.570000000000000062e+00 0.000000000000000000e+00
6.800000000000000000e+01 1.580000000000000071e+00 0.000000000000000000e+00
6.800000000000000000e+01 1.590000000000000080e+00 0.000000000000000000e+00
6.800000000000000000e+01 1.600000000000000089e+00 0.000000000000000000e+00
6.900000000000000000e+01 1.100000000000000089e+00 nan
6.900000000000000000e+01 1.110000000000000098e+00 nan
6.900000000000000000e+01 1.120000000000000107e+00 nan
6.900000000000000000e+01 1.129999999999999893e+00 nan
6.900000000000000000e+01 1.139999999999999902e+00 nan
6.900000000000000000e+01 1.149999999999999911e+00 nan
6.900000000000000000e+01 1.159999999999999920e+00 nan
6.900000000000000000e+01 1.169999999999999929e+00 nan
6.900000000000000000e+01 1.179999999999999938e+00 nan
6.900000000000000000e+01 1.189999999999999947e+00 0.000000000000000000e+00
6.900000000000000000e+01 1.199999999999999956e+00 0.000000000000000000e+00
6.900000000000000000e+01 1.210000000000000187e+00 0.000000000000000000e+00
6.900000000000000000e+01 1.219999999999999973e+00 0.000000000000000000e+00
6.900000000000000000e+01 1.229999999999999982e+00 3.219202059184800291e-02
6.900000000000000000e+01 1.239999999999999991e+00 9.888291563037165943e-03
6.900000000000000000e+01 1.250000000000000000e+00 2.963920317033963414e-02
6.900000000000000000e+01 1.260000000000000009e+00 5.172614031209721297e-02
6.900000000000000000e+01 1.270000000000000240e+00 1.403354214372098951e-01
6.900000000000000000e+01 1.280000000000000027e+00 2.321080805645914236e-01
6.900000000000000000e+01 1.290000000000000036e+00 3.235861094829095563e-01
6.900000000000000000e+01 1.300000000000000044e+00 4.120587923911178674e-01
6.900000000000000000e+01 1.310000000000000053e+00 4.955203388846696200e-01
6.900000000000000000e+01 1.319999999999999840e+00 5.725527983096445617e-01
6.900000000000000000e+01 1.330000000000000071e+00 6.421908835242129410e-01
6.900000000000000000e+01 1.340000000000000080e+00 7.037962621185556156e-01
6.900000000000000000e+01 1.350000000000000089e+00 7.569517762432143027e-01
6.900000000000000000e+01 1.360000000000000320e+00 8.013775876614115390e-01
6.900000000000000000e+01 1.370000000000000107e+00 8.368675945370496194e-01
6.900000000000000000e+01 1.379999999999999893e+00 8.632431589262190563e-01
6.900000000000000000e+01 1.390000000000000124e+00 8.803208812317442344e-01
6.900000000000000000e+01 1.399999999999999911e+00 8.878911703168457237e-01
6.900000000000000000e+01 1.409999999999999920e+00 8.857042949156901379e-01
6.900000000000000000e+01 1.419999999999999929e+00 8.734601292830768138e-01
6.900000000000000000e+01 1.429999999999999938e+00 8.507963762325598811e-01
6.900000000000000000e+01 1.439999999999999725e+00 8.172663058547691151e-01
6.900000000000000000e+01 1.449999999999999956e+00 6.543633505410872964e-01
6.900000000000000000e+01 1.459999999999999964e+00 2.236575560581322009e-01
6.900000000000000000e+01 1.469999999999999973e+00 0.000000000000000000e+00
6.900000000000000000e+01 1.480000000000000204e+00 0.000000000000000000e+00
6.900000000000000000e+01 1.489999999999999991e+00 0.000000000000000000e+00
6.900000000000000000e+01 1.500000000000000000e+00 0.000000000000000000e+00
6.900000000000000000e+01 1.510000000000000231e+00 0.000000000000000000e+00
6.900000000000000000e+01 1.520000000000000240e+00 0.000000000000000000e+00
6.900000000000000000e+01 1.530000000000000027e+00 0.000000000000000000e+00
6.900000000000000000e+01 1.540000000000000036e+00 0.000000000000000000e+00
6.900000000000000000e+01 1.550000000000000044e+00 0.000000000000000000e+00
6.900000000000000000e+01 1.560000000000000275e+00 0.000000000000000000e+00
6.900000000000000000e+01 1.570000000000000062e+00 0.000000000000000000e+00
6.900000000000000000e+01 1.580000000000000071e+00 0.000000000000000000e+00
6.900000000000000000e+01 1.590000000000000080e+00 0.000000000000000000e+00
6.900000000000000000e+01 1.600000000000000089e+00 0.000000000000000000e+00
7.000000000000000000e+01 1.100000000000000089e+00 nan
7.000000000000000000e+01 1.110000000000000098e+00 nan
7.000000000000000000e+01 1.120000000000000107e+00 nan
7.000000000000000000e+01 1.129999999999999893e+00 nan
7.000000000000000000e+01 1.139999999999999902e+00 nan
7.000000000000000000e+01 1.149999999999999911e+00 nan
7.000000000000000000e+01 1.159999999999999920e+00 nan
7.000000000000000000e+01 1.169999999999999929e+00 nan
7.000000000000000000e+01 1.179999999999999938e+00 nan
7.000000000000000000e+01 1.189999999999999947e+00 0.000000000000000000e+00
7.000000000000000000e+01 1.199999999999999956e+00 0.000000000000000000e+00
7.000000000000000000e+01 1.210000000000000187e+00 0.000000000000000000e+00
7.000000000000000000e+01 1.219999999999999973e+00 0.000000000000000000e+00
7.000000000000000000e+01 1.229999999999999982e+00 0.000000000000000000e+00
7.000000000000000000e+01 1.239999999999999991e+00 7.471563161462468905e-02
7.000000000000000000e+01 1.250000000000000000e+00 3.504852401456370892e-02
7.000000000000000000e+01 1.260000000000000009e+00 2.635657234364985335e-02
7.000000000000000000e+01 1.270000000000000240e+00 1.363561419021053212e-02
7.000000000000000000e+01 1.280000000000000027e+00 9.534962080681719243e-02
7.000000000000000000e+01 1.290000000000000036e+00 1.798861127027817641e-01
7.000000000000000000e+01 1.300000000000000044e+00 2.639990953678672536e-01
7.000000000000000000e+01 1.310000000000000053e+00 3.451446941055980044e-01
7.000000000000000000e+01 1.319999999999999840e+00 4.214309562343976356e-01
7.000000000000000000e+01 1.330000000000000071e+00 4.915049523333547832e-01
7.000000000000000000e+01 1.340000000000000080e+00 5.544271240522924415e-01
7.000000000000000000e+01 1.350000000000000089e+00 6.095567974705728975e-01
7.000000000000000000e+01 1.360000000000000320e+00 6.564576380252151733e-01
7.000000000000000000e+01 1.370000000000000107e+00 6.948244103446576947e-01
7.000000000000000000e+01 1.379999999999999893e+00 7.244292897817250498e-01
7.000000000000000000e+01 1.390000000000000124e+00 7.450849395336522907e-01
7.000000000000000000e+01 1.399999999999999911e+00 7.566214282572758520e-01
7.000000000000000000e+01 1.409999999999999920e+00 7.588742297791606362e-01
7.000000000000000000e+01 1.419999999999999929e+00 7.516807287463178611e-01
7.000000000000000000e+01 1.429999999999999938e+00 7.348826526690499517e-01
7.000000000000000000e+01 1.439999999999999725e+00 7.083312871989377868e-01
7.000000000000000000e+01 1.449999999999999956e+00 6.626600367246882062e-01
7.000000000000000000e+01 1.459999999999999964e+00 2.520176696176046338e-01
7.000000000000000000e+01 1.469999999999999973e+00 0.000000000000000000e+00
7.000000000000000000e+01 1.480000000000000204e+00 0.000000000000000000e+00
7.000000000000000000e+01 1.489999999999999991e+00 0.000000000000000000e+00
7.000000000000000000e+01 1.500000000000000000e+00 0.000000000000000000e+00
7.000000000000000000e+01 1.510000000000000231e+00 0.000000000000000000e+00
7.000000000000000000e+01 1.520000000000000240e+00 0.000000000000000000e+00
7.000000000000000000e+01 1.530000000000000027e+00 0.000000000000000000e+00
7.000000000000000000e+01 1.540000000000000036e+00 0.000000000000000000e+00
7.000000000000000000e+01 1.550000000000000044e+00 0.000000000000000000e+00
7.000000000000000000e+01 1.560000000000000275e+00 0.000000000000000000e+00
7.000000000000000000e+01 1.570000000000000062e+00 0.000000000000000000e+00
7.000000000000000000e+01 1.580000000000000071e+00 0.000000000000000000e+00
7.000000000000000000e+01 1.590000000000000080e+00 0.000000000000000000e+00
7.000000000000000000e+01 1.600000000000000089e+00 0.000000000000000000e+00
7.100000000000000000e+01 1.100000000000000089e+00 nan
7.100000000000000000e+01 1.110000000000000098e+00 nan
7.100000000000000000e+01 1.120000000000000107e+00 nan
7.100000000000000000e+01 1.129999999999999893e+00 nan
7.100000000000000000e+01 1.139999999999999902e+00 nan
7.100000000000000000e+01 1.149999999999999911e+00 nan
7.100000000000000000e+01 1.159999999999999920e+00 nan
7.100000000000000000e+01 1.169999999999999929e+00 nan
7.100000000000000000e+01 1.179999999999999938e+00 nan
7.100000000000000000e+01 1.189999999999999947e+00 nan
7.100000000000000000e+01 1.199999999999999956e+00 0.000000000000000000e+00
7.100000000000000000e+01 1.210000000000000187e+00 0.000000000000000000e+00
7.100000000000000000e+01 1.219999999999999973e+00 0.000000000000000000e+00
7.100000000000000000e+01 1.229999999999999982e+00 0.000000000000000000e+00
7.100000000000000000e+01 1.239999999999999991e+00 1.535764509869030903e-02
7.100000000000000000e+01 1.250000000000000000e+00 1.084809271463538227e-01
7.100000000000000000e+01 1.260000000000000009e+00 6.555121593879165154e-02
7.100000000000000000e+01 1.270000000000000240e+00 2.578715456030833408e-03
7.100000000000000000e+01 1.280000000000000027e+00 2.626715821427150210e-02
7.100000000000000000e+01 1.290000000000000036e+00 4.787925477853227640e-02
7.100000000000000000e+01 1.300000000000000044e+00 1.246839385214693063e-01
7.100000000000000000e+01 1.310000000000000053e+00 2.010780466352168894e-01
7.100000000000000000e+01 1.319999999999999840e+00 2.746483843659441870e-01
7.100000000000000000e+01 1.330000000000000071e+00 3.435862571015690925e-01
7.100000000000000000e+01 1.340000000000000080e+00 4.065821105468381269e-01
7.100000000000000000e+01 1.350000000000000089e+00 4.627107039582856185e-01
7.100000000000000000e+01 1.360000000000000320e+00 5.113282012270403687e-01
7.100000000000000000e+01 1.370000000000000107e+00 5.519889608116002044e-01
7.100000000000000000e+01 1.379999999999999893e+00 5.843831745267202837e-01
7.100000000000000000e+01 1.390000000000000124e+00 6.082937876142613387e-01
7.100000000000000000e+01 1.399999999999999911e+00 6.235703499238298697e-01
7.100000000000000000e+01 1.409999999999999920e+00 6.301175582989204660e-01
7.100000000000000000e+01 1.419999999999999929e+00 6.278967934351120661e-01
7.100000000000000000e+01 1.429999999999999938e+00 6.169397898900530475e-01
7.100000000000000000e+01 1.439999999999999725e+00 5.973746776183064267e-01
7.100000000000000000e+01 1.449999999999999956e+00 5.502591425269598435e-01
7.100000000000000000e+01 1.459999999999999964e+00 2.732773989966297279e-01
7.100000000000000000e+01 1.469999999999999973e+00 0.000000000000000000e+00
7.100000000000000000e+01 1.480000000000000204e+00 0.000000000000000000e+00
7.100000000000000000e+01 1.489999999999999991e+00 0.000000000000000000e+00
7.100000000000000000e+01 1.500000000000000000e+00 0.000000000000000000e+00
7.100000000000000000e+01 1.510000000000000231e+00 0.000000000000000000e+00
7.100000000000000000e+01 1.520000000000000240e+00 0.000000000000000000e+00
7.100000000000000000e+01 1.530000000000000027e+00 0.000000000000000000e+00
7.100000000000000000e+01 1.540000000000000036e+00 0.000000000000000000e+00
7.100000000000000000e+01 1.550000000000000044e+00 0.000000000000000000e+00
7.100000000000000000e+01 1.560000000000000275e+00 0.000000000000000000e+00
7.100000000000000000e+01 1.570000000000000062e+00 0.000000000000000000e+00
7.100000000000000000e+01 1.580000000000000071e+00 0.000000000000000000e+00
7.100000000000000000e+01 1.590000000000000080e+00 0.000000000000000000e+00
7.100000000000000000e+01 1.600000000000000089e+00 0.000000000000000000e+00
7.200000000000000000e+01 1.100000000000000089e+00 nan
7.200000000000000000e+01 1.110000000000000098e+00 nan
7.200000000000000000e+01 1.120000000000000107e+00 nan
7.200000000000000000e+01 1.129999999999999893e+00 nan
7.200000000000000000e+01 1.139999999999999902e+00 nan
7.200000000000000000e+01 1.149999999999999911e+00 nan
7.200000000000000000e+01 1.159999999999999920e+00 nan
7.200000000000000000e+01 1.169999999999999929e+00 nan
7.200000000000000000e+01 1.179999999999999938e+00 nan
7.200000000000000000e+01 1.189999999999999947e+00 nan
7.200000000000000000e+01 1.199999999999999956e+00 nan
7.200000000000000000e+01 1.210000000000000187e+00 0.000000000000000000e+00
7.200000000000000000e+01 1.219999999999999973e+00 0.000000000000000000e+00
7.200000000000000000e+01 1.229999999999999982e+00 0.000000000000000000e+00
7.200000000000000000e+01 1.239999999999999991e+00 0.000000000000000000e+00
7.200000000000000000e+01 1.250000000000000000e+00 5.702803904200637319e-02
7.200000000000000000e+01 1.260000000000000009e+00 1.311353598880127258e-01
7.200000000000000000e+01 1.270000000000000240e+00 9.469817568732996627e-02
7.200000000000000000e+01 1.280000000000000027e+00 4.570260107308876663e-02
7.200000000000000000e+01 1.290000000000000036e+00 1.214539284491444882e-02
7.200000000000000000e+01 1.300000000000000044e+00 1.302604630437631528e-03
7.200000000000000000e+01 1.310000000000000053e+00 6.733851153709058401e-02
7.200000000000000000e+01 1.319999999999999840e+00 1.357124462102454743e-01
7.200000000000000000e+01 1.330000000000000071e+00 2.015083676121243172e-01
7.200000000000000000e+01 1.340000000000000080e+00 2.629794616840763766e-01
7.200000000000000000e+01 1.350000000000000089e+00 3.188479039501201928e-01
7.200000000000000000e+01 1.360000000000000320e+00 3.682021579589633831e-01
7.200000000000000000e+01 1.370000000000000107e+00 4.104063777174149497e-01
7.200000000000000000e+01 1.379999999999999893e+00 4.450293147570394403e-01
7.200000000000000000e+01 1.390000000000000124e+00 4.717941033816619445e-01
7.200000000000000000e+01 1.399999999999999911e+00 4.905479368795817585e-01
7.200000000000000000e+01 1.409999999999999920e+00 5.012501974027694374e-01
7.200000000000000000e+01 1.419999999999999929e+00 5.039781687425082257e-01
7.200000000000000000e+01 1.429999999999999938e+00 4.989506893846862301e-01
7.200000000000000000e+01 1.439999999999999725e+00 4.775145146039827537e-01
7.200000000000000000e+01 1.449999999999999956e+00 4.330750248545123249e-01
7.200000000000000000e+01 1.459999999999999964e+00 2.856694622957178797e-01
7.200000000000000000e+01 1.469999999999999973e+00 0.000000000000000000e+00
7.200000000000000000e+01 1.480000000000000204e+00 0.000000000000000000e+00
7.200000000000000000e+01 1.489999999999999991e+00 0.000000000000000000e+00
7.200000000000000000e+01 1.500000000000000000e+00 0.000000000000000000e+00
7.200000000000000000e+01 1.510000000000000231e+00 0.000000000000000000e+00
7.200000000000000000e+01 1.520000000000000240e+00 0.000000000000000000e+00
7.200000000000000000e+01 1.530000000000000027e+00 0.000000000000000000e+00
7.200000000000000000e+01 1.540000000000000036e+00 0.000000000000000000e+00
7.200000000000000000e+01 1.550000000000000044e+00 0.000000000000000000e+00
7.200000000000000000e+01 1.560000000000000275e+00 0.000000000000000000e+00
7.200000000000000000e+01 1.570000000000000062e+00 0.000000000000000000e+00
7.200000000000000000e+01 1.580000000000000071e+00 0.000000000000000000e+00
7.200000000000000000e+01 1.590000000000000080e+00 0.000000000000000000e+00
7.200000000000000000e+01 1.600000000000000089e+00 0.000000000000000000e+00
7.300000000000000000e+01 1.100000000000000089e+00 nan
7.300000000000000000e+01 1.110000000000000098e+00 nan
7.300000000000000000e+01 1.120000000000000107e+00 nan
7.300000000000000000e+01 1.129999999999999893e+00 nan
7.300000000000000000e+01 1.139999999999999902e+00 nan
7.300000000000000000e+01 1.149999999999999911e+00 nan
7.300000000000000000e+01 1.159999999999999920e+00 nan
7.300000000000000000e+01 1.169999999999999929e+00 nan
7.300000000000000000e+01 1.179999999999999938e+00 nan
7.300000000000000000e+01 1.189999999999999947e+00 nan
7.300000000000000000e+01 1.199999999999999956e+00 nan
7.300000000000000000e+01 1.210000000000000187e+00 0.000000000000000000e+00
7.300000000000000000e+01 1.219999999999999973e+00 0.000000000000000000e+00
7.300000000000000000e+01 1.229999999999999982e+00 0.000000000000000000e+00
7.300000000000000000e+01 1.239999999999999991e+00 0.000000000000000000e+00
7.300000000000000000e+01 1.250000000000000000e+00 0.000000000000000000e+00
7.300000000000000000e+01 1.260000000000000009e+00 9.661257941789846981e-02
7.300000000000000000e+01 1.270000000000000240e+00 1.539342858127568103e-01
7.300000000000000000e+01 1.280000000000000027e+00 1.247380810132370232e-01
7.300000000000000000e+01 1.290000000000000036e+00 8.335508475704189735e-02
7.300000000000000000e+01 1.300000000000000044e+00 3.251302428058933103e-02
7.300000000000000000e+01 1.310000000000000053e+00 1.507090903041241603e-02
7.300000000000000000e+01 1.319999999999999840e+00 8.963781446991170299e-03
7.300000000000000000e+01 1.330000000000000071e+00 6.908966036314745374e-02
7.300000000000000000e+01 1.340000000000000080e+00 1.269929644372169708e-01
7.300000000000000000e+01 1.350000000000000089e+00 1.809790272588596149e-01
7.300000000000000000e+01 1.360000000000000320e+00 2.298028723984046895e-01
7.300000000000000000e+01 1.370000000000000107e+00 2.725804813037135954e-01
7.300000000000000000e+01 1.379999999999999893e+00 3.087121671566661618e-01
7.300000000000000000e+01 1.390000000000000124e+00 3.378257286547059479e-01
7.300000000000000000e+01 1.399999999999999911e+00 3.597415478963639224e-01
7.300000000000000000e+01 1.409999999999999920e+00 3.744598274285915185e-01
7.300000000000000000e+01 1.419999999999999929e+00 3.821701461919901899e-01
7.300000000000000000e+01 1.429999999999999938e+00 3.806172682898623094e-01
7.300000000000000000e+01 1.439999999999999725e+00 3.516701887139039862e-01
7.300000000000000000e+01 1.449999999999999956e+00 3.119442951777240403e-01
7.300000000000000000e+01 1.459999999999999964e+00 2.614043267378240998e-01
7.300000000000000000e+01 1.469999999999999973e+00 0.000000000000000000e+00
7.300000000000000000e+01 1.480000000000000204e+00 0.000000000000000000e+00
7.300000000000000000e+01 1.489999999999999991e+00 0.000000000000000000e+00
7.300000000000000000e+01 1.500000000000000000e+00 0.000000000000000000e+00
7.300000000000000000e+01 1.510000000000000231e+00 0.000000000000000000e+00
7.300000000000000000e+01 1.520000000000000240e+00 0.000000000000000000e+00
7.300000000000000000e+01 1.530000000000000027e+00 0.000000000000000000e+00
7.300000000000000000e+01 1.540000000000000036e+00 0.000000000000000000e+00
7.300000000000000000e+01 1.550000000000000044e+00 0.000000000000000000e+00
7.300000000000000000e+01 1.560000000000000275e+00 0.000000000000000000e+00
7.300000000000000000e+01 1.570000000000000062e+00 0.000000000000000000e+00
7.300000000000000000e+01 1.580000000000000071e+00 0.000000000000000000e+00
7.300000000000000000e+01 1.590000000000000080e+00 0.000000000000000000e+00
7.300000000000000000e+01 1.600000000000000089e+00 0.000000000000000000e+00
7.400000000000000000e+01 1.100000000000000089e+00 nan
7.400000000000000000e+01 1.110000000000000098e+00 nan
7.400000000000000000e+01 1.120000000000000107e+00 nan
7.400000000000000000e+01 1.129999999999999893e+00 nan
7.400000000000000000e+01 1.139999999999999902e+00 nan
7.400000000000000000e+01 1.149999999999999911e+00 nan
7.400000000000000000e+01 1.159999999999999920e+00 nan
7.400000000000000000e+01 1.169999999999999929e+00 nan
7.400000000000000000e+01 1.179999999999999938e+00 nan
7.400000000000000000e+01 1.189999999999999947e+00 nan
7.400000000000000000e+01 1.199999999999999956e+00 nan
7.400000000000000000e+01 1.210000000000000187e+00 nan
7.400000000000000000e+01 1.219999999999999973e+00 0.000000000000000000e+00
7.400000000000000000e+01 1.229999999999999982e+00 0.000000000000000000e+00
7.400000000000000000e+01 1.239999999999999991e+00 0.000000000000000000e+00
7.400000000000000000e+01 1.250000000000000000e+00 0.000000000000000000e+00
7.400000000000000000e+01 1.260000000000000009e+00 3.195821665274989343e-02
7.400000000000000000e+01 1.270000000000000240e+00 1.324770590944990278e-01
7.400000000000000000e+01 1.280000000000000027e+00 1.754760343488648289e-01
7.400000000000000000e+01 1.290000000000000036e+00 1.542024172823119876e-01
7.400000000000000000e+01 1.300000000000000044e+00 1.210694070269136002e-01
7.400000000000000000e+01 1.310000000000000053e+00 7.864840594454247658e-02
7.400000000000000000e+01 1.319999999999999840e+00 2.997637886384407757e-02
7.400000000000000000e+01 1.330000000000000071e+00 1.278198926643603350e-02
7.400000000000000000e+01 1.340000000000000080e+00 2.782761730296678948e-03
7.400000000000000000e+01 1.350000000000000089e+00 5.281328035325327797e-02
7.400000000000000000e+01 1.360000000000000320e+00 9.947331081947008435e-02
7.400000000000000000e+01 1.370000000000000107e+00 1.415695648986914357e-01
7.400000000000000000e+01 1.379999999999999893e+00 1.782805811273713292e-01
7.400000000000000000e+01 1.390000000000000124e+00 2.090974760812491784e-01
7.400000000000000000e+01 1.399999999999999911e+00 2.337858122338776212e-01
7.400000000000000000e+01 1.409999999999999920e+00 2.523721891057872924e-01
7.400000000000000000e+01 1.419999999999999929e+00 2.632073330990081228e-01
7.400000000000000000e+01 1.429999999999999938e+00 2.483331425587875785e-01
7.400000000000000000e+01 1.439999999999999725e+00 2.231612488969025865e-01
7.400000000000000000e+01 1.449999999999999956e+00 1.877229758513176971e-01
7.400000000000000000e+01 1.459999999999999964e+00 1.421579955526719452e-01
7.400000000000000000e+01 1.469999999999999973e+00 0.000000000000000000e+00
7.400000000000000000e+01 1.480000000000000204e+00 0.000000000000000000e+00
7.400000000000000000e+01 1.489999999999999991e+00 0.000000000000000000e+00
7.400000000000000000e+01 1.500000000000000000e+00 0.000000000000000000e+00
7.400000000000000000e+01 1.510000000000000231e+00 0.000000000000000000e+00
7.400000000000000000e+01 1.520000000000000240e+00 0.000000000000000000e+00
7.400000000000000000e+01 1.530000000000000027e+00 0.000000000000000000e+00
7.400000000000000000e+01 1.540000000000000036e+00 0.000000000000000000e+00
7.400000000000000000e+01 1.550000000000000044e+00 0.000000000000000000e+00
7.400000000000000000e+01 1.560000000000000275e+00 0.000000000000000000e+00
7.400000000000000000e+01 1.570000000000000062e+00 0.000000000000000000e+00
7.400000000000000000e+01 1.580000000000000071e+00 0.000000000000000000e+00
7.400000000000000000e+01 1.590000000000000080e+00 0.000000000000000000e+00
7.400000000000000000e+01 1.600000000000000089e+00 0.000000000000000000e+00
7.500000000000000000e+01 1.100000000000000089e+00 nan
7.500000000000000000e+01 1.110000000000000098e+00 nan
7.500000000000000000e+01 1.120000000000000107e+00 nan
7.500000000000000000e+01 1.129999999999999893e+00 nan
7.500000000000000000e+01 1.139999999999999902e+00 nan
7.500000000000000000e+01 1.149999999999999911e+00 nan
7.500000000000000000e+01 1.159999999999999920e+00 nan
7.500000000000000000e+01 1.169999999999999929e+00 nan
7.500000000000000000e+01 1.179999999999999938e+00 nan
7.500000000000000000e+01 1.189999999999999947e+00 nan
7.500000000000000000e+01 1.199999999999999956e+00 nan
7.500000000000000000e+01 1.210000000000000187e+00 nan
7.500000000000000000e+01 1.219999999999999973e+00 nan
7.500000000000000000e+01 1.229999999999999982e+00 0.000000000000000000e+00
7.500000000000000000e+01 1.239999999999999991e+00 0.000000000000000000e+00
7.500000000000000000e+01 1.250000000000000000e+00 0.000000000000000000e+00
7.500000000000000000e+01 1.260000000000000009e+00 0.000000000000000000e+00
7.500000000000000000e+01 1.270000000000000240e+00 6.063866480748858478e-02
7.500000000000000000e+01 1.280000000000000027e+00 1.569342381650129514e-01
7.500000000000000000e+01 1.290000000000000036e+00 1.942625187897062400e-01
7.500000000000000000e+01 1.300000000000000044e+00 1.814339347626925392e-01
7.500000000000000000e+01 1.310000000000000053e+00 1.570421749996775418e-01
7.500000000000000000e+01 1.319999999999999840e+00 1.234124014292126148e-01
7.500000000000000000e+01 1.330000000000000071e+00 8.334101507692648347e-02
7.500000000000000000e+01 1.340000000000000080e+00 3.960515528397823282e-02
7.500000000000000000e+01 1.350000000000000089e+00 1.826484739148037661e-03
7.500000000000000000e+01 1.360000000000000320e+00 1.254209151252405618e-02
7.500000000000000000e+01 1.370000000000000107e+00 2.105184512296576216e-02
7.500000000000000000e+01 1.379999999999999893e+00 5.713651626440552356e-02
7.500000000000000000e+01 1.390000000000000124e+00 8.881982312961000936e-02
7.500000000000000000e+01 1.399999999999999911e+00 1.157801286532089691e-01
7.500000000000000000e+01 1.409999999999999920e+00 1.282786949061420767e-01
7.500000000000000000e+01 1.419999999999999929e+00 1.264470153340135905e-01
7.500000000000000000e+01 1.429999999999999938e+00 1.146526724452867629e-01
7.500000000000000000e+01 1.439999999999999725e+00 9.290711966689069179e-02
7.500000000000000000e+01 1.449999999999999956e+00 6.133625618104376898e-02
7.500000000000000000e+01 1.459999999999999964e+00 2.021568960075548205e-02
7.500000000000000000e+01 1.469999999999999973e+00 0.000000000000000000e+00
7.500000000000000000e+01 1.480000000000000204e+00 0.000000000000000000e+00
7.500000000000000000e+01 1.489999999999999991e+00 0.000000000000000000e+00
7.500000000000000000e+01 1.500000000000000000e+00 0.000000000000000000e+00
7.500000000000000000e+01 1.510000000000000231e+00 0.000000000000000000e+00
7.500000000000000000e+01 1.520000000000000240e+00 0.000000000000000000e+00
7.500000000000000000e+01 1.530000000000000027e+00 0.000000000000000000e+00
7.500000000000000000e+01 1.540000000000000036e+00 0.000000000000000000e+00
7.500000000000000000e+01 1.550000000000000044e+00 0.000000000000000000e+00
7.500000000000000000e+01 1.560000000000000275e+00 0.000000000000000000e+00
7.500000000000000000e+01 1.570000000000000062e+00 0.000000000000000000e+00
7.500000000000000000e+01 1.580000000000000071e+00 0.000000000000000000e+00
7.500000000000000000e+01 1.590000000000000080e+00 0.000000000000000000e+00
7.500000000000000000e+01 1.600000000000000089e+00 0.000000000000000000e+00
7.600000000000000000e+01 1.100000000000000089e+00 nan
7.600000000000000000e+01 1.110000000000000098e+00 nan
7.600000000000000000e+01 1.120000000000000107e+00 nan
7.600000000000000000e+01 1.129999999999999893e+00 nan
7.600000000000000000e+01 1.139999999999999902e+00 nan
7.600000000000000000e+01 1.149999999999999911e+00 nan
7.600000000000000000e+01 1.159999999999999920e+00 nan
7.600000000000000000e+01 1.169999999999999929e+00 nan
7.600000000000000000e+01 1.179999999999999938e+00 nan
7.600000000000000000e+01 1.189999999999999947e+00 nan
7.600000000000000000e+01 1.199999999999999956e+00 nan
7.600000000000000000e+01 1.210000000000000187e+00 nan
7.600000000000000000e+01 1.219999999999999973e+00 nan
7.600000000000000000e+01 1.229999999999999982e+00 0.000000000000000000e+00
7.600000000000000000e+01 1.239999999999999991e+00 0.000000000000000000e+00
7.600000000000000000e+01 1.250000000000000000e+00 0.000000000000000000e+00
7.600000000000000000e+01 1.260000000000000009e+00 0.000000000000000000e+00
7.600000000000000000e+01 1.270000000000000240e+00 0.000000000000000000e+00
7.600000000000000000e+01 1.280000000000000027e+00 3.670545428252625086e-02
7.600000000000000000e+01 1.290000000000000036e+00 1.612231788352402884e-01
7.600000000000000000e+01 1.300000000000000044e+00 2.086005187739436995e-01
7.600000000000000000e+01 1.310000000000000053e+00 2.045089542997147181e-01
7.600000000000000000e+01 1.319999999999999840e+00 1.891463878144761246e-01
7.600000000000000000e+01 1.330000000000000071e+00 1.644740597020466488e-01
7.600000000000000000e+01 1.340000000000000080e+00 1.329710276319617801e-01
7.600000000000000000e+01 1.350000000000000089e+00 9.715886572742027383e-02
7.600000000000000000e+01 1.360000000000000320e+00 5.928203611296756215e-02
7.600000000000000000e+01 1.370000000000000107e+00 2.114548037462915531e-02
7.600000000000000000e+01 1.379999999999999893e+00 0.000000000000000000e+00
7.600000000000000000e+01 1.390000000000000124e+00 0.000000000000000000e+00
7.600000000000000000e+01 1.399999999999999911e+00 0.000000000000000000e+00
7.600000000000000000e+01 1.409999999999999920e+00 0.000000000000000000e+00
7.600000000000000000e+01 1.419999999999999929e+00 0.000000000000000000e+00
7.600000000000000000e+01 1.429999999999999938e+00 0.000000000000000000e+00
7.600000000000000000e+01 1.439999999999999725e+00 0.000000000000000000e+00
7.600000000000000000e+01 1.449999999999999956e+00 0.000000000000000000e+00
7.600000000000000000e+01 1.459999999999999964e+00 0.000000000000000000e+00
7.600000000000000000e+01 1.469999999999999973e+00 0.000000000000000000e+00
7.600000000000000000e+01 1.480000000000000204e+00 0.000000000000000000e+00
7.600000000000000000e+01 1.489999999999999991e+00 0.000000000000000000e+00
7.600000000000000000e+01 1.500000000000000000e+00 0.000000000000000000e+00
7.600000000000000000e+01 1.510000000000000231e+00 0.000000000000000000e+00
7.600000000000000000e+01 1.520000000000000240e+00 0.000000000000000000e+00
7.600000000000000000e+01 1.530000000000000027e+00 0.000000000000000000e+00
7.600000000000000000e+01 1.540000000000000036e+00 0.000000000000000000e+00
7.600000000000000000e+01 1.550000000000000044e+00 0.000000000000000000e+00
7.600000000000000000e+01 1.560000000000000275e+00 0.000000000000000000e+00
7.600000000000000000e+01 1.570000000000000062e+00 0.000000000000000000e+00
7.600000000000000000e+01 1.580000000000000071e+00 0.000000000000000000e+00
7.600000000000000000e+01 1.590000000000000080e+00 0.000000000000000000e+00
7.600000000000000000e+01 1.600000000000000089e+00 0.000000000000000000e+00
7.700000000000000000e+01 1.100000000000000089e+00 nan
7.700000000000000000e+01 1.110000000000000098e+00 nan
7.700000000000000000e+01 1.120000000000000107e+00 nan
7.700000000000000000e+01 1.129999999999999893e+00 nan
7.700000000000000000e+01 1.139999999999999902e+00 nan
7.700000000000000000e+01 1.149999999999999911e+00 nan
7.700000000000000000e+01 1.159999999999999920e+00 nan
7.700000000000000000e+01 1.169999999999999929e+00 nan
7.700000000000000000e+01 1.179999999999999938e+00 nan
7.700000000000000000e+01 1.189999999999999947e+00 nan
7.700000000000000000e+01 1.199999999999999956e+00 nan
7.700000000000000000e+01 1.210000000000000187e+00 nan
7.700000000000000000e+01 1.219999999999999973e+00 nan
7.700000000000000000e+01 1.229999999999999982e+00 nan
7.700000000000000000e+01 1.239999999999999991e+00 0.000000000000000000e+00
7.700000000000000000e+01 1.250000000000000000e+00 0.000000000000000000e+00
7.700000000000000000e+01 1.260000000000000009e+00 0.000000000000000000e+00
7.700000000000000000e+01 1.270000000000000240e+00 0.000000000000000000e+00
7.700000000000000000e+01 1.280000000000000027e+00 0.000000000000000000e+00
7.700000000000000000e+01 1.290000000000000036e+00 0.000000000000000000e+00
7.700000000000000000e+01 1.300000000000000044e+00 1.075535227451074327e-01
7.700000000000000000e+01 1.310000000000000053e+00 2.165373471058051891e-01
7.700000000000000000e+01 1.319999999999999840e+00 2.211849076775296297e-01
7.700000000000000000e+01 1.330000000000000071e+00 2.148908414393302380e-01
7.700000000000000000e+01 1.340000000000000080e+00 1.990959049119334079e-01
7.700000000000000000e+01 1.350000000000000089e+00 1.758368535557663925e-01
7.700000000000000000e+01 1.360000000000000320e+00 1.472847602851656834e-01
7.700000000000000000e+01 1.370000000000000107e+00 1.153963820825776310e-01
7.700000000000000000e+01 1.379999999999999893e+00 8.170824032405210602e-02
7.700000000000000000e+01 1.390000000000000124e+00 4.724075300299723779e-02
7.700000000000000000e+01 1.399999999999999911e+00 1.246375887312134445e-02
7.700000000000000000e+01 1.409999999999999920e+00 0.000000000000000000e+00
7.700000000000000000e+01 1.419999999999999929e+00 0.000000000000000000e+00
7.700000000000000000e+01 1.429999999999999938e+00 0.000000000000000000e+00
7.700000000000000000e+01 1.439999999999999725e+00 0.000000000000000000e+00
7.700000000000000000e+01 1.449999999999999956e+00 0.000000000000000000e+00
7.700000000000000000e+01 1.459999999999999964e+00 0.000000000000000000e+00
7.700000000000000000e+01 1.469999999999999973e+00 0.000000000000000000e+00
7.700000000000000000e+01 1.480000000000000204e+00 0.000000000000000000e+00
7.700000000000000000e+01 1.489999999999999991e+00 0.000000000000000000e+00
7.700000000000000000e+01 1.500000000000000000e+00 0.000000000000000000e+00
7.700000000000000000e+01 1.510000000000000231e+00 0.000000000000000000e+00
7.700000000000000000e+01 1.520000000000000240e+00 0.000000000000000000e+00
7.700000000000000000e+01 1.530000000000000027e+00 0.000000000000000000e+00
7.700000000000000000e+01 1.540000000000000036e+00 0.000000000000000000e+00
7.700000000000000000e+01 1.550000000000000044e+00 0.000000000000000000e+00
7.700000000000000000e+01 1.560000000000000275e+00 0.000000000000000000e+00
7.700000000000000000e+01 1.570000000000000062e+00 0.000000000000000000e+00
7.700000000000000000e+01 1.580000000000000071e+00 0.000000000000000000e+00
7.700000000000000000e+01 1.590000000000000080e+00 0.000000000000000000e+00
7.700000000000000000e+01 1.600000000000000089e+00 0.000000000000000000e+00
7.800000000000000000e+01 1.100000000000000089e+00 nan
7.800000000000000000e+01 1.110000000000000098e+00 nan
7.800000000000000000e+01 1.120000000000000107e+00 nan
7.800000000000000000e+01 1.129999999999999893e+00 nan
7.800000000000000000e+01 1.139999999999999902e+00 nan
7.800000000000000000e+01 1.149999999999999911e+00 nan
7.800000000000000000e+01 1.159999999999999920e+00 nan
7.800000000000000000e+01 1.169999999999999929e+00 nan
7.800000000000000000e+01 1.179999999999999938e+00 nan
7.800000000000000000e+01 1.189999999999999947e+00 nan
7.800000000000000000e+01 1.199999999999999956e+00 nan
7.800000000000000000e+01 1.210000000000000187e+00 nan
7.800000000000000000e+01 1.219999999999999973e+00 nan
7.800000000000000000e+01 1.229999999999999982e+00 nan
7.800000000000000000e+01 1.239999999999999991e+00 0.000000000000000000e+00
7.800000000000000000e+01 1.250000000000000000e+00 0.000000000000000000e+00
7.800000000000000000e+01 1.260000000000000009e+00 0.000000000000000000e+00
7.800000000000000000e+01 1.270000000000000240e+00 0.000000000000000000e+00
7.800000000000000000e+01 1.280000000000000027e+00 0.000000000000000000e+00
7.800000000000000000e+01 1.290000000000000036e+00 0.000000000000000000e+00
7.800000000000000000e+01 1.300000000000000044e+00 0.000000000000000000e+00
7.800000000000000000e+01 1.310000000000000053e+00 4.166485547049680882e-02
7.800000000000000000e+01 1.319999999999999840e+00 1.573666018807595712e-01
7.800000000000000000e+01 1.330000000000000071e+00 2.288777690485355176e-01
7.800000000000000000e+01 1.340000000000000080e+00 2.314115426607366022e-01
7.800000000000000000e+01 1.350000000000000089e+00 2.241555847401210944e-01
7.800000000000000000e+01 1.360000000000000320e+00 2.084987699920159976e-01
7.800000000000000000e+01 1.370000000000000107e+00 1.860865398985722674e-01
7.800000000000000000e+01 1.379999999999999893e+00 1.584420686845944282e-01
7.800000000000000000e+01 1.390000000000000124e+00 1.266991651148186016e-01
7.800000000000000000e+01 1.399999999999999911e+00 9.144945940200988055e-02
7.800000000000000000e+01 1.409999999999999920e+00 5.267227972677313019e-02
7.800000000000000000e+01 1.419999999999999929e+00 9.719974820049381847e-03
7.800000000000000000e+01 1.429999999999999938e+00 0.000000000000000000e+00
7.800000000000000000e+01 1.439999999999999725e+00 0.000000000000000000e+00
7.800000000000000000e+01 1.449999999999999956e+00 0.000000000000000000e+00
7.800000000000000000e+01 1.459999999999999964e+00 0.000000000000000000e+00
7.800000000000000000e+01 1.469999999999999973e+00 0.000000000000000000e+00
7.800000000000000000e+01 1.480000000000000204e+00 0.000000000000000000e+00
7.800000000000000000e+01 1.489999999999999991e+00 0.000000000000000000e+00
7.800000000000000000e+01 1.500000000000000000e+00 0.000000000000000000e+00
7.800000000000000000e+01 1.510000000000000231e+00 0.000000000000000000e+00
7.800000000000000000e+01 1.520000000000000240e+00 0.000000000000000000e+00
7.800000000000000000e+01 1.530000000000000027e+00 0.000000000000000000e+00
7.800000000000000000e+01 1.540000000000000036e+00 0.000000000000000000e+00
7.800000000000000000e+01 1.550000000000000044e+00 0.000000000000000000e+00
7.800000000000000000e+01 1.560000000000000275e+00 0.000000000000000000e+00
7.800000000000000000e+01 1.570000000000000062e+00 0.000000000000000000e+00
7.800000000000000000e+01 1.580000000000000071e+00 0.000000000000000000e+00
7.800000000000000000e+01 1.590000000000000080e+00 0.000000000000000000e+00
7.800000000000000000e+01 1.600000000000000089e+00 0.000000000000000000e+00
7.900000000000000000e+01 1.100000000000000089e+00 nan
7.900000000000000000e+01 1.110000000000000098e+00 nan
7.900000000000000000e+01 1.120000000000000107e+00 nan
7.900000000000000000e+01 1.129999999999999893e+00 nan
7.900000000000000000e+01 1.139999999999999902e+00 nan
7.900000000000000000e+01 1.149999999999999911e+00 nan
7.900000000000000000e+01 1.159999999999999920e+00 nan
7.900000000000000000e+01 1.169999999999999929e+00 nan
7.900000000000000000e+01 1.179999999999999938e+00 nan
7.900000000000000000e+01 1.189999999999999947e+00 nan
7.900000000000000000e+01 1.199999999999999956e+00 nan
7.900000000000000000e+01 1.210000000000000187e+00 nan
7.900000000000000000e+01 1.219999999999999973e+00 nan
7.900000000000000000e+01 1.229999999999999982e+00 nan
7.900000000000000000e+01 1.239999999999999991e+00 nan
7.900000000000000000e+01 1.250000000000000000e+00 0.000000000000000000e+00
7.900000000000000000e+01 1.260000000000000009e+00 0.000000000000000000e+00
7.900000000000000000e+01 1.270000000000000240e+00 0.000000000000000000e+00
7.900000000000000000e+01 1.280000000000000027e+00 0.000000000000000000e+00
7.900000000000000000e+01 1.290000000000000036e+00 0.000000000000000000e+00
7.900000000000000000e+01 1.300000000000000044e+00 0.000000000000000000e+00
7.900000000000000000e+01 1.310000000000000053e+00 0.000000000000000000e+00
7.900000000000000000e+01 1.319999999999999840e+00 0.000000000000000000e+00
7.900000000000000000e+01 1.330000000000000071e+00 7.539524915634032709e-02
7.900000000000000000e+01 1.340000000000000080e+00 1.826727170131658973e-01
7.900000000000000000e+01 1.350000000000000089e+00 2.354978960072140470e-01
7.900000000000000000e+01 1.360000000000000320e+00 2.362242954186133392e-01
7.900000000000000000e+01 1.370000000000000107e+00 2.272725764140282045e-01
7.900000000000000000e+01 1.379999999999999893e+00 2.094339454184468430e-01
7.900000000000000000e+01 1.390000000000000124e+00 1.835311052630628215e-01
7.900000000000000000e+01 1.399999999999999911e+00 1.501062942116104804e-01
7.900000000000000000e+01 1.409999999999999920e+00 1.092190094237888154e-01
7.900000000000000000e+01 1.419999999999999929e+00 6.037431082531186100e-02
7.900000000000000000e+01 1.429999999999999938e+00 2.578642317202506362e-03
7.900000000000000000e+01 1.439999999999999725e+00 0.000000000000000000e+00
7.900000000000000000e+01 1.449999999999999956e+00 0.000000000000000000e+00
7.900000000000000000e+01 1.459999999999999964e+00 0.000000000000000000e+00
7.900000000000000000e+01 1.469999999999999973e+00 0.000000000000000000e+00
7.900000000000000000e+01 1.480000000000000204e+00 0.000000000000000000e+00
7.900000000000000000e+01 1.489999999999999991e+00 0.000000000000000000e+00
7.900000000000000000e+01 1.500000000000000000e+00 0.000000000000000000e+00
7.900000000000000000e+01 1.510000000000000231e+00 0.000000000000000000e+00
7.900000000000000000e+01 1.520000000000000240e+00 0.000000000000000000e+00
7.900000000000000000e+01 1.530000000000000027e+00 0.000000000000000000e+00
7.900000000000000000e+01 1.540000000000000036e+00 0.000000000000000000e+00
7.900000000000000000e+01 1.550000000000000044e+00 0.000000000000000000e+00
7.900000000000000000e+01 1.560000000000000275e+00 0.000000000000000000e+00
7.900000000000000000e+01 1.570000000000000062e+00 0.000000000000000000e+00
7.900000000000000000e+01 1.580000000000000071e+00 0.000000000000000000e+00
7.900000000000000000e+01 1.590000000000000080e+00 0.000000000000000000e+00
7.900000000000000000e+01 1.600000000000000089e+00 0.000000000000000000e+00
8.000000000000000000e+01 1.100000000000000089e+00 nan
8.000000000000000000e+01 1.110000000000000098e+00 nan
8.000000000000000000e+01 1.120000000000000107e+00 nan
8.000000000000000000e+01 1.129999999999999893e+00 nan
8.000000000000000000e+01 1.139999999999999902e+00 nan
8.000000000000000000e+01 1.149999999999999911e+00 nan
8.000000000000000000e+01 1.159999999999999920e+00 nan
8.000000000000000000e+01 1.169999999999999929e+00 nan
8.000000000000000000e+01 1.179999999999999938e+00 nan
8.000000000000000000e+01 1.189999999999999947e+00 nan
8.000000000000000000e+01 1.199999999999999956e+00 nan
8.000000000000000000e+01 1.210000000000000187e+00 nan
8.000000000000000000e+01 1.219999999999999973e+00 nan
8.000000000000000000e+01 1.229999999999999982e+00 nan
8.000000000000000000e+01 1.239999999999999991e+00 nan
8.000000000000000000e+01 1.250000000000000000e+00 nan
8.000000000000000000e+01 1.260000000000000009e+00 0.000000000000000000e+00
8.000000000000000000e+01 1.270000000000000240e+00 0.000000000000000000e+00
8.000000000000000000e+01 1.280000000000000027e+00 0.000000000000000000e+00
8.000000000000000000e+01 1.290000000000000036e+00 0.000000000000000000e+00
8.000000000000000000e+01 1.300000000000000044e+00 0.000000000000000000e+00
8.000000000000000000e+01 1.310000000000000053e+00 0.000000000000000000e+00
8.000000000000000000e+01 1.319999999999999840e+00 0.000000000000000000e+00
8.000000000000000000e+01 1.330000000000000071e+00 0.000000000000000000e+00
8.000000000000000000e+01 1.340000000000000080e+00 0.000000000000000000e+00
8.000000000000000000e+01 1.350000000000000089e+00 8.306407762950773765e-02
8.000000000000000000e+01 1.360000000000000320e+00 1.799747303889431826e-01
8.000000000000000000e+01 1.370000000000000107e+00 2.316677406691003416e-01
8.000000000000000000e+01 1.379999999999999893e+00 2.279134640116586841e-01
8.000000000000000000e+01 1.390000000000000124e+00 2.133742303140340191e-01
8.000000000000000000e+01 1.399999999999999911e+00 1.859812406669048013e-01
8.000000000000000000e+01 1.409999999999999920e+00 1.460332132815489459e-01
8.000000000000000000e+01 1.419999999999999929e+00 9.325180415190037486e-02
8.000000000000000000e+01 1.429999999999999938e+00 2.726963644364421846e-02
8.000000000000000000e+01 1.439999999999999725e+00 0.000000000000000000e+00
8.000000000000000000e+01 1.449999999999999956e+00 0.000000000000000000e+00
8.000000000000000000e+01 1.459999999999999964e+00 0.000000000000000000e+00
8.000000000000000000e+01 1.469999999999999973e+00 0.000000000000000000e+00
8.000000000000000000e+01 1.480000000000000204e+00 0.000000000000000000e+00
8.000000000000000000e+01 1.489999999999999991e+00 0.000000000000000000e+00
8.000000000000000000e+01 1.500000000000000000e+00 0.000000000000000000e+00
8.000000000000000000e+01 1.510000000000000231e+00 0.000000000000000000e+00
8.000000000000000000e+01 1.520000000000000240e+00 0.000000000000000000e+00
8.000000000000000000e+01 1.530000000000000027e+00 0.000000000000000000e+00
8.000000000000000000e+01 1.540000000000000036e+00 0.000000000000000000e+00
8.000000000000000000e+01 1.550000000000000044e+00 0.000000000000000000e+00
8.000000000000000000e+01 1.560000000000000275e+00 0.000000000000000000e+00
8.000000000000000000e+01 1.570000000000000062e+00 0.000000000000000000e+00
8.000000000000000000e+01 1.580000000000000071e+00 0.000000000000000000e+00
8.000000000000000000e+01 1.590000000000000080e+00 0.000000000000000000e+00
8.000000000000000000e+01 1.600000000000000089e+00 0.000000000000000000e+00
8.100000000000000000e+01 1.100000000000000089e+00 nan
8.100000000000000000e+01 1.110000000000000098e+00 nan
8.100000000000000000e+01 1.120000000000000107e+00 nan
8.100000000000000000e+01 1.129999999999999893e+00 nan
8.100000000000000000e+01 1.139999999999999902e+00 nan
8.100000000000000000e+01 1.149999999999999911e+00 nan
8.100000000000000000e+01 1.159999999999999920e+00 nan
8.100000000000000000e+01 1.169999999999999929e+00 nan
8.100000000000000000e+01 1.179999999999999938e+00 nan
8.100000000000000000e+01 1.189999999999999947e+00 nan
8.100000000000000000e+01 1.199999999999999956e+00 nan
8.100000000000000000e+01 1.210000000000000187e+00 nan
8.100000000000000000e+01 1.219999999999999973e+00 nan
8.100000000000000000e+01 1.229999999999999982e+00 nan
8.100000000000000000e+01 1.239999999999999991e+00 nan
8.100000000000000000e+01 1.250000000000000000e+00 nan
8.100000000000000000e+01 1.260000000000000009e+00 0.000000000000000000e+00
8.100000000000000000e+01 1.270000000000000240e+00 0.000000000000000000e+00
8.100000000000000000e+01 1.280000000000000027e+00 0.000000000000000000e+00
8.100000000000000000e+01 1.290000000000000036e+00 0.000000000000000000e+00
8.100000000000000000e+01 1.300000000000000044e+00 0.000000000000000000e+00
8.100000000000000000e+01 1.310000000000000053e+00 0.000000000000000000e+00
8.100000000000000000e+01 1.319999999999999840e+00 0.000000000000000000e+00
8.100000000000000000e+01 1.330000000000000071e+00 0.000000000000000000e+00
8.100000000000000000e+01 1.340000000000000080e+00 0.000000000000000000e+00
8.100000000000000000e+01 1.350000000000000089e+00 0.000000000000000000e+00
8.100000000000000000e+01 1.360000000000000320e+00 0.000000000000000000e+00
8.100000000000000000e+01 1.370000000000000107e+00 6.129454976031012414e-02
8.100000000000000000e+01 1.379999999999999893e+00 1.164957445461689556e-01
8.100000000000000000e+01 1.390000000000000124e+00 1.000466155866297502e-01
8.100000000000000000e+01 1.399999999999999911e+00 7.642114471920202767e-02
8.100000000000000000e+01 1.409999999999999920e+00 4.514747348260961246e-02
8.100000000000000000e+01 1.419999999999999929e+00 5.509466416336872285e-03
8.100000000000000000e+01 1.429999999999999938e+00 0.000000000000000000e+00
8.100000000000000000e+01 1.439999999999999725e+00 0.000000000000000000e+00
8.100000000000000000e+01 1.449999999999999956e+00 0.000000000000000000e+00
8.100000000000000000e+01 1.459999999999999964e+00 0.000000000000000000e+00
8.100000000000000000e+01 1.469999999999999973e+00 0.000000000000000000e+00
8.100000000000000000e+01 1.480000000000000204e+00 0.000000000000000000e+00
8.100000000000000000e+01 1.489999999999999991e+00 0.000000000000000000e+00
8.100000000000000000e+01 1.500000000000000000e+00 0.000000000000000000e+00
8.100000000000000000e+01 1.510000000000000231e+00 0.000000000000000000e+00
8.100000000000000000e+01 1.520000000000000240e+00 0.000000000000000000e+00
8.100000000000000000e+01 1.530000000000000027e+00 0.000000000000000000e+00
8.100000000000000000e+01 1.540000000000000036e+00 0.000000000000000000e+00
8.100000000000000000e+01 1.550000000000000044e+00 0.000000000000000000e+00
8.100000000000000000e+01 1.560000000000000275e+00 0.000000000000000000e+00
8.100000000000000000e+01 1.570000000000000062e+00 0.000000000000000000e+00
8.100000000000000000e+01 1.580000000000000071e+00 0.000000000000000000e+00
8.100000000000000000e+01 1.590000000000000080e+00 0.000000000000000000e+00
8.100000000000000000e+01 1.600000000000000089e+00 0.000000000000000000e+00
8.200000000000000000e+01 1.100000000000000089e+00 nan
8.200000000000000000e+01 1.110000000000000098e+00 nan
8.200000000000000000e+01 1.120000000000000107e+00 nan
8.200000000000000000e+01 1.129999999999999893e+00 nan
8.200000000000000000e+01 1.139999999999999902e+00 nan
8.200000000000000000e+01 1.149999999999999911e+00 nan
8.200000000000000000e+01 1.159999999999999920e+00 nan
8.200000000000000000e+01 1.169999999999999929e+00 nan
8.200000000000000000e+01 1.179999999999999938e+00 nan
8.200000000000000000e+01 1.189999999999999947e+00 nan
8.200000000000000000e+01 1.199999999999999956e+00 nan
8.200000000000000000e+01 1.210000000000000187e+00 nan
8.200000000000000000e+01 1.219999999999999973e+00 nan
8.200000000000000000e+01 1.229999999999999982e+00 nan
8.200000000000000000e+01 1.239999999999999991e+00 nan
8.200000000000000000e+01 1.250000000000000000e+00 nan
8.200000000000000000e+01 1.260000000000000009e+00 nan
8.200000000000000000e+01 1.270000000000000240e+00 0.000000000000000000e+00
8.200000000000000000e+01 1.280000000000000027e+00 0.000000000000000000e+00
8.200000000000000000e+01 1.290000000000000036e+00 0.000000000000000000e+00
8.200000000000000000e+01 1.300000000000000044e+00 0.000000000000000000e+00
8.200000000000000000e+01 1.310000000000000053e+00 0.000000000000000000e+00
8.200000000000000000e+01 1.319999999999999840e+00 0.000000000000000000e+00
8.200000000000000000e+01 1.330000000000000071e+00 0.000000000000000000e+00
8.200000000000000000e+01 1.340000000000000080e+00 0.000000000000000000e+00
8.200000000000000000e+01 1.350000000000000089e+00 0.000000000000000000e+00
8.200000000000000000e+01 1.360000000000000320e+00 0.000000000000000000e+00
8.200000000000000000e+01 1.370000000000000107e+00 0.000000000000000000e+00
8.200000000000000000e+01 1.379999999999999893e+00 0.000000000000000000e+00
8.200000000000000000e+01 1.390000000000000124e+00 0.000000000000000000e+00
8.200000000000000000e+01 1.399999999999999911e+00 0.000000000000000000e+00
8.200000000000000000e+01 1.409999999999999920e+00 0.000000000000000000e+00
8.200000000000000000e+01 1.419999999999999929e+00 0.000000000000000000e+00
8.200000000000000000e+01 1.429999999999999938e+00 0.000000000000000000e+00
8.200000000000000000e+01 1.439999999999999725e+00 0.000000000000000000e+00
8.200000000000000000e+01 1.449999999999999956e+00 0.000000000000000000e+00
8.200000000000000000e+01 1.459999999999999964e+00 0.000000000000000000e+00
8.200000000000000000e+01 1.469999999999999973e+00 0.000000000000000000e+00
8.200000000000000000e+01 1.480000000000000204e+00 0.000000000000000000e+00
8.200000000000000000e+01 1.489999999999999991e+00 0.000000000000000000e+00
8.200000000000000000e+01 1.500000000000000000e+00 0.000000000000000000e+00
8.200000000000000000e+01 1.510000000000000231e+00 0.000000000000000000e+00
8.200000000000000000e+01 1.520000000000000240e+00 0.000000000000000000e+00
8.200000000000000000e+01 1.530000000000000027e+00 0.000000000000000000e+00
8.200000000000000000e+01 1.540000000000000036e+00 0.000000000000000000e+00
8.200000000000000000e+01 1.550000000000000044e+00 0.000000000000000000e+00
8.200000000000000000e+01 1.560000000000000275e+00 0.000000000000000000e+00
8.200000000000000000e+01 1.570000000000000062e+00 0.000000000000000000e+00
8.200000000000000000e+01 1.580000000000000071e+00 0.000000000000000000e+00
8.200000000000000000e+01 1.590000000000000080e+00 0.000000000000000000e+00
8.200000000000000000e+01 1.600000000000000089e+00 0.000000000000000000e+00
8.300000000000000000e+01 1.100000000000000089e+00 nan
8.300000000000000000e+01 1.110000000000000098e+00 nan
8.300000000000000000e+01 1.120000000000000107e+00 nan
8.300000000000000000e+01 1.129999999999999893e+00 nan
8.300000000000000000e+01 1.139999999999999902e+00 nan
8.300000000000000000e+01 1.149999999999999911e+00 nan
8.300000000000000000e+01 1.159999999999999920e+00 nan
8.300000000000000000e+01 1.169999999999999929e+00 nan
8.300000000000000000e+01 1.179999999999999938e+00 nan
8.300000000000000000e+01 1.189999999999999947e+00 nan
8.300000000000000000e+01 1.199999999999999956e+00 nan
8.300000000000000000e+01 1.210000000000000187e+00 nan
8.300000000000000000e+01 1.219999999999999973e+00 nan
8.300000000000000000e+01 1.229999999999999982e+00 nan
8.300000000000000000e+01 1.239999999999999991e+00 nan
8.300000000000000000e+01 1.250000000000000000e+00 nan
8.300000000000000000e+01 1.260000000000000009e+00 nan
8.300000000000000000e+01 1.270000000000000240e+00 nan
8.300000000000000000e+01 1.280000000000000027e+00 0.000000000000000000e+00
8.300000000000000000e+01 1.290000000000000036e+00 0.000000000000000000e+00
8.300000000000000000e+01 1.300000000000000044e+00 0.000000000000000000e+00
8.300000000000000000e+01 1.310000000000000053e+00 0.000000000000000000e+00
8.300000000000000000e+01 1.319999999999999840e+00 0.000000000000000000e+00
8.300000000000000000e+01 1.330000000000000071e+00 0.000000000000000000e+00
8.300000000000000000e+01 1.340000000000000080e+00 0.000000000000000000e+00
8.300000000000000000e+01 1.350000000000000089e+00 0.000000000000000000e+00
8.300000000000000000e+01 1.360000000000000320e+00 0.000000000000000000e+00
8.300000000000000000e+01 1.370000000000000107e+00 0.000000000000000000e+00
8.300000000000000000e+01 1.379999999999999893e+00 0.000000000000000000e+00
8.300000000000000000e+01 1.390000000000000124e+00 0.000000000000000000e+00
8.300000000000000000e+01 1.399999999999999911e+00 0.000000000000000000e+00
8.300000000000000000e+01 1.409999999999999920e+00 0.000000000000000000e+00
8.300000000000000000e+01 1.419999999999999929e+00 0.000000000000000000e+00
8.300000000000000000e+01 1.429999999999999938e+00 0.000000000000000000e+00
8.300000000000000000e+01 1.439999999999999725e+00 0.000000000000000000e+00
8.300000000000000000e+01 1.449999999999999956e+00 0.000000000000000000e+00
8.300000000000000000e+01 1.459999999999999964e+00 0.000000000000000000e+00
8.300000000000000000e+01 1.469999999999999973e+00 0.000000000000000000e+00
8.300000000000000000e+01 1.480000000000000204e+00 0.000000000000000000e+00
8.300000000000000000e+01 1.489999999999999991e+00 0.000000000000000000e+00
8.300000000000000000e+01 1.500000000000000000e+00 0.000000000000000000e+00
8.300000000000000000e+01 1.510000000000000231e+00 0.000000000000000000e+00
8.300000000000000000e+01 1.520000000000000240e+00 0.000000000000000000e+00
8.300000000000000000e+01 1.530000000000000027e+00 0.000000000000000000e+00
8.300000000000000000e+01 1.540000000000000036e+00 0.000000000000000000e+00
8.300000000000000000e+01 1.550000000000000044e+00 0.000000000000000000e+00
8.300000000000000000e+01 1.560000000000000275e+00 0.000000000000000000e+00
8.300000000000000000e+01 1.570000000000000062e+00 0.000000000000000000e+00
8.300000000000000000e+01 1.580000000000000071e+00 0.000000000000000000e+00
8.300000000000000000e+01 1.590000000000000080e+00 0.000000000000000000e+00
8.300000000000000000e+01 1.600000000000000089e+00 0.000000000000000000e+00
8.400000000000000000e+01 1.100000000000000089e+00 nan
8.400000000000000000e+01 1.110000000000000098e+00 nan
8.400000000000000000e+01 1.120000000000000107e+00 nan
8.400000000000000000e+01 1.129999999999999893e+00 nan
8.400000000000000000e+01 1.139999999999999902e+00 nan
8.400000000000000000e+01 1.149999999999999911e+00 nan
8.400000000000000000e+01 1.159999999999999920e+00 nan
8.400000000000000000e+01 1.169999999999999929e+00 nan
8.400000000000000000e+01 1.179999999999999938e+00 nan
8.400000000000000000e+01 1.189999999999999947e+00 nan
8.400000000000000000e+01 1.199999999999999956e+00 nan
8.400000000000000000e+01 1.210000000000000187e+00 nan
8.400000000000000000e+01 1.219999999999999973e+00 nan
8.400000000000000000e+01 1.229999999999999982e+00 nan
8.400000000000000000e+01 1.239999999999999991e+00 nan
8.400000000000000000e+01 1.250000000000000000e+00 nan
8.400000000000000000e+01 1.260000000000000009e+00 nan
8.400000000000000000e+01 1.270000000000000240e+00 nan
8.400000000000000000e+01 1.280000000000000027e+00 0.000000000000000000e+00
8.400000000000000000e+01 1.290000000000000036e+00 0.000000000000000000e+00
8.400000000000000000e+01 1.300000000000000044e+00 0.000000000000000000e+00
8.400000000000000000e+01 1.310000000000000053e+00 0.000000000000000000e+00
8.400000000000000000e+01 1.319999999999999840e+00 0.000000000000000000e+00
8.400000000000000000e+01 1.330000000000000071e+00 0.000000000000000000e+00
8.400000000000000000e+01 1.340000000000000080e+00 0.000000000000000000e+00
8.400000000000000000e+01 1.350000000000000089e+00 0.000000000000000000e+00
8.400000000000000000e+01 1.360000000000000320e+00 0.000000000000000000e+00
8.400000000000000000e+01 1.370000000000000107e+00 0.000000000000000000e+00
8.400000000000000000e+01 1.379999999999999893e+00 0.000000000000000000e+00
8.400000000000000000e+01 1.390000000000000124e+00 0.000000000000000000e+00
8.400000000000000000e+01 1.399999999999999911e+00 0.000000000000000000e+00
8.400000000000000000e+01 1.409999999999999920e+00 0.000000000000000000e+00
8.400000000000000000e+01 1.419999999999999929e+00 0.000000000000000000e+00
8.400000000000000000e+01 1.429999999999999938e+00 0.000000000000000000e+00
8.400000000000000000e+01 1.439999999999999725e+00 0.000000000000000000e+00
8.400000000000000000e+01 1.449999999999999956e+00 0.000000000000000000e+00
8.400000000000000000e+01 1.459999999999999964e+00 0.000000000000000000e+00
8.400000000000000000e+01 1.469999999999999973e+00 0.000000000000000000e+00
8.400000000000000000e+01 1.480000000000000204e+00 0.000000000000000000e+00
8.400000000000000000e+01 1.489999999999999991e+00 0.000000000000000000e+00
8.400000000000000000e+01 1.500000000000000000e+00 0.000000000000000000e+00
8.400000000000000000e+01 1.510000000000000231e+00 0.000000000000000000e+00
8.400000000000000000e+01 1.520000000000000240e+00 0.000000000000000000e+00
8.400000000000000000e+01 1.530000000000000027e+00 0.000000000000000000e+00
8.400000000000000000e+01 1.540000000000000036e+00 0.000000000000000000e+00
8.400000000000000000e+01 1.550000000000000044e+00 0.000000000000000000e+00
8.400000000000000000e+01 1.560000000000000275e+00 0.000000000000000000e+00
8.400000000000000000e+01 1.570000000000000062e+00 0.000000000000000000e+00
8.400000000000000000e+01 1.580000000000000071e+00 0.000000000000000000e+00
8.400000000000000000e+01 1.590000000000000080e+00 0.000000000000000000e+00
8.400000000000000000e+01 1.600000000000000089e+00 0.000000000000000000e+00
8.500000000000000000e+01 1.100000000000000089e+00 nan
8.500000000000000000e+01 1.110000000000000098e+00 nan
8.500000000000000000e+01 1.120000000000000107e+00 nan
8.500000000000000000e+01 1.129999999999999893e+00 nan
8.500000000000000000e+01 1.139999999999999902e+00 nan
8.500000000000000000e+01 1.149999999999999911e+00 nan
8.500000000000000000e+01 1.159999999999999920e+00 nan
8.500000000000000000e+01 1.169999999999999929e+00 nan
8.500000000000000000e+01 1.179999999999999938e+00 nan
8.500000000000000000e+01 1.189999999999999947e+00 nan
8.500000000000000000e+01 1.199999999999999956e+00 nan
8.500000000000000000e+01 1.210000000000000187e+00 nan
8.500000000000000000e+01 1.219999999999999973e+00 nan
8.500000000000000000e+01 1.229999999999999982e+00 nan
8.500000000000000000e+01 1.239999999999999991e+00 nan
8.500000000000000000e+01 1.250000000000000000e+00 nan
8.500000000000000000e+01 1.260000000000000009e+00 nan
8.500000000000000000e+01 1.270000000000000240e+00 nan
8.500000000000000000e+01 1.280000000000000027e+00 nan
8.500000000000000000e+01 1.290000000000000036e+00 0.000000000000000000e+00
8.500000000000000000e+01 1.300000000000000044e+00 0.000000000000000000e+00
8.500000000000000000e+01 1.310000000000000053e+00 0.000000000000000000e+00
8.500000000000000000e+01 1.319999999999999840e+00 0.000000000000000000e+00
8.500000000000000000e+01 1.330000000000000071e+00 0.000000000000000000e+00
8.500000000000000000e+01 1.340000000000000080e+00 0.000000000000000000e+00
8.500000000000000000e+01 1.350000000000000089e+00 0.000000000000000000e+00
8.500000000000000000e+01 1.360000000000000320e+00 0.000000000000000000e+00
8.500000000000000000e+01 1.370000000000000107e+00 0.000000000000000000e+00
8.500000000000000000e+01 1.379999999999999893e+00 0.000000000000000000e+00
8.500000000000000000e+01 1.390000000000000124e+00 0.000000000000000000e+00
8.500000000000000000e+01 1.399999999999999911e+00 0.000000000000000000e+00
8.500000000000000000e+01 1.409999999999999920e+00 0.000000000000000000e+00
8.500000000000000000e+01 1.419999999999999929e+00 0.000000000000000000e+00
8.500000000000000000e+01 1.429999999999999938e+00 0.000000000000000000e+00
8.500000000000000000e+01 1.439999999999999725e+00 0.000000000000000000e+00
8.500000000000000000e+01 1.449999999999999956e+00 0.000000000000000000e+00
8.500000000000000000e+01 1.459999999999999964e+00 0.000000000000000000e+00
8.500000000000000000e+01 1.469999999999999973e+00 0.000000000000000000e+00
8.500000000000000000e+01 1.480000000000000204e+00 0.000000000000000000e+00
8.500000000000000000e+01 1.489999999999999991e+00 0.000000000000000000e+00
8.500000000000000000e+01 1.500000000000000000e+00 0.000000000000000000e+00
8.500000000000000000e+01 1.510000000000000231e+00 0.000000000000000000e+00
8.500000000000000000e+01 1.520000000000000240e+00 0.000000000000000000e+00
8.500000000000000000e+01 1.530000000000000027e+00 0.000000000000000000e+00
8.500000000000000000e+01 1.540000000000000036e+00 0.000000000000000000e+00
8.500000000000000000e+01 1.550000000000000044e+00 0.000000000000000000e+00
8.500000000000000000e+01 1.560000000000000275e+00 0.000000000000000000e+00
8.500000000000000000e+01 1.570000000000000062e+00 0.000000000000000000e+00
8.500000000000000000e+01 1.580000000000000071e+00 0.000000000000000000e+00
8.500000000000000000e+01 1.590000000000000080e+00 0.000000000000000000e+00
8.500000000000000000e+01 1.600000000000000089e+00 0.000000000000000000e+00
8.600000000000000000e+01 1.100000000000000089e+00 nan
8.600000000000000000e+01 1.110000000000000098e+00 nan
8.600000000000000000e+01 1.120000000000000107e+00 nan
8.600000000000000000e+01 1.129999999999999893e+00 nan
8.600000000000000000e+01 1.139999999999999902e+00 nan
8.600000000000000000e+01 1.149999999999999911e+00 nan
8.600000000000000000e+01 1.159999999999999920e+00 nan
8.600000000000000000e+01 1.169999999999999929e+00 nan
8.600000000000000000e+01 1.179999999999999938e+00 nan
8.600000000000000000e+01 1.189999999999999947e+00 nan
8.600000000000000000e+01 1.199999999999999956e+00 nan
8.600000000000000000e+01 1.210000000000000187e+00 nan
8.600000000000000000e+01 1.219999999999999973e+00 nan
8.600000000000000000e+01 1.229999999999999982e+00 nan
8.600000000000000000e+01 1.239999999999999991e+00 nan
8.600000000000000000e+01 1.250000000000000000e+00 nan
8.600000000000000000e+01 1.260000000000000009e+00 nan
8.600000000000000000e+01 1.270000000000000240e+00 nan
8.600000000000000000e+01 1.280000000000000027e+00 nan
8.600000000000000000e+01 1.290000000000000036e+00 nan
8.600000000000000000e+01 1.300000000000000044e+00 0.000000000000000000e+00
8.600000000000000000e+01 1.310000000000000053e+00 0.000000000000000000e+00
8.600000000000000000e+01 1.319999999999999840e+00 0.000000000000000000e+00
8.600000000000000000e+01 1.330000000000000071e+00 0.000000000000000000e+00
8.600000000000000000e+01 1.340000000000000080e+00 0.000000000000000000e+00
8.600000000000000000e+01 1.350000000000000089e+00 0.000000000000000000e+00
8.600000000000000000e+01 1.360000000000000320e+00 0.000000000000000000e+00
8.600000000000000000e+01 1.370000000000000107e+00 0.000000000000000000e+00
8.600000000000000000e+01 1.379999999999999893e+00 0.000000000000000000e+00
8.600000000000000000e+01 1.390000000000000124e+00 0.000000000000000000e+00
8.600000000000000000e+01 1.399999999999999911e+00 0.000000000000000000e+00
8.600000000000000000e+01 1.409999999999999920e+00 0.000000000000000000e+00
8.600000000000000000e+01 1.419999999999999929e+00 0.000000000000000000e+00
8.600000000000000000e+01 1.429999999999999938e+00 0.000000000000000000e+00
8.600000000000000000e+01 1.439999999999999725e+00 0.000000000000000000e+00
8.600000000000000000e+01 1.449999999999999956e+00 0.000000000000000000e+00
8.600000000000000000e+01 1.459999999999999964e+00 0.000000000000000000e+00
8.600000000000000000e+01 1.469999999999999973e+00 0.000000000000000000e+00
8.600000000000000000e+01 1.480000000000000204e+00 0.000000000000000000e+00
8.600000000000000000e+01 1.489999999999999991e+00 0.000000000000000000e+00
8.600000000000000000e+01 1.500000000000000000e+00 0.000000000000000000e+00
8.600000000000000000e+01 1.510000000000000231e+00 0.000000000000000000e+00
8.600000000000000000e+01 1.520000000000000240e+00 0.000000000000000000e+00
8.600000000000000000e+01 1.530000000000000027e+00 0.000000000000000000e+00
8.600000000000000000e+01 1.540000000000000036e+00 0.000000000000000000e+00
8.600000000000000000e+01 1.550000000000000044e+00 0.000000000000000000e+00
8.600000000000000000e+01 1.560000000000000275e+00 0.000000000000000000e+00
8.600000000000000000e+01 1.570000000000000062e+00 0.000000000000000000e+00
8.600000000000000000e+01 1.580000000000000071e+00 0.000000000000000000e+00
8.600000000000000000e+01 1.590000000000000080e+00 0.000000000000000000e+00
8.600000000000000000e+01 1.600000000000000089e+00 0.000000000000000000e+00
8.700000000000000000e+01 1.100000000000000089e+00 nan
8.700000000000000000e+01 1.110000000000000098e+00 nan
8.700000000000000000e+01 1.120000000000000107e+00 nan
8.700000000000000000e+01 1.129999999999999893e+00 nan
8.700000000000000000e+01 1.139999999999999902e+00 nan
8.700000000000000000e+01 1.149999999999999911e+00 nan
8.700000000000000000e+01 1.159999999999999920e+00 nan
8.700000000000000000e+01 1.169999999999999929e+00 nan
8.700000000000000000e+01 1.179999999999999938e+00 nan
8.700000000000000000e+01 1.189999999999999947e+00 nan
8.700000000000000000e+01 1.199999999999999956e+00 nan
8.700000000000000000e+01 1.210000000000000187e+00 nan
8.700000000000000000e+01 1.219999999999999973e+00 nan
8.700000000000000000e+01 1.229999999999999982e+00 nan
8.700000000000000000e+01 1.239999999999999991e+00 nan
8.700000000000000000e+01 1.250000000000000000e+00 nan
8.700000000000000000e+01 1.260000000000000009e+00 nan
8.700000000000000000e+01 1.270000000000000240e+00 nan
8.700000000000000000e+01 1.280000000000000027e+00 nan
8.700000000000000000e+01 1.290000000000000036e+00 nan
8.700000000000000000e+01 1.300000000000000044e+00 0.000000000000000000e+00
8.700000000000000000e+01 1.310000000000000053e+00 0.000000000000000000e+00
8.700000000000000000e+01 1.319999999999999840e+00 0.000000000000000000e+00
8.700000000000000000e+01 1.330000000000000071e+00 0.000000000000000000e+00
8.700000000000000000e+01 1.340000000000000080e+00 0.000000000000000000e+00
8.700000000000000000e+01 1.350000000000000089e+00 0.000000000000000000e+00
8.700000000000000000e+01 1.360000000000000320e+00 0.000000000000000000e+00
8.700000000000000000e+01 1.370000000000000107e+00 0.000000000000000000e+00
8.700000000000000000e+01 1.379999999999999893e+00 0.000000000000000000e+00
8.700000000000000000e+01 1.390000000000000124e+00 0.000000000000000000e+00
8.700000000000000000e+01 1.399999999999999911e+00 0.000000000000000000e+00
8.700000000000000000e+01 1.409999999999999920e+00 0.000000000000000000e+00
8.700000000000000000e+01 1.419999999999999929e+00 0.000000000000000000e+00
8.700000000000000000e+01 1.429999999999999938e+00 0.000000000000000000e+00
8.700000000000000000e+01 1.439999999999999725e+00 0.000000000000000000e+00
8.700000000000000000e+01 1.449999999999999956e+00 0.000000000000000000e+00
8.700000000000000000e+01 1.459999999999999964e+00 0.000000000000000000e+00
8.700000000000000000e+01 1.469999999999999973e+00 0.000000000000000000e+00
8.700000000000000000e+01 1.480000000000000204e+00 0.000000000000000000e+00
8.700000000000000000e+01 1.489999999999999991e+00 0.000000000000000000e+00
8.700000000000000000e+01 1.500000000000000000e+00 0.000000000000000000e+00
8.700000000000000000e+01 1.510000000000000231e+00 0.000000000000000000e+00
8.700000000000000000e+01 1.520000000000000240e+00 0.000000000000000000e+00
8.700000000000000000e+01 1.530000000000000027e+00 0.000000000000000000e+00
8.700000000000000000e+01 1.540000000000000036e+00 0.000000000000000000e+00
8.700000000000000000e+01 1.550000000000000044e+00 0.000000000000000000e+00
8.700000000000000000e+01 1.560000000000000275e+00 0.000000000000000000e+00
8.700000000000000000e+01 1.570000000000000062e+00 0.000000000000000000e+00
8.700000000000000000e+01 1.580000000000000071e+00 0.000000000000000000e+00
8.700000000000000000e+01 1.590000000000000080e+00 0.000000000000000000e+00
8.700000000000000000e+01 1.600000000000000089e+00 0.000000000000000000e+00
8.800000000000000000e+01 1.100000000000000089e+00 nan
8.800000000000000000e+01 1.110000000000000098e+00 nan
8.800000000000000000e+01 1.120000000000000107e+00 nan
8.800000000000000000e+01 1.129999999999999893e+00 nan
8.800000000000000000e+01 1.139999999999999902e+00 nan
8.800000000000000000e+01 1.149999999999999911e+00 nan
8.800000000000000000e+01 1.159999999999999920e+00 nan
8.800000000000000000e+01 1.169999999999999929e+00 nan
8.800000000000000000e+01 1.179999999999999938e+00 nan
8.800000000000000000e+01 1.189999999999999947e+00 nan
8.800000000000000000e+01 1.199999999999999956e+00 nan
8.800000000000000000e+01 1.210000000000000187e+00 nan
8.800000000000000000e+01 1.219999999999999973e+00 nan
8.800000000000000000e+01 1.229999999999999982e+00 nan
8.800000000000000000e+01 1.239999999999999991e+00 nan
8.800000000000000000e+01 1.250000000000000000e+00 nan
8.800000000000000000e+01 1.260000000000000009e+00 nan
8.800000000000000000e+01 1.270000000000000240e+00 nan
8.800000000000000000e+01 1.280000000000000027e+00 nan
8.800000000000000000e+01 1.290000000000000036e+00 nan
8.800000000000000000e+01 1.300000000000000044e+00 nan
8.800000000000000000e+01 1.310000000000000053e+00 0.000000000000000000e+00
8.800000000000000000e+01 1.319999999999999840e+00 0.000000000000000000e+00
8.800000000000000000e+01 1.330000000000000071e+00 0.000000000000000000e+00
8.800000000000000000e+01 1.340000000000000080e+00 0.000000000000000000e+00
8.800000000000000000e+01 1.350000000000000089e+00 0.000000000000000000e+00
8.800000000000000000e+01 1.360000000000000320e+00 0.000000000000000000e+00
8.800000000000000000e+01 1.370000000000000107e+00 0.000000000000000000e+00
8.800000000000000000e+01 1.379999999999999893e+00 0.000000000000000000e+00
8.800000000000000000e+01 1.390000000000000124e+00 0.000000000000000000e+00
8.800000000000000000e+01 1.399999999999999911e+00 0.000000000000000000e+00
8.800000000000000000e+01 1.409999999999999920e+00 0.000000000000000000e+00
8.800000000000000000e+01 1.419999999999999929e+00 0.000000000000000000e+00
8.800000000000000000e+01 1.429999999999999938e+00 0.000000000000000000e+00
8.800000000000000000e+01 1.439999999999999725e+00 0.000000000000000000e+00
8.800000000000000000e+01 1.449999999999999956e+00 0.000000000000000000e+00
8.800000000000000000e+01 1.459999999999999964e+00 0.000000000000000000e+00
8.800000000000000000e+01 1.469999999999999973e+00 0.000000000000000000e+00
8.800000000000000000e+01 1.480000000000000204e+00 0.000000000000000000e+00
8.800000000000000000e+01 1.489999999999999991e+00 0.000000000000000000e+00
8.800000000000000000e+01 1.500000000000000000e+00 0.000000000000000000e+00
8.800000000000000000e+01 1.510000000000000231e+00 0.000000000000000000e+00
8.800000000000000000e+01 1.520000000000000240e+00 0.000000000000000000e+00
8.800000000000000000e+01 1.530000000000000027e+00 0.000000000000000000e+00
8.800000000000000000e+01 1.540000000000000036e+00 0.000000000000000000e+00
8.800000000000000000e+01 1.550000000000000044e+00 0.000000000000000000e+00
8.800000000000000000e+01 1.560000000000000275e+00 0.000000000000000000e+00
8.800000000000000000e+01 1.570000000000000062e+00 0.000000000000000000e+00
8.800000000000000000e+01 1.580000000000000071e+00 0.000000000000000000e+00
8.800000000000000000e+01 1.590000000000000080e+00 0.000000000000000000e+00
8.800000000000000000e+01 1.600000000000000089e+00 0.000000000000000000e+00
8.900000000000000000e+01 1.100000000000000089e+00 nan
8.900000000000000000e+01 1.110000000000000098e+00 nan
8.900000000000000000e+01 1.120000000000000107e+00 nan
8.900000000000000000e+01 1.129999999999999893e+00 nan
8.900000000000000000e+01 1.139999999999999902e+00 nan
8.900000000000000000e+01 1.149999999999999911e+00 nan
8.900000000000000000e+01 1.159999999999999920e+00 nan
8.900000000000000000e+01 1.169999999999999929e+00 nan
8.900000000000000000e+01 1.179999999999999938e+00 nan
8.900000000000000000e+01 1.189999999999999947e+00 nan
8.900000000000000000e+01 1.199999999999999956e+00 nan
8.900000000000000000e+01 1.210000000000000187e+00 nan
8.900000000000000000e+01 1.219999999999999973e+00 nan
8.900000000000000000e+01 1.229999999999999982e+00 nan
8.900000000000000000e+01 1.239999999999999991e+00 nan
8.900000000000000000e+01 1.250000000000000000e+00 nan
8.900000000000000000e+01 1.260000000000000009e+00 nan
8.900000000000000000e+01 1.270000000000000240e+00 nan
8.900000000000000000e+01 1.280000000000000027e+00 nan
8.900000000000000000e+01 1.290000000000000036e+00 nan
8.900000000000000000e+01 1.300000000000000044e+00 nan
8.900000000000000000e+01 1.310000000000000053e+00 nan
8.900000000000000000e+01 1.319999999999999840e+00 0.000000000000000000e+00
8.900000000000000000e+01 1.330000000000000071e+00 0.000000000000000000e+00
8.900000000000000000e+01 1.340000000000000080e+00 0.000000000000000000e+00
8.900000000000000000e+01 1.350000000000000089e+00 0.000000000000000000e+00
8.900000000000000000e+01 1.360000000000000320e+00 0.000000000000000000e+00
8.900000000000000000e+01 1.370000000000000107e+00 0.000000000000000000e+00
8.900000000000000000e+01 1.379999999999999893e+00 0.000000000000000000e+00
8.900000000000000000e+01 1.390000000000000124e+00 0.000000000000000000e+00
8.900000000000000000e+01 1.399999999999999911e+00 0.000000000000000000e+00
8.900000000000000000e+01 1.409999999999999920e+00 0.000000000000000000e+00
8.900000000000000000e+01 1.419999999999999929e+00 0.000000000000000000e+00
8.900000000000000000e+01 1.429999999999999938e+00 0.000000000000000000e+00
8.900000000000000000e+01 1.439999999999999725e+00 0.000000000000000000e+00
8.900000000000000000e+01 1.449999999999999956e+00 0.000000000000000000e+00
8.900000000000000000e+01 1.459999999999999964e+00 0.000000000000000000e+00
8.900000000000000000e+01 1.469999999999999973e+00 0.000000000000000000e+00
8.900000000000000000e+01 1.480000000000000204e+00 0.000000000000000000e+00
8.900000000000000000e+01 1.489999999999999991e+00 0.000000000000000000e+00
8.900000000000000000e+01 1.500000000000000000e+00 0.000000000000000000e+00
8.900000000000000000e+01 1.510000000000000231e+00 0.000000000000000000e+00
8.900000000000000000e+01 1.520000000000000240e+00 0.000000000000000000e+00
8.900000000000000000e+01 1.530000000000000027e+00 0.000000000000000000e+00
8.900000000000000000e+01 1.540000000000000036e+00 0.000000000000000000e+00
8.900000000000000000e+01 1.550000000000000044e+00 0.000000000000000000e+00
8.900000000000000000e+01 1.560000000000000275e+00 0.000000000000000000e+00
8.900000000000000000e+01 1.570000000000000062e+00 0.000000000000000000e+00
8.900000000000000000e+01 1.580000000000000071e+00 0.000000000000000000e+00
8.900000000000000000e+01 1.590000000000000080e+00 0.000000000000000000e+00
8.900000000000000000e+01 1.600000000000000089e+00 0.000000000000000000e+00
9.000000000000000000e+01 1.100000000000000089e+00 nan
9.000000000000000000e+01 1.110000000000000098e+00 nan
9.000000000000000000e+01 1.120000000000000107e+00 nan
9.000000000000000000e+01 1.129999999999999893e+00 nan
9.000000000000000000e+01 1.139999999999999902e+00 nan
9.000000000000000000e+01 1.149999999999999911e+00 nan
9.000000000000000000e+01 1.159999999999999920e+00 nan
9.000000000000000000e+01 1.169999999999999929e+00 nan
9.000000000000000000e+01 1.179999999999999938e+00 nan
9.000000000000000000e+01 1.189999999999999947e+00 nan
9.000000000000000000e+01 1.199999999999999956e+00 nan
9.000000000000000000e+01 1.210000000000000187e+00 nan
9.000000000000000000e+01 1.219999999999999973e+00 nan
9.000000000000000000e+01 1.229999999999999982e+00 nan
9.000000000000000000e+01 1.239999999999999991e+00 nan
9.000000000000000000e+01 1.250000000000000000e+00 nan
9.000000000000000000e+01 1.260000000000000009e+00 nan
9.000000000000000000e+01 1.270000000000000240e+00 nan
9.000000000000000000e+01 1.280000000000000027e+00 nan
9.000000000000000000e+01 1.290000000000000036e+00 nan
9.000000000000000000e+01 1.300000000000000044e+00 nan
9.000000000000000000e+01 1.310000000000000053e+00 nan
9.000000000000000000e+01 1.319999999999999840e+00 0.000000000000000000e+00
9.000000000000000000e+01 1.330000000000000071e+00 0.000000000000000000e+00
9.000000000000000000e+01 1.340000000000000080e+00 0.000000000000000000e+00
9.000000000000000000e+01 1.350000000000000089e+00 0.000000000000000000e+00
9.000000000000000000e+01 1.360000000000000320e+00 0.000000000000000000e+00
9.000000000000000000e+01 1.370000000000000107e+00 0.000000000000000000e+00
9.000000000000000000e+01 1.379999999999999893e+00 0.000000000000000000e+00
9.000000000000000000e+01 1.390000000000000124e+00 0.000000000000000000e+00
9.000000000000000000e+01 1.399999999999999911e+00 0.000000000000000000e+00
9.000000000000000000e+01 1.409999999999999920e+00 0.000000000000000000e+00
9.000000000000000000e+01 1.419999999999999929e+00 0.000000000000000000e+00
9.000000000000000000e+01 1.429999999999999938e+00 0.000000000000000000e+00
9.000000000000000000e+01 1.439999999999999725e+00 0.000000000000000000e+00
9.000000000000000000e+01 1.449999999999999956e+00 0.000000000000000000e+00
9.000000000000000000e+01 1.459999999999999964e+00 0.000000000000000000e+00
9.000000000000000000e+01 1.469999999999999973e+00 0.000000000000000000e+00
9.000000000000000000e+01 1.480000000000000204e+00 0.000000000000000000e+00
9.000000000000000000e+01 1.489999999999999991e+00 0.000000000000000000e+00
9.000000000000000000e+01 1.500000000000000000e+00 0.000000000000000000e+00
9.000000000000000000e+01 1.510000000000000231e+00 0.000000000000000000e+00
9.000000000000000000e+01 1.520000000000000240e+00 0.000000000000000000e+00
9.000000000000000000e+01 1.530000000000000027e+00 0.000000000000000000e+00
9.000000000000000000e+01 1.540000000000000036e+00 0.000000000000000000e+00
9.000000000000000000e+01 1.550000000000000044e+00 0.000000000000000000e+00
9.000000000000000000e+01 1.560000000000000275e+00 0.000000000000000000e+00
9.000000000000000000e+01 1.570000000000000062e+00 0.000000000000000000e+00
9.000000000000000000e+01 1.580000000000000071e+00 0.000000000000000000e+00
9.000000000000000000e+01 1.590000000000000080e+00 0.000000000000000000e+00
9.000000000000000000e+01 1.600000000000000089e+00 0.000000000000000000e+00
9.100000000000000000e+01 1.100000000000000089e+00 nan
9.100000000000000000e+01 1.110000000000000098e+00 nan
9.100000000000000000e+01 1.120000000000000107e+00 nan
9.100000000000000000e+01 1.129999999999999893e+00 nan
9.100000000000000000e+01 1.139999999999999902e+00 nan
9.100000000000000000e+01 1.149999999999999911e+00 nan
9.100000000000000000e+01 1.159999999999999920e+00 nan
9.100000000000000000e+01 1.169999999999999929e+00 nan
9.100000000000000000e+01 1.179999999999999938e+00 nan
9.100000000000000000e+01 1.189999999999999947e+00 nan
9.100000000000000000e+01 1.199999999999999956e+00 nan
9.100000000000000000e+01 1.210000000000000187e+00 nan
9.100000000000000000e+01 1.219999999999999973e+00 nan
9.100000000000000000e+01 1.229999999999999982e+00 nan
9.100000000000000000e+01 1.239999999999999991e+00 nan
9.100000000000000000e+01 1.250000000000000000e+00 nan
9.100000000000000000e+01 1.260000000000000009e+00 nan
9.100000000000000000e+01 1.270000000000000240e+00 nan
9.100000000000000000e+01 1.280000000000000027e+00 nan
9.100000000000000000e+01 1.290000000000000036e+00 nan
9.100000000000000000e+01 1.300000000000000044e+00 nan
9.100000000000000000e+01 1.310000000000000053e+00 nan
9.100000000000000000e+01 1.319999999999999840e+00 nan
9.100000000000000000e+01 1.330000000000000071e+00 0.000000000000000000e+00
9.100000000000000000e+01 1.340000000000000080e+00 0.000000000000000000e+00
9.100000000000000000e+01 1.350000000000000089e+00 0.000000000000000000e+00
9.100000000000000000e+01 1.360000000000000320e+00 0.000000000000000000e+00
9.100000000000000000e+01 1.370000000000000107e+00 0.000000000000000000e+00
9.100000000000000000e+01 1.379999999999999893e+00 0.000000000000000000e+00
9.100000000000000000e+01 1.390000000000000124e+00 0.000000000000000000e+00
9.100000000000000000e+01 1.399999999999999911e+00 0.000000000000000000e+00
9.100000000000000000e+01 1.409999999999999920e+00 0.000000000000000000e+00
9.100000000000000000e+01 1.419999999999999929e+00 0.000000000000000000e+00
9.100000000000000000e+01 1.429999999999999938e+00 0.000000000000000000e+00
9.100000000000000000e+01 1.439999999999999725e+00 0.000000000000000000e+00
9.100000000000000000e+01 1.449999999999999956e+00 0.000000000000000000e+00
9.100000000000000000e+01 1.459999999999999964e+00 0.000000000000000000e+00
9.100000000000000000e+01 1.469999999999999973e+00 0.000000000000000000e+00
9.100000000000000000e+01 1.480000000000000204e+00 0.000000000000000000e+00
9.100000000000000000e+01 1.489999999999999991e+00 0.000000000000000000e+00
9.100000000000000000e+01 1.500000000000000000e+00 0.000000000000000000e+00
9.100000000000000000e+01 1.510000000000000231e+00 0.000000000000000000e+00
9.100000000000000000e+01 1.520000000000000240e+00 0.000000000000000000e+00
9.100000000000000000e+01 1.530000000000000027e+00 0.000000000000000000e+00
9.100000000000000000e+01 1.540000000000000036e+00 0.000000000000000000e+00
9.100000000000000000e+01 1.550000000000000044e+00 0.000000000000000000e+00
9.100000000000000000e+01 1.560000000000000275e+00 0.000000000000000000e+00
9.100000000000000000e+01 1.570000000000000062e+00 0.000000000000000000e+00
9.100000000000000000e+01 1.580000000000000071e+00 0.000000000000000000e+00
9.100000000000000000e+01 1.590000000000000080e+00 0.000000000000000000e+00
9.100000000000000000e+01 1.600000000000000089e+00 0.000000000000000000e+00
9.200000000000000000e+01 1.100000000000000089e+00 nan
9.200000000000000000e+01 1.110000000000000098e+00 nan
9.200000000000000000e+01 1.120000000000000107e+00 nan
9.200000000000000000e+01 1.129999999999999893e+00 nan
9.200000000000000000e+01 1.139999999999999902e+00 nan
9.200000000000000000e+01 1.149999999999999911e+00 nan
9.200000000000000000e+01 1.159999999999999920e+00 nan
9.200000000000000000e+01 1.169999999999999929e+00 nan
9.200000000000000000e+01 1.179999999999999938e+00 nan
9.200000000000000000e+01 1.189999999999999947e+00 nan
9.200000000000000000e+01 1.199999999999999956e+00 nan
9.200000000000000000e+01 1.210000000000000187e+00 nan
9.200000000000000000e+01 1.219999999999999973e+00 nan
9.200000000000000000e+01 1.229999999999999982e+00 nan
9.200000000000000000e+01 1.239999999999999991e+00 nan
9.200000000000000000e+01 1.250000000000000000e+00 nan
9.200000000000000000e+01 1.260000000000000009e+00 nan
9.200000000000000000e+01 1.270000000000000240e+00 nan
9.200000000000000000e+01 1.280000000000000027e+00 nan
9.200000000000000000e+01 1.290000000000000036e+00 nan
9.200000000000000000e+01 1.300000000000000044e+00 nan
9.200000000000000000e+01 1.310000000000000053e+00 nan
9.200000000000000000e+01 1.319999999999999840e+00 nan
9.200000000000000000e+01 1.330000000000000071e+00 nan
9.200000000000000000e+01 1.340000000000000080e+00 0.000000000000000000e+00
9.200000000000000000e+01 1.350000000000000089e+00 0.000000000000000000e+00
9.200000000000000000e+01 1.360000000000000320e+00 0.000000000000000000e+00
9.200000000000000000e+01 1.370000000000000107e+00 0.000000000000000000e+00
9.200000000000000000e+01 1.379999999999999893e+00 0.000000000000000000e+00
9.200000000000000000e+01 1.390000000000000124e+00 0.000000000000000000e+00
9.200000000000000000e+01 1.399999999999999911e+00 0.000000000000000000e+00
9.200000000000000000e+01 1.409999999999999920e+00 0.000000000000000000e+00
9.200000000000000000e+01 1.419999999999999929e+00 0.000000000000000000e+00
9.200000000000000000e+01 1.429999999999999938e+00 0.000000000000000000e+00
9.200000000000000000e+01 1.439999999999999725e+00 0.000000000000000000e+00
9.200000000000000000e+01 1.449999999999999956e+00 0.000000000000000000e+00
9.200000000000000000e+01 1.459999999999999964e+00 0.000000000000000000e+00
9.200000000000000000e+01 1.469999999999999973e+00 0.000000000000000000e+00
9.200000000000000000e+01 1.480000000000000204e+00 0.000000000000000000e+00
9.200000000000000000e+01 1.489999999999999991e+00 0.000000000000000000e+00
9.200000000000000000e+01 1.500000000000000000e+00 0.000000000000000000e+00
9.200000000000000000e+01 1.510000000000000231e+00 0.000000000000000000e+00
9.200000000000000000e+01 1.520000000000000240e+00 0.000000000000000000e+00
9.200000000000000000e+01 1.530000000000000027e+00 0.000000000000000000e+00
9.200000000000000000e+01 1.540000000000000036e+00 0.000000000000000000e+00
9.200000000000000000e+01 1.550000000000000044e+00 0.000000000000000000e+00
9.200000000000000000e+01 1.560000000000000275e+00 0.000000000000000000e+00
9.200000000000000000e+01 1.570000000000000062e+00 0.000000000000000000e+00
9.200000000000000000e+01 1.580000000000000071e+00 0.000000000000000000e+00
9.200000000000000000e+01 1.590000000000000080e+00 0.000000000000000000e+00
9.200000000000000000e+01 1.600000000000000089e+00 0.000000000000000000e+00
9.300000000000000000e+01 1.100000000000000089e+00 nan
9.300000000000000000e+01 1.110000000000000098e+00 nan
9.300000000000000000e+01 1.120000000000000107e+00 nan
9.300000000000000000e+01 1.129999999999999893e+00 nan
9.300000000000000000e+01 1.139999999999999902e+00 nan
9.300000000000000000e+01 1.149999999999999911e+00 nan
9.300000000000000000e+01 1.159999999999999920e+00 nan
9.300000000000000000e+01 1.169999999999999929e+00 nan
9.300000000000000000e+01 1.179999999999999938e+00 nan
9.300000000000000000e+01 1.189999999999999947e+00 nan
9.300000000000000000e+01 1.199999999999999956e+00 nan
9.300000000000000000e+01 1.210000000000000187e+00 nan
9.300000000000000000e+01 1.219999999999999973e+00 nan
9.300000000000000000e+01 1.229999999999999982e+00 nan
9.300000000000000000e+01 1.239999999999999991e+00 nan
9.300000000000000000e+01 1.250000000000000000e+00 nan
9.300000000000000000e+01 1.260000000000000009e+00 nan
9.300000000000000000e+01 1.270000000000000240e+00 nan
9.300000000000000000e+01 1.280000000000000027e+00 nan
9.300000000000000000e+01 1.290000000000000036e+00 nan
9.300000000000000000e+01 1.300000000000000044e+00 nan
9.300000000000000000e+01 1.310000000000000053e+00 nan
9.300000000000000000e+01 1.319999999999999840e+00 nan
9.300000000000000000e+01 1.330000000000000071e+00 nan
9.300000000000000000e+01 1.340000000000000080e+00 0.000000000000000000e+00
9.300000000000000000e+01 1.350000000000000089e+00 0.000000000000000000e+00
9.300000000000000000e+01 1.360000000000000320e+00 0.000000000000000000e+00
9.300000000000000000e+01 1.370000000000000107e+00 0.000000000000000000e+00
9.300000000000000000e+01 1.379999999999999893e+00 0.000000000000000000e+00
9.300000000000000000e+01 1.390000000000000124e+00 0.000000000000000000e+00
9.300000000000000000e+01 1.399999999999999911e+00 0.000000000000000000e+00
9.300000000000000000e+01 1.409999999999999920e+00 0.000000000000000000e+00
9.300000000000000000e+01 1.419999999999999929e+00 0.000000000000000000e+00
9.300000000000000000e+01 1.429999999999999938e+00 0.000000000000000000e+00
9.300000000000000000e+01 1.439999999999999725e+00 0.000000000000000000e+00
9.300000000000000000e+01 1.449999999999999956e+00 0.000000000000000000e+00
9.300000000000000000e+01 1.459999999999999964e+00 0.000000000000000000e+00
9.300000000000000000e+01 1.469999999999999973e+00 0.000000000000000000e+00
9.300000000000000000e+01 1.480000000000000204e+00 0.000000000000000000e+00
9.300000000000000000e+01 1.489999999999999991e+00 0.000000000000000000e+00
9.300000000000000000e+01 1.500000000000000000e+00 0.000000000000000000e+00
9.300000000000000000e+01 1.510000000000000231e+00 0.000000000000000000e+00
9.300000000000000000e+01 1.520000000000000240e+00 0.000000000000000000e+00
9.300000000000000000e+01 1.530000000000000027e+00 0.000000000000000000e+00
9.300000000000000000e+01 1.540000000000000036e+00 0.000000000000000000e+00
9.300000000000000000e+01 1.550000000000000044e+00 0.000000000000000000e+00
9.300000000000000000e+01 1.560000000000000275e+00 0.000000000000000000e+00
9.300000000000000000e+01 1.570000000000000062e+00 0.000000000000000000e+00
9.300000000000000000e+01 1.580000000000000071e+00 0.000000000000000000e+00
9.300000000000000000e+01 1.590000000000000080e+00 0.000000000000000000e+00
9.300000000000000000e+01 1.600000000000000089e+00 0.000000000000000000e+00
9.400000000000000000e+01 1.100000000000000089e+00 nan
9.400000000000000000e+01 1.110000000000000098e+00 nan
9.400000000000000000e+01 1.120000000000000107e+00 nan
9.400000000000000000e+01 1.129999999999999893e+00 nan
9.400000000000000000e+01 1.139999999999999902e+00 nan
9.400000000000000000e+01 1.149999999999999911e+00 nan
9.400000000000000000e+01 1.159999999999999920e+00 nan
9.400000000000000000e+01 1.169999999999999929e+00 nan
9.400000000000000000e+01 1.179999999999999938e+00 nan
9.400000000000000000e+01 1.189999999999999947e+00 nan
9.400000000000000000e+01 1.199999999999999956e+00 nan
9.400000000000000000e+01 1.210000000000000187e+00 nan
9.400000000000000000e+01 1.219999999999999973e+00 nan
9.400000000000000000e+01 1.229999999999999982e+00 nan
9.400000000000000000e+01 1.239999999999999991e+00 nan
9.400000000000000000e+01 1.250000000000000000e+00 nan
9.400000000000000000e+01 1.260000000000000009e+00 nan
9.400000000000000000e+01 1.270000000000000240e+00 nan
9.400000000000000000e+01 1.280000000000000027e+00 nan
9.400000000000000000e+01 1.290000000000000036e+00 nan
9.400000000000000000e+01 1.300000000000000044e+00 nan
9.400000000000000000e+01 1.310000000000000053e+00 nan
9.400000000000000000e+01 1.319999999999999840e+00 nan
9.400000000000000000e+01 1.330000000000000071e+00 nan
9.400000000000000000e+01 1.340000000000000080e+00 nan
9.400000000000000000e+01 1.350000000000000089e+00 0.000000000000000000e+00
9.400000000000000000e+01 1.360000000000000320e+00 0.000000000000000000e+00
9.400000000000000000e+01 1.370000000000000107e+00 0.000000000000000000e+00
9.400000000000000000e+01 1.379999999999999893e+00 0.000000000000000000e+00
9.400000000000000000e+01 1.390000000000000124e+00 0.000000000000000000e+00
9.400000000000000000e+01 1.399999999999999911e+00 0.000000000000000000e+00
9.400000000000000000e+01 1.409999999999999920e+00 0.000000000000000000e+00
9.400000000000000000e+01 1.419999999999999929e+00 0.000000000000000000e+00
9.400000000000000000e+01 1.429999999999999938e+00 0.000000000000000000e+00
9.400000000000000000e+01 1.439999999999999725e+00 0.000000000000000000e+00
9.400000000000000000e+01 1.449999999999999956e+00 0.000000000000000000e+00
9.400000000000000000e+01 1.459999999999999964e+00 0.000000000000000000e+00
9.400000000000000000e+01 1.469999999999999973e+00 0.000000000000000000e+00
9.400000000000000000e+01 1.480000000000000204e+00 0.000000000000000000e+00
9.400000000000000000e+01 1.489999999999999991e+00 0.000000000000000000e+00
9.400000000000000000e+01 1.500000000000000000e+00 0.000000000000000000e+00
9.400000000000000000e+01 1.510000000000000231e+00 0.000000000000000000e+00
9.400000000000000000e+01 1.520000000000000240e+00 0.000000000000000000e+00
9.400000000000000000e+01 1.530000000000000027e+00 0.000000000000000000e+00
9.400000000000000000e+01 1.540000000000000036e+00 0.000000000000000000e+00
9.400000000000000000e+01 1.550000000000000044e+00 0.000000000000000000e+00
9.400000000000000000e+01 1.560000000000000275e+00 0.000000000000000000e+00
9.400000000000000000e+01 1.570000000000000062e+00 0.000000000000000000e+00
9.400000000000000000e+01 1.580000000000000071e+00 0.000000000000000000e+00
9.400000000000000000e+01 1.590000000000000080e+00 0.000000000000000000e+00
9.400000000000000000e+01 1.600000000000000089e+00 0.000000000000000000e+00
9.500000000000000000e+01 1.100000000000000089e+00 nan
9.500000000000000000e+01 1.110000000000000098e+00 nan
9.500000000000000000e+01 1.120000000000000107e+00 nan
9.500000000000000000e+01 1.129999999999999893e+00 nan
9.500000000000000000e+01 1.139999999999999902e+00 nan
9.500000000000000000e+01 1.149999999999999911e+00 nan
9.500000000000000000e+01 1.159999999999999920e+00 nan
9.500000000000000000e+01 1.169999999999999929e+00 nan
9.500000000000000000e+01 1.179999999999999938e+00 nan
9.500000000000000000e+01 1.189999999999999947e+00 nan
9.500000000000000000e+01 1.199999999999999956e+00 nan
9.500000000000000000e+01 1.210000000000000187e+00 nan
9.500000000000000000e+01 1.219999999999999973e+00 nan
9.500000000000000000e+01 1.229999999999999982e+00 nan
9.500000000000000000e+01 1.239999999999999991e+00 nan
9.500000000000000000e+01 1.250000000000000000e+00 nan
9.500000000000000000e+01 1.260000000000000009e+00 nan
9.500000000000000000e+01 1.270000000000000240e+00 nan
9.500000000000000000e+01 1.280000000000000027e+00 nan
9.500000000000000000e+01 1.290000000000000036e+00 nan
9.500000000000000000e+01 1.300000000000000044e+00 nan
9.500000000000000000e+01 1.310000000000000053e+00 nan
9.500000000000000000e+01 1.319999999999999840e+00 nan
9.500000000000000000e+01 1.330000000000000071e+00 nan
9.500000000000000000e+01 1.340000000000000080e+00 nan
9.500000000000000000e+01 1.350000000000000089e+00 nan
9.500000000000000000e+01 1.360000000000000320e+00 0.000000000000000000e+00
9.500000000000000000e+01 1.370000000000000107e+00 0.000000000000000000e+00
9.500000000000000000e+01 1.379999999999999893e+00 0.000000000000000000e+00
9.500000000000000000e+01 1.390000000000000124e+00 0.000000000000000000e+00
9.500000000000000000e+01 1.399999999999999911e+00 0.000000000000000000e+00
9.500000000000000000e+01 1.409999999999999920e+00 0.000000000000000000e+00
9.500000000000000000e+01 1.419999999999999929e+00 0.000000000000000000e+00
9.500000000000000000e+01 1.429999999999999938e+00 0.000000000000000000e+00
9.500000000000000000e+01 1.439999999999999725e+00 0.000000000000000000e+00
9.500000000000000000e+01 1.449999999999999956e+00 0.000000000000000000e+00
9.500000000000000000e+01 1.459999999999999964e+00 0.000000000000000000e+00
9.500000000000000000e+01 1.469999999999999973e+00 0.000000000000000000e+00
9.500000000000000000e+01 1.480000000000000204e+00 0.000000000000000000e+00
9.500000000000000000e+01 1.489999999999999991e+00 0.000000000000000000e+00
9.500000000000000000e+01 1.500000000000000000e+00 0.000000000000000000e+00
9.500000000000000000e+01 1.510000000000000231e+00 0.000000000000000000e+00
9.500000000000000000e+01 1.520000000000000240e+00 0.000000000000000000e+00
9.500000000000000000e+01 1.530000000000000027e+00 0.000000000000000000e+00
9.500000000000000000e+01 1.540000000000000036e+00 0.000000000000000000e+00
9.500000000000000000e+01 1.550000000000000044e+00 0.000000000000000000e+00
9.500000000000000000e+01 1.560000000000000275e+00 0.000000000000000000e+00
9.500000000000000000e+01 1.570000000000000062e+00 0.000000000000000000e+00
9.500000000000000000e+01 1.580000000000000071e+00 0.000000000000000000e+00
9.500000000000000000e+01 1.590000000000000080e+00 0.000000000000000000e+00
9.500000000000000000e+01 1.600000000000000089e+00 0.000000000000000000e+00
9.600000000000000000e+01 1.100000000000000089e+00 nan
9.600000000000000000e+01 1.110000000000000098e+00 nan
9.600000000000000000e+01 1.120000000000000107e+00 nan
9.600000000000000000e+01 1.129999999999999893e+00 nan
9.600000000000000000e+01 1.139999999999999902e+00 nan
9.600000000000000000e+01 1.149999999999999911e+00 nan
9.600000000000000000e+01 1.159999999999999920e+00 nan
9.600000000000000000e+01 1.169999999999999929e+00 nan
9.600000000000000000e+01 1.179999999999999938e+00 nan
9.600000000000000000e+01 1.189999999999999947e+00 nan
9.600000000000000000e+01 1.199999999999999956e+00 nan
9.600000000000000000e+01 1.210000000000000187e+00 nan
9.600000000000000000e+01 1.219999999999999973e+00 nan
9.600000000000000000e+01 1.229999999999999982e+00 nan
9.600000000000000000e+01 1.239999999999999991e+00 nan
9.600000000000000000e+01 1.250000000000000000e+00 nan
9.600000000000000000e+01 1.260000000000000009e+00 nan
9.600000000000000000e+01 1.270000000000000240e+00 nan
9.600000000000000000e+01 1.280000000000000027e+00 nan
9.600000000000000000e+01 1.290000000000000036e+00 nan
9.600000000000000000e+01 1.300000000000000044e+00 nan
9.600000000000000000e+01 1.310000000000000053e+00 nan
9.600000000000000000e+01 1.319999999999999840e+00 nan
9.600000000000000000e+01 1.330000000000000071e+00 nan
9.600000000000000000e+01 1.340000000000000080e+00 nan
9.600000000000000000e+01 1.350000000000000089e+00 nan
9.600000000000000000e+01 1.360000000000000320e+00 0.000000000000000000e+00
9.600000000000000000e+01 1.370000000000000107e+00 0.000000000000000000e+00
9.600000000000000000e+01 1.379999999999999893e+00 0.000000000000000000e+00
9.600000000000000000e+01 1.390000000000000124e+00 0.000000000000000000e+00
9.600000000000000000e+01 1.399999999999999911e+00 0.000000000000000000e+00
9.600000000000000000e+01 1.409999999999999920e+00 0.000000000000000000e+00
9.600000000000000000e+01 1.419999999999999929e+00 0.000000000000000000e+00
9.600000000000000000e+01 1.429999999999999938e+00 0.000000000000000000e+00
9.600000000000000000e+01 1.439999999999999725e+00 0.000000000000000000e+00
9.600000000000000000e+01 1.449999999999999956e+00 0.000000000000000000e+00
9.600000000000000000e+01 1.459999999999999964e+00 0.000000000000000000e+00
9.600000000000000000e+01 1.469999999999999973e+00 0.000000000000000000e+00
9.600000000000000000e+01 1.480000000000000204e+00 0.000000000000000000e+00
9.600000000000000000e+01 1.489999999999999991e+00 0.000000000000000000e+00
9.600000000000000000e+01 1.500000000000000000e+00 0.000000000000000000e+00
9.600000000000000000e+01 1.510000000000000231e+00 0.000000000000000000e+00
9.600000000000000000e+01 1.520000000000000240e+00 0.000000000000000000e+00
9.600000000000000000e+01 1.530000000000000027e+00 0.000000000000000000e+00
9.600000000000000000e+01 1.540000000000000036e+00 0.000000000000000000e+00
9.600000000000000000e+01 1.550000000000000044e+00 0.000000000000000000e+00
9.600000000000000000e+01 1.560000000000000275e+00 0.000000000000000000e+00
9.600000000000000000e+01 1.570000000000000062e+00 0.000000000000000000e+00
9.600000000000000000e+01 1.580000000000000071e+00 0.000000000000000000e+00
9.600000000000000000e+01 1.590000000000000080e+00 0.000000000000000000e+00
9.600000000000000000e+01 1.600000000000000089e+00 0.000000000000000000e+00
9.700000000000000000e+01 1.100000000000000089e+00 nan
9.700000000000000000e+01 1.110000000000000098e+00 nan
9.700000000000000000e+01 1.120000000000000107e+00 nan
9.700000000000000000e+01 1.129999999999999893e+00 nan
9.700000000000000000e+01 1.139999999999999902e+00 nan
9.700000000000000000e+01 1.149999999999999911e+00 nan
9.700000000000000000e+01 1.159999999999999920e+00 nan
9.700000000000000000e+01 1.169999999999999929e+00 nan
9.700000000000000000e+01 1.179999999999999938e+00 nan
9.700000000000000000e+01 1.189999999999999947e+00 nan
9.700000000000000000e+01 1.199999999999999956e+00 nan
9.700000000000000000e+01 1.210000000000000187e+00 nan
9.700000000000000000e+01 1.219999999999999973e+00 nan
9.700000000000000000e+01 1.229999999999999982e+00 nan
9.700000000000000000e+01 1.239999999999999991e+00 nan
9.700000000000000000e+01 1.250000000000000000e+00 nan
9.700000000000000000e+01 1.260000000000000009e+00 nan
9.700000000000000000e+01 1.270000000000000240e+00 nan
9.700000000000000000e+01 1.280000000000000027e+00 nan
9.700000000000000000e+01 1.290000000000000036e+00 nan
9.700000000000000000e+01 1.300000000000000044e+00 nan
9.700000000000000000e+01 1.310000000000000053e+00 nan
9.700000000000000000e+01 1.319999999999999840e+00 nan
9.700000000000000000e+01 1.330000000000000071e+00 nan
9.700000000000000000e+01 1.340000000000000080e+00 nan
9.700000000000000000e+01 1.350000000000000089e+00 nan
9.700000000000000000e+01 1.360000000000000320e+00 nan
9.700000000000000000e+01 1.370000000000000107e+00 0.000000000000000000e+00
9.700000000000000000e+01 1.379999999999999893e+00 0.000000000000000000e+00
9.700000000000000000e+01 1.390000000000000124e+00 0.000000000000000000e+00
9.700000000000000000e+01 1.399999999999999911e+00 0.000000000000000000e+00
9.700000000000000000e+01 1.409999999999999920e+00 0.000000000000000000e+00
9.700000000000000000e+01 1.419999999999999929e+00 0.000000000000000000e+00
9.700000000000000000e+01 1.429999999999999938e+00 0.000000000000000000e+00
9.700000000000000000e+01 1.439999999999999725e+00 0.000000000000000000e+00
9.700000000000000000e+01 1.449999999999999956e+00 0.000000000000000000e+00
9.700000000000000000e+01 1.459999999999999964e+00 0.000000000000000000e+00
9.700000000000000000e+01 1.469999999999999973e+00 0.000000000000000000e+00
9.700000000000000000e+01 1.480000000000000204e+00 0.000000000000000000e+00
9.700000000000000000e+01 1.489999999999999991e+00 0.000000000000000000e+00
9.700000000000000000e+01 1.500000000000000000e+00 0.000000000000000000e+00
9.700000000000000000e+01 1.510000000000000231e+00 0.000000000000000000e+00
9.700000000000000000e+01 1.520000000000000240e+00 0.000000000000000000e+00
9.700000000000000000e+01 1.530000000000000027e+00 0.000000000000000000e+00
9.700000000000000000e+01 1.540000000000000036e+00 0.000000000000000000e+00
9.700000000000000000e+01 1.550000000000000044e+00 0.000000000000000000e+00
9.700000000000000000e+01 1.560000000000000275e+00 0.000000000000000000e+00
9.700000000000000000e+01 1.570000000000000062e+00 0.000000000000000000e+00
9.700000000000000000e+01 1.580000000000000071e+00 0.000000000000000000e+00
9.700000000000000000e+01 1.590000000000000080e+00 0.000000000000000000e+00
9.700000000000000000e+01 1.600000000000000089e+00 0.000000000000000000e+00
9.800000000000000000e+01 1.100000000000000089e+00 nan
9.800000000000000000e+01 1.110000000000000098e+00 nan
9.800000000000000000e+01 1.120000000000000107e+00 nan
9.800000000000000000e+01 1.129999999999999893e+00 nan
9.800000000000000000e+01 1.139999999999999902e+00 nan
9.800000000000000000e+01 1.149999999999999911e+00 nan
9.800000000000000000e+01 1.159999999999999920e+00 nan
9.800000000000000000e+01 1.169999999999999929e+00 nan
9.800000000000000000e+01 1.179999999999999938e+00 nan
9.800000000000000000e+01 1.189999999999999947e+00 nan
9.800000000000000000e+01 1.199999999999999956e+00 nan
9.800000000000000000e+01 1.210000000000000187e+00 nan
9.800000000000000000e+01 1.219999999999999973e+00 nan
9.800000000000000000e+01 1.229999999999999982e+00 nan
9.800000000000000000e+01 1.239999999999999991e+00 nan
9.800000000000000000e+01 1.250000000000000000e+00 nan
9.800000000000000000e+01 1.260000000000000009e+00 nan
9.800000000000000000e+01 1.270000000000000240e+00 nan
9.800000000000000000e+01 1.280000000000000027e+00 nan
9.800000000000000000e+01 1.290000000000000036e+00 nan
9.800000000000000000e+01 1.300000000000000044e+00 nan
9.800000000000000000e+01 1.310000000000000053e+00 nan
9.800000000000000000e+01 1.319999999999999840e+00 nan
9.800000000000000000e+01 1.330000000000000071e+00 nan
9.800000000000000000e+01 1.340000000000000080e+00 nan
9.800000000000000000e+01 1.350000000000000089e+00 nan
9.800000000000000000e+01 1.360000000000000320e+00 nan
9.800000000000000000e+01 1.370000000000000107e+00 nan
9.800000000000000000e+01 1.379999999999999893e+00 0.000000000000000000e+00
9.800000000000000000e+01 1.390000000000000124e+00 0.000000000000000000e+00
9.800000000000000000e+01 1.399999999999999911e+00 0.000000000000000000e+00
9.800000000000000000e+01 1.409999999999999920e+00 0.000000000000000000e+00
9.800000000000000000e+01 1.419999999999999929e+00 0.000000000000000000e+00
9.800000000000000000e+01 1.429999999999999938e+00 0.000000000000000000e+00
9.800000000000000000e+01 1.439999999999999725e+00 0.000000000000000000e+00
9.800000000000000000e+01 1.449999999999999956e+00 0.000000000000000000e+00
9.800000000000000000e+01 1.459999999999999964e+00 0.000000000000000000e+00
9.800000000000000000e+01 1.469999999999999973e+00 0.000000000000000000e+00
9.800000000000000000e+01 1.480000000000000204e+00 0.000000000000000000e+00
9.800000000000000000e+01 1.489999999999999991e+00 0.000000000000000000e+00
9.800000000000000000e+01 1.500000000000000000e+00 0.000000000000000000e+00
9.800000000000000000e+01 1.510000000000000231e+00 0.000000000000000000e+00
9.800000000000000000e+01 1.520000000000000240e+00 0.000000000000000000e+00
9.800000000000000000e+01 1.530000000000000027e+00 0.000000000000000000e+00
9.800000000000000000e+01 1.540000000000000036e+00 0.000000000000000000e+00
9.800000000000000000e+01 1.550000000000000044e+00 0.000000000000000000e+00
9.800000000000000000e+01 1.560000000000000275e+00 0.000000000000000000e+00
9.800000000000000000e+01 1.570000000000000062e+00 0.000000000000000000e+00
9.800000000000000000e+01 1.580000000000000071e+00 0.000000000000000000e+00
9.800000000000000000e+01 1.590000000000000080e+00 0.000000000000000000e+00
9.800000000000000000e+01 1.600000000000000089e+00 0.000000000000000000e+00
9.900000000000000000e+01 1.100000000000000089e+00 nan
9.900000000000000000e+01 1.110000000000000098e+00 nan
9.900000000000000000e+01 1.120000000000000107e+00 nan
9.900000000000000000e+01 1.129999999999999893e+00 nan
9.900000000000000000e+01 1.139999999999999902e+00 nan
9.900000000000000000e+01 1.149999999999999911e+00 nan
9.900000000000000000e+01 1.159999999999999920e+00 nan
9.900000000000000000e+01 1.169999999999999929e+00 nan
9.900000000000000000e+01 1.179999999999999938e+00 nan
9.900000000000000000e+01 1.189999999999999947e+00 nan
9.900000000000000000e+01 1.199999999999999956e+00 nan
9.900000000000000000e+01 1.210000000000000187e+00 nan
9.900000000000000000e+01 1.219999999999999973e+00 nan
9.900000000000000000e+01 1.229999999999999982e+00 nan
9.900000000000000000e+01 1.239999999999999991e+00 nan
9.900000000000000000e+01 1.250000000000000000e+00 nan
9.900000000000000000e+01 1.260000000000000009e+00 nan
9.900000000000000000e+01 1.270000000000000240e+00 nan
9.900000000000000000e+01 1.280000000000000027e+00 nan
9.900000000000000000e+01 1.290000000000000036e+00 nan
9.900000000000000000e+01 1.300000000000000044e+00 nan
9.900000000000000000e+01 1.310000000000000053e+00 nan
9.900000000000000000e+01 1.319999999999999840e+00 nan
9.900000000000000000e+01 1.330000000000000071e+00 nan
9.900000000000000000e+01 1.340000000000000080e+00 nan
9.900000000000000000e+01 1.350000000000000089e+00 nan
9.900000000000000000e+01 1.360000000000000320e+00 nan
9.900000000000000000e+01 1.370000000000000107e+00 nan
9.900000000000000000e+01 1.379999999999999893e+00 0.000000000000000000e+00
9.900000000000000000e+01 1.390000000000000124e+00 0.000000000000000000e+00
9.900000000000000000e+01 1.399999999999999911e+00 0.000000000000000000e+00
9.900000000000000000e+01 1.409999999999999920e+00 0.000000000000000000e+00
9.900000000000000000e+01 1.419999999999999929e+00 0.000000000000000000e+00
9.900000000000000000e+01 1.429999999999999938e+00 0.000000000000000000e+00
9.900000000000000000e+01 1.439999999999999725e+00 0.000000000000000000e+00
9.900000000000000000e+01 1.449999999999999956e+00 0.000000000000000000e+00
9.900000000000000000e+01 1.459999999999999964e+00 0.000000000000000000e+00
9.900000000000000000e+01 1.469999999999999973e+00 0.000000000000000000e+00
9.900000000000000000e+01 1.480000000000000204e+00 0.000000000000000000e+00
9.900000000000000000e+01 1.489999999999999991e+00 0.000000000000000000e+00
9.900000000000000000e+01 1.500000000000000000e+00 0.000000000000000000e+00
9.900000000000000000e+01 1.510000000000000231e+00 0.000000000000000000e+00
9.900000000000000000e+01 1.520000000000000240e+00 0.000000000000000000e+00
9.900000000000000000e+01 1.530000000000000027e+00 0.000000000000000000e+00
9.900000000000000000e+01 1.540000000000000036e+00 0.000000000000000000e+00
9.900000000000000000e+01 1.550000000000000044e+00 0.000000000000000000e+00
9.900000000000000000e+01 1.560000000000000275e+00 0.000000000000000000e+00
9.900000000000000000e+01 1.570000000000000062e+00 0.000000000000000000e+00
9.900000000000000000e+01 1.580000000000000071e+00 0.000000000000000000e+00
9.900000000000000000e+01 1.590000000000000080e+00 0.000000000000000000e+00
9.900000000000000000e+01 1.600000000000000089e+00 0.000000000000000000e+00
1.000000000000000000e+02 1.100000000000000089e+00 nan
1.000000000000000000e+02 1.110000000000000098e+00 nan
1.000000000000000000e+02 1.120000000000000107e+00 nan
1.000000000000000000e+02 1.129999999999999893e+00 nan
1.000000000000000000e+02 1.139999999999999902e+00 nan
1.000000000000000000e+02 1.149999999999999911e+00 nan
1.000000000000000000e+02 1.159999999999999920e+00 nan
1.000000000000000000e+02 1.169999999999999929e+00 nan
1.000000000000000000e+02 1.179999999999999938e+00 nan
1.000000000000000000e+02 1.189999999999999947e+00 nan
1.000000000000000000e+02 1.199999999999999956e+00 nan
1.000000000000000000e+02 1.210000000000000187e+00 nan
1.000000000000000000e+02 1.219999999999999973e+00 nan
1.000000000000000000e+02 1.229999999999999982e+00 nan
1.000000000000000000e+02 1.239999999999999991e+00 nan
1.000000000000000000e+02 1.250000000000000000e+00 nan
1.000000000000000000e+02 1.260000000000000009e+00 nan
1.000000000000000000e+02 1.270000000000000240e+00 nan
1.000000000000000000e+02 1.280000000000000027e+00 nan
1.000000000000000000e+02 1.290000000000000036e+00 nan
1.000000000000000000e+02 1.300000000000000044e+00 nan
1.000000000000000000e+02 1.310000000000000053e+00 nan
1.000000000000000000e+02 1.319999999999999840e+00 nan
1.000000000000000000e+02 1.330000000000000071e+00 nan
1.000000000000000000e+02 1.340000000000000080e+00 nan
1.000000000000000000e+02 1.350000000000000089e+00 nan
1.000000000000000000e+02 1.360000000000000320e+00 nan
1.000000000000000000e+02 1.370000000000000107e+00 nan
1.000000000000000000e+02 1.379999999999999893e+00 nan
1.000000000000000000e+02 1.390000000000000124e+00 0.000000000000000000e+00
1.000000000000000000e+02 1.399999999999999911e+00 0.000000000000000000e+00
1.000000000000000000e+02 1.409999999999999920e+00 0.000000000000000000e+00
1.000000000000000000e+02 1.419999999999999929e+00 0.000000000000000000e+00
1.000000000000000000e+02 1.429999999999999938e+00 0.000000000000000000e+00
1.000000000000000000e+02 1.439999999999999725e+00 0.000000000000000000e+00
1.000000000000000000e+02 1.449999999999999956e+00 0.000000000000000000e+00
1.000000000000000000e+02 1.459999999999999964e+00 0.000000000000000000e+00
1.000000000000000000e+02 1.469999999999999973e+00 0.000000000000000000e+00
1.000000000000000000e+02 1.480000000000000204e+00 0.000000000000000000e+00
1.000000000000000000e+02 1.489999999999999991e+00 0.000000000000000000e+00
1.000000000000000000e+02 1.500000000000000000e+00 0.000000000000000000e+00
1.000000000000000000e+02 1.510000000000000231e+00 0.000000000000000000e+00
1.000000000000000000e+02 1.520000000000000240e+00 0.000000000000000000e+00
1.000000000000000000e+02 1.530000000000000027e+00 0.000000000000000000e+00
1.000000000000000000e+02 1.540000000000000036e+00 0.000000000000000000e+00
1.000000000000000000e+02 1.550000000000000044e+00 0.000000000000000000e+00
1.000000000000000000e+02 1.560000000000000275e+00 0.000000000000000000e+00
1.000000000000000000e+02 1.570000000000000062e+00 0.000000000000000000e+00
1.000000000000000000e+02 1.580000000000000071e+00 0.000000000000000000e+00
1.000000000000000000e+02 1.590000000000000080e+00 0.000000000000000000e+00
1.000000000000000000e+02 1.600000000000000089e+00 0.000000000000000000e+00
