# Supplementary material for: Quantum anomalous Hall crystals in moiré bands with higher Chern number
Source: Nat Commun. 2025 Jul 25;16:6875. doi: 10.1038/s41467-025-62224-9 (PMC12297688; doi:10.1038/s41467-025-62224-9)
Supplement: Supplementary file 3 — Source Data [file 41467_2025_62224_MOESM3_ESM.zip › Fig3b.txt]

# Band flatness and isolation vs. system parameters. 1st column: Layer potential (meV). 2nd column: Twist angle. 3rd column: ratio between indirect bandgap and bandwidth.
2.000000000000000000e+01 1.100000000000000089e+00 0.000000000000000000e+00
2.000000000000000000e+01 1.110000000000000098e+00 0.000000000000000000e+00
2.000000000000000000e+01 1.120000000000000107e+00 0.000000000000000000e+00
2.000000000000000000e+01 1.130000000000000115e+00 0.000000000000000000e+00
2.000000000000000000e+01 1.140000000000000124e+00 1.487401833538585984e-03
2.000000000000000000e+01 1.150000000000000355e+00 3.881718742680124578e-03
2.000000000000000000e+01 1.160000000000000142e+00 7.234535149377804668e-03
2.000000000000000000e+01 1.170000000000000151e+00 1.164250553206469009e-02
2.000000000000000000e+01 1.180000000000000160e+00 7.978542964211344374e-03
2.000000000000000000e+01 1.190000000000000169e+00 3.348124376609123293e-03
2.000000000000000000e+01 1.200000000000000178e+00 0.000000000000000000e+00
2.000000000000000000e+01 1.210000000000000187e+00 0.000000000000000000e+00
2.000000000000000000e+01 1.220000000000000417e+00 0.000000000000000000e+00
2.000000000000000000e+01 1.229999999999999982e+00 0.000000000000000000e+00
2.000000000000000000e+01 1.240000000000000213e+00 0.000000000000000000e+00
2.000000000000000000e+01 1.250000000000000000e+00 0.000000000000000000e+00
2.000000000000000000e+01 1.260000000000000009e+00 0.000000000000000000e+00
2.000000000000000000e+01 1.270000000000000240e+00 0.000000000000000000e+00
2.000000000000000000e+01 1.280000000000000027e+00 0.000000000000000000e+00
2.000000000000000000e+01 1.290000000000000036e+00 0.000000000000000000e+00
2.000000000000000000e+01 1.300000000000000266e+00 0.000000000000000000e+00
2.000000000000000000e+01 1.310000000000000053e+00 0.000000000000000000e+00
2.000000000000000000e+01 1.320000000000000506e+00 0.000000000000000000e+00
2.000000000000000000e+01 1.330000000000000071e+00 0.000000000000000000e+00
2.000000000000000000e+01 1.340000000000000080e+00 0.000000000000000000e+00
2.000000000000000000e+01 1.350000000000000089e+00 0.000000000000000000e+00
2.000000000000000000e+01 1.360000000000000320e+00 0.000000000000000000e+00
2.000000000000000000e+01 1.370000000000000107e+00 0.000000000000000000e+00
2.000000000000000000e+01 1.380000000000000115e+00 0.000000000000000000e+00
2.000000000000000000e+01 1.390000000000000346e+00 0.000000000000000000e+00
2.000000000000000000e+01 1.399999999999999911e+00 0.000000000000000000e+00
2.000000000000000000e+01 1.410000000000000142e+00 0.000000000000000000e+00
2.000000000000000000e+01 1.419999999999999929e+00 0.000000000000000000e+00
2.000000000000000000e+01 1.430000000000000160e+00 0.000000000000000000e+00
2.000000000000000000e+01 1.439999999999999725e+00 0.000000000000000000e+00
2.000000000000000000e+01 1.449999999999999956e+00 0.000000000000000000e+00
2.000000000000000000e+01 1.459999999999999964e+00 0.000000000000000000e+00
2.000000000000000000e+01 1.469999999999999973e+00 0.000000000000000000e+00
2.000000000000000000e+01 1.480000000000000204e+00 0.000000000000000000e+00
2.000000000000000000e+01 1.489999999999999991e+00 0.000000000000000000e+00
2.000000000000000000e+01 1.500000000000000222e+00 2.790346145878841531e-03
2.000000000000000000e+01 1.510000000000000231e+00 4.547273767410881483e-03
2.000000000000000000e+01 1.520000000000000240e+00 6.700509805878569064e-03
2.000000000000000000e+01 1.530000000000000471e+00 9.210534198026238892e-03
2.000000000000000000e+01 1.540000000000000036e+00 1.204068056880495778e-02
2.000000000000000000e+01 1.550000000000000266e+00 1.515746716034061491e-02
2.000000000000000000e+01 1.560000000000000275e+00 1.853065074804461157e-02
2.000000000000000000e+01 1.570000000000000062e+00 2.213309145355063512e-02
2.000000000000000000e+01 1.580000000000000071e+00 2.594051147238859989e-02
2.000000000000000000e+01 1.590000000000000080e+00 2.993121029383363080e-02
2.000000000000000000e+01 1.600000000000000089e+00 3.408577656806172779e-02
2.100000000000000000e+01 1.100000000000000089e+00 0.000000000000000000e+00
2.100000000000000000e+01 1.110000000000000098e+00 0.000000000000000000e+00
2.100000000000000000e+01 1.120000000000000107e+00 0.000000000000000000e+00
2.100000000000000000e+01 1.130000000000000115e+00 0.000000000000000000e+00
2.100000000000000000e+01 1.140000000000000124e+00 0.000000000000000000e+00
2.100000000000000000e+01 1.150000000000000355e+00 0.000000000000000000e+00
2.100000000000000000e+01 1.160000000000000142e+00 0.000000000000000000e+00
2.100000000000000000e+01 1.170000000000000151e+00 0.000000000000000000e+00
2.100000000000000000e+01 1.180000000000000160e+00 0.000000000000000000e+00
2.100000000000000000e+01 1.190000000000000169e+00 0.000000000000000000e+00
2.100000000000000000e+01 1.200000000000000178e+00 0.000000000000000000e+00
2.100000000000000000e+01 1.210000000000000187e+00 0.000000000000000000e+00
2.100000000000000000e+01 1.220000000000000417e+00 0.000000000000000000e+00
2.100000000000000000e+01 1.229999999999999982e+00 0.000000000000000000e+00
2.100000000000000000e+01 1.240000000000000213e+00 0.000000000000000000e+00
2.100000000000000000e+01 1.250000000000000000e+00 0.000000000000000000e+00
2.100000000000000000e+01 1.260000000000000009e+00 0.000000000000000000e+00
2.100000000000000000e+01 1.270000000000000240e+00 0.000000000000000000e+00
2.100000000000000000e+01 1.280000000000000027e+00 0.000000000000000000e+00
2.100000000000000000e+01 1.290000000000000036e+00 0.000000000000000000e+00
2.100000000000000000e+01 1.300000000000000266e+00 0.000000000000000000e+00
2.100000000000000000e+01 1.310000000000000053e+00 0.000000000000000000e+00
2.100000000000000000e+01 1.320000000000000506e+00 0.000000000000000000e+00
2.100000000000000000e+01 1.330000000000000071e+00 0.000000000000000000e+00
2.100000000000000000e+01 1.340000000000000080e+00 0.000000000000000000e+00
2.100000000000000000e+01 1.350000000000000089e+00 0.000000000000000000e+00
2.100000000000000000e+01 1.360000000000000320e+00 0.000000000000000000e+00
2.100000000000000000e+01 1.370000000000000107e+00 0.000000000000000000e+00
2.100000000000000000e+01 1.380000000000000115e+00 0.000000000000000000e+00
2.100000000000000000e+01 1.390000000000000346e+00 0.000000000000000000e+00
2.100000000000000000e+01 1.399999999999999911e+00 0.000000000000000000e+00
2.100000000000000000e+01 1.410000000000000142e+00 0.000000000000000000e+00
2.100000000000000000e+01 1.419999999999999929e+00 0.000000000000000000e+00
2.100000000000000000e+01 1.430000000000000160e+00 0.000000000000000000e+00
2.100000000000000000e+01 1.439999999999999725e+00 0.000000000000000000e+00
2.100000000000000000e+01 1.449999999999999956e+00 0.000000000000000000e+00
2.100000000000000000e+01 1.459999999999999964e+00 0.000000000000000000e+00
2.100000000000000000e+01 1.469999999999999973e+00 0.000000000000000000e+00
2.100000000000000000e+01 1.480000000000000204e+00 0.000000000000000000e+00
2.100000000000000000e+01 1.489999999999999991e+00 0.000000000000000000e+00
2.100000000000000000e+01 1.500000000000000222e+00 0.000000000000000000e+00
2.100000000000000000e+01 1.510000000000000231e+00 0.000000000000000000e+00
2.100000000000000000e+01 1.520000000000000240e+00 1.209473879391826908e-03
2.100000000000000000e+01 1.530000000000000471e+00 3.407220190728540467e-03
2.100000000000000000e+01 1.540000000000000036e+00 6.099084082372183135e-03
2.100000000000000000e+01 1.550000000000000266e+00 9.195635379260285250e-03
2.100000000000000000e+01 1.560000000000000275e+00 1.262222033300147359e-02
2.100000000000000000e+01 1.570000000000000062e+00 1.632050030449222477e-02
2.100000000000000000e+01 1.580000000000000071e+00 2.024584659054210270e-02
2.100000000000000000e+01 1.590000000000000080e+00 2.436392860218052417e-02
2.100000000000000000e+01 1.600000000000000089e+00 2.864781600538101117e-02
2.200000000000000000e+01 1.100000000000000089e+00 1.671648071157450649e-02
2.200000000000000000e+01 1.110000000000000098e+00 0.000000000000000000e+00
2.200000000000000000e+01 1.120000000000000107e+00 0.000000000000000000e+00
2.200000000000000000e+01 1.130000000000000115e+00 0.000000000000000000e+00
2.200000000000000000e+01 1.140000000000000124e+00 0.000000000000000000e+00
2.200000000000000000e+01 1.150000000000000355e+00 0.000000000000000000e+00
2.200000000000000000e+01 1.160000000000000142e+00 0.000000000000000000e+00
2.200000000000000000e+01 1.170000000000000151e+00 0.000000000000000000e+00
2.200000000000000000e+01 1.180000000000000160e+00 0.000000000000000000e+00
2.200000000000000000e+01 1.190000000000000169e+00 0.000000000000000000e+00
2.200000000000000000e+01 1.200000000000000178e+00 0.000000000000000000e+00
2.200000000000000000e+01 1.210000000000000187e+00 0.000000000000000000e+00
2.200000000000000000e+01 1.220000000000000417e+00 0.000000000000000000e+00
2.200000000000000000e+01 1.229999999999999982e+00 0.000000000000000000e+00
2.200000000000000000e+01 1.240000000000000213e+00 0.000000000000000000e+00
2.200000000000000000e+01 1.250000000000000000e+00 0.000000000000000000e+00
2.200000000000000000e+01 1.260000000000000009e+00 0.000000000000000000e+00
2.200000000000000000e+01 1.270000000000000240e+00 0.000000000000000000e+00
2.200000000000000000e+01 1.280000000000000027e+00 0.000000000000000000e+00
2.200000000000000000e+01 1.290000000000000036e+00 0.000000000000000000e+00
2.200000000000000000e+01 1.300000000000000266e+00 0.000000000000000000e+00
2.200000000000000000e+01 1.310000000000000053e+00 0.000000000000000000e+00
2.200000000000000000e+01 1.320000000000000506e+00 0.000000000000000000e+00
2.200000000000000000e+01 1.330000000000000071e+00 0.000000000000000000e+00
2.200000000000000000e+01 1.340000000000000080e+00 0.000000000000000000e+00
2.200000000000000000e+01 1.350000000000000089e+00 0.000000000000000000e+00
2.200000000000000000e+01 1.360000000000000320e+00 0.000000000000000000e+00
2.200000000000000000e+01 1.370000000000000107e+00 0.000000000000000000e+00
2.200000000000000000e+01 1.380000000000000115e+00 0.000000000000000000e+00
2.200000000000000000e+01 1.390000000000000346e+00 0.000000000000000000e+00
2.200000000000000000e+01 1.399999999999999911e+00 0.000000000000000000e+00
2.200000000000000000e+01 1.410000000000000142e+00 0.000000000000000000e+00
2.200000000000000000e+01 1.419999999999999929e+00 0.000000000000000000e+00
2.200000000000000000e+01 1.430000000000000160e+00 0.000000000000000000e+00
2.200000000000000000e+01 1.439999999999999725e+00 0.000000000000000000e+00
2.200000000000000000e+01 1.449999999999999956e+00 0.000000000000000000e+00
2.200000000000000000e+01 1.459999999999999964e+00 0.000000000000000000e+00
2.200000000000000000e+01 1.469999999999999973e+00 0.000000000000000000e+00
2.200000000000000000e+01 1.480000000000000204e+00 0.000000000000000000e+00
2.200000000000000000e+01 1.489999999999999991e+00 0.000000000000000000e+00
2.200000000000000000e+01 1.500000000000000222e+00 0.000000000000000000e+00
2.200000000000000000e+01 1.510000000000000231e+00 2.455742991418186603e-04
2.200000000000000000e+01 1.520000000000000240e+00 1.760404437285730656e-04
2.200000000000000000e+01 1.530000000000000471e+00 3.295841118196297893e-04
2.200000000000000000e+01 1.540000000000000036e+00 1.739533046054334313e-03
2.200000000000000000e+01 1.550000000000000266e+00 4.450716196066738760e-03
2.200000000000000000e+01 1.560000000000000275e+00 7.918532514895623362e-03
2.200000000000000000e+01 1.570000000000000062e+00 1.177357384756928110e-02
2.200000000000000000e+01 1.580000000000000071e+00 1.586823333108484599e-02
2.200000000000000000e+01 1.590000000000000080e+00 1.999172527325608628e-02
2.200000000000000000e+01 1.600000000000000089e+00 2.301210985417226351e-02
2.300000000000000000e+01 1.100000000000000089e+00 6.681767058919894919e-02
2.300000000000000000e+01 1.110000000000000098e+00 4.774350719345452770e-02
2.300000000000000000e+01 1.120000000000000107e+00 2.969398125721972245e-02
2.300000000000000000e+01 1.130000000000000115e+00 1.269943705425942426e-02
2.300000000000000000e+01 1.140000000000000124e+00 0.000000000000000000e+00
2.300000000000000000e+01 1.150000000000000355e+00 0.000000000000000000e+00
2.300000000000000000e+01 1.160000000000000142e+00 0.000000000000000000e+00
2.300000000000000000e+01 1.170000000000000151e+00 0.000000000000000000e+00
2.300000000000000000e+01 1.180000000000000160e+00 0.000000000000000000e+00
2.300000000000000000e+01 1.190000000000000169e+00 0.000000000000000000e+00
2.300000000000000000e+01 1.200000000000000178e+00 0.000000000000000000e+00
2.300000000000000000e+01 1.210000000000000187e+00 0.000000000000000000e+00
2.300000000000000000e+01 1.220000000000000417e+00 0.000000000000000000e+00
2.300000000000000000e+01 1.229999999999999982e+00 0.000000000000000000e+00
2.300000000000000000e+01 1.240000000000000213e+00 0.000000000000000000e+00
2.300000000000000000e+01 1.250000000000000000e+00 0.000000000000000000e+00
2.300000000000000000e+01 1.260000000000000009e+00 0.000000000000000000e+00
2.300000000000000000e+01 1.270000000000000240e+00 0.000000000000000000e+00
2.300000000000000000e+01 1.280000000000000027e+00 0.000000000000000000e+00
2.300000000000000000e+01 1.290000000000000036e+00 0.000000000000000000e+00
2.300000000000000000e+01 1.300000000000000266e+00 0.000000000000000000e+00
2.300000000000000000e+01 1.310000000000000053e+00 0.000000000000000000e+00
2.300000000000000000e+01 1.320000000000000506e+00 0.000000000000000000e+00
2.300000000000000000e+01 1.330000000000000071e+00 0.000000000000000000e+00
2.300000000000000000e+01 1.340000000000000080e+00 0.000000000000000000e+00
2.300000000000000000e+01 1.350000000000000089e+00 0.000000000000000000e+00
2.300000000000000000e+01 1.360000000000000320e+00 0.000000000000000000e+00
2.300000000000000000e+01 1.370000000000000107e+00 0.000000000000000000e+00
2.300000000000000000e+01 1.380000000000000115e+00 0.000000000000000000e+00
2.300000000000000000e+01 1.390000000000000346e+00 0.000000000000000000e+00
2.300000000000000000e+01 1.399999999999999911e+00 0.000000000000000000e+00
2.300000000000000000e+01 1.410000000000000142e+00 0.000000000000000000e+00
2.300000000000000000e+01 1.419999999999999929e+00 0.000000000000000000e+00
2.300000000000000000e+01 1.430000000000000160e+00 0.000000000000000000e+00
2.300000000000000000e+01 1.439999999999999725e+00 0.000000000000000000e+00
2.300000000000000000e+01 1.449999999999999956e+00 0.000000000000000000e+00
2.300000000000000000e+01 1.459999999999999964e+00 0.000000000000000000e+00
2.300000000000000000e+01 1.469999999999999973e+00 2.858996982456217008e-03
2.300000000000000000e+01 1.480000000000000204e+00 4.236149427959272872e-03
2.300000000000000000e+01 1.489999999999999991e+00 5.741542867160658904e-03
2.300000000000000000e+01 1.500000000000000222e+00 7.680372799537786219e-03
2.300000000000000000e+01 1.510000000000000231e+00 1.003776303372520828e-02
2.300000000000000000e+01 1.520000000000000240e+00 1.194274933227896032e-02
2.300000000000000000e+01 1.530000000000000471e+00 1.111674282820641381e-02
2.300000000000000000e+01 1.540000000000000036e+00 1.089061181357378096e-02
2.300000000000000000e+01 1.550000000000000266e+00 1.134039639300828996e-02
2.300000000000000000e+01 1.560000000000000275e+00 1.255578593384511048e-02
2.300000000000000000e+01 1.570000000000000062e+00 1.423530161657255745e-02
2.300000000000000000e+01 1.580000000000000071e+00 1.518368352936390157e-02
2.300000000000000000e+01 1.590000000000000080e+00 1.690031542997193909e-02
2.300000000000000000e+01 1.600000000000000089e+00 1.909762743464592932e-02
2.400000000000000000e+01 1.100000000000000089e+00 1.173384961979759555e-01
2.400000000000000000e+01 1.110000000000000098e+00 9.754690426743761744e-02
2.400000000000000000e+01 1.120000000000000107e+00 7.878421123671178194e-02
2.400000000000000000e+01 1.130000000000000115e+00 6.108254830681655867e-02
2.400000000000000000e+01 1.140000000000000124e+00 4.447396210638081965e-02
2.400000000000000000e+01 1.150000000000000355e+00 2.899059591544611916e-02
2.400000000000000000e+01 1.160000000000000142e+00 1.466487225812175034e-02
2.400000000000000000e+01 1.170000000000000151e+00 1.529691649010988955e-03
2.400000000000000000e+01 1.180000000000000160e+00 0.000000000000000000e+00
2.400000000000000000e+01 1.190000000000000169e+00 0.000000000000000000e+00
2.400000000000000000e+01 1.200000000000000178e+00 0.000000000000000000e+00
2.400000000000000000e+01 1.210000000000000187e+00 0.000000000000000000e+00
2.400000000000000000e+01 1.220000000000000417e+00 0.000000000000000000e+00
2.400000000000000000e+01 1.229999999999999982e+00 0.000000000000000000e+00
2.400000000000000000e+01 1.240000000000000213e+00 0.000000000000000000e+00
2.400000000000000000e+01 1.250000000000000000e+00 0.000000000000000000e+00
2.400000000000000000e+01 1.260000000000000009e+00 0.000000000000000000e+00
2.400000000000000000e+01 1.270000000000000240e+00 0.000000000000000000e+00
2.400000000000000000e+01 1.280000000000000027e+00 0.000000000000000000e+00
2.400000000000000000e+01 1.290000000000000036e+00 0.000000000000000000e+00
2.400000000000000000e+01 1.300000000000000266e+00 0.000000000000000000e+00
2.400000000000000000e+01 1.310000000000000053e+00 0.000000000000000000e+00
2.400000000000000000e+01 1.320000000000000506e+00 0.000000000000000000e+00
2.400000000000000000e+01 1.330000000000000071e+00 0.000000000000000000e+00
2.400000000000000000e+01 1.340000000000000080e+00 0.000000000000000000e+00
2.400000000000000000e+01 1.350000000000000089e+00 0.000000000000000000e+00
2.400000000000000000e+01 1.360000000000000320e+00 0.000000000000000000e+00
2.400000000000000000e+01 1.370000000000000107e+00 0.000000000000000000e+00
2.400000000000000000e+01 1.380000000000000115e+00 0.000000000000000000e+00
2.400000000000000000e+01 1.390000000000000346e+00 0.000000000000000000e+00
2.400000000000000000e+01 1.399999999999999911e+00 0.000000000000000000e+00
2.400000000000000000e+01 1.410000000000000142e+00 0.000000000000000000e+00
2.400000000000000000e+01 1.419999999999999929e+00 0.000000000000000000e+00
2.400000000000000000e+01 1.430000000000000160e+00 0.000000000000000000e+00
2.400000000000000000e+01 1.439999999999999725e+00 0.000000000000000000e+00
2.400000000000000000e+01 1.449999999999999956e+00 0.000000000000000000e+00
2.400000000000000000e+01 1.459999999999999964e+00 0.000000000000000000e+00
2.400000000000000000e+01 1.469999999999999973e+00 0.000000000000000000e+00
2.400000000000000000e+01 1.480000000000000204e+00 2.303331011122632371e-03
2.400000000000000000e+01 1.489999999999999991e+00 6.440388760273259294e-03
2.400000000000000000e+01 1.500000000000000222e+00 1.086513580600144586e-02
2.400000000000000000e+01 1.510000000000000231e+00 1.554830113793671462e-02
2.400000000000000000e+01 1.520000000000000240e+00 2.046305335171548501e-02
2.400000000000000000e+01 1.530000000000000471e+00 2.320932533276700779e-02
2.400000000000000000e+01 1.540000000000000036e+00 2.393027107878624091e-02
2.400000000000000000e+01 1.550000000000000266e+00 2.359706924764885458e-02
2.400000000000000000e+01 1.560000000000000275e+00 2.381256092141188774e-02
2.400000000000000000e+01 1.570000000000000062e+00 2.458235695427788900e-02
2.400000000000000000e+01 1.580000000000000071e+00 2.590708420289500324e-02
2.400000000000000000e+01 1.590000000000000080e+00 2.673710860928546137e-02
2.400000000000000000e+01 1.600000000000000089e+00 2.666518297954906247e-02
2.500000000000000000e+01 1.100000000000000089e+00 1.682602699625609100e-01
2.500000000000000000e+01 1.110000000000000098e+00 1.477676719374774739e-01
2.500000000000000000e+01 1.120000000000000107e+00 1.283067484881421361e-01
2.500000000000000000e+01 1.130000000000000115e+00 1.099115221040743440e-01
2.500000000000000000e+01 1.140000000000000124e+00 9.261593195114510568e-02
2.500000000000000000e+01 1.150000000000000355e+00 7.645405273841911209e-02
2.500000000000000000e+01 1.160000000000000142e+00 6.146031894947068253e-02
2.500000000000000000e+01 1.170000000000000151e+00 4.766976589258605651e-02
2.500000000000000000e+01 1.180000000000000160e+00 3.511830518362112769e-02
2.500000000000000000e+01 1.190000000000000169e+00 2.161073510708575243e-02
2.500000000000000000e+01 1.200000000000000178e+00 1.190890480737178585e-03
2.500000000000000000e+01 1.210000000000000187e+00 0.000000000000000000e+00
2.500000000000000000e+01 1.220000000000000417e+00 0.000000000000000000e+00
2.500000000000000000e+01 1.229999999999999982e+00 0.000000000000000000e+00
2.500000000000000000e+01 1.240000000000000213e+00 0.000000000000000000e+00
2.500000000000000000e+01 1.250000000000000000e+00 0.000000000000000000e+00
2.500000000000000000e+01 1.260000000000000009e+00 0.000000000000000000e+00
2.500000000000000000e+01 1.270000000000000240e+00 0.000000000000000000e+00
2.500000000000000000e+01 1.280000000000000027e+00 0.000000000000000000e+00
2.500000000000000000e+01 1.290000000000000036e+00 0.000000000000000000e+00
2.500000000000000000e+01 1.300000000000000266e+00 0.000000000000000000e+00
2.500000000000000000e+01 1.310000000000000053e+00 0.000000000000000000e+00
2.500000000000000000e+01 1.320000000000000506e+00 0.000000000000000000e+00
2.500000000000000000e+01 1.330000000000000071e+00 0.000000000000000000e+00
2.500000000000000000e+01 1.340000000000000080e+00 0.000000000000000000e+00
2.500000000000000000e+01 1.350000000000000089e+00 0.000000000000000000e+00
2.500000000000000000e+01 1.360000000000000320e+00 0.000000000000000000e+00
2.500000000000000000e+01 1.370000000000000107e+00 0.000000000000000000e+00
2.500000000000000000e+01 1.380000000000000115e+00 0.000000000000000000e+00
2.500000000000000000e+01 1.390000000000000346e+00 0.000000000000000000e+00
2.500000000000000000e+01 1.399999999999999911e+00 0.000000000000000000e+00
2.500000000000000000e+01 1.410000000000000142e+00 0.000000000000000000e+00
2.500000000000000000e+01 1.419999999999999929e+00 0.000000000000000000e+00
2.500000000000000000e+01 1.430000000000000160e+00 0.000000000000000000e+00
2.500000000000000000e+01 1.439999999999999725e+00 0.000000000000000000e+00
2.500000000000000000e+01 1.449999999999999956e+00 0.000000000000000000e+00
2.500000000000000000e+01 1.459999999999999964e+00 0.000000000000000000e+00
2.500000000000000000e+01 1.469999999999999973e+00 0.000000000000000000e+00
2.500000000000000000e+01 1.480000000000000204e+00 5.632625938358760232e-05
2.500000000000000000e+01 1.489999999999999991e+00 3.517235946868679883e-03
2.500000000000000000e+01 1.500000000000000222e+00 7.334633089889647066e-03
2.500000000000000000e+01 1.510000000000000231e+00 1.147352232560918013e-02
2.500000000000000000e+01 1.520000000000000240e+00 1.590162158055453620e-02
2.500000000000000000e+01 1.530000000000000471e+00 2.045174299491396216e-02
2.500000000000000000e+01 1.540000000000000036e+00 2.163280010348224425e-02
2.500000000000000000e+01 1.550000000000000266e+00 2.278224375365883736e-02
2.500000000000000000e+01 1.560000000000000275e+00 2.421522445357844264e-02
2.500000000000000000e+01 1.570000000000000062e+00 2.591003770746107965e-02
2.500000000000000000e+01 1.580000000000000071e+00 2.784657790603871017e-02
2.500000000000000000e+01 1.590000000000000080e+00 3.000617543646553684e-02
2.500000000000000000e+01 1.600000000000000089e+00 3.237146053781830152e-02
2.600000000000000355e+01 1.100000000000000089e+00 2.195629378102312290e-01
2.600000000000000355e+01 1.110000000000000098e+00 1.983877512011204547e-01
2.600000000000000355e+01 1.120000000000000107e+00 1.782454024953308569e-01
2.600000000000000355e+01 1.130000000000000115e+00 1.591719177183281153e-01
2.600000000000000355e+01 1.140000000000000124e+00 1.412032259630361108e-01
2.600000000000000355e+01 1.150000000000000355e+00 1.243754092286153273e-01
2.600000000000000355e+01 1.160000000000000142e+00 1.087249629064427486e-01
2.600000000000000355e+01 1.170000000000000151e+00 9.428907545675510593e-02
2.600000000000000355e+01 1.180000000000000160e+00 8.110594177149743622e-02
2.600000000000000355e+01 1.190000000000000169e+00 6.921513073026118457e-02
2.600000000000000355e+01 1.200000000000000178e+00 4.883420271775933824e-02
2.600000000000000355e+01 1.210000000000000187e+00 2.866315531273740114e-02
2.600000000000000355e+01 1.220000000000000417e+00 9.641973795062713445e-03
2.600000000000000355e+01 1.229999999999999982e+00 0.000000000000000000e+00
2.600000000000000355e+01 1.240000000000000213e+00 0.000000000000000000e+00
2.600000000000000355e+01 1.250000000000000000e+00 0.000000000000000000e+00
2.600000000000000355e+01 1.260000000000000009e+00 0.000000000000000000e+00
2.600000000000000355e+01 1.270000000000000240e+00 0.000000000000000000e+00
2.600000000000000355e+01 1.280000000000000027e+00 0.000000000000000000e+00
2.600000000000000355e+01 1.290000000000000036e+00 0.000000000000000000e+00
2.600000000000000355e+01 1.300000000000000266e+00 0.000000000000000000e+00
2.600000000000000355e+01 1.310000000000000053e+00 0.000000000000000000e+00
2.600000000000000355e+01 1.320000000000000506e+00 0.000000000000000000e+00
2.600000000000000355e+01 1.330000000000000071e+00 0.000000000000000000e+00
2.600000000000000355e+01 1.340000000000000080e+00 0.000000000000000000e+00
2.600000000000000355e+01 1.350000000000000089e+00 0.000000000000000000e+00
2.600000000000000355e+01 1.360000000000000320e+00 0.000000000000000000e+00
2.600000000000000355e+01 1.370000000000000107e+00 0.000000000000000000e+00
2.600000000000000355e+01 1.380000000000000115e+00 0.000000000000000000e+00
2.600000000000000355e+01 1.390000000000000346e+00 0.000000000000000000e+00
2.600000000000000355e+01 1.399999999999999911e+00 0.000000000000000000e+00
2.600000000000000355e+01 1.410000000000000142e+00 0.000000000000000000e+00
2.600000000000000355e+01 1.419999999999999929e+00 0.000000000000000000e+00
2.600000000000000355e+01 1.430000000000000160e+00 0.000000000000000000e+00
2.600000000000000355e+01 1.439999999999999725e+00 0.000000000000000000e+00
2.600000000000000355e+01 1.449999999999999956e+00 0.000000000000000000e+00
2.600000000000000355e+01 1.459999999999999964e+00 0.000000000000000000e+00
2.600000000000000355e+01 1.469999999999999973e+00 0.000000000000000000e+00
2.600000000000000355e+01 1.480000000000000204e+00 0.000000000000000000e+00
2.600000000000000355e+01 1.489999999999999991e+00 1.609490738963076590e-03
2.600000000000000355e+01 1.500000000000000222e+00 7.007899670154734383e-03
2.600000000000000355e+01 1.510000000000000231e+00 1.042618253699226227e-02
2.600000000000000355e+01 1.520000000000000240e+00 1.412217128553445306e-02
2.600000000000000355e+01 1.530000000000000471e+00 1.814025613114554278e-02
2.600000000000000355e+01 1.540000000000000036e+00 1.994052305292929456e-02
2.600000000000000355e+01 1.550000000000000266e+00 2.112861741539086291e-02
2.600000000000000355e+01 1.560000000000000275e+00 2.252049620738753172e-02
2.600000000000000355e+01 1.570000000000000062e+00 2.371782373320133544e-02
2.600000000000000355e+01 1.580000000000000071e+00 2.520233323926186070e-02
2.600000000000000355e+01 1.590000000000000080e+00 2.695182718339912686e-02
2.600000000000000355e+01 1.600000000000000089e+00 2.894561432216288463e-02
2.699999999999999645e+01 1.100000000000000089e+00 2.712249845112066904e-01
2.699999999999999645e+01 1.110000000000000098e+00 2.493877151030611805e-01
2.699999999999999645e+01 1.120000000000000107e+00 2.285827050647621372e-01
2.699999999999999645e+01 1.130000000000000115e+00 2.088481018457716276e-01
2.699999999999999645e+01 1.140000000000000124e+00 1.902219319888591442e-01
2.699999999999999645e+01 1.150000000000000355e+00 1.727423753683261232e-01
2.699999999999999645e+01 1.160000000000000142e+00 1.564480564904068838e-01
2.699999999999999645e+01 1.170000000000000151e+00 1.413783587894747451e-01
2.699999999999999645e+01 1.180000000000000160e+00 1.275737736382265286e-01
2.699999999999999645e+01 1.190000000000000169e+00 1.150763017438733854e-01
2.699999999999999645e+01 1.200000000000000178e+00 9.710705693776086611e-02
2.699999999999999645e+01 1.210000000000000187e+00 7.605787808233764602e-02
2.699999999999999645e+01 1.220000000000000417e+00 5.618295819610587272e-02
2.699999999999999645e+01 1.229999999999999982e+00 3.748501899230648887e-02
2.699999999999999645e+01 1.240000000000000213e+00 1.996860553975376637e-02
2.699999999999999645e+01 1.250000000000000000e+00 3.640160423827580594e-03
2.699999999999999645e+01 1.260000000000000009e+00 0.000000000000000000e+00
2.699999999999999645e+01 1.270000000000000240e+00 0.000000000000000000e+00
2.699999999999999645e+01 1.280000000000000027e+00 0.000000000000000000e+00
2.699999999999999645e+01 1.290000000000000036e+00 0.000000000000000000e+00
2.699999999999999645e+01 1.300000000000000266e+00 0.000000000000000000e+00
2.699999999999999645e+01 1.310000000000000053e+00 0.000000000000000000e+00
2.699999999999999645e+01 1.320000000000000506e+00 0.000000000000000000e+00
2.699999999999999645e+01 1.330000000000000071e+00 0.000000000000000000e+00
2.699999999999999645e+01 1.340000000000000080e+00 0.000000000000000000e+00
2.699999999999999645e+01 1.350000000000000089e+00 0.000000000000000000e+00
2.699999999999999645e+01 1.360000000000000320e+00 0.000000000000000000e+00
2.699999999999999645e+01 1.370000000000000107e+00 0.000000000000000000e+00
2.699999999999999645e+01 1.380000000000000115e+00 0.000000000000000000e+00
2.699999999999999645e+01 1.390000000000000346e+00 0.000000000000000000e+00
2.699999999999999645e+01 1.399999999999999911e+00 0.000000000000000000e+00
2.699999999999999645e+01 1.410000000000000142e+00 0.000000000000000000e+00
2.699999999999999645e+01 1.419999999999999929e+00 0.000000000000000000e+00
2.699999999999999645e+01 1.430000000000000160e+00 0.000000000000000000e+00
2.699999999999999645e+01 1.439999999999999725e+00 0.000000000000000000e+00
2.699999999999999645e+01 1.449999999999999956e+00 0.000000000000000000e+00
2.699999999999999645e+01 1.459999999999999964e+00 0.000000000000000000e+00
2.699999999999999645e+01 1.469999999999999973e+00 0.000000000000000000e+00
2.699999999999999645e+01 1.480000000000000204e+00 0.000000000000000000e+00
2.699999999999999645e+01 1.489999999999999991e+00 0.000000000000000000e+00
2.699999999999999645e+01 1.500000000000000222e+00 0.000000000000000000e+00
2.699999999999999645e+01 1.510000000000000231e+00 3.042725216035813834e-03
2.699999999999999645e+01 1.520000000000000240e+00 8.784835580489090343e-03
2.699999999999999645e+01 1.530000000000000471e+00 1.465028237360777898e-02
2.699999999999999645e+01 1.540000000000000036e+00 1.916701889377917314e-02
2.699999999999999645e+01 1.550000000000000266e+00 2.175836600765294546e-02
2.699999999999999645e+01 1.560000000000000275e+00 2.256504213562574024e-02
2.699999999999999645e+01 1.570000000000000062e+00 2.372539866345634713e-02
2.699999999999999645e+01 1.580000000000000071e+00 2.513420552407597333e-02
2.699999999999999645e+01 1.590000000000000080e+00 2.627219699632186642e-02
2.699999999999999645e+01 1.600000000000000089e+00 2.769881233151334429e-02
2.800000000000000355e+01 1.100000000000000089e+00 3.232233465506287318e-01
2.800000000000000355e+01 1.110000000000000098e+00 3.007466799976722394e-01
2.800000000000000355e+01 1.120000000000000107e+00 2.792998221242738999e-01
2.800000000000000355e+01 1.130000000000000115e+00 2.589231631140523904e-01
2.800000000000000355e+01 1.140000000000000124e+00 2.396569421683343859e-01
2.800000000000000355e+01 1.150000000000000355e+00 2.215415395735708115e-01
2.800000000000000355e+01 1.160000000000000142e+00 2.046177932961470436e-01
2.800000000000000355e+01 1.170000000000000151e+00 1.889273436266984130e-01
2.800000000000000355e+01 1.180000000000000160e+00 1.745130150785728085e-01
2.800000000000000355e+01 1.190000000000000169e+00 1.614192506349411693e-01
2.800000000000000355e+01 1.200000000000000178e+00 1.460114264960075126e-01
2.800000000000000355e+01 1.210000000000000187e+00 1.240825865376901371e-01
2.800000000000000355e+01 1.220000000000000417e+00 1.033520077346515159e-01
2.800000000000000355e+01 1.229999999999999982e+00 8.382278219951495857e-02
2.800000000000000355e+01 1.240000000000000213e+00 6.549988325549235824e-02
2.800000000000000355e+01 1.250000000000000000e+00 4.839027164172257645e-02
2.800000000000000355e+01 1.260000000000000009e+00 3.250301240426548693e-02
2.800000000000000355e+01 1.270000000000000240e+00 1.784941630549190944e-02
2.800000000000000355e+01 1.280000000000000027e+00 4.257317406965099686e-03
2.800000000000000355e+01 1.290000000000000036e+00 0.000000000000000000e+00
2.800000000000000355e+01 1.300000000000000266e+00 0.000000000000000000e+00
2.800000000000000355e+01 1.310000000000000053e+00 0.000000000000000000e+00
2.800000000000000355e+01 1.320000000000000506e+00 0.000000000000000000e+00
2.800000000000000355e+01 1.330000000000000071e+00 0.000000000000000000e+00
2.800000000000000355e+01 1.340000000000000080e+00 0.000000000000000000e+00
2.800000000000000355e+01 1.350000000000000089e+00 0.000000000000000000e+00
2.800000000000000355e+01 1.360000000000000320e+00 0.000000000000000000e+00
2.800000000000000355e+01 1.370000000000000107e+00 0.000000000000000000e+00
2.800000000000000355e+01 1.380000000000000115e+00 0.000000000000000000e+00
2.800000000000000355e+01 1.390000000000000346e+00 0.000000000000000000e+00
2.800000000000000355e+01 1.399999999999999911e+00 0.000000000000000000e+00
2.800000000000000355e+01 1.410000000000000142e+00 0.000000000000000000e+00
2.800000000000000355e+01 1.419999999999999929e+00 0.000000000000000000e+00
2.800000000000000355e+01 1.430000000000000160e+00 0.000000000000000000e+00
2.800000000000000355e+01 1.439999999999999725e+00 0.000000000000000000e+00
2.800000000000000355e+01 1.449999999999999956e+00 0.000000000000000000e+00
2.800000000000000355e+01 1.459999999999999964e+00 0.000000000000000000e+00
2.800000000000000355e+01 1.469999999999999973e+00 0.000000000000000000e+00
2.800000000000000355e+01 1.480000000000000204e+00 0.000000000000000000e+00
2.800000000000000355e+01 1.489999999999999991e+00 0.000000000000000000e+00
2.800000000000000355e+01 1.500000000000000222e+00 0.000000000000000000e+00
2.800000000000000355e+01 1.510000000000000231e+00 0.000000000000000000e+00
2.800000000000000355e+01 1.520000000000000240e+00 0.000000000000000000e+00
2.800000000000000355e+01 1.530000000000000471e+00 5.263191627682461092e-03
2.800000000000000355e+01 1.540000000000000036e+00 1.083469863400762442e-02
2.800000000000000355e+01 1.550000000000000266e+00 1.357624599500397398e-02
2.800000000000000355e+01 1.560000000000000275e+00 1.648775821019931101e-02
2.800000000000000355e+01 1.570000000000000062e+00 1.956078352268992432e-02
2.800000000000000355e+01 1.580000000000000071e+00 2.278697306582172163e-02
2.800000000000000355e+01 1.590000000000000080e+00 2.615808330727063813e-02
2.800000000000000355e+01 1.600000000000000089e+00 2.956441857405248119e-02
2.899999999999999645e+01 1.100000000000000089e+00 3.743201689584112479e-01
2.899999999999999645e+01 1.110000000000000098e+00 3.524422239485424102e-01
2.899999999999999645e+01 1.120000000000000107e+00 3.303764710441245978e-01
2.899999999999999645e+01 1.130000000000000115e+00 3.093788302856630978e-01
2.899999999999999645e+01 1.140000000000000124e+00 2.894918740633262710e-01
2.899999999999999645e+01 1.150000000000000355e+00 2.707582950092574103e-01
2.899999999999999645e+01 1.160000000000000142e+00 2.532212422353155579e-01
2.899999999999999645e+01 1.170000000000000151e+00 2.369246918197283336e-01
2.899999999999999645e+01 1.180000000000000160e+00 2.219138584053262087e-01
2.899999999999999645e+01 1.190000000000000169e+00 2.082356606444839831e-01
2.899999999999999645e+01 1.200000000000000178e+00 1.955486443453674783e-01
2.899999999999999645e+01 1.210000000000000187e+00 1.727394468890987300e-01
2.899999999999999645e+01 1.220000000000000417e+00 1.511520399736900611e-01
2.899999999999999645e+01 1.229999999999999982e+00 1.307899607724049840e-01
2.899999999999999645e+01 1.240000000000000213e+00 1.116586660868725545e-01
2.899999999999999645e+01 1.250000000000000000e+00 9.376567003412220047e-02
2.899999999999999645e+01 1.260000000000000009e+00 7.712069094385959334e-02
2.899999999999999645e+01 1.270000000000000240e+00 6.173582057743459695e-02
2.899999999999999645e+01 1.280000000000000027e+00 4.597354708626930769e-02
2.899999999999999645e+01 1.290000000000000036e+00 3.189338749130108536e-02
2.899999999999999645e+01 1.300000000000000266e+00 2.028052601721565609e-02
2.899999999999999645e+01 1.310000000000000053e+00 1.086409691264799901e-02
2.899999999999999645e+01 1.320000000000000506e+00 3.407910024154033914e-03
2.899999999999999645e+01 1.330000000000000071e+00 0.000000000000000000e+00
2.899999999999999645e+01 1.340000000000000080e+00 0.000000000000000000e+00
2.899999999999999645e+01 1.350000000000000089e+00 0.000000000000000000e+00
2.899999999999999645e+01 1.360000000000000320e+00 0.000000000000000000e+00
2.899999999999999645e+01 1.370000000000000107e+00 0.000000000000000000e+00
2.899999999999999645e+01 1.380000000000000115e+00 0.000000000000000000e+00
2.899999999999999645e+01 1.390000000000000346e+00 0.000000000000000000e+00
2.899999999999999645e+01 1.399999999999999911e+00 0.000000000000000000e+00
2.899999999999999645e+01 1.410000000000000142e+00 0.000000000000000000e+00
2.899999999999999645e+01 1.419999999999999929e+00 0.000000000000000000e+00
2.899999999999999645e+01 1.430000000000000160e+00 0.000000000000000000e+00
2.899999999999999645e+01 1.439999999999999725e+00 0.000000000000000000e+00
2.899999999999999645e+01 1.449999999999999956e+00 0.000000000000000000e+00
2.899999999999999645e+01 1.459999999999999964e+00 0.000000000000000000e+00
2.899999999999999645e+01 1.469999999999999973e+00 0.000000000000000000e+00
2.899999999999999645e+01 1.480000000000000204e+00 0.000000000000000000e+00
2.899999999999999645e+01 1.489999999999999991e+00 0.000000000000000000e+00
2.899999999999999645e+01 1.500000000000000222e+00 0.000000000000000000e+00
2.899999999999999645e+01 1.510000000000000231e+00 0.000000000000000000e+00
2.899999999999999645e+01 1.520000000000000240e+00 0.000000000000000000e+00
2.899999999999999645e+01 1.530000000000000471e+00 0.000000000000000000e+00
2.899999999999999645e+01 1.540000000000000036e+00 1.978854646531084255e-03
2.899999999999999645e+01 1.550000000000000266e+00 5.276359012824564758e-03
2.899999999999999645e+01 1.560000000000000275e+00 8.254205641177599431e-03
2.899999999999999645e+01 1.570000000000000062e+00 1.138649911850154323e-02
2.899999999999999645e+01 1.580000000000000071e+00 1.466581732122225132e-02
2.899999999999999645e+01 1.590000000000000080e+00 1.808477249205322351e-02
2.899999999999999645e+01 1.600000000000000089e+00 2.163602144224308077e-02
3.000000000000000355e+01 1.100000000000000089e+00 4.230618128293712199e-01
3.000000000000000355e+01 1.110000000000000098e+00 4.044503129242797979e-01
3.000000000000000355e+01 1.120000000000000107e+00 3.817908442181275896e-01
3.000000000000000355e+01 1.130000000000000115e+00 3.601953950954898120e-01
3.000000000000000355e+01 1.140000000000000124e+00 3.397089946236362956e-01
3.000000000000000355e+01 1.150000000000000355e+00 3.203767666646156753e-01
3.000000000000000355e+01 1.160000000000000142e+00 3.022442799215201426e-01
3.000000000000000355e+01 1.170000000000000151e+00 2.853579395111552341e-01
3.000000000000000355e+01 1.180000000000000160e+00 2.697654247124057214e-01
3.000000000000000355e+01 1.190000000000000169e+00 2.555161834049357594e-01
3.000000000000000355e+01 1.200000000000000178e+00 2.426619998511227172e-01
3.000000000000000355e+01 1.210000000000000187e+00 2.220300087207260076e-01
3.000000000000000355e+01 1.220000000000000417e+00 1.995854260086647458e-01
3.000000000000000355e+01 1.229999999999999982e+00 1.783896708452459567e-01
3.000000000000000355e+01 1.240000000000000213e+00 1.584487506397597445e-01
3.000000000000000355e+01 1.250000000000000000e+00 1.397707811137350875e-01
3.000000000000000355e+01 1.260000000000000009e+00 1.223661630907837000e-01
3.000000000000000355e+01 1.270000000000000240e+00 1.062477798322281342e-01
3.000000000000000355e+01 1.280000000000000027e+00 8.890782258733687105e-02
3.000000000000000355e+01 1.290000000000000036e+00 7.191157190365345120e-02
3.000000000000000355e+01 1.300000000000000266e+00 5.763347330966056559e-02
3.000000000000000355e+01 1.310000000000000053e+00 4.577674843507359426e-02
3.000000000000000355e+01 1.320000000000000506e+00 3.608190132133269612e-02
3.000000000000000355e+01 1.330000000000000071e+00 2.832173866559457853e-02
3.000000000000000355e+01 1.340000000000000080e+00 2.229690845094193033e-02
3.000000000000000355e+01 1.350000000000000089e+00 1.783197552001691485e-02
3.000000000000000355e+01 1.360000000000000320e+00 1.477201795938724339e-02
3.000000000000000355e+01 1.370000000000000107e+00 6.109748704029326939e-03
3.000000000000000355e+01 1.380000000000000115e+00 0.000000000000000000e+00
3.000000000000000355e+01 1.390000000000000346e+00 0.000000000000000000e+00
3.000000000000000355e+01 1.399999999999999911e+00 0.000000000000000000e+00
3.000000000000000355e+01 1.410000000000000142e+00 0.000000000000000000e+00
3.000000000000000355e+01 1.419999999999999929e+00 0.000000000000000000e+00
3.000000000000000355e+01 1.430000000000000160e+00 0.000000000000000000e+00
3.000000000000000355e+01 1.439999999999999725e+00 0.000000000000000000e+00
3.000000000000000355e+01 1.449999999999999956e+00 0.000000000000000000e+00
3.000000000000000355e+01 1.459999999999999964e+00 0.000000000000000000e+00
3.000000000000000355e+01 1.469999999999999973e+00 0.000000000000000000e+00
3.000000000000000355e+01 1.480000000000000204e+00 0.000000000000000000e+00
3.000000000000000355e+01 1.489999999999999991e+00 0.000000000000000000e+00
3.000000000000000355e+01 1.500000000000000222e+00 0.000000000000000000e+00
3.000000000000000355e+01 1.510000000000000231e+00 0.000000000000000000e+00
3.000000000000000355e+01 1.520000000000000240e+00 0.000000000000000000e+00
3.000000000000000355e+01 1.530000000000000471e+00 0.000000000000000000e+00
3.000000000000000355e+01 1.540000000000000036e+00 0.000000000000000000e+00
3.000000000000000355e+01 1.550000000000000266e+00 0.000000000000000000e+00
3.000000000000000355e+01 1.560000000000000275e+00 0.000000000000000000e+00
3.000000000000000355e+01 1.570000000000000062e+00 3.187615539189746217e-03
3.000000000000000355e+01 1.580000000000000071e+00 6.526969940965915082e-03
3.000000000000000355e+01 1.590000000000000080e+00 1.000003717321711755e-02
3.000000000000000355e+01 1.600000000000000089e+00 1.360028614290334156e-02
3.100000000000000355e+01 1.100000000000000089e+00 4.718427599090316837e-01
3.100000000000000355e+01 1.110000000000000098e+00 4.567452353150766031e-01
3.100000000000000355e+01 1.120000000000000107e+00 4.335195394465537477e-01
3.100000000000000355e+01 1.130000000000000115e+00 4.113516403711849900e-01
3.100000000000000355e+01 1.140000000000000124e+00 3.902891478406211312e-01
3.100000000000000355e+01 1.150000000000000355e+00 3.703797403678585898e-01
3.100000000000000355e+01 1.160000000000000142e+00 3.516715229937540377e-01
3.100000000000000355e+01 1.170000000000000151e+00 3.342134349162068085e-01
3.100000000000000355e+01 1.180000000000000160e+00 3.180557094890983372e-01
3.100000000000000355e+01 1.190000000000000169e+00 3.032503949879758465e-01
3.100000000000000355e+01 1.200000000000000178e+00 2.898519507368174652e-01
3.100000000000000355e+01 1.210000000000000187e+00 2.719551548608911684e-01
3.100000000000000355e+01 1.220000000000000417e+00 2.486539436337985853e-01
3.100000000000000355e+01 1.229999999999999982e+00 2.266245029055340698e-01
3.100000000000000355e+01 1.240000000000000213e+00 2.058734694200161086e-01
3.100000000000000355e+01 1.250000000000000000e+00 1.864096211229500644e-01
3.100000000000000355e+01 1.260000000000000009e+00 1.682440838387027626e-01
3.100000000000000355e+01 1.270000000000000240e+00 1.513905570258048949e-01
3.100000000000000355e+01 1.280000000000000027e+00 1.330714754417884060e-01
3.100000000000000355e+01 1.290000000000000036e+00 1.130614824506392668e-01
3.100000000000000355e+01 1.300000000000000266e+00 9.602814764363754030e-02
3.100000000000000355e+01 1.310000000000000053e+00 8.164863914888868812e-02
3.100000000000000355e+01 1.320000000000000506e+00 6.963982674255518590e-02
3.100000000000000355e+01 1.330000000000000071e+00 5.975327816305570777e-02
3.100000000000000355e+01 1.340000000000000080e+00 5.177068886014490195e-02
3.100000000000000355e+01 1.350000000000000089e+00 4.549979799417155912e-02
3.100000000000000355e+01 1.360000000000000320e+00 4.077079861604525346e-02
3.100000000000000355e+01 1.370000000000000107e+00 3.401625396835929183e-02
3.100000000000000355e+01 1.380000000000000115e+00 2.415070412381395415e-02
3.100000000000000355e+01 1.390000000000000346e+00 1.568913420833305955e-02
3.100000000000000355e+01 1.399999999999999911e+00 8.497108812772713460e-03
3.100000000000000355e+01 1.410000000000000142e+00 2.456863999363166108e-03
3.100000000000000355e+01 1.419999999999999929e+00 0.000000000000000000e+00
3.100000000000000355e+01 1.430000000000000160e+00 0.000000000000000000e+00
3.100000000000000355e+01 1.439999999999999725e+00 0.000000000000000000e+00
3.100000000000000355e+01 1.449999999999999956e+00 0.000000000000000000e+00
3.100000000000000355e+01 1.459999999999999964e+00 0.000000000000000000e+00
3.100000000000000355e+01 1.469999999999999973e+00 0.000000000000000000e+00
3.100000000000000355e+01 1.480000000000000204e+00 0.000000000000000000e+00
3.100000000000000355e+01 1.489999999999999991e+00 0.000000000000000000e+00
3.100000000000000355e+01 1.500000000000000222e+00 0.000000000000000000e+00
3.100000000000000355e+01 1.510000000000000231e+00 0.000000000000000000e+00
3.100000000000000355e+01 1.520000000000000240e+00 0.000000000000000000e+00
3.100000000000000355e+01 1.530000000000000471e+00 0.000000000000000000e+00
3.100000000000000355e+01 1.540000000000000036e+00 0.000000000000000000e+00
3.100000000000000355e+01 1.550000000000000266e+00 0.000000000000000000e+00
3.100000000000000355e+01 1.560000000000000275e+00 0.000000000000000000e+00
3.100000000000000355e+01 1.570000000000000062e+00 0.000000000000000000e+00
3.100000000000000355e+01 1.580000000000000071e+00 0.000000000000000000e+00
3.100000000000000355e+01 1.590000000000000080e+00 1.897649000224023007e-03
3.100000000000000355e+01 1.600000000000000089e+00 5.552763477407173312e-03
3.200000000000000000e+01 1.100000000000000089e+00 5.168547804165390946e-01
3.200000000000000000e+01 1.110000000000000098e+00 5.092995452656445821e-01
3.200000000000000000e+01 1.120000000000000107e+00 4.855374975981464059e-01
3.200000000000000000e+01 1.130000000000000115e+00 4.628247739520787718e-01
3.200000000000000000e+01 1.140000000000000124e+00 4.412116867256867803e-01
3.200000000000000000e+01 1.150000000000000355e+00 4.207485945843479347e-01
3.200000000000000000e+01 1.160000000000000142e+00 4.014862615376977306e-01
3.200000000000000000e+01 1.170000000000000151e+00 3.834762752822866161e-01
3.200000000000000000e+01 1.180000000000000160e+00 3.667715251988020175e-01
3.200000000000000000e+01 1.190000000000000169e+00 3.514267463525848623e-01
3.200000000000000000e+01 1.200000000000000178e+00 3.374991421045272499e-01
3.200000000000000000e+01 1.210000000000000187e+00 3.225150495283775620e-01
3.200000000000000000e+01 1.220000000000000417e+00 2.983587288509976787e-01
3.200000000000000000e+01 1.229999999999999982e+00 2.754964765647147651e-01
3.200000000000000000e+01 1.240000000000000213e+00 2.539356489227403424e-01
3.200000000000000000e+01 1.250000000000000000e+00 2.336857586957243049e-01
3.200000000000000000e+01 1.260000000000000009e+00 2.147587118713858434e-01
3.200000000000000000e+01 1.270000000000000240e+00 1.971690621509591401e-01
3.200000000000000000e+01 1.280000000000000027e+00 1.784752358086575119e-01
3.200000000000000000e+01 1.290000000000000036e+00 1.553541487429069279e-01
3.200000000000000000e+01 1.300000000000000266e+00 1.354754423541842112e-01
3.200000000000000000e+01 1.310000000000000053e+00 1.184902223326659149e-01
3.200000000000000000e+01 1.320000000000000506e+00 1.040915003210872297e-01
3.200000000000000000e+01 1.330000000000000071e+00 9.200924082018314965e-02
3.200000000000000000e+01 1.340000000000000080e+00 8.200573801488729442e-02
3.200000000000000000e+01 1.350000000000000089e+00 7.387141357406133702e-02
3.200000000000000000e+01 1.360000000000000320e+00 6.742107068085131938e-02
3.200000000000000000e+01 1.370000000000000107e+00 6.249060383871557489e-02
3.200000000000000000e+01 1.380000000000000115e+00 5.109523041919164510e-02
3.200000000000000000e+01 1.390000000000000346e+00 4.104140875877881900e-02
3.200000000000000000e+01 1.399999999999999911e+00 3.237956526057018947e-02
3.200000000000000000e+01 1.410000000000000142e+00 2.497900790884589189e-02
3.200000000000000000e+01 1.419999999999999929e+00 1.872485961371939817e-02
3.200000000000000000e+01 1.430000000000000160e+00 1.351573062956504083e-02
3.200000000000000000e+01 1.439999999999999725e+00 9.261744937511457929e-03
3.200000000000000000e+01 1.449999999999999956e+00 5.882868090930359027e-03
3.200000000000000000e+01 1.459999999999999964e+00 3.307492084425526016e-03
3.200000000000000000e+01 1.469999999999999973e+00 1.471239580652685492e-03
3.200000000000000000e+01 1.480000000000000204e+00 3.159554401057452296e-04
3.200000000000000000e+01 1.489999999999999991e+00 0.000000000000000000e+00
3.200000000000000000e+01 1.500000000000000222e+00 0.000000000000000000e+00
3.200000000000000000e+01 1.510000000000000231e+00 4.308081377751175672e-04
3.200000000000000000e+01 1.520000000000000240e+00 1.515311340779969653e-03
3.200000000000000000e+01 1.530000000000000471e+00 3.057999072099395078e-03
3.200000000000000000e+01 1.540000000000000036e+00 5.024337381891186456e-03
3.200000000000000000e+01 1.550000000000000266e+00 7.041971543179434759e-03
3.200000000000000000e+01 1.560000000000000275e+00 6.452016800980090068e-03
3.200000000000000000e+01 1.570000000000000062e+00 6.282294347762167053e-03
3.200000000000000000e+01 1.580000000000000071e+00 6.504326083510141021e-03
3.200000000000000000e+01 1.590000000000000080e+00 7.091805920032786571e-03
3.200000000000000000e+01 1.600000000000000089e+00 8.020353666136011833e-03
3.300000000000000000e+01 1.100000000000000089e+00 4.965561755669127275e-01
3.300000000000000000e+01 1.110000000000000098e+00 5.539893819267209807e-01
3.300000000000000000e+01 1.120000000000000107e+00 5.378179480593591189e-01
3.300000000000000000e+01 1.130000000000000115e+00 5.145903689181563490e-01
3.300000000000000000e+01 1.140000000000000124e+00 4.924544101739961599e-01
3.300000000000000000e+01 1.150000000000000355e+00 4.714632356709602123e-01
3.300000000000000000e+01 1.160000000000000142e+00 4.516703944671471294e-01
3.300000000000000000e+01 1.170000000000000151e+00 4.331302441772155731e-01
3.300000000000000000e+01 1.180000000000000160e+00 4.158984423491093319e-01
3.300000000000000000e+01 1.190000000000000169e+00 4.000325101923142834e-01
3.300000000000000000e+01 1.200000000000000178e+00 3.855924793287761054e-01
3.300000000000000000e+01 1.210000000000000187e+00 3.726416390380072330e-01
3.300000000000000000e+01 1.220000000000000417e+00 3.487002256235972597e-01
3.300000000000000000e+01 1.229999999999999982e+00 3.250069936145792426e-01
3.300000000000000000e+01 1.240000000000000213e+00 3.026375659923307149e-01
3.300000000000000000e+01 1.250000000000000000e+00 2.816022746924814468e-01
3.300000000000000000e+01 1.260000000000000009e+00 2.619138732189223995e-01
3.300000000000000000e+01 1.270000000000000240e+00 2.435878202814674431e-01
3.300000000000000000e+01 1.280000000000000027e+00 2.251291620003780247e-01
3.300000000000000000e+01 1.290000000000000036e+00 1.988001362357672275e-01
3.300000000000000000e+01 1.300000000000000266e+00 1.759859584272680244e-01
3.300000000000000000e+01 1.310000000000000053e+00 1.563117985426084877e-01
3.300000000000000000e+01 1.320000000000000506e+00 1.394466944055006430e-01
3.300000000000000000e+01 1.330000000000000071e+00 1.250987280149768177e-01
3.300000000000000000e+01 1.340000000000000080e+00 1.130104092879193056e-01
3.300000000000000000e+01 1.350000000000000089e+00 1.029544003777287525e-01
3.300000000000000000e+01 1.360000000000000320e+00 9.472964642746398156e-02
3.300000000000000000e+01 1.370000000000000107e+00 8.815793415698906788e-02
3.300000000000000000e+01 1.380000000000000115e+00 7.875854947045637933e-02
3.300000000000000000e+01 1.390000000000000346e+00 6.705376798789187964e-02
3.300000000000000000e+01 1.399999999999999911e+00 5.686964391942576913e-02
3.300000000000000000e+01 1.410000000000000142e+00 4.806184736061290541e-02
3.300000000000000000e+01 1.419999999999999929e+00 4.050358096703974425e-02
3.300000000000000000e+01 1.430000000000000160e+00 3.408303289889801080e-02
3.300000000000000000e+01 1.439999999999999725e+00 2.870121119265730408e-02
3.300000000000000000e+01 1.449999999999999956e+00 2.427010351501667287e-02
3.300000000000000000e+01 1.459999999999999964e+00 2.071111468433228797e-02
3.300000000000000000e+01 1.469999999999999973e+00 1.795374152714676597e-02
3.300000000000000000e+01 1.480000000000000204e+00 1.593445067009545066e-02
3.300000000000000000e+01 1.489999999999999991e+00 1.459572988782421171e-02
3.300000000000000000e+01 1.500000000000000222e+00 1.388528778731269731e-02
3.300000000000000000e+01 1.510000000000000231e+00 1.375538006203435963e-02
3.300000000000000000e+01 1.520000000000000240e+00 1.416224342734758411e-02
3.300000000000000000e+01 1.530000000000000471e+00 1.506562079482103023e-02
3.300000000000000000e+01 1.540000000000000036e+00 1.642836333710864447e-02
3.300000000000000000e+01 1.550000000000000266e+00 1.821609693916856343e-02
3.300000000000000000e+01 1.560000000000000275e+00 1.748541985779567334e-02
3.300000000000000000e+01 1.570000000000000062e+00 1.676542714078272517e-02
3.300000000000000000e+01 1.580000000000000071e+00 1.646617067137970056e-02
3.300000000000000000e+01 1.590000000000000080e+00 1.655932923663854667e-02
3.300000000000000000e+01 1.600000000000000089e+00 1.701871643439671622e-02
3.400000000000000000e+01 1.100000000000000089e+00 4.763943238000501457e-01
3.400000000000000000e+01 1.110000000000000098e+00 5.342869934367481255e-01
3.400000000000000000e+01 1.120000000000000107e+00 5.850046412532488027e-01
3.400000000000000000e+01 1.130000000000000115e+00 5.666223106568769596e-01
3.400000000000000000e+01 1.140000000000000124e+00 5.439935052491617906e-01
3.400000000000000000e+01 1.150000000000000355e+00 5.225020371858589696e-01
3.400000000000000000e+01 1.160000000000000142e+00 5.022043675809800822e-01
3.400000000000000000e+01 1.170000000000000151e+00 4.831577500032085970e-01
3.400000000000000000e+01 1.180000000000000160e+00 4.654207302095009768e-01
3.400000000000000000e+01 1.190000000000000169e+00 4.490537256729758009e-01
3.400000000000000000e+01 1.200000000000000178e+00 4.341196936701214870e-01
3.400000000000000000e+01 1.210000000000000187e+00 4.206849036053408875e-01
3.400000000000000000e+01 1.220000000000000417e+00 3.996781338030264696e-01
3.400000000000000000e+01 1.229999999999999982e+00 3.751567892876142563e-01
3.400000000000000000e+01 1.240000000000000213e+00 3.519809023975112861e-01
3.400000000000000000e+01 1.250000000000000000e+00 3.301617201754692976e-01
3.400000000000000000e+01 1.260000000000000009e+00 3.097129228904901277e-01
3.400000000000000000e+01 1.270000000000000240e+00 2.906509372810483494e-01
3.400000000000000000e+01 1.280000000000000027e+00 2.729952790389443273e-01
3.400000000000000000e+01 1.290000000000000036e+00 2.434094809730185383e-01
3.400000000000000000e+01 1.300000000000000266e+00 2.175699442215162926e-01
3.400000000000000000e+01 1.310000000000000053e+00 1.951234600874128533e-01
3.400000000000000000e+01 1.320000000000000506e+00 1.757150888281148182e-01
3.400000000000000000e+01 1.330000000000000071e+00 1.590308391918398845e-01
3.400000000000000000e+01 1.340000000000000080e+00 1.447931227681482913e-01
3.400000000000000000e+01 1.350000000000000089e+00 1.327564529109367397e-01
3.400000000000000000e+01 1.360000000000000320e+00 1.227034879646091703e-01
3.400000000000000000e+01 1.370000000000000107e+00 1.144414647268582469e-01
3.400000000000000000e+01 1.380000000000000115e+00 1.071561486732622442e-01
3.400000000000000000e+01 1.390000000000000346e+00 9.373981469662610866e-02
3.400000000000000000e+01 1.399999999999999911e+00 8.197923755294506121e-02
3.400000000000000000e+01 1.410000000000000142e+00 7.171572735804634946e-02
3.400000000000000000e+01 1.419999999999999929e+00 6.280991914500376472e-02
3.400000000000000000e+01 1.430000000000000160e+00 5.513899901591994696e-02
3.400000000000000000e+01 1.439999999999999725e+00 4.859433981310859463e-02
3.400000000000000000e+01 1.449999999999999956e+00 4.307948681212104419e-02
3.400000000000000000e+01 1.459999999999999964e+00 3.850844265018175949e-02
3.400000000000000000e+01 1.469999999999999973e+00 3.480420823871140795e-02
3.400000000000000000e+01 1.480000000000000204e+00 3.189754282178489109e-02
3.400000000000000000e+01 1.489999999999999991e+00 2.972591173335758022e-02
3.400000000000000000e+01 1.500000000000000222e+00 2.823259490386153051e-02
3.400000000000000000e+01 1.510000000000000231e+00 2.736593291204629172e-02
3.400000000000000000e+01 1.520000000000000240e+00 2.707869050169448358e-02
3.400000000000000000e+01 1.530000000000000471e+00 2.732752011178415236e-02
3.400000000000000000e+01 1.540000000000000036e+00 2.807251021252820875e-02
3.400000000000000000e+01 1.550000000000000266e+00 2.927680517625710563e-02
3.400000000000000000e+01 1.560000000000000275e+00 2.871565149459732666e-02
3.400000000000000000e+01 1.570000000000000062e+00 2.743407355700842529e-02
3.400000000000000000e+01 1.580000000000000071e+00 2.660314577145963047e-02
3.400000000000000000e+01 1.590000000000000080e+00 2.619242099417672456e-02
3.400000000000000000e+01 1.600000000000000089e+00 2.617380927297374704e-02
3.500000000000000000e+01 1.100000000000000089e+00 4.563771811025351122e-01
3.500000000000000000e+01 1.110000000000000098e+00 5.140246534286607716e-01
3.500000000000000000e+01 1.120000000000000107e+00 5.698840222599296235e-01
3.500000000000000000e+01 1.130000000000000115e+00 6.173042250165586831e-01
3.500000000000000000e+01 1.140000000000000124e+00 5.958034954699742425e-01
3.500000000000000000e+01 1.150000000000000355e+00 5.738417838354286094e-01
3.500000000000000000e+01 1.160000000000000142e+00 5.530671149334351888e-01
3.500000000000000000e+01 1.170000000000000151e+00 5.335397664886705194e-01
3.500000000000000000e+01 1.180000000000000160e+00 5.153212981013377547e-01
3.500000000000000000e+01 1.190000000000000169e+00 4.984751422180328517e-01
3.500000000000000000e+01 1.200000000000000178e+00 4.830672902955741588e-01
3.500000000000000000e+01 1.210000000000000187e+00 4.691670880576314651e-01
3.500000000000000000e+01 1.220000000000000417e+00 4.512913551826657765e-01
3.500000000000000000e+01 1.229999999999999982e+00 4.259458816697013206e-01
3.500000000000000000e+01 1.240000000000000213e+00 4.019666975559861855e-01
3.500000000000000000e+01 1.250000000000000000e+00 3.793660725073434992e-01
3.500000000000000000e+01 1.260000000000000009e+00 3.581587045106711109e-01
3.500000000000000000e+01 1.270000000000000240e+00 3.383620632867709865e-01
3.500000000000000000e+01 1.280000000000000027e+00 3.199967618595715990e-01
3.500000000000000000e+01 1.290000000000000036e+00 2.891916243378369611e-01
3.500000000000000000e+01 1.300000000000000266e+00 2.602372358633681659e-01
3.500000000000000000e+01 1.310000000000000053e+00 2.349350366171083782e-01
3.500000000000000000e+01 1.320000000000000506e+00 2.129062214125561070e-01
3.500000000000000000e+01 1.330000000000000071e+00 1.938146271629421491e-01
3.500000000000000000e+01 1.340000000000000080e+00 1.773623253295235069e-01
3.500000000000000000e+01 1.350000000000000089e+00 1.632853469381969902e-01
3.500000000000000000e+01 1.360000000000000320e+00 1.513496769316959589e-01
3.500000000000000000e+01 1.370000000000000107e+00 1.413475910711594896e-01
3.500000000000000000e+01 1.380000000000000115e+00 1.330943656636547068e-01
3.500000000000000000e+01 1.390000000000000346e+00 1.211136420540681463e-01
3.500000000000000000e+01 1.399999999999999911e+00 1.077207140546518338e-01
3.500000000000000000e+01 1.410000000000000142e+00 9.595145362259918653e-02
3.500000000000000000e+01 1.419999999999999929e+00 8.565326904230623206e-02
3.500000000000000000e+01 1.430000000000000160e+00 7.669175376110458353e-02
3.500000000000000000e+01 1.439999999999999725e+00 6.894811657957444773e-02
3.500000000000000000e+01 1.449999999999999956e+00 6.231698715007606693e-02
3.500000000000000000e+01 1.459999999999999964e+00 5.670454286569046737e-02
3.500000000000000000e+01 1.469999999999999973e+00 5.202691104798699839e-02
3.500000000000000000e+01 1.480000000000000204e+00 4.820880708985006424e-02
3.500000000000000000e+01 1.489999999999999991e+00 4.518237495028668699e-02
3.500000000000000000e+01 1.500000000000000222e+00 4.288620122369490167e-02
3.500000000000000000e+01 1.510000000000000231e+00 4.126447804672919023e-02
3.500000000000000000e+01 1.520000000000000240e+00 4.026629348536785169e-02
3.500000000000000000e+01 1.530000000000000471e+00 3.984503087763233142e-02
3.500000000000000000e+01 1.540000000000000036e+00 3.995786101326917472e-02
3.500000000000000000e+01 1.550000000000000266e+00 4.056531308780519235e-02
3.500000000000000000e+01 1.560000000000000275e+00 4.014399732736020215e-02
3.500000000000000000e+01 1.570000000000000062e+00 3.828923227952100300e-02
3.500000000000000000e+01 1.580000000000000071e+00 3.691600364573104781e-02
3.500000000000000000e+01 1.590000000000000080e+00 3.599162391163632929e-02
3.500000000000000000e+01 1.600000000000000089e+00 3.548599876810062947e-02
3.600000000000000711e+01 1.100000000000000089e+00 4.365150806975191533e-01
3.600000000000000711e+01 1.110000000000000098e+00 4.938846364039397030e-01
3.600000000000000711e+01 1.120000000000000107e+00 5.536390087945394223e-01
3.600000000000000711e+01 1.130000000000000115e+00 6.022523247182249850e-01
3.600000000000000711e+01 1.140000000000000124e+00 6.478571957137079229e-01
3.600000000000000711e+01 1.150000000000000355e+00 6.254576206688949869e-01
3.600000000000000711e+01 1.160000000000000142e+00 6.042360041485939082e-01
3.600000000000000711e+01 1.170000000000000151e+00 5.842557758366266896e-01
3.600000000000000711e+01 1.180000000000000160e+00 5.655816380412402866e-01
3.600000000000000711e+01 1.190000000000000169e+00 5.482801632843160577e-01
3.600000000000000711e+01 1.200000000000000178e+00 5.324204948222975853e-01
3.600000000000000711e+01 1.210000000000000187e+00 5.180751622063266559e-01
3.600000000000000711e+01 1.220000000000000417e+00 5.035379376670637841e-01
3.600000000000000711e+01 1.229999999999999982e+00 4.773735192280540440e-01
3.600000000000000711e+01 1.240000000000000213e+00 4.525952993834355675e-01
3.600000000000000711e+01 1.250000000000000000e+00 4.292166895375335023e-01
3.600000000000000711e+01 1.260000000000000009e+00 4.072535079641856903e-01
3.600000000000000711e+01 1.270000000000000240e+00 3.867243540376549826e-01
3.600000000000000711e+01 1.280000000000000027e+00 3.676510096156304086e-01
3.600000000000000711e+01 1.290000000000000036e+00 3.361553471993214415e-01
3.600000000000000711e+01 1.300000000000000266e+00 3.039971977082903676e-01
3.600000000000000711e+01 1.310000000000000053e+00 2.757560412702995678e-01
3.600000000000000711e+01 1.320000000000000506e+00 2.510294393378156852e-01
3.600000000000000711e+01 1.330000000000000071e+00 2.294590543754126410e-01
3.600000000000000711e+01 1.340000000000000080e+00 2.107264516265453802e-01
3.600000000000000711e+01 1.350000000000000089e+00 1.945489051013989945e-01
3.600000000000000711e+01 1.360000000000000320e+00 1.806753846757866155e-01
3.600000000000000711e+01 1.370000000000000107e+00 1.688828274964473408e-01
3.600000000000000711e+01 1.380000000000000115e+00 1.589727459601872894e-01
3.600000000000000711e+01 1.390000000000000346e+00 1.474971270522693889e-01
3.600000000000000711e+01 1.399999999999999911e+00 1.341068963316147111e-01
3.600000000000000711e+01 1.410000000000000142e+00 1.207802713242450976e-01
3.600000000000000711e+01 1.419999999999999929e+00 1.090434500583993410e-01
3.600000000000000711e+01 1.430000000000000160e+00 9.874983155024794068e-02
3.600000000000000711e+01 1.439999999999999725e+00 8.976992160288453648e-02
3.600000000000000711e+01 1.449999999999999956e+00 8.198895185758096893e-02
3.600000000000000711e+01 1.459999999999999964e+00 7.530484302926440665e-02
3.600000000000000711e+01 1.469999999999999973e+00 6.962646340129736988e-02
3.600000000000000711e+01 1.480000000000000204e+00 6.487214069064008160e-02
3.600000000000000711e+01 1.489999999999999991e+00 6.096839145185940778e-02
3.600000000000000711e+01 1.500000000000000222e+00 5.784883732779187715e-02
3.600000000000000711e+01 1.510000000000000231e+00 5.545328179290379828e-02
3.600000000000000711e+01 1.520000000000000240e+00 5.372692466650681037e-02
3.600000000000000711e+01 1.530000000000000471e+00 5.261969473142155684e-02
3.600000000000000711e+01 1.540000000000000036e+00 5.208568337133260423e-02
3.600000000000000711e+01 1.550000000000000266e+00 5.208266433565091058e-02
3.600000000000000711e+01 1.560000000000000275e+00 5.177191137237016627e-02
3.600000000000000711e+01 1.570000000000000062e+00 4.933206033048949390e-02
3.600000000000000711e+01 1.580000000000000071e+00 4.740564460954488357e-02
3.600000000000000711e+01 1.590000000000000080e+00 4.595761831092962796e-02
3.600000000000000711e+01 1.600000000000000089e+00 4.495577858047149905e-02
3.700000000000000711e+01 1.100000000000000089e+00 4.168205481515675492e-01
3.700000000000000711e+01 1.110000000000000098e+00 4.738759150096217287e-01
3.700000000000000711e+01 1.120000000000000107e+00 5.338771997540610048e-01
3.700000000000000711e+01 1.130000000000000115e+00 5.872637837517314940e-01
3.700000000000000711e+01 1.140000000000000124e+00 6.366754492814524768e-01
3.700000000000000711e+01 1.150000000000000355e+00 6.773230081645695844e-01
3.700000000000000711e+01 1.160000000000000142e+00 6.556867863007740382e-01
3.700000000000000711e+01 1.170000000000000151e+00 6.352837151818387929e-01
3.700000000000000711e+01 1.180000000000000160e+00 6.161817694497890852e-01
3.700000000000000711e+01 1.190000000000000169e+00 5.984507909349439103e-01
3.700000000000000711e+01 1.200000000000000178e+00 5.821631993338859390e-01
3.700000000000000711e+01 1.210000000000000187e+00 5.673948249655723641e-01
3.700000000000000711e+01 1.220000000000000417e+00 5.542258819521694857e-01
3.700000000000000711e+01 1.229999999999999982e+00 5.294381264442868940e-01
3.700000000000000711e+01 1.240000000000000213e+00 5.038663132310152726e-01
3.700000000000000711e+01 1.250000000000000000e+00 4.797142618601880071e-01
3.700000000000000711e+01 1.260000000000000009e+00 4.569990250497845685e-01
3.700000000000000711e+01 1.270000000000000240e+00 4.357404300941752906e-01
3.700000000000000711e+01 1.280000000000000027e+00 4.159615108386715554e-01
3.700000000000000711e+01 1.290000000000000036e+00 3.843087029541740751e-01
3.700000000000000711e+01 1.300000000000000266e+00 3.488586623610851478e-01
3.700000000000000711e+01 1.310000000000000053e+00 3.175956168877851482e-01
3.700000000000000711e+01 1.320000000000000506e+00 2.900938509183860758e-01
3.700000000000000711e+01 1.330000000000000071e+00 2.659729497933575604e-01
3.700000000000000711e+01 1.340000000000000080e+00 2.448938857435043193e-01
3.700000000000000711e+01 1.350000000000000089e+00 2.265549631159392285e-01
3.700000000000000711e+01 1.360000000000000320e+00 2.106878428302310646e-01
3.700000000000000711e+01 1.370000000000000107e+00 1.970537819162840876e-01
3.700000000000000711e+01 1.380000000000000115e+00 1.854401646853036656e-01
3.700000000000000711e+01 1.390000000000000346e+00 1.737914848463212036e-01
3.700000000000000711e+01 1.399999999999999911e+00 1.589004017694647941e-01
3.700000000000000711e+01 1.410000000000000142e+00 1.458702335399863492e-01
3.700000000000000711e+01 1.419999999999999929e+00 1.329906872223489966e-01
3.700000000000000711e+01 1.430000000000000160e+00 1.213221571954536671e-01
3.700000000000000711e+01 1.439999999999999725e+00 1.110675101549938454e-01
3.700000000000000711e+01 1.449999999999999956e+00 1.021020877720671127e-01
3.700000000000000711e+01 1.459999999999999964e+00 9.431511394823247074e-02
3.700000000000000711e+01 1.469999999999999973e+00 8.760780448540085585e-02
3.700000000000000711e+01 1.480000000000000204e+00 8.189174814084614062e-02
3.700000000000000711e+01 1.489999999999999991e+00 7.708752095531068438e-02
3.700000000000000711e+01 1.500000000000000222e+00 7.312350117692195672e-02
3.700000000000000711e+01 1.510000000000000231e+00 6.993485672395802211e-02
3.700000000000000711e+01 1.520000000000000240e+00 6.746268102529262567e-02
3.700000000000000711e+01 1.530000000000000471e+00 6.565325635838768770e-02
3.700000000000000711e+01 1.540000000000000036e+00 6.445742657225200789e-02
3.700000000000000711e+01 1.550000000000000266e+00 6.383006343081197576e-02
3.700000000000000711e+01 1.560000000000000275e+00 6.360100861651396542e-02
3.700000000000000711e+01 1.570000000000000062e+00 6.056386632869722314e-02
3.700000000000000711e+01 1.580000000000000071e+00 5.807311104177478867e-02
3.700000000000000711e+01 1.590000000000000080e+00 5.609121691418790523e-02
3.700000000000000711e+01 1.600000000000000089e+00 5.458376503646763384e-02
3.800000000000000711e+01 1.100000000000000089e+00 3.973081373275064720e-01
3.800000000000000711e+01 1.110000000000000098e+00 4.540096118561816052e-01
3.800000000000000711e+01 1.120000000000000107e+00 5.137070398177655539e-01
3.800000000000000711e+01 1.130000000000000115e+00 5.723452710577117131e-01
3.800000000000000711e+01 1.140000000000000124e+00 6.217289287835748857e-01
3.800000000000000711e+01 1.150000000000000355e+00 6.732556048407570826e-01
3.800000000000000711e+01 1.160000000000000142e+00 7.073935510309977692e-01
3.800000000000000711e+01 1.170000000000000151e+00 6.865999270073752658e-01
3.800000000000000711e+01 1.180000000000000160e+00 6.671001865941525999e-01
3.800000000000000711e+01 1.190000000000000169e+00 6.489675719380287866e-01
3.800000000000000711e+01 1.200000000000000178e+00 6.322779086954005701e-01
3.800000000000000711e+01 1.210000000000000187e+00 6.171104523945903919e-01
3.800000000000000711e+01 1.220000000000000417e+00 6.035488816936607215e-01
3.800000000000000711e+01 1.229999999999999982e+00 5.821372475609885022e-01
3.800000000000000711e+01 1.240000000000000213e+00 5.557785489123429068e-01
3.800000000000000711e+01 1.250000000000000000e+00 5.308587631277427166e-01
3.800000000000000711e+01 1.260000000000000009e+00 5.073963031437386251e-01
3.800000000000000711e+01 1.270000000000000240e+00 4.854123339706124529e-01
3.800000000000000711e+01 1.280000000000000027e+00 4.649312361110850556e-01
3.800000000000000711e+01 1.290000000000000036e+00 4.336589490559736304e-01
3.800000000000000711e+01 1.300000000000000266e+00 3.948298698178456245e-01
3.800000000000000711e+01 1.310000000000000053e+00 3.604624818714787238e-01
3.800000000000000711e+01 1.320000000000000506e+00 3.301082774180304491e-01
3.800000000000000711e+01 1.330000000000000071e+00 3.033649660547378946e-01
3.800000000000000711e+01 1.340000000000000080e+00 2.798729232366077846e-01
3.800000000000000711e+01 1.350000000000000089e+00 2.593113363577859709e-01
3.800000000000000711e+01 1.360000000000000320e+00 2.413943141935826486e-01
3.800000000000000711e+01 1.370000000000000107e+00 2.258671308126289079e-01
3.800000000000000711e+01 1.380000000000000115e+00 2.125027070880534386e-01
3.800000000000000711e+01 1.390000000000000346e+00 2.006636646154903170e-01
3.800000000000000711e+01 1.399999999999999911e+00 1.840954819524794339e-01
3.800000000000000711e+01 1.410000000000000142e+00 1.695205803288181434e-01
3.800000000000000711e+01 1.419999999999999929e+00 1.567466162667733864e-01
3.800000000000000711e+01 1.430000000000000160e+00 1.444180292365662699e-01
3.800000000000000711e+01 1.439999999999999725e+00 1.328489959150651878e-01
3.800000000000000711e+01 1.449999999999999956e+00 1.226634447743121525e-01
3.800000000000000711e+01 1.459999999999999964e+00 1.137414537342155696e-01
3.800000000000000711e+01 1.469999999999999973e+00 1.059761844272833070e-01
3.800000000000000711e+01 1.480000000000000204e+00 9.927212775871410710e-02
3.800000000000000711e+01 1.489999999999999991e+00 9.354359902130301996e-02
3.800000000000000711e+01 1.500000000000000222e+00 8.871344784886035784e-02
3.800000000000000711e+01 1.510000000000000231e+00 8.471195317766175292e-02
3.800000000000000711e+01 1.520000000000000240e+00 8.147587753896640139e-02
3.800000000000000711e+01 1.530000000000000471e+00 7.894765852000204531e-02
3.800000000000000711e+01 1.540000000000000036e+00 7.707471819072499175e-02
3.800000000000000711e+01 1.550000000000000266e+00 7.580887381070922082e-02
3.800000000000000711e+01 1.560000000000000275e+00 7.510583527130573755e-02
3.800000000000000711e+01 1.570000000000000062e+00 7.198610426714358024e-02
3.800000000000000711e+01 1.580000000000000071e+00 6.891958179099622051e-02
3.800000000000000711e+01 1.590000000000000080e+00 6.639335992289167876e-02
3.800000000000000711e+01 1.600000000000000089e+00 6.437069289873588451e-02
3.900000000000000000e+01 1.100000000000000089e+00 3.779942807083482292e-01
3.900000000000000000e+01 1.110000000000000098e+00 4.342988497447657914e-01
3.900000000000000000e+01 1.120000000000000107e+00 4.936560843623631900e-01
3.900000000000000000e+01 1.130000000000000115e+00 5.545041550581478740e-01
3.900000000000000000e+01 1.140000000000000124e+00 6.068285861445035234e-01
3.900000000000000000e+01 1.150000000000000355e+00 6.583499942233539404e-01
3.900000000000000000e+01 1.160000000000000142e+00 7.121090714467790406e-01
3.900000000000000000e+01 1.170000000000000151e+00 7.381791142012554818e-01
3.900000000000000000e+01 1.180000000000000160e+00 7.183138094423602293e-01
3.900000000000000000e+01 1.190000000000000169e+00 6.998095460837222559e-01
3.900000000000000000e+01 1.200000000000000178e+00 6.827456879108586563e-01
3.900000000000000000e+01 1.210000000000000187e+00 6.672050455879591224e-01
3.900000000000000000e+01 1.220000000000000417e+00 6.532748869920592671e-01
3.900000000000000000e+01 1.229999999999999982e+00 6.354674884763720222e-01
3.900000000000000000e+01 1.240000000000000213e+00 6.083299658305167945e-01
3.900000000000000000e+01 1.250000000000000000e+00 5.826493984280729510e-01
3.900000000000000000e+01 1.260000000000000009e+00 5.584456968681702493e-01
3.900000000000000000e+01 1.270000000000000240e+00 5.357414851975210723e-01
3.900000000000000000e+01 1.280000000000000027e+00 5.145625966806059992e-01
3.900000000000000000e+01 1.290000000000000036e+00 4.842124766942667025e-01
3.900000000000000000e+01 1.300000000000000266e+00 4.419184053728573147e-01
3.900000000000000000e+01 1.310000000000000053e+00 4.043648753235239424e-01
3.900000000000000000e+01 1.320000000000000506e+00 3.710812045461368558e-01
3.900000000000000000e+01 1.330000000000000071e+00 3.416435366016826736e-01
3.900000000000000000e+01 1.340000000000000080e+00 3.156717333187790686e-01
3.900000000000000000e+01 1.350000000000000089e+00 2.928257866562289369e-01
3.900000000000000000e+01 1.360000000000000320e+00 2.728020637877494603e-01
3.900000000000000000e+01 1.370000000000000107e+00 2.553295942850177802e-01
3.900000000000000000e+01 1.380000000000000115e+00 2.401665313825965264e-01
3.900000000000000000e+01 1.390000000000000346e+00 2.270968643968621636e-01
3.900000000000000000e+01 1.399999999999999911e+00 2.098279937703605158e-01
3.900000000000000000e+01 1.410000000000000142e+00 1.936643173169438625e-01
3.900000000000000000e+01 1.419999999999999929e+00 1.794246643360649374e-01
3.900000000000000000e+01 1.430000000000000160e+00 1.669269992743579456e-01
3.900000000000000000e+01 1.439999999999999725e+00 1.551228363201626603e-01
3.900000000000000000e+01 1.449999999999999956e+00 1.436804012642094175e-01
3.900000000000000000e+01 1.459999999999999964e+00 1.335902737183053690e-01
3.900000000000000000e+01 1.469999999999999973e+00 1.247371509545913276e-01
3.900000000000000000e+01 1.480000000000000204e+00 1.170180593428521293e-01
3.900000000000000000e+01 1.489999999999999991e+00 1.103407259746000818e-01
3.900000000000000000e+01 1.500000000000000222e+00 1.046221798698659250e-01
3.900000000000000000e+01 1.510000000000000231e+00 9.978755110110809623e-02
3.900000000000000000e+01 1.520000000000000240e+00 9.576904057852966834e-02
3.900000000000000000e+01 1.530000000000000471e+00 9.250503697822223814e-02
3.900000000000000000e+01 1.540000000000000036e+00 8.993936046366785009e-02
3.900000000000000000e+01 1.550000000000000266e+00 8.802061553883694378e-02
3.900000000000000000e+01 1.560000000000000275e+00 8.670163765157719304e-02
3.900000000000000000e+01 1.570000000000000062e+00 8.360036779411721131e-02
3.900000000000000000e+01 1.580000000000000071e+00 7.994636697753638999e-02
3.900000000000000000e+01 1.590000000000000080e+00 7.686511039053510463e-02
3.900000000000000000e+01 1.600000000000000089e+00 7.431741133697386537e-02
4.000000000000000000e+01 1.100000000000000089e+00 3.588971485314531029e-01
4.000000000000000000e+01 1.110000000000000098e+00 4.147586155764519389e-01
4.000000000000000000e+01 1.120000000000000107e+00 4.737360336708785757e-01
4.000000000000000000e+01 1.130000000000000115e+00 5.358260487466601774e-01
4.000000000000000000e+01 1.140000000000000124e+00 5.919815759997987259e-01
4.000000000000000000e+01 1.150000000000000355e+00 6.434683519371230398e-01
4.000000000000000000e+01 1.160000000000000142e+00 6.972434995059245688e-01
4.000000000000000000e+01 1.170000000000000151e+00 7.533675734381214406e-01
4.000000000000000000e+01 1.180000000000000160e+00 7.697979386002931079e-01
4.000000000000000000e+01 1.190000000000000169e+00 7.509541973996594066e-01
4.000000000000000000e+01 1.200000000000000178e+00 7.335461112157165564e-01
4.000000000000000000e+01 1.210000000000000187e+00 7.176601791667348573e-01
4.000000000000000000e+01 1.220000000000000417e+00 7.033873890008901508e-01
4.000000000000000000e+01 1.229999999999999982e+00 6.894244568428333775e-01
4.000000000000000000e+01 1.240000000000000213e+00 6.615176162291902529e-01
4.000000000000000000e+01 1.250000000000000000e+00 6.350845507269277102e-01
4.000000000000000000e+01 1.260000000000000009e+00 6.101468177800349890e-01
4.000000000000000000e+01 1.270000000000000240e+00 5.867286333340323567e-01
4.000000000000000000e+01 1.280000000000000027e+00 5.648574009228756188e-01
4.000000000000000000e+01 1.290000000000000036e+00 5.359747383776741758e-01
4.000000000000000000e+01 1.300000000000000266e+00 4.901311359889953256e-01
4.000000000000000000e+01 1.310000000000000053e+00 4.493105011567485874e-01
4.000000000000000000e+01 1.320000000000000506e+00 4.130207333435014228e-01
4.000000000000000000e+01 1.330000000000000071e+00 3.808168325118747588e-01
4.000000000000000000e+01 1.340000000000000080e+00 3.522983209574960806e-01
4.000000000000000000e+01 1.350000000000000089e+00 3.271059891146576581e-01
4.000000000000000000e+01 1.360000000000000320e+00 3.049183299713638662e-01
4.000000000000000000e+01 1.370000000000000107e+00 2.854479111139281988e-01
4.000000000000000000e+01 1.380000000000000115e+00 2.684378474776502044e-01
4.000000000000000000e+01 1.390000000000000346e+00 2.536584754723465451e-01
4.000000000000000000e+01 1.399999999999999911e+00 2.361057251441732452e-01
4.000000000000000000e+01 1.410000000000000142e+00 2.183083618696149142e-01
4.000000000000000000e+01 1.419999999999999929e+00 2.025625996539314744e-01
4.000000000000000000e+01 1.430000000000000160e+00 1.886734095816098578e-01
4.000000000000000000e+01 1.439999999999999725e+00 1.764684577349010797e-01
4.000000000000000000e+01 1.449999999999999956e+00 1.651606513451258362e-01
4.000000000000000000e+01 1.459999999999999964e+00 1.538682859146220383e-01
4.000000000000000000e+01 1.469999999999999973e+00 1.438965374005846398e-01
4.000000000000000000e+01 1.480000000000000204e+00 1.351345929631904419e-01
4.000000000000000000e+01 1.489999999999999991e+00 1.274832566941558609e-01
4.000000000000000000e+01 1.500000000000000222e+00 1.208534381691183934e-01
4.000000000000000000e+01 1.510000000000000231e+00 1.151648522850000911e-01
4.000000000000000000e+01 1.520000000000000240e+00 1.103449014810151813e-01
4.000000000000000000e+01 1.530000000000000471e+00 1.063277154102053035e-01
4.000000000000000000e+01 1.540000000000000036e+00 1.030533265029801443e-01
4.000000000000000000e+01 1.550000000000000266e+00 1.004669627290638301e-01
4.000000000000000000e+01 1.560000000000000275e+00 9.851844129837955544e-02
4.000000000000000000e+01 1.570000000000000062e+00 9.540838498012467472e-02
4.000000000000000000e+01 1.580000000000000071e+00 9.115490318494828825e-02
4.000000000000000000e+01 1.590000000000000080e+00 8.750764989335499400e-02
4.000000000000000000e+01 1.600000000000000089e+00 8.442488011323621977e-02
4.100000000000000000e+01 1.100000000000000089e+00 3.385396992647455860e-01
4.100000000000000000e+01 1.110000000000000098e+00 3.954056330819767373e-01
4.100000000000000000e+01 1.120000000000000107e+00 4.539604412889241547e-01
4.100000000000000000e+01 1.130000000000000115e+00 5.157900518120039912e-01
4.100000000000000000e+01 1.140000000000000124e+00 5.764197432114998021e-01
4.100000000000000000e+01 1.150000000000000355e+00 6.286172027041296850e-01
4.100000000000000000e+01 1.160000000000000142e+00 6.823812229121044570e-01
4.100000000000000000e+01 1.170000000000000151e+00 7.385412883353432711e-01
4.100000000000000000e+01 1.180000000000000160e+00 7.971799232237190003e-01
4.100000000000000000e+01 1.190000000000000169e+00 8.023774089432075263e-01
4.100000000000000000e+01 1.200000000000000178e+00 7.846572136031302325e-01
4.100000000000000000e+01 1.210000000000000187e+00 7.684559510713089292e-01
4.100000000000000000e+01 1.220000000000000417e+00 7.538684636258270455e-01
4.100000000000000000e+01 1.229999999999999982e+00 7.409953413959501356e-01
4.100000000000000000e+01 1.240000000000000213e+00 7.153375866289904961e-01
4.100000000000000000e+01 1.250000000000000000e+00 6.881617254163715502e-01
4.100000000000000000e+01 1.260000000000000009e+00 6.624984820915215122e-01
4.100000000000000000e+01 1.270000000000000240e+00 6.383738089415356143e-01
4.100000000000000000e+01 1.280000000000000027e+00 6.158168086768727179e-01
4.100000000000000000e+01 1.290000000000000036e+00 5.889501732212888419e-01
4.100000000000000000e+01 1.300000000000000266e+00 5.394741448932900418e-01
4.100000000000000000e+01 1.310000000000000053e+00 4.953064709043158431e-01
4.100000000000000000e+01 1.320000000000000506e+00 4.559345301864665689e-01
4.100000000000000000e+01 1.330000000000000071e+00 4.208927187842166906e-01
4.100000000000000000e+01 1.340000000000000080e+00 3.897604886673020630e-01
4.100000000000000000e+01 1.350000000000000089e+00 3.621594987780579200e-01
4.100000000000000000e+01 1.360000000000000320e+00 3.377502954762580112e-01
4.100000000000000000e+01 1.370000000000000107e+00 3.162288137591704462e-01
4.100000000000000000e+01 1.380000000000000115e+00 2.973228955964067333e-01
4.100000000000000000e+01 1.390000000000000346e+00 2.807889516151578779e-01
4.100000000000000000e+01 1.399999999999999911e+00 2.629365929300874760e-01
4.100000000000000000e+01 1.410000000000000142e+00 2.434597657971153961e-01
4.100000000000000000e+01 1.419999999999999929e+00 2.261666781452644770e-01
4.100000000000000000e+01 1.430000000000000160e+00 2.108488268737899463e-01
4.100000000000000000e+01 1.439999999999999725e+00 1.973219981225541042e-01
4.100000000000000000e+01 1.449999999999999956e+00 1.854229858222009586e-01
4.100000000000000000e+01 1.459999999999999964e+00 1.745824918645516588e-01
4.100000000000000000e+01 1.469999999999999973e+00 1.634604519323390182e-01
4.100000000000000000e+01 1.480000000000000204e+00 1.536270387915919244e-01
4.100000000000000000e+01 1.489999999999999991e+00 1.449757912391183290e-01
4.100000000000000000e+01 1.500000000000000222e+00 1.374111936618394036e-01
4.100000000000000000e+01 1.510000000000000231e+00 1.308472730217254687e-01
4.100000000000000000e+01 1.520000000000000240e+00 1.252063903560926006e-01
4.100000000000000000e+01 1.530000000000000471e+00 1.204182003904867015e-01
4.100000000000000000e+01 1.540000000000000036e+00 1.164187564345702391e-01
4.100000000000000000e+01 1.550000000000000266e+00 1.131497407830366619e-01
4.100000000000000000e+01 1.560000000000000275e+00 1.105578034400979265e-01
4.100000000000000000e+01 1.570000000000000062e+00 1.074120135469157633e-01
4.100000000000000000e+01 1.580000000000000071e+00 1.025467490310268404e-01
4.100000000000000000e+01 1.590000000000000080e+00 9.832227450070672725e-02
4.100000000000000000e+01 1.600000000000000089e+00 9.469416598953624142e-02
4.200000000000000000e+01 1.100000000000000089e+00 3.123761403505284084e-01
4.200000000000000000e+01 1.110000000000000098e+00 3.762582401139271115e-01
4.200000000000000000e+01 1.120000000000000107e+00 4.343445978986907874e-01
4.200000000000000000e+01 1.130000000000000115e+00 4.957679093174469642e-01
4.200000000000000000e+01 1.140000000000000124e+00 5.578182524904367057e-01
4.200000000000000000e+01 1.150000000000000355e+00 6.138040095539339935e-01
4.200000000000000000e+01 1.160000000000000142e+00 6.675280580399622909e-01
4.200000000000000000e+01 1.170000000000000151e+00 7.236990694988569839e-01
4.200000000000000000e+01 1.180000000000000160e+00 7.823921887139152487e-01
4.200000000000000000e+01 1.190000000000000169e+00 8.437139764699393973e-01
4.200000000000000000e+01 1.200000000000000178e+00 8.360554454595747753e-01
4.200000000000000000e+01 1.210000000000000187e+00 8.195709343504794520e-01
4.200000000000000000e+01 1.220000000000000417e+00 8.046987219380948853e-01
4.200000000000000000e+01 1.229999999999999982e+00 7.915434386315921556e-01
4.200000000000000000e+01 1.240000000000000213e+00 7.697849375161299745e-01
4.200000000000000000e+01 1.250000000000000000e+00 7.418774930105185295e-01
4.200000000000000000e+01 1.260000000000000009e+00 7.154986564579804975e-01
4.200000000000000000e+01 1.270000000000000240e+00 6.906762725445573237e-01
4.200000000000000000e+01 1.280000000000000027e+00 6.674412834804008821e-01
4.200000000000000000e+01 1.290000000000000036e+00 6.431421298247538276e-01
4.200000000000000000e+01 1.300000000000000266e+00 5.899526642097340234e-01
4.200000000000000000e+01 1.310000000000000053e+00 5.423592450262204601e-01
4.200000000000000000e+01 1.320000000000000506e+00 4.998297756868808617e-01
4.200000000000000000e+01 1.330000000000000071e+00 4.618787098596371377e-01
4.200000000000000000e+01 1.340000000000000080e+00 4.280657978046774614e-01
4.200000000000000000e+01 1.350000000000000089e+00 3.979937169896547999e-01
4.200000000000000000e+01 1.360000000000000320e+00 3.713050582426229984e-01
4.200000000000000000e+01 1.370000000000000107e+00 3.476790031988228336e-01
4.200000000000000000e+01 1.380000000000000115e+00 3.268279247354174966e-01
4.200000000000000000e+01 1.390000000000000346e+00 3.084940641314448673e-01
4.200000000000000000e+01 1.399999999999999911e+00 2.903286328881988232e-01
4.200000000000000000e+01 1.410000000000000142e+00 2.691257060882287777e-01
4.200000000000000000e+01 1.419999999999999929e+00 2.502432844459974715e-01
4.200000000000000000e+01 1.430000000000000160e+00 2.334589093298156670e-01
4.200000000000000000e+01 1.439999999999999725e+00 2.185760493802899607e-01
4.200000000000000000e+01 1.449999999999999956e+00 2.054206241409559097e-01
4.200000000000000000e+01 1.459999999999999964e+00 1.938380137745858156e-01
4.200000000000000000e+01 1.469999999999999973e+00 1.834352678862513630e-01
4.200000000000000000e+01 1.480000000000000204e+00 1.725009578913101749e-01
4.200000000000000000e+01 1.489999999999999991e+00 1.628231662687658621e-01
4.200000000000000000e+01 1.500000000000000222e+00 1.542996394510161295e-01
4.200000000000000000e+01 1.510000000000000231e+00 1.468384372076909639e-01
4.200000000000000000e+01 1.520000000000000240e+00 1.403566301703811636e-01
4.200000000000000000e+01 1.530000000000000471e+00 1.347791764973939321e-01
4.200000000000000000e+01 1.540000000000000036e+00 1.300379535280783705e-01
4.200000000000000000e+01 1.550000000000000266e+00 1.260709235108512793e-01
4.200000000000000000e+01 1.560000000000000275e+00 1.228214152489350702e-01
4.200000000000000000e+01 1.570000000000000062e+00 1.196132365350919546e-01
4.200000000000000000e+01 1.580000000000000071e+00 1.141235811052279531e-01
4.200000000000000000e+01 1.590000000000000080e+00 1.093103910394902650e-01
4.200000000000000000e+01 1.600000000000000089e+00 1.051264393627178995e-01
4.300000000000000000e+01 1.100000000000000089e+00 2.864056035244879062e-01
4.300000000000000000e+01 1.110000000000000098e+00 3.572244445190033701e-01
4.300000000000000000e+01 1.120000000000000107e+00 4.149054201700478339e-01
4.300000000000000000e+01 1.130000000000000115e+00 4.758798164024467536e-01
4.300000000000000000e+01 1.140000000000000124e+00 5.391964945933699349e-01
4.300000000000000000e+01 1.150000000000000355e+00 5.990371282342120685e-01
4.300000000000000000e+01 1.160000000000000142e+00 6.526907546026995410e-01
4.300000000000000000e+01 1.170000000000000151e+00 7.088459577050996163e-01
4.300000000000000000e+01 1.180000000000000160e+00 7.675706526637334770e-01
4.300000000000000000e+01 1.190000000000000169e+00 8.289639813704385851e-01
4.300000000000000000e+01 1.200000000000000178e+00 8.877156310100985381e-01
4.300000000000000000e+01 1.210000000000000187e+00 8.709821316234513944e-01
4.300000000000000000e+01 1.220000000000000417e+00 8.558572621789295454e-01
4.300000000000000000e+01 1.229999999999999982e+00 8.424498323317974879e-01
4.300000000000000000e+01 1.240000000000000213e+00 8.248536413872983308e-01
4.300000000000000000e+01 1.250000000000000000e+00 7.962274300634667457e-01
4.300000000000000000e+01 1.260000000000000009e+00 7.691444018748249123e-01
4.300000000000000000e+01 1.270000000000000240e+00 7.436344616111287831e-01
4.300000000000000000e+01 1.280000000000000027e+00 7.197305427376317066e-01
4.300000000000000000e+01 1.290000000000000036e+00 6.974692801106220363e-01
4.300000000000000000e+01 1.300000000000000266e+00 6.415710055004336665e-01
4.300000000000000000e+01 1.310000000000000053e+00 5.904745725206308471e-01
4.300000000000000000e+01 1.320000000000000506e+00 5.447131122945360060e-01
4.300000000000000000e+01 1.330000000000000071e+00 5.037819241846160923e-01
4.300000000000000000e+01 1.340000000000000080e+00 4.672215291808248794e-01
4.300000000000000000e+01 1.350000000000000089e+00 4.346158572757025107e-01
4.300000000000000000e+01 1.360000000000000320e+00 4.055896019253255047e-01
4.300000000000000000e+01 1.370000000000000107e+00 3.798051235245811785e-01
4.300000000000000000e+01 1.380000000000000115e+00 3.569591709074176333e-01
4.300000000000000000e+01 1.390000000000000346e+00 3.367796040163671401e-01
4.300000000000000000e+01 1.399999999999999911e+00 3.182899899386698594e-01
4.300000000000000000e+01 1.410000000000000142e+00 2.953134759906331230e-01
4.300000000000000000e+01 1.419999999999999929e+00 2.747989236963023219e-01
4.300000000000000000e+01 1.430000000000000160e+00 2.565094375599653032e-01
4.300000000000000000e+01 1.439999999999999725e+00 2.402357299655379363e-01
4.300000000000000000e+01 1.449999999999999956e+00 2.257924479258720529e-01
4.300000000000000000e+01 1.459999999999999964e+00 2.130150067293818672e-01
4.300000000000000000e+01 1.469999999999999973e+00 2.017568625751020306e-01
4.300000000000000000e+01 1.480000000000000204e+00 1.917621538845040996e-01
4.300000000000000000e+01 1.489999999999999991e+00 1.810304472074498461e-01
4.300000000000000000e+01 1.500000000000000222e+00 1.715231836275403488e-01
4.300000000000000000e+01 1.510000000000000231e+00 1.631421698944366394e-01
4.300000000000000000e+01 1.520000000000000240e+00 1.557989311332204363e-01
4.300000000000000000e+01 1.530000000000000471e+00 1.494135015849021031e-01
4.300000000000000000e+01 1.540000000000000036e+00 1.439133803733933792e-01
4.300000000000000000e+01 1.550000000000000266e+00 1.392326301940308986e-01
4.300000000000000000e+01 1.560000000000000275e+00 1.353110997468875421e-01
4.300000000000000000e+01 1.570000000000000062e+00 1.320141583869867130e-01
4.300000000000000000e+01 1.580000000000000071e+00 1.258871902564613066e-01
4.300000000000000000e+01 1.590000000000000080e+00 1.204735136469077122e-01
4.300000000000000000e+01 1.600000000000000089e+00 1.157229711264701616e-01
4.400000000000000000e+01 1.100000000000000089e+00 2.606554360440638818e-01
4.400000000000000000e+01 1.110000000000000098e+00 3.311204709699031024e-01
4.400000000000000000e+01 1.120000000000000107e+00 3.956613412455257106e-01
4.400000000000000000e+01 1.130000000000000115e+00 4.561412803304540908e-01
4.400000000000000000e+01 1.140000000000000124e+00 5.202014085744959271e-01
4.400000000000000000e+01 1.150000000000000355e+00 5.820903447343355186e-01
4.400000000000000000e+01 1.160000000000000142e+00 6.378769568433352299e-01
4.400000000000000000e+01 1.170000000000000151e+00 6.939879235822038472e-01
4.400000000000000000e+01 1.180000000000000160e+00 7.527195220527574948e-01
4.400000000000000000e+01 1.190000000000000169e+00 8.141636042593424216e-01
4.400000000000000000e+01 1.200000000000000178e+00 8.784457286161555523e-01
4.400000000000000000e+01 1.210000000000000187e+00 9.226649329133482791e-01
4.400000000000000000e+01 1.220000000000000417e+00 9.073216240312071967e-01
4.400000000000000000e+01 1.229999999999999982e+00 8.936941329939952494e-01
4.400000000000000000e+01 1.240000000000000213e+00 8.805365192700558286e-01
4.400000000000000000e+01 1.250000000000000000e+00 8.512060583871318142e-01
4.400000000000000000e+01 1.260000000000000009e+00 8.234318157484812328e-01
4.400000000000000000e+01 1.270000000000000240e+00 7.972459355965904049e-01
4.400000000000000000e+01 1.280000000000000027e+00 7.726835058477649065e-01
4.400000000000000000e+01 1.290000000000000036e+00 7.497832676959972353e-01
4.400000000000000000e+01 1.300000000000000266e+00 6.943324881213170929e-01
4.400000000000000000e+01 1.310000000000000053e+00 6.396574287187765107e-01
4.400000000000000000e+01 1.320000000000000506e+00 5.905905904416499652e-01
4.400000000000000000e+01 1.330000000000000071e+00 5.466090376538252915e-01
4.400000000000000000e+01 1.340000000000000080e+00 5.072346428409080232e-01
4.400000000000000000e+01 1.350000000000000089e+00 4.720329106185648937e-01
4.400000000000000000e+01 1.360000000000000320e+00 4.406107659514272856e-01
4.400000000000000000e+01 1.370000000000000107e+00 4.126137361934294479e-01
4.400000000000000000e+01 1.380000000000000115e+00 3.877228351008779605e-01
4.400000000000000000e+01 1.390000000000000346e+00 3.656513632161917382e-01
4.400000000000000000e+01 1.399999999999999911e+00 3.461417683947303203e-01
4.400000000000000000e+01 1.410000000000000142e+00 3.220304763534148629e-01
4.400000000000000000e+01 1.419999999999999929e+00 2.998402136407671281e-01
4.400000000000000000e+01 1.430000000000000160e+00 2.800063073721427154e-01
4.400000000000000000e+01 1.439999999999999725e+00 2.623062741627526506e-01
4.400000000000000000e+01 1.449999999999999956e+00 2.465430886716229730e-01
4.400000000000000000e+01 1.459999999999999964e+00 2.325418390533531554e-01
4.400000000000000000e+01 1.469999999999999973e+00 2.201468404244356913e-01
4.400000000000000000e+01 1.480000000000000204e+00 2.092191452022908460e-01
4.400000000000000000e+01 1.489999999999999991e+00 1.996029210981304647e-01
4.400000000000000000e+01 1.500000000000000222e+00 1.890864426403097154e-01
4.400000000000000000e+01 1.510000000000000231e+00 1.797624912827599508e-01
4.400000000000000000e+01 1.520000000000000240e+00 1.715367853996076219e-01
4.400000000000000000e+01 1.530000000000000471e+00 1.643242022513705936e-01
4.400000000000000000e+01 1.540000000000000036e+00 1.580476551414447262e-01
4.400000000000000000e+01 1.550000000000000266e+00 1.526371226391896319e-01
4.400000000000000000e+01 1.560000000000000275e+00 1.480288096241858808e-01
4.400000000000000000e+01 1.570000000000000062e+00 1.441644225478900532e-01
4.400000000000000000e+01 1.580000000000000071e+00 1.378394782159395870e-01
4.400000000000000000e+01 1.590000000000000080e+00 1.318132606022541509e-01
4.400000000000000000e+01 1.600000000000000089e+00 1.264851297579093758e-01
4.500000000000000000e+01 1.100000000000000089e+00 2.351552765091817210e-01
4.500000000000000000e+01 1.110000000000000098e+00 3.052001267546924912e-01
4.500000000000000000e+01 1.120000000000000107e+00 3.766321998243716274e-01
4.500000000000000000e+01 1.130000000000000115e+00 4.365693467618877444e-01
4.500000000000000000e+01 1.140000000000000124e+00 5.001532703086216669e-01
4.500000000000000000e+01 1.150000000000000355e+00 5.634970723201825349e-01
4.500000000000000000e+01 1.160000000000000142e+00 6.230951662764400156e-01
4.500000000000000000e+01 1.170000000000000151e+00 6.791318343800956114e-01
4.500000000000000000e+01 1.180000000000000160e+00 7.378439311604433337e-01
4.500000000000000000e+01 1.190000000000000169e+00 7.993161673408505363e-01
4.500000000000000000e+01 1.200000000000000178e+00 8.636667656049780151e-01
4.500000000000000000e+01 1.210000000000000187e+00 9.310505287133389318e-01
4.500000000000000000e+01 1.220000000000000417e+00 9.590677458484808682e-01
4.500000000000000000e+01 1.229999999999999982e+00 9.452544020166171457e-01
4.500000000000000000e+01 1.240000000000000213e+00 9.332781283757346502e-01
4.500000000000000000e+01 1.250000000000000000e+00 9.068067826978349899e-01
4.500000000000000000e+01 1.260000000000000009e+00 8.783559722240426026e-01
4.500000000000000000e+01 1.270000000000000240e+00 8.515073191088335935e-01
4.500000000000000000e+01 1.280000000000000027e+00 8.262982403455810809e-01
4.500000000000000000e+01 1.290000000000000036e+00 8.027697428786667588e-01
4.500000000000000000e+01 1.300000000000000266e+00 7.482393653671562950e-01
4.500000000000000000e+01 1.310000000000000053e+00 6.899119511620859235e-01
4.500000000000000000e+01 1.320000000000000506e+00 6.374676131003598201e-01
4.500000000000000000e+01 1.330000000000000071e+00 5.903662357858809884e-01
4.500000000000000000e+01 1.340000000000000080e+00 5.481117368602516082e-01
4.500000000000000000e+01 1.350000000000000089e+00 5.102516099867892008e-01
4.500000000000000000e+01 1.360000000000000320e+00 4.763752150189413115e-01
4.500000000000000000e+01 1.370000000000000107e+00 4.461112938507635906e-01
4.500000000000000000e+01 1.380000000000000115e+00 4.191250608915573217e-01
4.500000000000000000e+01 1.390000000000000346e+00 3.951151155828840356e-01
4.500000000000000000e+01 1.399999999999999911e+00 3.738103468088812553e-01
4.500000000000000000e+01 1.410000000000000142e+00 3.492842071568802997e-01
4.500000000000000000e+01 1.419999999999999929e+00 3.253738769615829307e-01
4.500000000000000000e+01 1.430000000000000160e+00 3.039555227997714493e-01
4.500000000000000000e+01 1.439999999999999725e+00 2.847930257365572371e-01
4.500000000000000000e+01 1.449999999999999956e+00 2.676772869445727676e-01
4.500000000000000000e+01 1.459999999999999964e+00 2.524227031723433323e-01
4.500000000000000000e+01 1.469999999999999973e+00 2.388641188521526404e-01
4.500000000000000000e+01 1.480000000000000204e+00 2.268541924409107069e-01
4.500000000000000000e+01 1.489999999999999991e+00 2.162611219057404555e-01
4.500000000000000000e+01 1.500000000000000222e+00 2.069666810703100768e-01
4.500000000000000000e+01 1.510000000000000231e+00 1.967036111459288250e-01
4.500000000000000000e+01 1.520000000000000240e+00 1.875738620933883327e-01
4.500000000000000000e+01 1.530000000000000471e+00 1.795144695216632225e-01
4.500000000000000000e+01 1.540000000000000036e+00 1.724435479601481025e-01
4.500000000000000000e+01 1.550000000000000266e+00 1.662868022579877536e-01
4.500000000000000000e+01 1.560000000000000275e+00 1.609766250089487427e-01
4.500000000000000000e+01 1.570000000000000062e+00 1.564513155759985064e-01
4.500000000000000000e+01 1.580000000000000071e+00 1.499824545361290451e-01
4.500000000000000000e+01 1.590000000000000080e+00 1.433313514271466749e-01
4.500000000000000000e+01 1.600000000000000089e+00 1.374143786247638277e-01
4.600000000000000000e+01 1.100000000000000089e+00 2.099372074409482647e-01
4.600000000000000000e+01 1.110000000000000098e+00 2.794905002825924245e-01
4.600000000000000000e+01 1.120000000000000107e+00 3.521527184282026157e-01
4.600000000000000000e+01 1.130000000000000115e+00 4.171824999939724443e-01
4.600000000000000000e+01 1.140000000000000124e+00 4.802449077622509277e-01
4.600000000000000000e+01 1.150000000000000355e+00 5.448855968700678787e-01
4.600000000000000000e+01 1.160000000000000142e+00 6.083547046578642314e-01
4.600000000000000000e+01 1.170000000000000151e+00 6.642854224657720463e-01
4.600000000000000000e+01 1.180000000000000160e+00 7.229499129121260692e-01
4.600000000000000000e+01 1.190000000000000169e+00 7.844259180838597523e-01
4.600000000000000000e+01 1.200000000000000178e+00 8.488244532505608841e-01
4.600000000000000000e+01 1.210000000000000187e+00 9.162929497106941934e-01
4.600000000000000000e+01 1.220000000000000417e+00 9.870187769951828116e-01
4.600000000000000000e+01 1.229999999999999982e+00 9.971071083270488522e-01
4.600000000000000000e+01 1.240000000000000213e+00 9.849799291365111120e-01
4.600000000000000000e+01 1.250000000000000000e+00 9.630218268230450462e-01
4.600000000000000000e+01 1.260000000000000009e+00 9.339108608717259230e-01
4.600000000000000000e+01 1.270000000000000240e+00 9.064142432729636045e-01
4.600000000000000000e+01 1.280000000000000027e+00 8.805719061021228811e-01
4.600000000000000000e+01 1.290000000000000036e+00 8.564272926965970090e-01
4.600000000000000000e+01 1.300000000000000266e+00 8.032927484138295826e-01
4.600000000000000000e+01 1.310000000000000053e+00 7.412413735033653861e-01
4.600000000000000000e+01 1.320000000000000506e+00 6.853488786591513948e-01
4.600000000000000000e+01 1.330000000000000071e+00 6.350591645157788179e-01
4.600000000000000000e+01 1.340000000000000080e+00 5.898590050375258631e-01
4.600000000000000000e+01 1.350000000000000089e+00 5.492783940035758095e-01
4.600000000000000000e+01 1.360000000000000320e+00 5.128894079291572705e-01
4.600000000000000000e+01 1.370000000000000107e+00 4.803041136341424377e-01
4.600000000000000000e+01 1.380000000000000115e+00 4.511719116386885275e-01
4.600000000000000000e+01 1.390000000000000346e+00 4.251765974795099212e-01
4.600000000000000000e+01 1.399999999999999911e+00 4.020333385189353570e-01
4.600000000000000000e+01 1.410000000000000142e+00 3.770822591566425075e-01
4.600000000000000000e+01 1.419999999999999929e+00 3.514067337874975938e-01
4.600000000000000000e+01 1.430000000000000160e+00 3.283631893385022260e-01
4.600000000000000000e+01 1.439999999999999725e+00 3.077014318054112629e-01
4.600000000000000000e+01 1.449999999999999956e+00 2.891998868391980615e-01
4.600000000000000000e+01 1.459999999999999964e+00 2.726618938107076562e-01
4.600000000000000000e+01 1.469999999999999973e+00 2.579124946330728640e-01
4.600000000000000000e+01 1.480000000000000204e+00 2.447956539112370322e-01
4.600000000000000000e+01 1.489999999999999991e+00 2.331718540628313630e-01
4.600000000000000000e+01 1.500000000000000222e+00 2.229160157468735859e-01
4.600000000000000000e+01 1.510000000000000231e+00 2.139157001050426277e-01
4.600000000000000000e+01 1.520000000000000240e+00 2.039140026468252154e-01
4.600000000000000000e+01 1.530000000000000471e+00 1.949876547530390858e-01
4.600000000000000000e+01 1.540000000000000036e+00 1.871039774279804335e-01
4.600000000000000000e+01 1.550000000000000266e+00 1.801842072034872955e-01
4.600000000000000000e+01 1.560000000000000275e+00 1.741567512236694149e-01
4.600000000000000000e+01 1.570000000000000062e+00 1.689563479842911276e-01
4.600000000000000000e+01 1.580000000000000071e+00 1.623182338301829841e-01
4.600000000000000000e+01 1.590000000000000080e+00 1.550296042426637932e-01
4.600000000000000000e+01 1.600000000000000089e+00 1.485122735070194544e-01
4.700000000000000000e+01 1.100000000000000089e+00 1.850359567200674793e-01
4.700000000000000000e+01 1.110000000000000098e+00 2.540208360387262720e-01
4.700000000000000000e+01 1.120000000000000107e+00 3.262261496691700180e-01
4.700000000000000000e+01 1.130000000000000115e+00 3.980005602752210714e-01
4.700000000000000000e+01 1.140000000000000124e+00 4.604934566276505659e-01
4.700000000000000000e+01 1.150000000000000355e+00 5.262717254149215096e-01
4.700000000000000000e+01 1.160000000000000142e+00 5.901186444214951976e-01
4.700000000000000000e+01 1.170000000000000151e+00 6.494572543183397828e-01
4.700000000000000000e+01 1.180000000000000160e+00 7.080443721921598765e-01
4.700000000000000000e+01 1.190000000000000169e+00 7.694980043333718989e-01
4.700000000000000000e+01 1.200000000000000178e+00 8.339221070535033364e-01
4.700000000000000000e+01 1.210000000000000187e+00 9.014568523920861720e-01
4.700000000000000000e+01 1.220000000000000417e+00 9.722822086689797416e-01
4.700000000000000000e+01 1.229999999999999982e+00 1.046622035283225394e+00
4.700000000000000000e+01 1.240000000000000213e+00 1.036985390331109036e+00
4.700000000000000000e+01 1.250000000000000000e+00 1.019842168636316160e+00
4.700000000000000000e+01 1.260000000000000009e+00 9.900893238639197902e-01
4.700000000000000000e+01 1.270000000000000240e+00 9.619612853900314509e-01
4.700000000000000000e+01 1.280000000000000027e+00 9.355006976652830986e-01
4.700000000000000000e+01 1.290000000000000036e+00 9.107536222372408785e-01
4.700000000000000000e+01 1.300000000000000266e+00 8.594925281233870562e-01
4.700000000000000000e+01 1.310000000000000053e+00 7.936479574245909330e-01
4.700000000000000000e+01 1.320000000000000506e+00 7.342383220469659300e-01
4.700000000000000000e+01 1.330000000000000071e+00 6.806928795113024178e-01
4.700000000000000000e+01 1.340000000000000080e+00 6.324821933789444017e-01
4.700000000000000000e+01 1.350000000000000089e+00 5.891193696467037499e-01
4.700000000000000000e+01 1.360000000000000320e+00 5.501595656537621171e-01
4.700000000000000000e+01 1.370000000000000107e+00 5.151983498744922008e-01
4.700000000000000000e+01 1.380000000000000115e+00 4.838693471972871918e-01
4.700000000000000000e+01 1.390000000000000346e+00 4.558414879811853448e-01
4.700000000000000000e+01 1.399999999999999911e+00 4.308160877785537912e-01
4.700000000000000000e+01 1.410000000000000142e+00 4.054323055797331432e-01
4.700000000000000000e+01 1.419999999999999929e+00 3.779456943162765592e-01
4.700000000000000000e+01 1.430000000000000160e+00 3.532355073386377331e-01
4.700000000000000000e+01 1.439999999999999725e+00 3.310370368950384945e-01
4.700000000000000000e+01 1.449999999999999956e+00 3.111158306183910427e-01
4.700000000000000000e+01 1.459999999999999964e+00 2.932638031729157269e-01
4.700000000000000000e+01 1.469999999999999973e+00 2.772958601514537436e-01
4.700000000000000000e+01 1.480000000000000204e+00 2.630469700488959339e-01
4.700000000000000000e+01 1.489999999999999991e+00 2.503696268665397962e-01
4.700000000000000000e+01 1.500000000000000222e+00 2.391316524331656701e-01
4.700000000000000000e+01 1.510000000000000231e+00 2.292142936505555950e-01
4.700000000000000000e+01 1.520000000000000240e+00 2.205105754357042647e-01
4.700000000000000000e+01 1.530000000000000471e+00 2.107472657724672183e-01
4.700000000000000000e+01 1.540000000000000036e+00 2.020320072767375352e-01
4.700000000000000000e+01 1.550000000000000266e+00 1.943320095849371543e-01
4.700000000000000000e+01 1.560000000000000275e+00 1.875715165558395903e-01
4.700000000000000000e+01 1.570000000000000062e+00 1.816815476472368740e-01
4.700000000000000000e+01 1.580000000000000071e+00 1.748490332926637414e-01
4.700000000000000000e+01 1.590000000000000080e+00 1.669099333719447353e-01
4.700000000000000000e+01 1.600000000000000089e+00 1.597804603251312405e-01
4.800000000000000000e+01 1.100000000000000089e+00 1.604891552574099767e-01
4.800000000000000000e+01 1.110000000000000098e+00 2.288226665598425691e-01
4.800000000000000000e+01 1.120000000000000107e+00 3.005011784245540940e-01
4.800000000000000000e+01 1.130000000000000115e+00 3.755426854617001653e-01
4.800000000000000000e+01 1.140000000000000124e+00 4.409174289936918512e-01
4.800000000000000000e+01 1.150000000000000355e+00 5.067737704144081867e-01
4.800000000000000000e+01 1.160000000000000142e+00 5.714900696946321190e-01
4.800000000000000000e+01 1.170000000000000151e+00 6.346566989227376832e-01
4.800000000000000000e+01 1.180000000000000160e+00 6.931350599562179360e-01
4.800000000000000000e+01 1.190000000000000169e+00 7.545384516422796173e-01
4.800000000000000000e+01 1.200000000000000178e+00 8.189639441650090612e-01
4.800000000000000000e+01 1.210000000000000187e+00 8.865445790794572734e-01
4.800000000000000000e+01 1.220000000000000417e+00 9.574530235573512904e-01
4.800000000000000000e+01 1.229999999999999982e+00 1.031905707991559229e+00
4.800000000000000000e+01 1.240000000000000213e+00 1.089269866065511350e+00
4.800000000000000000e+01 1.250000000000000000e+00 1.077257473926394260e+00
4.800000000000000000e+01 1.260000000000000009e+00 1.046882991793983697e+00
4.800000000000000000e+01 1.270000000000000240e+00 1.018141907009088687e+00
4.800000000000000000e+01 1.280000000000000027e+00 9.910797848205472604e-01
4.800000000000000000e+01 1.290000000000000036e+00 9.657454978876580665e-01
4.800000000000000000e+01 1.300000000000000266e+00 9.168372948327263572e-01
4.800000000000000000e+01 1.310000000000000053e+00 8.471329225878034830e-01
4.800000000000000000e+01 1.320000000000000506e+00 7.841390540754852312e-01
4.800000000000000000e+01 1.330000000000000071e+00 7.272717939404517162e-01
4.800000000000000000e+01 1.340000000000000080e+00 6.759865552893205010e-01
4.800000000000000000e+01 1.350000000000000089e+00 6.297802738920608157e-01
4.800000000000000000e+01 1.360000000000000320e+00 5.881916385522754087e-01
4.800000000000000000e+01 1.370000000000000107e+00 5.507999661182529927e-01
4.800000000000000000e+01 1.380000000000000115e+00 5.172232000836873844e-01
4.800000000000000000e+01 1.390000000000000346e+00 4.871153886259281807e-01
4.800000000000000000e+01 1.399999999999999911e+00 4.601638997974827339e-01
4.800000000000000000e+01 1.410000000000000142e+00 4.343420938119606500e-01
4.800000000000000000e+01 1.419999999999999929e+00 4.049977515012567753e-01
4.800000000000000000e+01 1.430000000000000160e+00 3.785787655091646386e-01
4.800000000000000000e+01 1.439999999999999725e+00 3.548054771300465093e-01
4.800000000000000000e+01 1.449999999999999956e+00 3.334301535053924570e-01
4.800000000000000000e+01 1.459999999999999964e+00 3.142329162752353633e-01
4.800000000000000000e+01 1.469999999999999973e+00 2.970181992343376431e-01
4.800000000000000000e+01 1.480000000000000204e+00 2.816116703719406256e-01
4.800000000000000000e+01 1.489999999999999991e+00 2.678575599706110588e-01
4.800000000000000000e+01 1.500000000000000222e+00 2.556163427415439338e-01
4.800000000000000000e+01 1.510000000000000231e+00 2.447627279952305501e-01
4.800000000000000000e+01 1.520000000000000240e+00 2.351839174115142594e-01
4.800000000000000000e+01 1.530000000000000471e+00 2.267780950034156695e-01
4.800000000000000000e+01 1.540000000000000036e+00 2.172308431939688200e-01
4.800000000000000000e+01 1.550000000000000266e+00 2.087330127753148079e-01
4.800000000000000000e+01 1.560000000000000275e+00 2.012233700614926013e-01
4.800000000000000000e+01 1.570000000000000062e+00 1.946290529424301030e-01
4.800000000000000000e+01 1.580000000000000071e+00 1.875771704853412825e-01
4.800000000000000000e+01 1.590000000000000080e+00 1.789743471740148917e-01
4.800000000000000000e+01 1.600000000000000089e+00 1.712206730683444034e-01
4.899999999999999289e+01 1.100000000000000089e+00 1.363376586259424927e-01
4.899999999999999289e+01 1.110000000000000098e+00 2.039299865699759073e-01
4.899999999999999289e+01 1.120000000000000107e+00 2.750066713931904605e-01
4.899999999999999289e+01 1.130000000000000115e+00 3.495539321341127881e-01
4.899999999999999289e+01 1.140000000000000124e+00 4.215366168897971555e-01
4.899999999999999289e+01 1.150000000000000355e+00 4.867951638048447771e-01
4.899999999999999289e+01 1.160000000000000142e+00 5.528466327522715273e-01
4.899999999999999289e+01 1.170000000000000151e+00 6.191563716932524386e-01
4.899999999999999289e+01 1.180000000000000160e+00 6.782305471125941176e-01
4.899999999999999289e+01 1.190000000000000169e+00 7.395541417342641477e-01
4.899999999999999289e+01 1.200000000000000178e+00 8.039550640762180844e-01
4.899999999999999289e+01 1.210000000000000187e+00 8.715593744643629348e-01
4.899999999999999289e+01 1.220000000000000417e+00 9.425325523061377497e-01
4.899999999999999289e+01 1.229999999999999982e+00 1.017083690717483391e+00
4.899999999999999289e+01 1.240000000000000213e+00 1.095470335388840644e+00
4.899999999999999289e+01 1.250000000000000000e+00 1.131426528109906071e+00
4.899999999999999289e+01 1.260000000000000009e+00 1.104282218320837394e+00
4.899999999999999289e+01 1.270000000000000240e+00 1.074948390550627186e+00
4.899999999999999289e+01 1.280000000000000027e+00 1.047303251487823550e+00
4.899999999999999289e+01 1.290000000000000036e+00 1.021398688734054705e+00
4.899999999999999289e+01 1.300000000000000266e+00 9.753242562874856469e-01
4.899999999999999289e+01 1.310000000000000053e+00 9.016963746864937734e-01
4.899999999999999289e+01 1.320000000000000506e+00 8.350532989928706185e-01
4.899999999999999289e+01 1.330000000000000071e+00 7.747996246498563000e-01
4.899999999999999289e+01 1.340000000000000080e+00 7.203768053924372028e-01
4.899999999999999289e+01 1.350000000000000089e+00 6.712664342166426712e-01
4.899999999999999289e+01 1.360000000000000320e+00 6.269912726579240925e-01
4.899999999999999289e+01 1.370000000000000107e+00 5.871147063924622156e-01
4.899999999999999289e+01 1.380000000000000115e+00 5.512391510272721673e-01
4.899999999999999289e+01 1.390000000000000346e+00 5.190038026647043612e-01
4.899999999999999289e+01 1.399999999999999911e+00 4.900820231867571430e-01
4.899999999999999289e+01 1.410000000000000142e+00 4.638194370204052341e-01
4.899999999999999289e+01 1.419999999999999929e+00 4.325699737487483931e-01
4.899999999999999289e+01 1.430000000000000160e+00 4.043993344863812123e-01
4.899999999999999289e+01 1.439999999999999725e+00 3.790124745287671848e-01
4.899999999999999289e+01 1.449999999999999956e+00 3.561479785970820267e-01
4.899999999999999289e+01 1.459999999999999964e+00 3.355738064046575597e-01
4.899999999999999289e+01 1.469999999999999973e+00 3.170835831057235987e-01
4.899999999999999289e+01 1.480000000000000204e+00 3.004933698967846012e-01
4.899999999999999289e+01 1.489999999999999991e+00 2.856388558023471580e-01
4.899999999999999289e+01 1.500000000000000222e+00 2.723729176728948431e-01
4.899999999999999289e+01 1.510000000000000231e+00 2.605635012942296713e-01
4.899999999999999289e+01 1.520000000000000240e+00 2.500917820244836220e-01
4.899999999999999289e+01 1.530000000000000471e+00 2.408505684268996416e-01
4.899999999999999289e+01 1.540000000000000036e+00 2.327038298062168720e-01
4.899999999999999289e+01 1.550000000000000266e+00 2.233901488249225853e-01
4.899999999999999289e+01 1.560000000000000275e+00 2.151148794214511606e-01
4.899999999999999289e+01 1.570000000000000062e+00 2.078011110493987457e-01
4.899999999999999289e+01 1.580000000000000071e+00 2.005050613722357822e-01
4.899999999999999289e+01 1.590000000000000080e+00 1.912249460993516725e-01
4.899999999999999289e+01 1.600000000000000089e+00 1.828347319130520787e-01
5.000000000000000000e+01 1.100000000000000089e+00 1.126259397102960802e-01
5.000000000000000000e+01 1.110000000000000098e+00 1.793794757326419576e-01
5.000000000000000000e+01 1.120000000000000107e+00 2.497736412575878584e-01
5.000000000000000000e+01 1.130000000000000115e+00 3.237580878227477865e-01
5.000000000000000000e+01 1.140000000000000124e+00 4.013815284048106724e-01
5.000000000000000000e+01 1.150000000000000355e+00 4.669825610580757291e-01
5.000000000000000000e+01 1.160000000000000142e+00 5.342052265875361083e-01
5.000000000000000000e+01 1.170000000000000151e+00 6.004787252029161193e-01
5.000000000000000000e+01 1.180000000000000160e+00 6.633401972267531921e-01
5.000000000000000000e+01 1.190000000000000169e+00 7.245527911137450428e-01
5.000000000000000000e+01 1.200000000000000178e+00 7.889014307735762177e-01
5.000000000000000000e+01 1.210000000000000187e+00 8.565053691011249581e-01
5.000000000000000000e+01 1.220000000000000417e+00 9.275230280246982151e-01
5.000000000000000000e+01 1.229999999999999982e+00 1.002156265483308495e+00
5.000000000000000000e+01 1.240000000000000213e+00 1.080655255429157746e+00
5.000000000000000000e+01 1.250000000000000000e+00 1.163324204425856712e+00
5.000000000000000000e+01 1.260000000000000009e+00 1.162276013856365031e+00
5.000000000000000000e+01 1.270000000000000240e+00 1.132371774653679442e+00
5.000000000000000000e+01 1.280000000000000027e+00 1.104164033074197526e+00
5.000000000000000000e+01 1.290000000000000036e+00 1.077707906211109901e+00
5.000000000000000000e+01 1.300000000000000266e+00 1.034949153959538126e+00
5.000000000000000000e+01 1.310000000000000053e+00 9.573372317138473253e-01
5.000000000000000000e+01 1.320000000000000506e+00 8.869823302829147327e-01
5.000000000000000000e+01 1.330000000000000071e+00 8.232793367282528196e-01
5.000000000000000000e+01 1.340000000000000080e+00 7.656570719427860938e-01
5.000000000000000000e+01 1.350000000000000089e+00 7.135827279001544232e-01
5.000000000000000000e+01 1.360000000000000320e+00 6.665637749638735343e-01
5.000000000000000000e+01 1.370000000000000107e+00 6.241480656528716198e-01
5.000000000000000000e+01 1.380000000000000115e+00 5.859227038566965362e-01
5.000000000000000000e+01 1.390000000000000346e+00 5.515121137600229595e-01
5.000000000000000000e+01 1.399999999999999911e+00 5.205756319463658022e-01
5.000000000000000000e+01 1.410000000000000142e+00 4.928048577477847081e-01
5.000000000000000000e+01 1.419999999999999929e+00 4.606694975823474869e-01
5.000000000000000000e+01 1.430000000000000160e+00 4.307036604302643124e-01
5.000000000000000000e+01 1.439999999999999725e+00 4.036638313622621377e-01
5.000000000000000000e+01 1.449999999999999956e+00 3.792745118666162041e-01
5.000000000000000000e+01 1.459999999999999964e+00 3.572911306792939112e-01
5.000000000000000000e+01 1.469999999999999973e+00 3.374961664434771857e-01
5.000000000000000000e+01 1.480000000000000204e+00 3.196957656488224608e-01
5.000000000000000000e+01 1.489999999999999991e+00 3.037167964968797151e-01
5.000000000000000000e+01 1.500000000000000222e+00 2.894042849525580441e-01
5.000000000000000000e+01 1.510000000000000231e+00 2.766191849046515938e-01
5.000000000000000000e+01 1.520000000000000240e+00 2.652364397839486188e-01
5.000000000000000000e+01 1.530000000000000471e+00 2.551432980287764440e-01
5.000000000000000000e+01 1.540000000000000036e+00 2.462378493735809248e-01
5.000000000000000000e+01 1.550000000000000266e+00 2.383064759833249391e-01
5.000000000000000000e+01 1.560000000000000275e+00 2.292487288597243322e-01
5.000000000000000000e+01 1.570000000000000062e+00 2.212000762677252541e-01
5.000000000000000000e+01 1.580000000000000071e+00 2.136352185858637620e-01
5.000000000000000000e+01 1.590000000000000080e+00 2.036639209524847838e-01
5.000000000000000000e+01 1.600000000000000089e+00 1.946245415237346787e-01
5.100000000000000711e+01 1.100000000000000089e+00 8.940255697000516755e-02
5.100000000000000711e+01 1.110000000000000098e+00 1.552107767324327203e-01
5.100000000000000711e+01 1.120000000000000107e+00 2.248353951330863687e-01
5.100000000000000711e+01 1.130000000000000115e+00 2.981836698442211775e-01
5.100000000000000711e+01 1.140000000000000124e+00 3.752743562370400299e-01
5.100000000000000711e+01 1.150000000000000355e+00 4.473557296752437851e-01
5.100000000000000711e+01 1.160000000000000142e+00 5.155840136086576875e-01
5.100000000000000711e+01 1.170000000000000151e+00 5.817737854161605382e-01
5.100000000000000711e+01 1.180000000000000160e+00 6.484741371945682564e-01
5.100000000000000711e+01 1.190000000000000169e+00 7.095429289201161671e-01
5.100000000000000711e+01 1.200000000000000178e+00 7.738098554197047063e-01
5.100000000000000711e+01 1.210000000000000187e+00 8.413875646952581056e-01
5.100000000000000711e+01 1.220000000000000417e+00 9.124275721331738254e-01
5.100000000000000711e+01 1.229999999999999982e+00 9.871246162147766512e-01
5.100000000000000711e+01 1.240000000000000213e+00 1.065721593933921962e+00
5.100000000000000711e+01 1.250000000000000000e+00 1.148515303266551379e+00
5.100000000000000711e+01 1.260000000000000009e+00 1.220851978533445958e+00
5.100000000000000711e+01 1.270000000000000240e+00 1.190401788441886044e+00
5.100000000000000711e+01 1.280000000000000027e+00 1.161653852452018132e+00
5.100000000000000711e+01 1.290000000000000036e+00 1.134666742114752713e+00
5.100000000000000711e+01 1.300000000000000266e+00 1.095706178027223032e+00
5.100000000000000711e+01 1.310000000000000053e+00 1.014053148591669729e+00
5.100000000000000711e+01 1.320000000000000506e+00 9.399264047736196614e-01
5.100000000000000711e+01 1.330000000000000071e+00 8.727130864692222989e-01
5.100000000000000711e+01 1.340000000000000080e+00 8.118308477909603749e-01
5.100000000000000711e+01 1.350000000000000089e+00 7.567335400757396746e-01
5.100000000000000711e+01 1.360000000000000320e+00 7.069140776505162815e-01
5.100000000000000711e+01 1.370000000000000107e+00 6.619052593503075288e-01
5.100000000000000711e+01 1.380000000000000115e+00 6.212791596562080576e-01
5.100000000000000711e+01 1.390000000000000346e+00 5.846455640852793456e-01
5.100000000000000711e+01 1.399999999999999911e+00 5.516498069508017910e-01
5.100000000000000711e+01 1.410000000000000142e+00 5.219702753406106899e-01
5.100000000000000711e+01 1.419999999999999929e+00 4.893035202299063635e-01
5.100000000000000711e+01 1.430000000000000160e+00 4.574982586052324662e-01
5.100000000000000711e+01 1.439999999999999725e+00 4.287654245460794655e-01
5.100000000000000711e+01 1.449999999999999956e+00 4.028150372292309545e-01
5.100000000000000711e+01 1.459999999999999964e+00 3.793896256874298989e-01
5.100000000000000711e+01 1.469999999999999973e+00 3.582601835207548935e-01
5.100000000000000711e+01 1.480000000000000204e+00 3.392226332563418323e-01
5.100000000000000711e+01 1.489999999999999991e+00 3.220947409060818112e-01
5.100000000000000711e+01 1.500000000000000222e+00 3.067134264241247465e-01
5.100000000000000711e+01 1.510000000000000231e+00 2.929324211440085812e-01
5.100000000000000711e+01 1.520000000000000240e+00 2.806202285716276612e-01
5.100000000000000711e+01 1.530000000000000471e+00 2.696583499022754959e-01
5.100000000000000711e+01 1.540000000000000036e+00 2.599397402345193231e-01
5.100000000000000711e+01 1.550000000000000266e+00 2.513674655952489179e-01
5.100000000000000711e+01 1.560000000000000275e+00 2.436277171321200030e-01
5.100000000000000711e+01 1.570000000000000062e+00 2.348284083662134369e-01
5.100000000000000711e+01 1.580000000000000071e+00 2.269702499124449935e-01
5.100000000000000711e+01 1.590000000000000080e+00 2.162935513510440833e-01
5.100000000000000711e+01 1.600000000000000089e+00 2.065920895262700063e-01
5.200000000000000711e+01 1.100000000000000089e+00 6.672069743979174017e-02
5.200000000000000711e+01 1.110000000000000098e+00 1.314668347972721141e-01
5.200000000000000711e+01 1.120000000000000107e+00 2.002277250196034808e-01
5.200000000000000711e+01 1.130000000000000115e+00 2.728612119750385423e-01
5.200000000000000711e+01 1.140000000000000124e+00 3.493517563314819108e-01
5.200000000000000711e+01 1.150000000000000355e+00 4.279355741797297719e-01
5.200000000000000711e+01 1.160000000000000142e+00 4.955166168597984200e-01
5.200000000000000711e+01 1.170000000000000151e+00 5.630581892993055115e-01
5.200000000000000711e+01 1.180000000000000160e+00 6.319668359668261237e-01
5.200000000000000711e+01 1.190000000000000169e+00 6.945338731947959809e-01
5.200000000000000711e+01 1.200000000000000178e+00 7.586879787050228030e-01
5.200000000000000711e+01 1.210000000000000187e+00 8.262118202926529431e-01
5.200000000000000711e+01 1.220000000000000417e+00 8.972501823071385996e-01
5.200000000000000711e+01 1.229999999999999982e+00 9.719908165555339874e-01
5.200000000000000711e+01 1.240000000000000213e+00 1.050669448469897516e+00
5.200000000000000711e+01 1.250000000000000000e+00 1.133575558787878190e+00
5.200000000000000711e+01 1.260000000000000009e+00 1.219828449757675015e+00
5.200000000000000711e+01 1.270000000000000240e+00 1.249026784935642898e+00
5.200000000000000711e+01 1.280000000000000027e+00 1.219763154726310583e+00
5.200000000000000711e+01 1.290000000000000036e+00 1.192267605130252761e+00
5.200000000000000711e+01 1.300000000000000266e+00 1.157587881368981497e+00
5.200000000000000711e+01 1.310000000000000053e+00 1.071840440376305992e+00
5.200000000000000711e+01 1.320000000000000506e+00 9.938846951559661136e-01
5.200000000000000711e+01 1.330000000000000071e+00 9.231021627564875986e-01
5.200000000000000711e+01 1.340000000000000080e+00 8.589009398959039920e-01
5.200000000000000711e+01 1.350000000000000089e+00 8.007227204915434715e-01
5.200000000000000711e+01 1.360000000000000320e+00 7.480467012080197486e-01
5.200000000000000711e+01 1.370000000000000107e+00 7.003911920648401290e-01
5.200000000000000711e+01 1.380000000000000115e+00 6.573135901476616638e-01
5.200000000000000711e+01 1.390000000000000346e+00 6.184092317825254925e-01
5.200000000000000711e+01 1.399999999999999911e+00 5.833095169025438453e-01
5.200000000000000711e+01 1.410000000000000142e+00 5.516795994486418664e-01
5.200000000000000711e+01 1.419999999999999929e+00 5.184792920924714554e-01
5.200000000000000711e+01 1.430000000000000160e+00 4.847897069136629655e-01
5.200000000000000711e+01 1.439999999999999725e+00 4.543232000336223098e-01
5.200000000000000711e+01 1.449999999999999956e+00 4.267749116421236666e-01
5.200000000000000711e+01 1.459999999999999964e+00 4.018741031835577071e-01
5.200000000000000711e+01 1.469999999999999973e+00 3.793799444167986756e-01
5.200000000000000711e+01 1.480000000000000204e+00 3.590778236131824119e-01
5.200000000000000711e+01 1.489999999999999991e+00 3.407761216703473761e-01
5.200000000000000711e+01 1.500000000000000222e+00 3.243033954995951373e-01
5.200000000000000711e+01 1.510000000000000231e+00 3.095059210925631410e-01
5.200000000000000711e+01 1.520000000000000240e+00 2.962455517713526443e-01
5.200000000000000711e+01 1.530000000000000471e+00 2.843978520438403823e-01
5.200000000000000711e+01 1.540000000000000036e+00 2.738504720702975015e-01
5.200000000000000711e+01 1.550000000000000266e+00 2.645017319200482775e-01
5.200000000000000711e+01 1.560000000000000275e+00 2.562593885708830954e-01
5.200000000000000711e+01 1.570000000000000062e+00 2.486886709724577815e-01
5.200000000000000711e+01 1.580000000000000071e+00 2.401494249382278012e-01
5.200000000000000711e+01 1.590000000000000080e+00 2.291162043683734884e-01
5.200000000000000711e+01 1.600000000000000089e+00 2.187394451467629675e-01
5.300000000000000711e+01 1.100000000000000089e+00 4.463878332186621556e-02
5.300000000000000711e+01 1.110000000000000098e+00 1.081943027237440014e-01
5.300000000000000711e+01 1.120000000000000107e+00 1.759891460991022394e-01
5.300000000000000711e+01 1.130000000000000115e+00 2.478233889135473544e-01
5.300000000000000711e+01 1.140000000000000124e+00 3.236419349534397916e-01
5.300000000000000711e+01 1.150000000000000355e+00 4.034999663073522425e-01
5.300000000000000711e+01 1.160000000000000142e+00 4.755949088733017471e-01
5.300000000000000711e+01 1.170000000000000151e+00 5.443498156797429433e-01
5.300000000000000711e+01 1.180000000000000160e+00 6.131689486775874220e-01
5.300000000000000711e+01 1.190000000000000169e+00 6.795357047981414045e-01
5.300000000000000711e+01 1.200000000000000178e+00 7.435442520539018441e-01
5.300000000000000711e+01 1.210000000000000187e+00 8.109848385459805797e-01
5.300000000000000711e+01 1.220000000000000417e+00 8.819957216882744477e-01
5.300000000000000711e+01 1.229999999999999982e+00 9.567578200784043752e-01
5.300000000000000711e+01 1.240000000000000213e+00 1.035499806738470197e+00
5.300000000000000711e+01 1.250000000000000000e+00 1.118503944374138914e+00
5.300000000000000711e+01 1.260000000000000009e+00 1.206112932809189076e+00
5.300000000000000711e+01 1.270000000000000240e+00 1.286509510168692749e+00
5.300000000000000711e+01 1.280000000000000027e+00 1.278481041017455855e+00
5.300000000000000711e+01 1.290000000000000036e+00 1.250501656034846532e+00
5.300000000000000711e+01 1.300000000000000266e+00 1.220585092990143838e+00
5.300000000000000711e+01 1.310000000000000053e+00 1.130694004284766185e+00
5.300000000000000711e+01 1.320000000000000506e+00 1.048855221058545562e+00
5.300000000000000711e+01 1.330000000000000071e+00 9.744469269517901377e-01
5.300000000000000711e+01 1.340000000000000080e+00 9.068694173983888884e-01
5.300000000000000711e+01 1.350000000000000089e+00 8.455535389687212078e-01
5.300000000000000711e+01 1.360000000000000320e+00 7.899657164141555832e-01
5.300000000000000711e+01 1.370000000000000107e+00 7.396104251671168361e-01
5.300000000000000711e+01 1.380000000000000115e+00 6.940308102558299108e-01
5.300000000000000711e+01 1.390000000000000346e+00 6.528080077342969245e-01
5.300000000000000711e+01 1.399999999999999911e+00 6.155595987105548783e-01
5.300000000000000711e+01 1.410000000000000142e+00 5.819375208894339568e-01
5.300000000000000711e+01 1.419999999999999929e+00 5.482041090596631028e-01
5.300000000000000711e+01 1.430000000000000160e+00 5.125846393436659376e-01
5.300000000000000711e+01 1.439999999999999725e+00 4.803431671776874357e-01
5.300000000000000711e+01 1.449999999999999956e+00 4.511595602139806260e-01
5.300000000000000711e+01 1.459999999999999964e+00 4.247494458184117860e-01
5.300000000000000711e+01 1.469999999999999973e+00 4.008598312723916646e-01
5.300000000000000711e+01 1.480000000000000204e+00 3.792652595963319495e-01
5.300000000000000711e+01 1.489999999999999991e+00 3.597644423467496466e-01
5.300000000000000711e+01 1.500000000000000222e+00 3.421773146587559489e-01
5.300000000000000711e+01 1.510000000000000231e+00 3.263424624331239809e-01
5.300000000000000711e+01 1.520000000000000240e+00 3.121148764278943721e-01
5.300000000000000711e+01 1.530000000000000471e+00 2.993639928082135193e-01
5.300000000000000711e+01 1.540000000000000036e+00 2.879719842442134414e-01
5.300000000000000711e+01 1.550000000000000266e+00 2.778322698395399026e-01
5.300000000000000711e+01 1.560000000000000275e+00 2.688482159709172925e-01
5.300000000000000711e+01 1.570000000000000062e+00 2.609320035213633093e-01
5.300000000000000711e+01 1.580000000000000071e+00 2.535088912686044860e-01
5.300000000000000711e+01 1.590000000000000080e+00 2.421343333507759155e-01
5.300000000000000711e+01 1.600000000000000089e+00 2.310687580053207568e-01
5.400000000000000711e+01 1.100000000000000089e+00 2.322111335481809660e-02
5.400000000000000711e+01 1.110000000000000098e+00 8.544401097188371319e-02
5.400000000000000711e+01 1.120000000000000107e+00 1.521611882117094305e-01
5.400000000000000711e+01 1.130000000000000115e+00 2.231051769886340519e-01
5.400000000000000711e+01 1.140000000000000124e+00 2.981749968897763892e-01
5.400000000000000711e+01 1.150000000000000355e+00 3.773936697752530156e-01
5.400000000000000711e+01 1.160000000000000142e+00 4.558705615458968907e-01
5.400000000000000711e+01 1.170000000000000151e+00 5.256677685749754358e-01
5.400000000000000711e+01 1.180000000000000160e+00 5.943476050682743317e-01
5.400000000000000711e+01 1.190000000000000169e+00 6.645592382714415880e-01
5.400000000000000711e+01 1.200000000000000178e+00 7.283879169534065445e-01
5.400000000000000711e+01 1.210000000000000187e+00 7.957141512880337997e-01
5.400000000000000711e+01 1.220000000000000417e+00 8.666699085702367356e-01
5.400000000000000711e+01 1.229999999999999982e+00 9.414294521000061700e-01
5.400000000000000711e+01 1.240000000000000213e+00 1.020214538720788600e+00
5.400000000000000711e+01 1.250000000000000000e+00 1.103300323014591244e+00
5.400000000000000711e+01 1.260000000000000009e+00 1.191022241821122707e+00
5.400000000000000711e+01 1.270000000000000240e+00 1.275137565577863619e+00
5.400000000000000711e+01 1.280000000000000027e+00 1.337795201491372987e+00
5.400000000000000711e+01 1.290000000000000036e+00 1.309358741773097634e+00
5.400000000000000711e+01 1.300000000000000266e+00 1.282772379861635059e+00
5.400000000000000711e+01 1.310000000000000053e+00 1.190607240858935212e+00
5.400000000000000711e+01 1.320000000000000506e+00 1.104834778857221478e+00
5.400000000000000711e+01 1.330000000000000071e+00 1.026746751363585286e+00
5.400000000000000711e+01 1.340000000000000080e+00 9.557375582901812550e-01
5.400000000000000711e+01 1.350000000000000089e+00 8.912286395535959915e-01
5.400000000000000711e+01 1.360000000000000320e+00 8.326747051492433549e-01
5.400000000000000711e+01 1.370000000000000107e+00 7.795671434643027808e-01
5.400000000000000711e+01 1.380000000000000115e+00 7.314353498056377356e-01
5.400000000000000711e+01 1.390000000000000346e+00 6.878465716112940331e-01
5.400000000000000711e+01 1.399999999999999911e+00 6.484047372630420414e-01
5.400000000000000711e+01 1.410000000000000142e+00 6.127486254394352017e-01
5.400000000000000711e+01 1.419999999999999929e+00 5.784853046325827419e-01
5.400000000000000711e+01 1.430000000000000160e+00 5.408897393055546177e-01
5.400000000000000711e+01 1.439999999999999725e+00 5.068313930375614174e-01
5.400000000000000711e+01 1.449999999999999956e+00 4.759744712988369097e-01
5.400000000000000711e+01 1.459999999999999964e+00 4.480206028825252096e-01
5.400000000000000711e+01 1.469999999999999973e+00 4.227042945817415243e-01
5.400000000000000711e+01 1.480000000000000204e+00 3.997889328247663521e-01
5.400000000000000711e+01 1.489999999999999991e+00 3.790632745792378855e-01
5.400000000000000711e+01 1.500000000000000222e+00 3.603383729887048026e-01
5.400000000000000711e+01 1.510000000000000231e+00 3.434448873279782322e-01
5.400000000000000711e+01 1.520000000000000240e+00 3.282307314325476066e-01
5.400000000000000711e+01 1.530000000000000471e+00 3.145590193782629718e-01
5.400000000000000711e+01 1.540000000000000036e+00 3.023062716496170421e-01
5.400000000000000711e+01 1.550000000000000266e+00 2.913608492164769248e-01
5.400000000000000711e+01 1.560000000000000275e+00 2.816215867557815833e-01
5.400000000000000711e+01 1.570000000000000062e+00 2.729965997075162742e-01
5.400000000000000711e+01 1.580000000000000071e+00 2.654022429316563736e-01
5.400000000000000711e+01 1.590000000000000080e+00 2.553504768969212524e-01
5.400000000000000711e+01 1.600000000000000089e+00 2.435822570579439794e-01
5.500000000000000711e+01 1.100000000000000089e+00 2.538481822478772573e-03
5.500000000000000711e+01 1.110000000000000098e+00 6.327149403996983057e-02
5.500000000000000711e+01 1.120000000000000107e+00 1.287887441390028753e-01
5.500000000000000711e+01 1.130000000000000115e+00 1.987440562178361403e-01
5.500000000000000711e+01 1.140000000000000124e+00 2.729830476180236110e-01
5.500000000000000711e+01 1.150000000000000355e+00 3.514918375421439145e-01
5.500000000000000711e+01 1.160000000000000142e+00 4.343665167373400027e-01
5.500000000000000711e+01 1.170000000000000151e+00 5.064149021742372359e-01
5.500000000000000711e+01 1.180000000000000160e+00 5.755203935618684596e-01
5.500000000000000711e+01 1.190000000000000169e+00 6.471676008351452403e-01
5.500000000000000711e+01 1.200000000000000178e+00 7.132289816946164596e-01
5.500000000000000711e+01 1.210000000000000187e+00 7.804081036799548343e-01
5.500000000000000711e+01 1.220000000000000417e+00 8.512793058170500249e-01
5.500000000000000711e+01 1.229999999999999982e+00 9.260104023517183869e-01
5.500000000000000711e+01 1.240000000000000213e+00 1.004816390749282196e+00
5.500000000000000711e+01 1.250000000000000000e+00 1.087965441111873766e+00
5.500000000000000711e+01 1.260000000000000009e+00 1.175785832276237342e+00
5.500000000000000711e+01 1.270000000000000240e+00 1.263558668002130680e+00
5.500000000000000711e+01 1.280000000000000027e+00 1.345890058823286051e+00
5.500000000000000711e+01 1.290000000000000036e+00 1.368827328626855744e+00
5.500000000000000711e+01 1.300000000000000266e+00 1.341817778151259244e+00
5.500000000000000711e+01 1.310000000000000053e+00 1.251571974630998341e+00
5.500000000000000711e+01 1.320000000000000506e+00 1.161818870441993612e+00
5.500000000000000711e+01 1.330000000000000071e+00 1.079999956431969999e+00
5.500000000000000711e+01 1.340000000000000080e+00 1.005505794741589520e+00
5.500000000000000711e+01 1.350000000000000089e+00 9.377499933777835306e-01
5.500000000000000711e+01 1.360000000000000320e+00 8.761767200334127370e-01
5.500000000000000711e+01 1.370000000000000107e+00 8.202651208137234917e-01
5.500000000000000711e+01 1.380000000000000115e+00 7.695314243347113337e-01
5.500000000000000711e+01 1.390000000000000346e+00 7.235293671645126601e-01
5.500000000000000711e+01 1.399999999999999911e+00 6.818494445632433676e-01
5.500000000000000711e+01 1.410000000000000142e+00 6.441173762579905926e-01
5.500000000000000711e+01 1.419999999999999929e+00 6.093302418259981534e-01
5.500000000000000711e+01 1.430000000000000160e+00 5.697117328184724272e-01
5.500000000000000711e+01 1.439999999999999725e+00 5.337939965995278646e-01
5.500000000000000711e+01 1.449999999999999956e+00 5.012251915508676436e-01
5.500000000000000711e+01 1.459999999999999964e+00 4.716925860436106399e-01
5.500000000000000711e+01 1.469999999999999973e+00 4.449178494972828024e-01
5.500000000000000711e+01 1.480000000000000204e+00 4.206529004472717159e-01
5.500000000000000711e+01 1.489999999999999991e+00 3.986762553046738211e-01
5.500000000000000711e+01 1.500000000000000222e+00 3.787898237590033856e-01
5.500000000000000711e+01 1.510000000000000231e+00 3.608161003257318034e-01
5.500000000000000711e+01 1.520000000000000240e+00 3.445957057326274331e-01
5.500000000000000711e+01 1.530000000000000471e+00 3.299852362540919848e-01
5.500000000000000711e+01 1.540000000000000036e+00 3.168553834532583102e-01
5.500000000000000711e+01 1.550000000000000266e+00 3.050892909302429512e-01
5.500000000000000711e+01 1.560000000000000275e+00 2.945811185013235134e-01
5.500000000000000711e+01 1.570000000000000062e+00 2.852347877180024249e-01
5.500000000000000711e+01 1.580000000000000071e+00 2.769628857617897899e-01
5.500000000000000711e+01 1.590000000000000080e+00 2.687672579901165260e-01
5.500000000000000711e+01 1.600000000000000089e+00 2.562822496767567237e-01
5.600000000000000711e+01 1.100000000000000089e+00 0.000000000000000000e+00
5.600000000000000711e+01 1.110000000000000098e+00 4.173755012497178118e-02
5.600000000000000711e+01 1.120000000000000107e+00 1.059204746532363406e-01
5.600000000000000711e+01 1.130000000000000115e+00 1.747802583994237657e-01
5.600000000000000711e+01 1.140000000000000124e+00 2.481003266946288643e-01
5.600000000000000711e+01 1.150000000000000355e+00 3.258242030892402052e-01
5.600000000000000711e+01 1.160000000000000142e+00 4.080178044948941651e-01
5.600000000000000711e+01 1.170000000000000151e+00 4.863352630643277275e-01
5.600000000000000711e+01 1.180000000000000160e+00 5.567061079959919612e-01
5.600000000000000711e+01 1.190000000000000169e+00 6.282089216480954974e-01
5.600000000000000711e+01 1.200000000000000178e+00 6.980781948905596668e-01
5.600000000000000711e+01 1.210000000000000187e+00 7.650758362528149448e-01
5.600000000000000711e+01 1.220000000000000417e+00 8.358313093119674742e-01
5.600000000000000711e+01 1.229999999999999982e+00 9.105062177969353021e-01
5.600000000000000711e+01 1.240000000000000213e+00 9.893089807881138009e-01
5.600000000000000711e+01 1.250000000000000000e+00 1.072500924509068865e+00
5.600000000000000711e+01 1.260000000000000009e+00 1.160403285399983941e+00
5.600000000000000711e+01 1.270000000000000240e+00 1.251772383811997624e+00
5.600000000000000711e+01 1.280000000000000027e+00 1.334664889762779305e+00
5.600000000000000711e+01 1.290000000000000036e+00 1.420654666213055028e+00
5.600000000000000711e+01 1.300000000000000266e+00 1.401490824304240768e+00
5.600000000000000711e+01 1.310000000000000053e+00 1.313578374712736752e+00
5.600000000000000711e+01 1.320000000000000506e+00 1.219801631226423932e+00
5.600000000000000711e+01 1.330000000000000071e+00 1.134203746798720491e+00
5.600000000000000711e+01 1.340000000000000080e+00 1.056173657170148772e+00
5.600000000000000711e+01 1.350000000000000089e+00 9.851188502685337411e-01
5.600000000000000711e+01 1.360000000000000320e+00 9.204742428930723364e-01
5.600000000000000711e+01 1.370000000000000107e+00 8.617076846833613413e-01
5.600000000000000711e+01 1.380000000000000115e+00 8.083229049824410817e-01
5.600000000000000711e+01 1.390000000000000346e+00 7.598605767248711729e-01
5.600000000000000711e+01 1.399999999999999911e+00 7.158980381941482118e-01
5.600000000000000711e+01 1.410000000000000142e+00 6.760480957451232564e-01
5.600000000000000711e+01 1.419999999999999929e+00 6.399572310558602206e-01
5.600000000000000711e+01 1.430000000000000160e+00 5.990573815290157755e-01
5.600000000000000711e+01 1.439999999999999725e+00 5.612371428877364066e-01
5.600000000000000711e+01 1.449999999999999956e+00 5.269173209182085316e-01
5.600000000000000711e+01 1.459999999999999964e+00 4.957704650588355411e-01
5.600000000000000711e+01 1.469999999999999973e+00 4.675050721345578864e-01
5.600000000000000711e+01 1.480000000000000204e+00 4.418612819461566477e-01
5.600000000000000711e+01 1.489999999999999991e+00 4.186070839820787981e-01
5.600000000000000711e+01 1.500000000000000222e+00 3.975349820238738285e-01
5.600000000000000711e+01 1.510000000000000231e+00 3.784590662947909800e-01
5.600000000000000711e+01 1.520000000000000240e+00 3.612124465628362979e-01
5.600000000000000711e+01 1.530000000000000471e+00 3.456450037551577203e-01
5.600000000000000711e+01 1.540000000000000036e+00 3.316214218467354868e-01
5.600000000000000711e+01 1.550000000000000266e+00 3.190194658565903008e-01
5.600000000000000711e+01 1.560000000000000275e+00 3.077284755962370055e-01
5.600000000000000711e+01 1.570000000000000062e+00 2.976480483209322792e-01
5.600000000000000711e+01 1.580000000000000071e+00 2.886868865983590604e-01
5.600000000000000711e+01 1.590000000000000080e+00 2.807617905497467592e-01
5.600000000000000711e+01 1.600000000000000089e+00 2.691711208627396990e-01
5.700000000000000711e+01 1.100000000000000089e+00 0.000000000000000000e+00
5.700000000000000711e+01 1.110000000000000098e+00 2.090878840633180261e-02
5.700000000000000711e+01 1.120000000000000107e+00 8.360926353293393620e-02
5.700000000000000711e+01 1.130000000000000115e+00 1.512570645147687243e-01
5.700000000000000711e+01 1.140000000000000124e+00 2.235633768556110068e-01
5.700000000000000711e+01 1.150000000000000355e+00 3.004223727926282894e-01
5.700000000000000711e+01 1.160000000000000142e+00 3.818655301968213456e-01
5.700000000000000711e+01 1.170000000000000151e+00 4.664656380672075331e-01
5.700000000000000711e+01 1.180000000000000160e+00 5.379247247241512042e-01
5.700000000000000711e+01 1.190000000000000169e+00 6.092310587969973490e-01
5.700000000000000711e+01 1.200000000000000178e+00 6.829470151717769166e-01
5.700000000000000711e+01 1.210000000000000187e+00 7.497272641974425111e-01
5.700000000000000711e+01 1.220000000000000417e+00 8.203341347644199644e-01
5.700000000000000711e+01 1.229999999999999982e+00 8.949232949062346787e-01
5.700000000000000711e+01 1.240000000000000213e+00 9.736967942563992118e-01
5.700000000000000711e+01 1.250000000000000000e+00 1.056909276070786108e+00
5.700000000000000711e+01 1.260000000000000009e+00 1.144875063572467155e+00
5.700000000000000711e+01 1.270000000000000240e+00 1.237976452736812893e+00
5.700000000000000711e+01 1.280000000000000027e+00 1.323221908673003933e+00
5.700000000000000711e+01 1.290000000000000036e+00 1.409806464781015789e+00
5.700000000000000711e+01 1.300000000000000266e+00 1.461779339305443237e+00
5.700000000000000711e+01 1.310000000000000053e+00 1.376614875808902960e+00
5.700000000000000711e+01 1.320000000000000506e+00 1.278775757705237215e+00
5.700000000000000711e+01 1.330000000000000071e+00 1.189354146446349070e+00
5.700000000000000711e+01 1.340000000000000080e+00 1.107739717172087968e+00
5.700000000000000711e+01 1.350000000000000089e+00 1.033335689159092130e+00
5.700000000000000711e+01 1.360000000000000320e+00 9.655691420735587061e-01
5.700000000000000711e+01 1.370000000000000107e+00 9.038976796548092718e-01
5.700000000000000711e+01 1.380000000000000115e+00 8.478132874451146384e-01
5.700000000000000711e+01 1.390000000000000346e+00 7.968440948987115524e-01
5.700000000000000711e+01 1.399999999999999911e+00 7.505546190917206095e-01
5.700000000000000711e+01 1.410000000000000142e+00 7.085449468117894778e-01
5.700000000000000711e+01 1.419999999999999929e+00 6.704492082145995235e-01
5.700000000000000711e+01 1.430000000000000160e+00 6.289334755260304055e-01
5.700000000000000711e+01 1.439999999999999725e+00 5.891670369436061705e-01
5.700000000000000711e+01 1.449999999999999956e+00 5.530565075549662701e-01
5.700000000000000711e+01 1.459999999999999964e+00 5.202593634432897129e-01
5.700000000000000711e+01 1.469999999999999973e+00 4.904705958617437966e-01
5.700000000000000711e+01 1.480000000000000204e+00 4.634182559419324221e-01
5.700000000000000711e+01 1.489999999999999991e+00 4.388595198364027006e-01
5.700000000000000711e+01 1.500000000000000222e+00 4.165772222429869887e-01
5.700000000000000711e+01 1.510000000000000231e+00 3.963768083757448490e-01
5.700000000000000711e+01 1.520000000000000240e+00 3.780836576946559613e-01
5.700000000000000711e+01 1.530000000000000471e+00 3.615407365370175152e-01
5.700000000000000711e+01 1.540000000000000036e+00 3.466065408060590713e-01
5.700000000000000711e+01 1.550000000000000266e+00 3.331532938479880857e-01
5.700000000000000711e+01 1.560000000000000275e+00 3.210653684241175365e-01
5.700000000000000711e+01 1.570000000000000062e+00 3.102379051928601528e-01
5.700000000000000711e+01 1.580000000000000071e+00 3.005756033122909399e-01
5.700000000000000711e+01 1.590000000000000080e+00 2.919916616534988241e-01
5.700000000000000711e+01 1.600000000000000089e+00 2.822513325821310315e-01
5.800000000000000000e+01 1.100000000000000089e+00 0.000000000000000000e+00
5.800000000000000000e+01 1.110000000000000098e+00 8.580842965030648908e-04
5.800000000000000000e+01 1.120000000000000107e+00 6.191270433872847478e-02
5.800000000000000000e+01 1.130000000000000115e+00 1.282211517400416445e-01
5.800000000000000000e+01 1.140000000000000124e+00 1.994112529550188251e-01
5.800000000000000000e+01 1.150000000000000355e+00 2.753199342545911699e-01
5.800000000000000000e+01 1.160000000000000142e+00 3.559391207530021028e-01
5.800000000000000000e+01 1.170000000000000151e+00 4.413826870537080338e-01
5.800000000000000000e+01 1.180000000000000160e+00 5.191973709819464045e-01
5.800000000000000000e+01 1.190000000000000169e+00 5.902525009496291108e-01
5.800000000000000000e+01 1.200000000000000178e+00 6.647984973847228529e-01
5.800000000000000000e+01 1.210000000000000187e+00 7.343730532959366064e-01
5.800000000000000000e+01 1.220000000000000417e+00 8.047968022374368813e-01
5.800000000000000000e+01 1.229999999999999982e+00 8.792688707548201865e-01
5.800000000000000000e+01 1.240000000000000213e+00 9.579851797268702507e-01
5.800000000000000000e+01 1.250000000000000000e+00 1.041193874169919820e+00
5.800000000000000000e+01 1.260000000000000009e+00 1.129202509938934895e+00
5.800000000000000000e+01 1.270000000000000240e+00 1.222386411499561065e+00
5.800000000000000000e+01 1.280000000000000027e+00 1.311560172890759768e+00
5.800000000000000000e+01 1.290000000000000036e+00 1.398731119661202671e+00
5.800000000000000000e+01 1.300000000000000266e+00 1.489302157094322565e+00
5.800000000000000000e+01 1.310000000000000053e+00 1.440668100207080027e+00
5.800000000000000000e+01 1.320000000000000506e+00 1.338732434950122618e+00
5.800000000000000000e+01 1.330000000000000071e+00 1.245445933166317465e+00
5.800000000000000000e+01 1.340000000000000080e+00 1.160201529457367764e+00
5.800000000000000000e+01 1.350000000000000089e+00 1.082400167386664114e+00
5.800000000000000000e+01 1.360000000000000320e+00 1.011462628634908656e+00
5.800000000000000000e+01 1.370000000000000107e+00 9.468374298809170142e-01
5.800000000000000000e+01 1.380000000000000115e+00 8.880056599854323496e-01
5.800000000000000000e+01 1.390000000000000346e+00 8.344835014248562777e-01
5.800000000000000000e+01 1.399999999999999911e+00 7.858230486003272564e-01
5.800000000000000000e+01 1.410000000000000142e+00 7.416119135380077054e-01
5.800000000000000000e+01 1.419999999999999929e+00 7.014720024062228720e-01
5.800000000000000000e+01 1.430000000000000160e+00 6.593468259339876347e-01
5.800000000000000000e+01 1.439999999999999725e+00 6.175899176470546204e-01
5.800000000000000000e+01 1.449999999999999956e+00 5.796484426306578452e-01
5.800000000000000000e+01 1.459999999999999964e+00 5.451644540771426461e-01
5.800000000000000000e+01 1.469999999999999973e+00 5.138191075571646449e-01
5.800000000000000000e+01 1.480000000000000204e+00 4.853280569899866004e-01
5.800000000000000000e+01 1.489999999999999991e+00 4.594373791057486112e-01
5.800000000000000000e+01 1.500000000000000222e+00 4.359199759149741116e-01
5.800000000000000000e+01 1.510000000000000231e+00 4.145724059498100966e-01
5.800000000000000000e+01 1.520000000000000240e+00 3.952120977002661628e-01
5.800000000000000000e+01 1.530000000000000471e+00 3.776749021202126522e-01
5.800000000000000000e+01 1.540000000000000036e+00 3.618129448591720920e-01
5.800000000000000000e+01 1.550000000000000266e+00 3.474927427176636718e-01
5.800000000000000000e+01 1.560000000000000275e+00 3.345935525426469437e-01
5.800000000000000000e+01 1.570000000000000062e+00 3.230059242749437343e-01
5.800000000000000000e+01 1.580000000000000071e+00 3.126304330676096255e-01
5.800000000000000000e+01 1.590000000000000080e+00 3.033765683178858974e-01
5.800000000000000000e+01 1.600000000000000089e+00 2.951617600626630367e-01
5.900000000000000000e+01 1.100000000000000089e+00 0.000000000000000000e+00
5.900000000000000000e+01 1.110000000000000098e+00 0.000000000000000000e+00
5.900000000000000000e+01 1.120000000000000107e+00 2.249177096517968391e-02
5.900000000000000000e+01 1.130000000000000115e+00 9.485218438253949225e-02
5.900000000000000000e+01 1.140000000000000124e+00 1.727679026533563977e-01
5.900000000000000000e+01 1.150000000000000355e+00 2.505525954284159029e-01
5.900000000000000000e+01 1.160000000000000142e+00 3.302697598557954306e-01
5.900000000000000000e+01 1.170000000000000151e+00 4.149189672548392882e-01
5.900000000000000000e+01 1.180000000000000160e+00 4.992254435490542930e-01
5.900000000000000000e+01 1.190000000000000169e+00 5.712929061839178146e-01
5.900000000000000000e+01 1.200000000000000178e+00 6.456376571956408128e-01
5.900000000000000000e+01 1.210000000000000187e+00 7.190245919435309663e-01
5.900000000000000000e+01 1.220000000000000417e+00 7.892291177941180846e-01
5.900000000000000000e+01 1.229999999999999982e+00 8.635510123026526319e-01
5.900000000000000000e+01 1.240000000000000213e+00 9.421803438803822983e-01
5.900000000000000000e+01 1.250000000000000000e+00 1.025358971453203205e+00
5.900000000000000000e+01 1.260000000000000009e+00 1.113387849279185104e+00
5.900000000000000000e+01 1.270000000000000240e+00 1.206635466027784931e+00
5.900000000000000000e+01 1.280000000000000027e+00 1.299679195172418700e+00
5.900000000000000000e+01 1.290000000000000036e+00 1.387426710592609247e+00
5.900000000000000000e+01 1.300000000000000266e+00 1.461546345008176928e+00
5.900000000000000000e+01 1.310000000000000053e+00 1.487618038761281625e+00
5.900000000000000000e+01 1.320000000000000506e+00 1.399661264461258270e+00
5.900000000000000000e+01 1.330000000000000071e+00 1.302472572626044434e+00
5.900000000000000000e+01 1.340000000000000080e+00 1.213555572964559959e+00
5.900000000000000000e+01 1.350000000000000089e+00 1.132311068975674795e+00
5.900000000000000000e+01 1.360000000000000320e+00 1.058155211485006131e+00
5.900000000000000000e+01 1.370000000000000107e+00 9.905287005096703457e-01
5.900000000000000000e+01 1.380000000000000115e+00 9.289026704942378032e-01
5.900000000000000000e+01 1.390000000000000346e+00 8.727820331956470667e-01
5.900000000000000000e+01 1.399999999999999911e+00 8.217069247936207299e-01
5.900000000000000000e+01 1.410000000000000142e+00 7.752527811985212569e-01
5.900000000000000000e+01 1.419999999999999929e+00 7.330294556292954455e-01
5.900000000000000000e+01 1.430000000000000160e+00 6.903042572559732193e-01
5.900000000000000000e+01 1.439999999999999725e+00 6.465120513624331711e-01
5.900000000000000000e+01 1.449999999999999956e+00 6.066988550183067819e-01
5.900000000000000000e+01 1.459999999999999964e+00 5.704909547351146859e-01
5.900000000000000000e+01 1.469999999999999973e+00 5.375553438227023140e-01
5.900000000000000000e+01 1.480000000000000204e+00 5.075949723551870241e-01
5.900000000000000000e+01 1.489999999999999991e+00 4.803445322840126930e-01
5.900000000000000000e+01 1.500000000000000222e+00 4.555667292152663084e-01
5.900000000000000000e+01 1.510000000000000231e+00 4.330489926171763315e-01
5.900000000000000000e+01 1.520000000000000240e+00 4.126005782276718215e-01
5.900000000000000000e+01 1.530000000000000471e+00 3.940500194279851764e-01
5.900000000000000000e+01 1.540000000000000036e+00 3.772428878591615464e-01
5.900000000000000000e+01 1.550000000000000266e+00 3.620398272246595495e-01
5.900000000000000000e+01 1.560000000000000275e+00 3.483148278615774696e-01
5.900000000000000000e+01 1.570000000000000062e+00 3.359537131228578222e-01
5.900000000000000000e+01 1.580000000000000071e+00 3.248528118253022900e-01
5.900000000000000000e+01 1.590000000000000080e+00 3.149177939651518487e-01
5.900000000000000000e+01 1.600000000000000089e+00 3.060626495481263976e-01
6.000000000000000711e+01 1.100000000000000089e+00 0.000000000000000000e+00
6.000000000000000711e+01 1.110000000000000098e+00 0.000000000000000000e+00
6.000000000000000711e+01 1.120000000000000107e+00 0.000000000000000000e+00
6.000000000000000711e+01 1.130000000000000115e+00 4.445016077536741855e-02
6.000000000000000711e+01 1.140000000000000124e+00 1.182338856489019707e-01
6.000000000000000711e+01 1.150000000000000355e+00 1.972831367251851598e-01
6.000000000000000711e+01 1.160000000000000142e+00 2.814607369477212240e-01
6.000000000000000711e+01 1.170000000000000151e+00 3.707562988999509312e-01
6.000000000000000711e+01 1.180000000000000160e+00 4.652610912925296827e-01
6.000000000000000711e+01 1.190000000000000169e+00 5.454868767327918366e-01
6.000000000000000711e+01 1.200000000000000178e+00 6.247056745967970448e-01
6.000000000000000711e+01 1.210000000000000187e+00 7.036939587463222345e-01
6.000000000000000711e+01 1.220000000000000417e+00 7.736416516894187856e-01
6.000000000000000711e+01 1.229999999999999982e+00 8.477786032613470191e-01
6.000000000000000711e+01 1.240000000000000213e+00 9.262893450986124932e-01
6.000000000000000711e+01 1.250000000000000000e+00 1.009409693278244369e+00
6.000000000000000711e+01 1.260000000000000009e+00 1.097434189526387716e+00
6.000000000000000711e+01 1.270000000000000240e+00 1.190724638670587643e+00
6.000000000000000711e+01 1.280000000000000027e+00 1.287578964558959926e+00
6.000000000000000711e+01 1.290000000000000036e+00 1.355248841094727874e+00
6.000000000000000711e+01 1.300000000000000266e+00 1.413264185232606218e+00
6.000000000000000711e+01 1.310000000000000053e+00 1.472080480193028729e+00
6.000000000000000711e+01 1.320000000000000506e+00 1.440228378078447502e+00
6.000000000000000711e+01 1.330000000000000071e+00 1.360426152365227237e+00
6.000000000000000711e+01 1.340000000000000080e+00 1.267797191375590549e+00
6.000000000000000711e+01 1.350000000000000089e+00 1.183066252036229171e+00
6.000000000000000711e+01 1.360000000000000320e+00 1.105646651519192503e+00
6.000000000000000711e+01 1.370000000000000107e+00 1.034972658120040689e+00
6.000000000000000711e+01 1.380000000000000115e+00 9.705064926185617002e-01
6.000000000000000711e+01 1.390000000000000346e+00 9.117425554268056009e-01
6.000000000000000711e+01 1.399999999999999911e+00 8.582095580501926113e-01
6.000000000000000711e+01 1.410000000000000142e+00 8.094711156412696118e-01
6.000000000000000711e+01 1.419999999999999929e+00 7.651252455557282506e-01
6.000000000000000711e+01 1.430000000000000160e+00 7.218125994505300014e-01
6.000000000000000711e+01 1.439999999999999725e+00 6.759397253856713750e-01
6.000000000000000711e+01 1.449999999999999956e+00 6.342135058447225804e-01
6.000000000000000711e+01 1.459999999999999964e+00 5.962441235219478886e-01
6.000000000000000711e+01 1.469999999999999973e+00 5.616840871374112476e-01
6.000000000000000711e+01 1.480000000000000204e+00 5.302233387516437357e-01
6.000000000000000711e+01 1.489999999999999991e+00 5.015849013465826234e-01
6.000000000000000711e+01 1.500000000000000222e+00 4.755210206292971864e-01
6.000000000000000711e+01 1.510000000000000231e+00 4.518097541778552939e-01
6.000000000000000711e+01 1.520000000000000240e+00 4.302519622821008305e-01
6.000000000000000711e+01 1.530000000000000471e+00 4.106686573315449507e-01
6.000000000000000711e+01 1.540000000000000036e+00 3.928986717633393133e-01
6.000000000000000711e+01 1.550000000000000266e+00 3.767966080624269298e-01
6.000000000000000711e+01 1.560000000000000275e+00 3.622310378177671097e-01
6.000000000000000711e+01 1.570000000000000062e+00 3.490829202514378893e-01
6.000000000000000711e+01 1.580000000000000071e+00 3.372442138398797362e-01
6.000000000000000711e+01 1.590000000000000080e+00 3.266166576004509992e-01
6.000000000000000711e+01 1.600000000000000089e+00 3.171107013010794340e-01
6.100000000000000000e+01 1.100000000000000089e+00 0.000000000000000000e+00
6.100000000000000000e+01 1.110000000000000098e+00 0.000000000000000000e+00
6.100000000000000000e+01 1.120000000000000107e+00 0.000000000000000000e+00
6.100000000000000000e+01 1.130000000000000115e+00 0.000000000000000000e+00
6.100000000000000000e+01 1.140000000000000124e+00 6.724495275975427011e-02
6.100000000000000000e+01 1.150000000000000355e+00 1.422832422715481770e-01
6.100000000000000000e+01 1.160000000000000142e+00 2.223602964753403910e-01
6.100000000000000000e+01 1.170000000000000151e+00 3.074124478084701018e-01
6.100000000000000000e+01 1.180000000000000160e+00 3.974829365640873413e-01
6.100000000000000000e+01 1.190000000000000169e+00 4.821492367237580901e-01
6.100000000000000000e+01 1.200000000000000178e+00 5.582067274150225300e-01
6.100000000000000000e+01 1.210000000000000187e+00 6.373532752700851178e-01
6.100000000000000000e+01 1.220000000000000417e+00 7.113351222627656290e-01
6.100000000000000000e+01 1.229999999999999982e+00 7.851411578052970297e-01
6.100000000000000000e+01 1.240000000000000213e+00 8.621927648211999973e-01
6.100000000000000000e+01 1.250000000000000000e+00 9.425659297726900476e-01
6.100000000000000000e+01 1.260000000000000009e+00 1.026373144563812678e+00
6.100000000000000000e+01 1.270000000000000240e+00 1.113768193496200487e+00
6.100000000000000000e+01 1.280000000000000027e+00 1.204951169131093236e+00
6.100000000000000000e+01 1.290000000000000036e+00 1.286568365655057056e+00
6.100000000000000000e+01 1.300000000000000266e+00 1.359822782637746252e+00
6.100000000000000000e+01 1.310000000000000053e+00 1.423145037774225852e+00
6.100000000000000000e+01 1.320000000000000506e+00 1.440631843731485340e+00
6.100000000000000000e+01 1.330000000000000071e+00 1.394794734964048821e+00
6.100000000000000000e+01 1.340000000000000080e+00 1.322920533267004650e+00
6.100000000000000000e+01 1.350000000000000089e+00 1.234662595438436261e+00
6.100000000000000000e+01 1.360000000000000320e+00 1.153935914862967982e+00
6.100000000000000000e+01 1.370000000000000107e+00 1.080169830207492465e+00
6.100000000000000000e+01 1.380000000000000115e+00 1.012818790971465210e+00
6.100000000000000000e+01 1.390000000000000346e+00 9.513675319836401023e-01
6.100000000000000000e+01 1.399999999999999911e+00 8.953339458697466835e-01
6.100000000000000000e+01 1.410000000000000142e+00 8.442702420034796651e-01
6.100000000000000000e+01 1.419999999999999929e+00 7.977628676021365495e-01
6.100000000000000000e+01 1.430000000000000160e+00 7.538786797160739184e-01
6.100000000000000000e+01 1.439999999999999725e+00 7.058792411777364828e-01
6.100000000000000000e+01 1.449999999999999956e+00 6.621981828825085348e-01
6.100000000000000000e+01 1.459999999999999964e+00 6.224292542002596296e-01
6.100000000000000000e+01 1.469999999999999973e+00 5.862101619392081631e-01
6.100000000000000000e+01 1.480000000000000204e+00 5.532175390402551685e-01
6.100000000000000000e+01 1.489999999999999991e+00 5.231624569526965862e-01
6.100000000000000000e+01 1.500000000000000222e+00 4.957864385767840054e-01
6.100000000000000000e+01 1.510000000000000231e+00 4.708579266100246241e-01
6.100000000000000000e+01 1.520000000000000240e+00 4.481691625102983134e-01
6.100000000000000000e+01 1.530000000000000471e+00 4.275334331994491421e-01
6.100000000000000000e+01 1.540000000000000036e+00 4.087826454164641410e-01
6.100000000000000000e+01 1.550000000000000266e+00 3.917651908493587909e-01
6.100000000000000000e+01 1.560000000000000275e+00 3.763440685511353911e-01
6.100000000000000000e+01 1.570000000000000062e+00 3.623952344754552413e-01
6.100000000000000000e+01 1.580000000000000071e+00 3.498061511469670037e-01
6.100000000000000000e+01 1.590000000000000080e+00 3.384745134322792448e-01
6.100000000000000000e+01 1.600000000000000089e+00 3.283071290923559316e-01
6.200000000000000711e+01 1.100000000000000089e+00 0.000000000000000000e+00
6.200000000000000711e+01 1.110000000000000098e+00 0.000000000000000000e+00
6.200000000000000711e+01 1.120000000000000107e+00 0.000000000000000000e+00
6.200000000000000711e+01 1.130000000000000115e+00 0.000000000000000000e+00
6.200000000000000711e+01 1.140000000000000124e+00 1.957124125218450902e-02
6.200000000000000711e+01 1.150000000000000355e+00 9.075479062078907477e-02
6.200000000000000711e+01 1.160000000000000142e+00 1.669188408370090582e-01
6.200000000000000711e+01 1.170000000000000151e+00 2.479448241228491834e-01
6.200000000000000711e+01 1.180000000000000160e+00 3.338284531785879472e-01
6.200000000000000711e+01 1.190000000000000169e+00 4.220241106744343496e-01
6.200000000000000711e+01 1.200000000000000178e+00 4.953818777885669045e-01
6.200000000000000711e+01 1.210000000000000187e+00 5.714595961431494509e-01
6.200000000000000711e+01 1.220000000000000417e+00 6.463197928618804600e-01
6.200000000000000711e+01 1.229999999999999982e+00 7.171071620659020818e-01
6.200000000000000711e+01 1.240000000000000213e+00 7.910443712618466794e-01
6.200000000000000711e+01 1.250000000000000000e+00 8.681879792039597366e-01
6.200000000000000711e+01 1.260000000000000009e+00 9.486275027341790622e-01
6.200000000000000711e+01 1.270000000000000240e+00 1.032489931682700313e+00
6.200000000000000711e+01 1.280000000000000027e+00 1.119944366866737262e+00
6.200000000000000711e+01 1.290000000000000036e+00 1.202203147291827090e+00
6.200000000000000711e+01 1.300000000000000266e+00 1.281625178749616234e+00
6.200000000000000711e+01 1.310000000000000053e+00 1.358117198031331130e+00
6.200000000000000711e+01 1.320000000000000506e+00 1.421275495004185263e+00
6.200000000000000711e+01 1.330000000000000071e+00 1.395461458315983228e+00
6.200000000000000711e+01 1.340000000000000080e+00 1.351263252942343840e+00
6.200000000000000711e+01 1.350000000000000089e+00 1.287095944947857840e+00
6.200000000000000711e+01 1.360000000000000320e+00 1.203021125328833651e+00
6.200000000000000711e+01 1.370000000000000107e+00 1.126120063793601300e+00
6.200000000000000711e+01 1.380000000000000115e+00 1.055840685460555095e+00
6.200000000000000711e+01 1.390000000000000346e+00 9.916589948734506610e-01
6.200000000000000711e+01 1.399999999999999911e+00 9.330827469357156900e-01
6.200000000000000711e+01 1.410000000000000142e+00 8.796532227588050867e-01
6.200000000000000711e+01 1.419999999999999929e+00 8.309456164177239090e-01
6.200000000000000711e+01 1.430000000000000160e+00 7.865093139673825506e-01
6.200000000000000711e+01 1.439999999999999725e+00 7.363369073622755279e-01
6.200000000000000711e+01 1.449999999999999956e+00 6.906586947712289870e-01
6.200000000000000711e+01 1.459999999999999964e+00 6.490516713926989256e-01
6.200000000000000711e+01 1.469999999999999973e+00 6.111384306215544848e-01
6.200000000000000711e+01 1.480000000000000204e+00 5.765819988695956022e-01
6.200000000000000711e+01 1.489999999999999991e+00 5.450812156143134413e-01
6.200000000000000711e+01 1.500000000000000222e+00 5.163666190151879887e-01
6.200000000000000711e+01 1.510000000000000231e+00 4.901967940418491265e-01
6.200000000000000711e+01 1.520000000000000240e+00 4.663551394821378593e-01
6.200000000000000711e+01 1.530000000000000471e+00 4.446470114476810953e-01
6.200000000000000711e+01 1.540000000000000036e+00 4.248972033343392796e-01
6.200000000000000711e+01 1.550000000000000266e+00 4.069477251186470190e-01
6.200000000000000711e+01 1.560000000000000275e+00 3.906558480783382525e-01
6.200000000000000711e+01 1.570000000000000062e+00 3.758923842471587617e-01
6.200000000000000711e+01 1.580000000000000071e+00 3.625401730459418270e-01
6.200000000000000711e+01 1.590000000000000080e+00 3.504927504829041807e-01
6.200000000000000711e+01 1.600000000000000089e+00 3.396531790292184882e-01
6.300000000000000000e+01 1.100000000000000089e+00 0.000000000000000000e+00
6.300000000000000000e+01 1.110000000000000098e+00 0.000000000000000000e+00
6.300000000000000000e+01 1.120000000000000107e+00 0.000000000000000000e+00
6.300000000000000000e+01 1.130000000000000115e+00 0.000000000000000000e+00
6.300000000000000000e+01 1.140000000000000124e+00 0.000000000000000000e+00
6.300000000000000000e+01 1.150000000000000355e+00 4.247052768217472740e-02
6.300000000000000000e+01 1.160000000000000142e+00 1.148853281328324899e-01
6.300000000000000000e+01 1.170000000000000151e+00 1.920774450413695322e-01
6.300000000000000000e+01 1.180000000000000160e+00 2.739945973287150616e-01
6.300000000000000000e+01 1.190000000000000169e+00 3.606813287363769827e-01
6.300000000000000000e+01 1.200000000000000178e+00 4.359888709872620227e-01
6.300000000000000000e+01 1.210000000000000187e+00 5.091195121392789735e-01
6.300000000000000000e+01 1.220000000000000417e+00 5.848330335166291860e-01
6.300000000000000000e+01 1.229999999999999982e+00 6.527412280750986007e-01
6.300000000000000000e+01 1.240000000000000213e+00 7.237155455079842259e-01
6.300000000000000000e+01 1.250000000000000000e+00 7.977955112740382493e-01
6.300000000000000000e+01 1.260000000000000009e+00 8.750503447936476276e-01
6.300000000000000000e+01 1.270000000000000240e+00 9.555832657375987749e-01
6.300000000000000000e+01 1.280000000000000027e+00 1.039079435169724563e+00
6.300000000000000000e+01 1.290000000000000036e+00 1.121961241897061035e+00
6.300000000000000000e+01 1.300000000000000266e+00 1.199154477065252022e+00
6.300000000000000000e+01 1.310000000000000053e+00 1.277851328821886234e+00
6.300000000000000000e+01 1.320000000000000506e+00 1.357378699675215294e+00
6.300000000000000000e+01 1.330000000000000071e+00 1.395748124781674315e+00
6.300000000000000000e+01 1.340000000000000080e+00 1.352133284238540734e+00
6.300000000000000000e+01 1.350000000000000089e+00 1.307187857247151808e+00
6.300000000000000000e+01 1.360000000000000320e+00 1.252899516231474664e+00
6.300000000000000000e+01 1.370000000000000107e+00 1.172822483235740787e+00
6.300000000000000000e+01 1.380000000000000115e+00 1.099572714777160787e+00
6.300000000000000000e+01 1.390000000000000346e+00 1.032618512922732545e+00
6.300000000000000000e+01 1.399999999999999911e+00 9.714582544230049299e-01
6.300000000000000000e+01 1.410000000000000142e+00 9.156228350866116861e-01
6.300000000000000000e+01 1.419999999999999929e+00 8.646765667761583396e-01
6.300000000000000000e+01 1.430000000000000160e+00 8.182169587855659953e-01
6.300000000000000000e+01 1.439999999999999725e+00 7.673190324760429393e-01
6.300000000000000000e+01 1.449999999999999956e+00 7.196008650513423532e-01
6.300000000000000000e+01 1.459999999999999964e+00 6.761167256500804079e-01
6.300000000000000000e+01 1.469999999999999973e+00 6.364737894334261403e-01
6.300000000000000000e+01 1.480000000000000204e+00 6.003211832495279898e-01
6.300000000000000000e+01 1.489999999999999991e+00 5.673452368206233221e-01
6.300000000000000000e+01 1.500000000000000222e+00 5.372652430205927532e-01
6.300000000000000000e+01 1.510000000000000231e+00 5.098296867085460038e-01
6.300000000000000000e+01 1.520000000000000240e+00 4.848128999668083750e-01
6.300000000000000000e+01 1.530000000000000471e+00 4.620121020884428997e-01
6.300000000000000000e+01 1.540000000000000036e+00 4.412447844884767600e-01
6.300000000000000000e+01 1.550000000000000266e+00 4.223464033088769609e-01
6.300000000000000000e+01 1.560000000000000275e+00 4.051683454654453342e-01
6.300000000000000000e+01 1.570000000000000062e+00 3.895761369892609682e-01
6.300000000000000000e+01 1.580000000000000071e+00 3.754478655772222062e-01
6.300000000000000000e+01 1.590000000000000080e+00 3.626727921923660891e-01
6.300000000000000000e+01 1.600000000000000089e+00 3.511501292696527221e-01
6.400000000000000000e+01 1.100000000000000089e+00 0.000000000000000000e+00
6.400000000000000000e+01 1.110000000000000098e+00 0.000000000000000000e+00
6.400000000000000000e+01 1.120000000000000107e+00 0.000000000000000000e+00
6.400000000000000000e+01 1.130000000000000115e+00 0.000000000000000000e+00
6.400000000000000000e+01 1.140000000000000124e+00 0.000000000000000000e+00
6.400000000000000000e+01 1.150000000000000355e+00 0.000000000000000000e+00
6.400000000000000000e+01 1.160000000000000142e+00 6.603529808386984779e-02
6.400000000000000000e+01 1.170000000000000151e+00 1.395631751716571167e-01
6.400000000000000000e+01 1.180000000000000160e+00 2.177100269381276321e-01
6.400000000000000000e+01 1.190000000000000169e+00 3.004773996771457623e-01
6.400000000000000000e+01 1.200000000000000178e+00 3.798078114234274549e-01
6.400000000000000000e+01 1.210000000000000187e+00 4.501024740730953932e-01
6.400000000000000000e+01 1.220000000000000417e+00 5.233176556605659835e-01
6.400000000000000000e+01 1.229999999999999982e+00 5.917967515859917649e-01
6.400000000000000000e+01 1.240000000000000213e+00 6.599459868884557379e-01
6.400000000000000000e+01 1.250000000000000000e+00 7.311126839184353132e-01
6.400000000000000000e+01 1.260000000000000009e+00 8.053481463181514366e-01
6.400000000000000000e+01 1.270000000000000240e+00 8.827344954096867369e-01
6.400000000000000000e+01 1.280000000000000027e+00 9.625642212891742933e-01
6.400000000000000000e+01 1.290000000000000036e+00 1.044605711900071121e+00
6.400000000000000000e+01 1.300000000000000266e+00 1.120290314018186129e+00
6.400000000000000000e+01 1.310000000000000053e+00 1.197138952401858081e+00
6.400000000000000000e+01 1.320000000000000506e+00 1.275161584537731096e+00
6.400000000000000000e+01 1.330000000000000071e+00 1.354770256506302673e+00
6.400000000000000000e+01 1.340000000000000080e+00 1.352657871521536714e+00
6.400000000000000000e+01 1.350000000000000089e+00 1.308255543681947186e+00
6.400000000000000000e+01 1.360000000000000320e+00 1.261137984489698161e+00
6.400000000000000000e+01 1.370000000000000107e+00 1.215998063017343700e+00
6.400000000000000000e+01 1.380000000000000115e+00 1.144014799105953273e+00
6.400000000000000000e+01 1.390000000000000346e+00 1.074247159672987451e+00
6.400000000000000000e+01 1.399999999999999911e+00 1.010462368563864288e+00
6.400000000000000000e+01 1.410000000000000142e+00 9.521815475676261853e-01
6.400000000000000000e+01 1.419999999999999929e+00 8.989585538702725698e-01
6.400000000000000000e+01 1.430000000000000160e+00 8.503801806539915686e-01
6.400000000000000000e+01 1.439999999999999725e+00 7.988319174531955946e-01
6.400000000000000000e+01 1.449999999999999956e+00 7.490305259961596018e-01
6.400000000000000000e+01 1.459999999999999964e+00 7.036297883674514919e-01
6.400000000000000000e+01 1.469999999999999973e+00 6.622211642716352431e-01
6.400000000000000000e+01 1.480000000000000204e+00 6.244395930514309301e-01
6.400000000000000000e+01 1.489999999999999991e+00 5.899586201139010999e-01
6.400000000000000000e+01 1.500000000000000222e+00 5.584860343331521371e-01
6.400000000000000000e+01 1.510000000000000231e+00 5.297599788891818040e-01
6.400000000000000000e+01 1.520000000000000240e+00 5.035454951981682692e-01
6.400000000000000000e+01 1.530000000000000471e+00 4.796314592725617887e-01
6.400000000000000000e+01 1.540000000000000036e+00 4.578278710880553937e-01
6.400000000000000000e+01 1.550000000000000266e+00 4.379634597544379004e-01
6.400000000000000000e+01 1.560000000000000275e+00 4.198835699987762404e-01
6.400000000000000000e+01 1.570000000000000062e+00 4.034482984265286287e-01
6.400000000000000000e+01 1.580000000000000071e+00 3.885308509942302924e-01
6.400000000000000000e+01 1.590000000000000080e+00 3.750160960154927392e-01
6.400000000000000000e+01 1.600000000000000089e+00 3.627992897294118335e-01
6.500000000000000000e+01 1.100000000000000089e+00 0.000000000000000000e+00
6.500000000000000000e+01 1.110000000000000098e+00 0.000000000000000000e+00
6.500000000000000000e+01 1.120000000000000107e+00 0.000000000000000000e+00
6.500000000000000000e+01 1.130000000000000115e+00 0.000000000000000000e+00
6.500000000000000000e+01 1.140000000000000124e+00 0.000000000000000000e+00
6.500000000000000000e+01 1.150000000000000355e+00 0.000000000000000000e+00
6.500000000000000000e+01 1.160000000000000142e+00 2.016797090672512935e-02
6.500000000000000000e+01 1.170000000000000151e+00 9.018039126500414226e-02
6.500000000000000000e+01 1.180000000000000160e+00 1.647312619254714394e-01
6.500000000000000000e+01 1.190000000000000169e+00 2.437787828058873285e-01
6.500000000000000000e+01 1.200000000000000178e+00 3.266386024153911105e-01
6.500000000000000000e+01 1.210000000000000187e+00 3.941989116854238140e-01
6.500000000000000000e+01 1.220000000000000417e+00 4.646576903162168426e-01
6.500000000000000000e+01 1.229999999999999982e+00 5.340498410398641926e-01
6.500000000000000000e+01 1.240000000000000213e+00 5.994997286095603561e-01
6.500000000000000000e+01 1.250000000000000000e+00 6.678898457684421253e-01
6.500000000000000000e+01 1.260000000000000009e+00 7.392557114130585694e-01
6.500000000000000000e+01 1.270000000000000240e+00 8.136607223929246402e-01
6.500000000000000000e+01 1.280000000000000027e+00 8.901311275260440636e-01
6.500000000000000000e+01 1.290000000000000036e+00 9.689190102833942220e-01
6.500000000000000000e+01 1.300000000000000266e+00 1.043934526616201897e+00
6.500000000000000000e+01 1.310000000000000053e+00 1.118506231653573657e+00
6.500000000000000000e+01 1.320000000000000506e+00 1.194986852308383973e+00
6.500000000000000000e+01 1.330000000000000071e+00 1.273480142783737223e+00
6.500000000000000000e+01 1.340000000000000080e+00 1.352483963444363058e+00
6.500000000000000000e+01 1.350000000000000089e+00 1.309072467428824771e+00
6.500000000000000000e+01 1.360000000000000320e+00 1.262160163361172094e+00
6.500000000000000000e+01 1.370000000000000107e+00 1.217156674107028547e+00
6.500000000000000000e+01 1.380000000000000115e+00 1.174095566340602526e+00
6.500000000000000000e+01 1.390000000000000346e+00 1.116545480531598633e+00
6.500000000000000000e+01 1.399999999999999911e+00 1.050096568493516846e+00
6.500000000000000000e+01 1.410000000000000142e+00 9.893314962095491882e-01
6.500000000000000000e+01 1.419999999999999929e+00 9.337941530038477156e-01
6.500000000000000000e+01 1.430000000000000160e+00 8.830609475757095206e-01
6.500000000000000000e+01 1.439999999999999725e+00 8.308818478327063550e-01
6.500000000000000000e+01 1.449999999999999956e+00 7.789535122306965320e-01
6.500000000000000000e+01 1.459999999999999964e+00 7.315962465400746018e-01
6.500000000000000000e+01 1.469999999999999973e+00 6.883855063514781047e-01
6.500000000000000000e+01 1.480000000000000204e+00 6.489417614214826324e-01
6.500000000000000000e+01 1.489999999999999991e+00 6.129255021034394346e-01
6.500000000000000000e+01 1.500000000000000222e+00 5.800327568645301524e-01
6.500000000000000000e+01 1.510000000000000231e+00 5.499910868197191993e-01
6.500000000000000000e+01 1.520000000000000240e+00 5.225560191250537834e-01
6.500000000000000000e+01 1.530000000000000471e+00 4.975078798247287160e-01
6.500000000000000000e+01 1.540000000000000036e+00 4.746489873565386541e-01
6.500000000000000000e+01 1.550000000000000266e+00 4.538011696696832575e-01
6.500000000000000000e+01 1.560000000000000275e+00 4.348035703524817386e-01
6.500000000000000000e+01 1.570000000000000062e+00 4.175107119127064448e-01
6.500000000000000000e+01 1.580000000000000071e+00 4.017907872302708960e-01
6.500000000000000000e+01 1.590000000000000080e+00 3.875241530118881950e-01
6.500000000000000000e+01 1.600000000000000089e+00 3.746020017809156832e-01
6.600000000000000000e+01 1.100000000000000089e+00 0.000000000000000000e+00
6.600000000000000000e+01 1.110000000000000098e+00 0.000000000000000000e+00
6.600000000000000000e+01 1.120000000000000107e+00 0.000000000000000000e+00
6.600000000000000000e+01 1.130000000000000115e+00 0.000000000000000000e+00
6.600000000000000000e+01 1.140000000000000124e+00 0.000000000000000000e+00
6.600000000000000000e+01 1.150000000000000355e+00 0.000000000000000000e+00
6.600000000000000000e+01 1.160000000000000142e+00 0.000000000000000000e+00
6.600000000000000000e+01 1.170000000000000151e+00 4.373016384504716664e-02
6.600000000000000000e+01 1.180000000000000160e+00 1.148394386116256966e-01
6.600000000000000000e+01 1.190000000000000169e+00 1.903453292673458752e-01
6.600000000000000000e+01 1.200000000000000178e+00 2.702548917801037565e-01
6.600000000000000000e+01 1.210000000000000187e+00 3.412178705870030360e-01
6.600000000000000000e+01 1.220000000000000417e+00 4.090201580163608241e-01
6.600000000000000000e+01 1.229999999999999982e+00 4.792967022616589357e-01
6.600000000000000000e+01 1.240000000000000213e+00 5.421623075768514655e-01
6.600000000000000000e+01 1.250000000000000000e+00 6.079004541505098613e-01
6.600000000000000000e+01 1.260000000000000009e+00 6.765327943725305548e-01
6.600000000000000000e+01 1.270000000000000240e+00 7.481061219708484700e-01
6.600000000000000000e+01 1.280000000000000027e+00 8.214835183280448927e-01
6.600000000000000000e+01 1.290000000000000036e+00 8.972208222127869837e-01
6.600000000000000000e+01 1.300000000000000266e+00 9.713649045365273516e-01
6.600000000000000000e+01 1.310000000000000053e+00 1.043662820885179476e+00
6.600000000000000000e+01 1.320000000000000506e+00 1.117766094585567416e+00
6.600000000000000000e+01 1.330000000000000071e+00 1.193805933062311420e+00
6.600000000000000000e+01 1.340000000000000080e+00 1.271943936263356667e+00
6.600000000000000000e+01 1.350000000000000089e+00 1.309636295876343448e+00
6.600000000000000000e+01 1.360000000000000320e+00 1.262954617014370617e+00
6.600000000000000000e+01 1.370000000000000107e+00 1.218110749078913591e+00
6.600000000000000000e+01 1.380000000000000115e+00 1.175150307426962248e+00
6.600000000000000000e+01 1.390000000000000346e+00 1.134086606033276379e+00
6.600000000000000000e+01 1.399999999999999911e+00 1.090361883400590814e+00
6.600000000000000000e+01 1.410000000000000142e+00 1.027074459816379237e+00
6.600000000000000000e+01 1.419999999999999929e+00 9.691856586816895991e-01
6.600000000000000000e+01 1.430000000000000160e+00 9.162618870840922858e-01
6.600000000000000000e+01 1.439999999999999725e+00 8.634750856755575299e-01
6.600000000000000000e+01 1.449999999999999956e+00 8.093756541220040734e-01
6.600000000000000000e+01 1.459999999999999964e+00 7.600214973447606548e-01
6.600000000000000000e+01 1.469999999999999973e+00 7.149717877508747765e-01
6.600000000000000000e+01 1.480000000000000204e+00 6.738322500991248409e-01
6.600000000000000000e+01 1.489999999999999991e+00 6.362500534147609299e-01
6.600000000000000000e+01 1.500000000000000222e+00 6.019092121584782573e-01
6.600000000000000000e+01 1.510000000000000231e+00 5.705264665749094632e-01
6.600000000000000000e+01 1.520000000000000240e+00 5.418476066400258473e-01
6.600000000000000000e+01 1.530000000000000471e+00 5.156442017654647714e-01
6.600000000000000000e+01 1.540000000000000036e+00 4.917106983015426258e-01
6.600000000000000000e+01 1.550000000000000266e+00 4.698618481322204832e-01
6.600000000000000000e+01 1.560000000000000275e+00 4.499304337529480002e-01
6.600000000000000000e+01 1.570000000000000062e+00 4.317652577545696424e-01
6.600000000000000000e+01 1.580000000000000071e+00 4.152293673629879334e-01
6.600000000000000000e+01 1.590000000000000080e+00 4.001984874325906216e-01
6.600000000000000000e+01 1.600000000000000089e+00 3.865596379462164500e-01
6.700000000000000000e+01 1.100000000000000089e+00 0.000000000000000000e+00
6.700000000000000000e+01 1.110000000000000098e+00 0.000000000000000000e+00
6.700000000000000000e+01 1.120000000000000107e+00 0.000000000000000000e+00
6.700000000000000000e+01 1.130000000000000115e+00 0.000000000000000000e+00
6.700000000000000000e+01 1.140000000000000124e+00 0.000000000000000000e+00
6.700000000000000000e+01 1.150000000000000355e+00 0.000000000000000000e+00
6.700000000000000000e+01 1.160000000000000142e+00 0.000000000000000000e+00
6.700000000000000000e+01 1.170000000000000151e+00 3.386921408250479957e-05
6.700000000000000000e+01 1.180000000000000160e+00 6.783755979163454131e-02
6.700000000000000000e+01 1.190000000000000169e+00 1.399607627498936635e-01
6.700000000000000000e+01 1.200000000000000178e+00 2.163712844753938880e-01
6.700000000000000000e+01 1.210000000000000187e+00 2.909849565448277553e-01
6.700000000000000000e+01 1.220000000000000417e+00 3.562222889245198476e-01
6.700000000000000000e+01 1.229999999999999982e+00 4.242320689841028170e-01
6.700000000000000000e+01 1.240000000000000213e+00 4.877383176803956610e-01
6.700000000000000000e+01 1.250000000000000000e+00 5.509384165993682636e-01
6.700000000000000000e+01 1.260000000000000009e+00 6.169611926870758323e-01
6.700000000000000000e+01 1.270000000000000240e+00 6.858387432842176779e-01
6.700000000000000000e+01 1.280000000000000027e+00 7.563540512147918227e-01
6.700000000000000000e+01 1.290000000000000036e+00 8.292229753321991303e-01
6.700000000000000000e+01 1.300000000000000266e+00 9.023234904928053579e-01
6.700000000000000000e+01 1.310000000000000053e+00 9.724629181454244042e-01
6.700000000000000000e+01 1.320000000000000506e+00 1.044317471830056077e+00
6.700000000000000000e+01 1.330000000000000071e+00 1.117999036338167773e+00
6.700000000000000000e+01 1.340000000000000080e+00 1.193648139925936658e+00
6.700000000000000000e+01 1.350000000000000089e+00 1.269653577238716968e+00
6.700000000000000000e+01 1.360000000000000320e+00 1.263519039004141309e+00
6.700000000000000000e+01 1.370000000000000107e+00 1.218857785021082218e+00
6.700000000000000000e+01 1.380000000000000115e+00 1.176018964848612125e+00
6.700000000000000000e+01 1.390000000000000346e+00 1.135026480937158855e+00
6.700000000000000000e+01 1.399999999999999911e+00 1.095877294597585205e+00
6.700000000000000000e+01 1.410000000000000142e+00 1.058547298709714202e+00
6.700000000000000000e+01 1.419999999999999929e+00 1.005135063107804649e+00
6.700000000000000000e+01 1.430000000000000160e+00 9.499853902277757278e-01
6.700000000000000000e+01 1.439999999999999725e+00 8.966178611815913690e-01
6.700000000000000000e+01 1.449999999999999956e+00 8.403027709354916608e-01
6.700000000000000000e+01 1.459999999999999964e+00 7.889109425398008746e-01
6.700000000000000000e+01 1.469999999999999973e+00 7.419849968127083528e-01
6.700000000000000000e+01 1.480000000000000204e+00 6.991156456322727974e-01
6.700000000000000000e+01 1.489999999999999991e+00 6.599364755613921218e-01
6.700000000000000000e+01 1.500000000000000222e+00 6.241192367987434819e-01
6.700000000000000000e+01 1.510000000000000231e+00 5.913696119128464268e-01
6.700000000000000000e+01 1.520000000000000240e+00 5.614234317878871172e-01
6.700000000000000000e+01 1.530000000000000471e+00 5.340433028183987352e-01
6.700000000000000000e+01 1.540000000000000036e+00 5.090156084752796017e-01
6.700000000000000000e+01 1.550000000000000266e+00 4.861478490561514931e-01
6.700000000000000000e+01 1.560000000000000275e+00 4.652662851391597965e-01
6.700000000000000000e+01 1.570000000000000062e+00 4.462138525310624382e-01
6.700000000000000000e+01 1.580000000000000071e+00 4.288483190723473282e-01
6.700000000000000000e+01 1.590000000000000080e+00 4.130406562998967246e-01
6.700000000000000000e+01 1.600000000000000089e+00 3.986736015828413193e-01
6.800000000000000000e+01 1.100000000000000089e+00 0.000000000000000000e+00
6.800000000000000000e+01 1.110000000000000098e+00 0.000000000000000000e+00
6.800000000000000000e+01 1.120000000000000107e+00 0.000000000000000000e+00
6.800000000000000000e+01 1.130000000000000115e+00 0.000000000000000000e+00
6.800000000000000000e+01 1.140000000000000124e+00 0.000000000000000000e+00
6.800000000000000000e+01 1.150000000000000355e+00 0.000000000000000000e+00
6.800000000000000000e+01 1.160000000000000142e+00 0.000000000000000000e+00
6.800000000000000000e+01 1.170000000000000151e+00 0.000000000000000000e+00
6.800000000000000000e+01 1.180000000000000160e+00 2.354815983157966877e-02
6.800000000000000000e+01 1.190000000000000169e+00 9.242998753980390114e-02
6.800000000000000000e+01 1.200000000000000178e+00 1.655042682241468222e-01
6.800000000000000000e+01 1.210000000000000187e+00 2.422019773484114236e-01
6.800000000000000000e+01 1.220000000000000417e+00 3.060969760337119983e-01
6.800000000000000000e+01 1.229999999999999982e+00 3.716114078747301264e-01
6.800000000000000000e+01 1.240000000000000213e+00 4.360492868223876384e-01
6.800000000000000000e+01 1.250000000000000000e+00 4.968157890574504965e-01
6.800000000000000000e+01 1.260000000000000009e+00 5.603422359577426848e-01
6.800000000000000000e+01 1.270000000000000240e+00 6.266477523756494028e-01
6.800000000000000000e+01 1.280000000000000027e+00 6.945011337532853712e-01
6.800000000000000000e+01 1.290000000000000036e+00 7.646656022966937805e-01
6.800000000000000000e+01 1.300000000000000266e+00 8.365760988266374154e-01
6.800000000000000000e+01 1.310000000000000053e+00 9.046615399093272947e-01
6.800000000000000000e+01 1.320000000000000506e+00 9.743837318331582953e-01
6.800000000000000000e+01 1.330000000000000071e+00 1.045836877208897731e+00
6.800000000000000000e+01 1.340000000000000080e+00 1.119142266418431175e+00
6.800000000000000000e+01 1.350000000000000089e+00 1.193031015475532142e+00
6.800000000000000000e+01 1.360000000000000320e+00 1.261957826079041611e+00
6.800000000000000000e+01 1.370000000000000107e+00 1.219395535588396529e+00
6.800000000000000000e+01 1.380000000000000115e+00 1.176699148184568999e+00
6.800000000000000000e+01 1.390000000000000346e+00 1.135796807540394360e+00
6.800000000000000000e+01 1.399999999999999911e+00 1.096694750878135505e+00
6.800000000000000000e+01 1.410000000000000142e+00 1.059376878664173738e+00
6.800000000000000000e+01 1.419999999999999929e+00 1.023809828342042483e+00
6.800000000000000000e+01 1.430000000000000160e+00 9.842335928347590857e-01
6.800000000000000000e+01 1.439999999999999725e+00 9.303163639962899190e-01
6.800000000000000000e+01 1.449999999999999956e+00 8.717406637424714999e-01
6.800000000000000000e+01 1.459999999999999964e+00 8.182699826698769385e-01
6.800000000000000000e+01 1.469999999999999973e+00 7.694301334018134320e-01
6.800000000000000000e+01 1.480000000000000204e+00 7.247965554818991407e-01
6.800000000000000000e+01 1.489999999999999991e+00 6.839889977366652163e-01
6.800000000000000000e+01 1.500000000000000222e+00 6.466666997572565467e-01
6.800000000000000000e+01 1.510000000000000231e+00 6.125240520792414323e-01
6.800000000000000000e+01 1.520000000000000240e+00 5.812867059428415972e-01
6.800000000000000000e+01 1.530000000000000471e+00 5.527080988984761634e-01
6.800000000000000000e+01 1.540000000000000036e+00 5.265663607213639796e-01
6.800000000000000000e+01 1.550000000000000266e+00 5.026615641607884433e-01
6.800000000000000000e+01 1.560000000000000275e+00 4.808132863158723902e-01
6.800000000000000000e+01 1.570000000000000062e+00 4.608584484089233713e-01
6.800000000000000000e+01 1.580000000000000071e+00 4.426494040953615761e-01
6.800000000000000000e+01 1.590000000000000080e+00 4.260522489829364212e-01
6.800000000000000000e+01 1.600000000000000089e+00 4.109453265655020338e-01
6.900000000000000000e+01 1.100000000000000089e+00 0.000000000000000000e+00
6.900000000000000000e+01 1.110000000000000098e+00 0.000000000000000000e+00
6.900000000000000000e+01 1.120000000000000107e+00 0.000000000000000000e+00
6.900000000000000000e+01 1.130000000000000115e+00 0.000000000000000000e+00
6.900000000000000000e+01 1.140000000000000124e+00 0.000000000000000000e+00
6.900000000000000000e+01 1.150000000000000355e+00 0.000000000000000000e+00
6.900000000000000000e+01 1.160000000000000142e+00 0.000000000000000000e+00
6.900000000000000000e+01 1.170000000000000151e+00 0.000000000000000000e+00
6.900000000000000000e+01 1.180000000000000160e+00 0.000000000000000000e+00
6.900000000000000000e+01 1.190000000000000169e+00 4.757679685231965688e-02
6.900000000000000000e+01 1.200000000000000178e+00 1.174605293061622563e-01
6.900000000000000000e+01 1.210000000000000187e+00 1.914390942893063052e-01
6.900000000000000000e+01 1.220000000000000417e+00 2.584911033804623837e-01
6.900000000000000000e+01 1.229999999999999982e+00 3.215930945714825517e-01
6.900000000000000000e+01 1.240000000000000213e+00 3.869318283862228092e-01
6.900000000000000000e+01 1.250000000000000000e+00 4.453607757332098127e-01
6.900000000000000000e+01 1.260000000000000009e+00 5.064946087948286602e-01
6.900000000000000000e+01 1.270000000000000240e+00 5.703410477376668064e-01
6.900000000000000000e+01 1.280000000000000027e+00 6.357058826258742412e-01
6.900000000000000000e+01 1.290000000000000036e+00 7.033137364451600426e-01
6.900000000000000000e+01 1.300000000000000266e+00 7.736913793789963467e-01
6.900000000000000000e+01 1.310000000000000053e+00 8.400360048343592512e-01
6.900000000000000000e+01 1.320000000000000506e+00 9.077313196099289216e-01
6.900000000000000000e+01 1.330000000000000071e+00 9.770735617836147080e-01
6.900000000000000000e+01 1.340000000000000080e+00 1.048166406921464899e+00
6.900000000000000000e+01 1.350000000000000089e+00 1.120132126022654218e+00
6.900000000000000000e+01 1.360000000000000320e+00 1.187977182878754645e+00
6.900000000000000000e+01 1.370000000000000107e+00 1.217654146885509769e+00
6.900000000000000000e+01 1.380000000000000115e+00 1.177188694104882360e+00
6.900000000000000000e+01 1.390000000000000346e+00 1.136395318565206036e+00
6.900000000000000000e+01 1.399999999999999911e+00 1.097357480761466331e+00
6.900000000000000000e+01 1.410000000000000142e+00 1.060067186117554794e+00
6.900000000000000000e+01 1.419999999999999929e+00 1.024498039161237273e+00
6.900000000000000000e+01 1.430000000000000160e+00 9.906096071287502358e-01
6.900000000000000000e+01 1.439999999999999725e+00 9.583510483447943429e-01
6.900000000000000000e+01 1.449999999999999956e+00 9.036951080740371900e-01
6.900000000000000000e+01 1.459999999999999964e+00 8.481040110706646873e-01
6.900000000000000000e+01 1.469999999999999973e+00 7.973122040022098123e-01
6.900000000000000000e+01 1.480000000000000204e+00 7.508796040057339471e-01
6.900000000000000000e+01 1.489999999999999991e+00 7.084118735143136725e-01
6.900000000000000000e+01 1.500000000000000222e+00 6.695554996780056500e-01
6.900000000000000000e+01 1.510000000000000231e+00 6.339933495653307105e-01
6.900000000000000000e+01 1.520000000000000240e+00 6.014406759543250436e-01
6.900000000000000000e+01 1.530000000000000471e+00 5.716415425783855087e-01
6.900000000000000000e+01 1.540000000000000036e+00 5.443656349086107848e-01
6.900000000000000000e+01 1.550000000000000266e+00 5.194054219260404448e-01
6.900000000000000000e+01 1.560000000000000275e+00 4.965736351016205585e-01
6.900000000000000000e+01 1.570000000000000062e+00 4.757010324513483712e-01
6.900000000000000000e+01 1.580000000000000071e+00 4.566344176750087858e-01
6.900000000000000000e+01 1.590000000000000080e+00 4.392348867689355174e-01
6.900000000000000000e+01 1.600000000000000089e+00 4.233762769616325472e-01
7.000000000000000000e+01 1.100000000000000089e+00 0.000000000000000000e+00
7.000000000000000000e+01 1.110000000000000098e+00 0.000000000000000000e+00
7.000000000000000000e+01 1.120000000000000107e+00 0.000000000000000000e+00
7.000000000000000000e+01 1.130000000000000115e+00 0.000000000000000000e+00
7.000000000000000000e+01 1.140000000000000124e+00 0.000000000000000000e+00
7.000000000000000000e+01 1.150000000000000355e+00 0.000000000000000000e+00
7.000000000000000000e+01 1.160000000000000142e+00 0.000000000000000000e+00
7.000000000000000000e+01 1.170000000000000151e+00 0.000000000000000000e+00
7.000000000000000000e+01 1.180000000000000160e+00 0.000000000000000000e+00
7.000000000000000000e+01 1.190000000000000169e+00 5.241918387068145689e-03
7.000000000000000000e+01 1.200000000000000178e+00 7.206511685455466165e-02
7.000000000000000000e+01 1.210000000000000187e+00 1.428927622415409326e-01
7.000000000000000000e+01 1.220000000000000417e+00 2.132640787306890606e-01
7.000000000000000000e+01 1.229999999999999982e+00 2.740298598104763395e-01
7.000000000000000000e+01 1.240000000000000213e+00 3.374365783305433575e-01
7.000000000000000000e+01 1.250000000000000000e+00 3.964159850851524669e-01
7.000000000000000000e+01 1.260000000000000009e+00 4.552524566092424063e-01
7.000000000000000000e+01 1.270000000000000240e+00 5.167431905554272786e-01
7.000000000000000000e+01 1.280000000000000027e+00 5.797695033721333990e-01
7.000000000000000000e+01 1.290000000000000036e+00 6.449543874713042912e-01
7.000000000000000000e+01 1.300000000000000266e+00 7.127835791701710999e-01
7.000000000000000000e+01 1.310000000000000053e+00 7.783834515104747220e-01
7.000000000000000000e+01 1.320000000000000506e+00 8.441477083766822931e-01
7.000000000000000000e+01 1.330000000000000071e+00 9.114856175155855444e-01
7.000000000000000000e+01 1.340000000000000080e+00 9.804846818114730800e-01
7.000000000000000000e+01 1.350000000000000089e+00 1.050704944052899936e+00
7.000000000000000000e+01 1.360000000000000320e+00 1.116237774243042491e+00
7.000000000000000000e+01 1.370000000000000107e+00 1.183950359446915179e+00
7.000000000000000000e+01 1.380000000000000115e+00 1.175413588282602451e+00
7.000000000000000000e+01 1.390000000000000346e+00 1.136819948330549446e+00
7.000000000000000000e+01 1.399999999999999911e+00 1.097863345234090682e+00
7.000000000000000000e+01 1.410000000000000142e+00 1.060616060531124116e+00
7.000000000000000000e+01 1.419999999999999929e+00 1.025058765524024196e+00
7.000000000000000000e+01 1.430000000000000160e+00 9.911570801052661528e-01
7.000000000000000000e+01 1.439999999999999725e+00 9.588653104916092795e-01
7.000000000000000000e+01 1.449999999999999956e+00 9.237404766553771740e-01
7.000000000000000000e+01 1.459999999999999964e+00 8.784184076651933015e-01
7.000000000000000000e+01 1.469999999999999973e+00 8.256362166526479696e-01
7.000000000000000000e+01 1.480000000000000204e+00 7.773694283173783193e-01
7.000000000000000000e+01 1.489999999999999991e+00 7.332093774553650745e-01
7.000000000000000000e+01 1.500000000000000222e+00 6.927895620898080198e-01
7.000000000000000000e+01 1.510000000000000231e+00 6.557810978133238322e-01
7.000000000000000000e+01 1.520000000000000240e+00 6.218886222558698273e-01
7.000000000000000000e+01 1.530000000000000471e+00 5.908466215280394618e-01
7.000000000000000000e+01 1.540000000000000036e+00 5.624161466457200387e-01
7.000000000000000000e+01 1.550000000000000266e+00 5.363818865384946122e-01
7.000000000000000000e+01 1.560000000000000275e+00 5.125495644657178662e-01
7.000000000000000000e+01 1.570000000000000062e+00 4.907436259222978658e-01
7.000000000000000000e+01 1.580000000000000071e+00 4.708051880060720173e-01
7.000000000000000000e+01 1.590000000000000080e+00 4.525902224286498798e-01
7.000000000000000000e+01 1.600000000000000089e+00 4.359679467023931387e-01
7.100000000000001421e+01 1.100000000000000089e+00 0.000000000000000000e+00
7.100000000000001421e+01 1.110000000000000098e+00 0.000000000000000000e+00
7.100000000000001421e+01 1.120000000000000107e+00 0.000000000000000000e+00
7.100000000000001421e+01 1.130000000000000115e+00 0.000000000000000000e+00
7.100000000000001421e+01 1.140000000000000124e+00 0.000000000000000000e+00
7.100000000000001421e+01 1.150000000000000355e+00 0.000000000000000000e+00
7.100000000000001421e+01 1.160000000000000142e+00 0.000000000000000000e+00
7.100000000000001421e+01 1.170000000000000151e+00 0.000000000000000000e+00
7.100000000000001421e+01 1.180000000000000160e+00 0.000000000000000000e+00
7.100000000000001421e+01 1.190000000000000169e+00 0.000000000000000000e+00
7.100000000000001421e+01 1.200000000000000178e+00 2.915951420256783500e-02
7.100000000000001421e+01 1.210000000000000187e+00 9.697043495360976872e-02
7.100000000000001421e+01 1.220000000000000417e+00 1.680634009713196098e-01
7.100000000000001421e+01 1.229999999999999982e+00 2.287863636855468064e-01
7.100000000000001421e+01 1.240000000000000213e+00 2.899186098114671650e-01
7.100000000000001421e+01 1.250000000000000000e+00 3.498369041394622792e-01
7.100000000000001421e+01 1.260000000000000009e+00 4.064637319594085474e-01
7.100000000000001421e+01 1.270000000000000240e+00 4.656936018742688921e-01
7.100000000000001421e+01 1.280000000000000027e+00 5.265110241467632068e-01
7.100000000000001421e+01 1.290000000000000036e+00 5.893940196788424180e-01
7.100000000000001421e+01 1.300000000000000266e+00 6.548106318321926800e-01
7.100000000000001421e+01 1.310000000000000053e+00 7.195186809484936941e-01
7.100000000000001421e+01 1.320000000000000506e+00 7.834390840039401338e-01
7.100000000000001421e+01 1.330000000000000071e+00 8.488694925634315824e-01
7.100000000000001421e+01 1.340000000000000080e+00 9.158825231952609780e-01
7.100000000000001421e+01 1.350000000000000089e+00 9.845205900452009828e-01
7.100000000000001421e+01 1.360000000000000320e+00 1.047872505321875813e+00
7.100000000000001421e+01 1.370000000000000107e+00 1.113276287181295343e+00
7.100000000000001421e+01 1.380000000000000115e+00 1.173131933327569154e+00
7.100000000000001421e+01 1.390000000000000346e+00 1.135130652005461815e+00
7.100000000000001421e+01 1.399999999999999911e+00 1.098210384751892033e+00
7.100000000000001421e+01 1.410000000000000142e+00 1.061021492297171909e+00
7.100000000000001421e+01 1.419999999999999929e+00 1.025489990469609314e+00
7.100000000000001421e+01 1.430000000000000160e+00 9.915876501333712456e-01
7.100000000000001421e+01 1.439999999999999725e+00 9.592740294968330472e-01
7.100000000000001421e+01 1.449999999999999956e+00 9.248534520340603304e-01
7.100000000000001421e+01 1.459999999999999964e+00 8.907598057227110733e-01
7.100000000000001421e+01 1.469999999999999973e+00 8.544071757117072119e-01
7.100000000000001421e+01 1.480000000000000204e+00 8.042706740105635133e-01
7.100000000000001421e+01 1.489999999999999991e+00 7.583858016121474144e-01
7.100000000000001421e+01 1.500000000000000222e+00 7.163728365415951149e-01
7.100000000000001421e+01 1.510000000000000231e+00 6.778909188656575546e-01
7.100000000000001421e+01 1.520000000000000240e+00 6.426338569335187101e-01
7.100000000000001421e+01 1.530000000000000471e+00 6.103263569276728973e-01
7.100000000000001421e+01 1.540000000000000036e+00 5.807206459764591155e-01
7.100000000000001421e+01 1.550000000000000266e+00 5.535934568218680019e-01
7.100000000000001421e+01 1.560000000000000275e+00 5.287433416589610857e-01
7.100000000000001421e+01 1.570000000000000062e+00 5.059882835818368951e-01
7.100000000000001421e+01 1.580000000000000071e+00 4.851635756721206505e-01
7.100000000000001421e+01 1.590000000000000080e+00 4.661199397769836827e-01
7.100000000000001421e+01 1.600000000000000089e+00 4.487218592484587543e-01
7.200000000000001421e+01 1.100000000000000089e+00 0.000000000000000000e+00
7.200000000000001421e+01 1.110000000000000098e+00 0.000000000000000000e+00
7.200000000000001421e+01 1.120000000000000107e+00 0.000000000000000000e+00
7.200000000000001421e+01 1.130000000000000115e+00 0.000000000000000000e+00
7.200000000000001421e+01 1.140000000000000124e+00 0.000000000000000000e+00
7.200000000000001421e+01 1.150000000000000355e+00 0.000000000000000000e+00
7.200000000000001421e+01 1.160000000000000142e+00 0.000000000000000000e+00
7.200000000000001421e+01 1.170000000000000151e+00 0.000000000000000000e+00
7.200000000000001421e+01 1.180000000000000160e+00 0.000000000000000000e+00
7.200000000000001421e+01 1.190000000000000169e+00 0.000000000000000000e+00
7.200000000000001421e+01 1.200000000000000178e+00 0.000000000000000000e+00
7.200000000000001421e+01 1.210000000000000187e+00 5.351436383543338449e-02
7.200000000000001421e+01 1.220000000000000417e+00 1.221395754351578267e-01
7.200000000000001421e+01 1.229999999999999982e+00 1.857379829413645933e-01
7.200000000000001421e+01 1.240000000000000213e+00 2.446652364394069357e-01
7.200000000000001421e+01 1.250000000000000000e+00 3.054905595809891405e-01
7.200000000000001421e+01 1.260000000000000009e+00 3.599887462207734257e-01
7.200000000000001421e+01 1.270000000000000240e+00 4.170449870537447645e-01
7.200000000000001421e+01 1.280000000000000027e+00 4.757653286095378520e-01
7.200000000000001421e+01 1.290000000000000036e+00 5.364563693390653754e-01
7.200000000000001421e+01 1.300000000000000266e+00 5.995834988227773943e-01
7.200000000000001421e+01 1.310000000000000053e+00 6.632722751494023461e-01
7.200000000000001421e+01 1.320000000000000506e+00 7.254283293736198956e-01
7.200000000000001421e+01 1.330000000000000071e+00 7.890393832466838786e-01
7.200000000000001421e+01 1.340000000000000080e+00 8.541643189496831434e-01
7.200000000000001421e+01 1.350000000000000089e+00 9.208848567034128019e-01
7.200000000000001421e+01 1.360000000000000320e+00 9.826606569763062238e-01
7.200000000000001421e+01 1.370000000000000107e+00 1.045888296309776644e+00
7.200000000000001421e+01 1.380000000000000115e+00 1.111196114141907776e+00
7.200000000000001421e+01 1.390000000000000346e+00 1.132897187924291726e+00
7.200000000000001421e+01 1.399999999999999911e+00 1.096703453554456420e+00
7.200000000000001421e+01 1.410000000000000142e+00 1.061281631990472096e+00
7.200000000000001421e+01 1.419999999999999929e+00 1.025789832133567892e+00
7.200000000000001421e+01 1.430000000000000160e+00 9.918994383316839247e-01
7.200000000000001421e+01 1.439999999999999725e+00 9.595753552876725712e-01
7.200000000000001421e+01 1.449999999999999956e+00 9.258779316966917472e-01
7.200000000000001421e+01 1.459999999999999964e+00 8.916714927180013905e-01
7.200000000000001421e+01 1.469999999999999973e+00 8.594161705427446618e-01
7.200000000000001421e+01 1.480000000000000204e+00 8.289859166028601400e-01
7.200000000000001421e+01 1.489999999999999991e+00 7.839454519254834830e-01
7.200000000000001421e+01 1.500000000000000222e+00 7.403092936578569150e-01
7.200000000000001421e+01 1.510000000000000231e+00 7.003264609544918029e-01
7.200000000000001421e+01 1.520000000000000240e+00 6.636797217498001666e-01
7.200000000000001421e+01 1.530000000000000471e+00 6.300838018472600943e-01
7.200000000000001421e+01 1.540000000000000036e+00 5.992819160526511313e-01
7.200000000000001421e+01 1.550000000000000266e+00 5.710426651522757524e-01
7.200000000000001421e+01 1.560000000000000275e+00 5.451572673297859772e-01
7.200000000000001421e+01 1.570000000000000062e+00 5.214370929744949201e-01
7.200000000000001421e+01 1.580000000000000071e+00 4.997114730793570381e-01
7.200000000000001421e+01 1.590000000000000080e+00 4.798257532296203998e-01
7.200000000000001421e+01 1.600000000000000089e+00 4.616395672519575388e-01
7.300000000000001421e+01 1.100000000000000089e+00 0.000000000000000000e+00
7.300000000000001421e+01 1.110000000000000098e+00 0.000000000000000000e+00
7.300000000000001421e+01 1.120000000000000107e+00 0.000000000000000000e+00
7.300000000000001421e+01 1.130000000000000115e+00 0.000000000000000000e+00
7.300000000000001421e+01 1.140000000000000124e+00 0.000000000000000000e+00
7.300000000000001421e+01 1.150000000000000355e+00 0.000000000000000000e+00
7.300000000000001421e+01 1.160000000000000142e+00 0.000000000000000000e+00
7.300000000000001421e+01 1.170000000000000151e+00 0.000000000000000000e+00
7.300000000000001421e+01 1.180000000000000160e+00 0.000000000000000000e+00
7.300000000000001421e+01 1.190000000000000169e+00 0.000000000000000000e+00
7.300000000000001421e+01 1.200000000000000178e+00 0.000000000000000000e+00
7.300000000000001421e+01 1.210000000000000187e+00 1.238119340453263002e-02
7.300000000000001421e+01 1.220000000000000417e+00 7.826757009192557291e-02
7.300000000000001421e+01 1.229999999999999982e+00 1.447697380663985345e-01
7.300000000000001421e+01 1.240000000000000213e+00 2.015560920249100663e-01
7.300000000000001421e+01 1.250000000000000000e+00 2.608654293030918114e-01
7.300000000000001421e+01 1.260000000000000009e+00 3.156988971384135922e-01
7.300000000000001421e+01 1.270000000000000240e+00 3.706619544398608856e-01
7.300000000000001421e+01 1.280000000000000027e+00 4.273814425972656261e-01
7.300000000000001421e+01 1.290000000000000036e+00 4.859805488658799910e-01
7.300000000000001421e+01 1.300000000000000266e+00 5.469299484571104042e-01
7.300000000000001421e+01 1.310000000000000053e+00 6.094889512431603817e-01
7.300000000000001421e+01 1.320000000000000506e+00 6.699532641492790264e-01
7.300000000000001421e+01 1.330000000000000071e+00 7.318253403438859106e-01
7.300000000000001421e+01 1.340000000000000080e+00 7.951513632780941032e-01
7.300000000000001421e+01 1.350000000000000089e+00 8.599993401930425829e-01
7.300000000000001421e+01 1.360000000000000320e+00 9.204011319205416264e-01
7.300000000000001421e+01 1.370000000000000107e+00 9.815728828896148617e-01
7.300000000000001421e+01 1.380000000000000115e+00 1.044706632861474693e+00
7.300000000000001421e+01 1.390000000000000346e+00 1.109950857881171427e+00
7.300000000000001421e+01 1.399999999999999911e+00 1.094501590142856529e+00
7.300000000000001421e+01 1.410000000000000142e+00 1.060034069636251797e+00
7.300000000000001421e+01 1.419999999999999929e+00 1.025956551953889351e+00
7.300000000000001421e+01 1.430000000000000160e+00 9.920906869948067364e-01
7.300000000000001421e+01 1.439999999999999725e+00 9.597675405883604460e-01
7.300000000000001421e+01 1.449999999999999956e+00 9.268128968416982083e-01
7.300000000000001421e+01 1.459999999999999964e+00 8.925010605438945532e-01
7.300000000000001421e+01 1.469999999999999973e+00 8.601395194199094041e-01
7.300000000000001421e+01 1.480000000000000204e+00 8.296034794118972711e-01
7.300000000000001421e+01 1.489999999999999991e+00 8.007751207986578690e-01
7.300000000000001421e+01 1.500000000000000222e+00 7.646029221066553694e-01
7.300000000000001421e+01 1.510000000000000231e+00 7.230913960247505878e-01
7.300000000000001421e+01 1.520000000000000240e+00 6.850295861191459945e-01
7.300000000000001421e+01 1.530000000000000471e+00 6.501220395898470450e-01
7.300000000000001421e+01 1.540000000000000036e+00 6.181027717811738986e-01
7.300000000000001421e+01 1.550000000000000266e+00 5.887320763550561997e-01
7.300000000000001421e+01 1.560000000000000275e+00 5.617936746304194040e-01
7.300000000000001421e+01 1.570000000000000062e+00 5.370921737087273051e-01
7.300000000000001421e+01 1.580000000000000071e+00 5.144508038815118756e-01
7.300000000000001421e+01 1.590000000000000080e+00 4.937094073528947025e-01
7.300000000000001421e+01 1.600000000000000089e+00 4.747226522118874747e-01
7.400000000000001421e+01 1.100000000000000089e+00 0.000000000000000000e+00
7.400000000000001421e+01 1.110000000000000098e+00 0.000000000000000000e+00
7.400000000000001421e+01 1.120000000000000107e+00 0.000000000000000000e+00
7.400000000000001421e+01 1.130000000000000115e+00 0.000000000000000000e+00
7.400000000000001421e+01 1.140000000000000124e+00 0.000000000000000000e+00
7.400000000000001421e+01 1.150000000000000355e+00 0.000000000000000000e+00
7.400000000000001421e+01 1.160000000000000142e+00 0.000000000000000000e+00
7.400000000000001421e+01 1.170000000000000151e+00 0.000000000000000000e+00
7.400000000000001421e+01 1.180000000000000160e+00 0.000000000000000000e+00
7.400000000000001421e+01 1.190000000000000169e+00 0.000000000000000000e+00
7.400000000000001421e+01 1.200000000000000178e+00 0.000000000000000000e+00
7.400000000000001421e+01 1.210000000000000187e+00 0.000000000000000000e+00
7.400000000000001421e+01 1.220000000000000417e+00 3.657964019593981653e-02
7.400000000000001421e+01 1.229999999999999982e+00 1.028692588199654895e-01
7.400000000000001421e+01 1.240000000000000213e+00 1.604800550989278485e-01
7.400000000000001421e+01 1.250000000000000000e+00 2.177038951482587192e-01
7.400000000000001421e+01 1.260000000000000009e+00 2.734755475659595980e-01
7.400000000000001421e+01 1.270000000000000240e+00 3.264198006112722372e-01
7.400000000000001421e+01 1.280000000000000027e+00 3.812210368954132012e-01
7.400000000000001421e+01 1.290000000000000036e+00 4.378193945235789308e-01
7.400000000000001421e+01 1.300000000000000266e+00 4.966927196889898144e-01
7.400000000000001421e+01 1.310000000000000053e+00 5.579107863606513895e-01
7.400000000000001421e+01 1.320000000000000506e+00 6.168651028490603760e-01
7.400000000000001421e+01 1.330000000000000071e+00 6.770716132310415913e-01
7.400000000000001421e+01 1.340000000000000080e+00 7.386800681531265900e-01
7.400000000000001421e+01 1.350000000000000089e+00 8.017457856537267835e-01
7.400000000000001421e+01 1.360000000000000320e+00 8.609103147244229204e-01
7.400000000000001421e+01 1.370000000000000107e+00 9.201354036420996696e-01
7.400000000000001421e+01 1.380000000000000115e+00 9.812166848402845698e-01
7.400000000000001421e+01 1.390000000000000346e+00 1.044286343570574038e+00
7.400000000000001421e+01 1.399999999999999911e+00 1.092148436732418126e+00
7.400000000000001421e+01 1.410000000000000142e+00 1.057850504084710819e+00
7.400000000000001421e+01 1.419999999999999929e+00 1.025028755392455970e+00
7.400000000000001421e+01 1.430000000000000160e+00 9.921597668920358881e-01
7.400000000000001421e+01 1.439999999999999725e+00 9.598489470143989344e-01
7.400000000000001421e+01 1.449999999999999956e+00 9.276574175717666737e-01
7.400000000000001421e+01 1.459999999999999964e+00 8.932475614797009689e-01
7.400000000000001421e+01 1.469999999999999973e+00 8.607865392940307059e-01
7.400000000000001421e+01 1.480000000000000204e+00 8.301508679291940140e-01
7.400000000000001421e+01 1.489999999999999991e+00 8.012237591338966514e-01
7.400000000000001421e+01 1.500000000000000222e+00 7.738951571985983602e-01
7.400000000000001421e+01 1.510000000000000231e+00 7.457337408653671451e-01
7.400000000000001421e+01 1.520000000000000240e+00 7.066868450318654071e-01
7.400000000000001421e+01 1.530000000000000471e+00 6.704441819992645879e-01
7.400000000000001421e+01 1.540000000000000036e+00 6.371860584433082231e-01
7.400000000000001421e+01 1.550000000000000266e+00 6.066642865827021058e-01
7.400000000000001421e+01 1.560000000000000275e+00 5.786549283062835114e-01
7.400000000000001421e+01 1.570000000000000062e+00 5.529556767243386517e-01
7.400000000000001421e+01 1.580000000000000071e+00 5.293835223986005367e-01
7.400000000000001421e+01 1.590000000000000080e+00 5.077726764077675758e-01
7.400000000000001421e+01 1.600000000000000089e+00 4.879727241267826643e-01
7.500000000000001421e+01 1.100000000000000089e+00 0.000000000000000000e+00
7.500000000000001421e+01 1.110000000000000098e+00 0.000000000000000000e+00
7.500000000000001421e+01 1.120000000000000107e+00 0.000000000000000000e+00
7.500000000000001421e+01 1.130000000000000115e+00 0.000000000000000000e+00
7.500000000000001421e+01 1.140000000000000124e+00 0.000000000000000000e+00
7.500000000000001421e+01 1.150000000000000355e+00 0.000000000000000000e+00
7.500000000000001421e+01 1.160000000000000142e+00 0.000000000000000000e+00
7.500000000000001421e+01 1.170000000000000151e+00 0.000000000000000000e+00
7.500000000000001421e+01 1.180000000000000160e+00 0.000000000000000000e+00
7.500000000000001421e+01 1.190000000000000169e+00 0.000000000000000000e+00
7.500000000000001421e+01 1.200000000000000178e+00 0.000000000000000000e+00
7.500000000000001421e+01 1.210000000000000187e+00 0.000000000000000000e+00
7.500000000000001421e+01 1.220000000000000417e+00 0.000000000000000000e+00
7.500000000000001421e+01 1.229999999999999982e+00 6.101811257838119645e-02
7.500000000000001421e+01 1.240000000000000213e+00 1.213343495521952836e-01
7.500000000000001421e+01 1.250000000000000000e+00 1.765314361195068349e-01
7.500000000000001421e+01 1.260000000000000009e+00 2.332090346117401958e-01
7.500000000000001421e+01 1.270000000000000240e+00 2.842034389580193610e-01
7.500000000000001421e+01 1.280000000000000027e+00 3.371571146921455431e-01
7.500000000000001421e+01 1.290000000000000036e+00 3.918380216801441440e-01
7.500000000000001421e+01 1.300000000000000266e+00 4.487279209288602133e-01
7.500000000000001421e+01 1.310000000000000053e+00 5.078815538774053007e-01
7.500000000000001421e+01 1.320000000000000506e+00 5.660271001425485338e-01
7.500000000000001421e+01 1.330000000000000071e+00 6.246351976206718781e-01
7.500000000000001421e+01 1.340000000000000080e+00 6.846003976040389016e-01
7.500000000000001421e+01 1.350000000000000089e+00 7.459662515912621750e-01
7.500000000000001421e+01 1.360000000000000320e+00 8.040202058550948161e-01
7.500000000000001421e+01 1.370000000000000107e+00 8.613980325366960011e-01
7.500000000000001421e+01 1.380000000000000115e+00 9.205373379860882777e-01
7.500000000000001421e+01 1.390000000000000346e+00 9.815554434082269797e-01
7.500000000000001421e+01 1.399999999999999911e+00 1.044590313541525761e+00
7.500000000000001421e+01 1.410000000000000142e+00 1.055528065716060393e+00
7.500000000000001421e+01 1.419999999999999929e+00 1.022852945200372288e+00
7.500000000000001421e+01 1.430000000000000160e+00 9.915980588656074790e-01
7.500000000000001421e+01 1.439999999999999725e+00 9.598180515763439224e-01
7.500000000000001421e+01 1.449999999999999956e+00 9.284106585269286116e-01
7.500000000000001421e+01 1.459999999999999964e+00 8.939101281623220707e-01
7.500000000000001421e+01 1.469999999999999973e+00 8.613563481725933224e-01
7.500000000000001421e+01 1.480000000000000204e+00 8.306271988062153833e-01
7.500000000000001421e+01 1.489999999999999991e+00 8.016069722539225229e-01
7.500000000000001421e+01 1.500000000000000222e+00 7.741864607510109408e-01
7.500000000000001421e+01 1.510000000000000231e+00 7.461896933231583207e-01
7.500000000000001421e+01 1.520000000000000240e+00 7.193362744038794832e-01
7.500000000000001421e+01 1.530000000000000471e+00 6.910533677257062468e-01
7.500000000000001421e+01 1.540000000000000036e+00 6.565346502848000698e-01
7.500000000000001421e+01 1.550000000000000266e+00 6.248419221705653337e-01
7.500000000000001421e+01 1.560000000000000275e+00 5.957434237722708525e-01
7.500000000000001421e+01 1.570000000000000062e+00 5.690297835516732183e-01
7.500000000000001421e+01 1.580000000000000071e+00 5.445116130264329168e-01
7.500000000000001421e+01 1.590000000000000080e+00 5.220173638884405554e-01
7.500000000000001421e+01 1.600000000000000089e+00 5.013914211405512411e-01
7.600000000000000000e+01 1.100000000000000089e+00 0.000000000000000000e+00
7.600000000000000000e+01 1.110000000000000098e+00 0.000000000000000000e+00
7.600000000000000000e+01 1.120000000000000107e+00 0.000000000000000000e+00
7.600000000000000000e+01 1.130000000000000115e+00 0.000000000000000000e+00
7.600000000000000000e+01 1.140000000000000124e+00 0.000000000000000000e+00
7.600000000000000000e+01 1.150000000000000355e+00 0.000000000000000000e+00
7.600000000000000000e+01 1.160000000000000142e+00 0.000000000000000000e+00
7.600000000000000000e+01 1.170000000000000151e+00 0.000000000000000000e+00
7.600000000000000000e+01 1.180000000000000160e+00 0.000000000000000000e+00
7.600000000000000000e+01 1.190000000000000169e+00 0.000000000000000000e+00
7.600000000000000000e+01 1.200000000000000178e+00 0.000000000000000000e+00
7.600000000000000000e+01 1.210000000000000187e+00 0.000000000000000000e+00
7.600000000000000000e+01 1.220000000000000417e+00 0.000000000000000000e+00
7.600000000000000000e+01 1.229999999999999982e+00 2.108975887470253274e-02
7.600000000000000000e+01 1.240000000000000213e+00 8.402374316604988014e-02
7.600000000000000000e+01 1.250000000000000000e+00 1.372484297441581846e-01
7.600000000000000000e+01 1.260000000000000009e+00 1.928893588344163523e-01
7.600000000000000000e+01 1.270000000000000240e+00 2.439064520010513493e-01
7.600000000000000000e+01 1.280000000000000027e+00 2.950728574117361114e-01
7.600000000000000000e+01 1.290000000000000036e+00 3.479125575774711931e-01
7.600000000000000000e+01 1.300000000000000266e+00 4.029036293087650544e-01
7.600000000000000000e+01 1.310000000000000053e+00 4.600871475423370383e-01
7.600000000000000000e+01 1.320000000000000506e+00 5.173133572505279609e-01
7.600000000000000000e+01 1.330000000000000071e+00 5.743845581686795043e-01
7.600000000000000000e+01 1.340000000000000080e+00 6.327744930243172083e-01
7.600000000000000000e+01 1.350000000000000089e+00 6.925157816010178990e-01
7.600000000000000000e+01 1.360000000000000320e+00 7.495767895200090569e-01
7.600000000000000000e+01 1.370000000000000107e+00 8.051979774163000592e-01
7.600000000000000000e+01 1.380000000000000115e+00 8.624958950316129469e-01
7.600000000000000000e+01 1.390000000000000346e+00 9.215742739613059786e-01
7.600000000000000000e+01 1.399999999999999911e+00 9.825561139770671026e-01
7.600000000000000000e+01 1.410000000000000142e+00 1.045585083164838558e+00
7.600000000000000000e+01 1.419999999999999929e+00 1.020549546202985436e+00
7.600000000000000000e+01 1.430000000000000160e+00 9.894217722428111372e-01
7.600000000000000000e+01 1.439999999999999725e+00 9.596568552720142753e-01
7.600000000000000000e+01 1.449999999999999956e+00 9.288606153486921313e-01
7.600000000000000000e+01 1.459999999999999964e+00 8.944879785877675182e-01
7.600000000000000000e+01 1.469999999999999973e+00 8.618481367750417954e-01
7.600000000000000000e+01 1.480000000000000204e+00 8.310316508413543302e-01
7.600000000000000000e+01 1.489999999999999991e+00 8.019239388141594649e-01
7.600000000000000000e+01 1.500000000000000222e+00 7.744166833799285277e-01
7.600000000000000000e+01 1.510000000000000231e+00 7.466056476461279123e-01
7.600000000000000000e+01 1.520000000000000240e+00 7.196283085423441639e-01
7.600000000000000000e+01 1.530000000000000471e+00 6.941417424465631258e-01
7.600000000000000000e+01 1.540000000000000036e+00 6.700434531094976442e-01
7.600000000000000000e+01 1.550000000000000266e+00 6.432676384677241677e-01
7.600000000000000000e+01 1.560000000000000275e+00 6.130615861709403092e-01
7.600000000000000000e+01 1.570000000000000062e+00 5.853167055555700271e-01
7.600000000000000000e+01 1.580000000000000071e+00 5.598370896380147066e-01
7.600000000000000000e+01 1.590000000000000080e+00 5.364453020537521821e-01
7.600000000000000000e+01 1.600000000000000089e+00 5.149804091834845332e-01
7.700000000000001421e+01 1.100000000000000089e+00 0.000000000000000000e+00
7.700000000000001421e+01 1.110000000000000098e+00 0.000000000000000000e+00
7.700000000000001421e+01 1.120000000000000107e+00 0.000000000000000000e+00
7.700000000000001421e+01 1.130000000000000115e+00 0.000000000000000000e+00
7.700000000000001421e+01 1.140000000000000124e+00 0.000000000000000000e+00
7.700000000000001421e+01 1.150000000000000355e+00 0.000000000000000000e+00
7.700000000000001421e+01 1.160000000000000142e+00 0.000000000000000000e+00
7.700000000000001421e+01 1.170000000000000151e+00 0.000000000000000000e+00
7.700000000000001421e+01 1.180000000000000160e+00 0.000000000000000000e+00
7.700000000000001421e+01 1.190000000000000169e+00 0.000000000000000000e+00
7.700000000000001421e+01 1.200000000000000178e+00 0.000000000000000000e+00
7.700000000000001421e+01 1.210000000000000187e+00 0.000000000000000000e+00
7.700000000000001421e+01 1.220000000000000417e+00 0.000000000000000000e+00
7.700000000000001421e+01 1.229999999999999982e+00 0.000000000000000000e+00
7.700000000000001421e+01 1.240000000000000213e+00 4.519902783529133883e-02
7.700000000000001421e+01 1.250000000000000000e+00 9.976252739092121569e-02
7.700000000000001421e+01 1.260000000000000009e+00 1.534812646896761557e-01
7.700000000000001421e+01 1.270000000000000240e+00 2.054302508947620787e-01
7.700000000000001421e+01 1.280000000000000027e+00 2.548606068161259341e-01
7.700000000000001421e+01 1.290000000000000036e+00 3.059290264371435919e-01
7.700000000000001421e+01 1.300000000000000266e+00 3.590986615056595554e-01
7.700000000000001421e+01 1.310000000000000053e+00 4.143981675112894392e-01
7.700000000000001421e+01 1.320000000000000506e+00 4.706077673911989723e-01
7.700000000000001421e+01 1.330000000000000071e+00 5.261985017526468189e-01
7.700000000000001421e+01 1.340000000000000080e+00 5.830754627591715478e-01
7.700000000000001421e+01 1.350000000000000089e+00 6.412610969355438950e-01
7.700000000000001421e+01 1.360000000000000320e+00 6.974386017219100786e-01
7.700000000000001421e+01 1.370000000000000107e+00 7.513859187379365867e-01
7.700000000000001421e+01 1.380000000000000115e+00 8.069341819747809508e-01
7.700000000000001421e+01 1.390000000000000346e+00 8.641746762848233621e-01
7.700000000000001421e+01 1.399999999999999911e+00 9.232167115924407863e-01
7.700000000000001421e+01 1.410000000000000142e+00 9.841888834468102143e-01
7.700000000000001421e+01 1.419999999999999929e+00 1.018119276052350086e+00
7.700000000000001421e+01 1.430000000000000160e+00 9.871281526158823816e-01
7.700000000000001421e+01 1.439999999999999725e+00 9.574737884462690696e-01
7.700000000000001421e+01 1.449999999999999956e+00 9.286242278802271377e-01
7.700000000000001421e+01 1.459999999999999964e+00 8.949804214197794039e-01
7.700000000000001421e+01 1.469999999999999973e+00 8.622611729742868381e-01
7.700000000000001421e+01 1.480000000000000204e+00 8.313634686866880896e-01
7.700000000000001421e+01 1.489999999999999991e+00 8.021738938675644359e-01
7.700000000000001421e+01 1.500000000000000222e+00 7.745850610247174695e-01
7.700000000000001421e+01 1.510000000000000231e+00 7.469814833667308696e-01
7.700000000000001421e+01 1.520000000000000240e+00 7.198829557618687813e-01
7.700000000000001421e+01 1.530000000000000471e+00 6.942824265849238952e-01
7.700000000000001421e+01 1.540000000000000036e+00 6.700771602506603308e-01
7.700000000000001421e+01 1.550000000000000266e+00 6.471718422540563287e-01
7.700000000000001421e+01 1.560000000000000275e+00 6.254780867864165872e-01
7.700000000000001421e+01 1.570000000000000062e+00 6.018186831673940640e-01
7.700000000000001421e+01 1.580000000000000071e+00 5.753619949741825002e-01
7.700000000000001421e+01 1.590000000000000080e+00 5.510583514509477254e-01
7.700000000000001421e+01 1.600000000000000089e+00 5.287413816084552964e-01
7.800000000000000000e+01 1.100000000000000089e+00 0.000000000000000000e+00
7.800000000000000000e+01 1.110000000000000098e+00 0.000000000000000000e+00
7.800000000000000000e+01 1.120000000000000107e+00 0.000000000000000000e+00
7.800000000000000000e+01 1.130000000000000115e+00 0.000000000000000000e+00
7.800000000000000000e+01 1.140000000000000124e+00 0.000000000000000000e+00
7.800000000000000000e+01 1.150000000000000355e+00 0.000000000000000000e+00
7.800000000000000000e+01 1.160000000000000142e+00 0.000000000000000000e+00
7.800000000000000000e+01 1.170000000000000151e+00 0.000000000000000000e+00
7.800000000000000000e+01 1.180000000000000160e+00 0.000000000000000000e+00
7.800000000000000000e+01 1.190000000000000169e+00 0.000000000000000000e+00
7.800000000000000000e+01 1.200000000000000178e+00 0.000000000000000000e+00
7.800000000000000000e+01 1.210000000000000187e+00 0.000000000000000000e+00
7.800000000000000000e+01 1.220000000000000417e+00 0.000000000000000000e+00
7.800000000000000000e+01 1.229999999999999982e+00 0.000000000000000000e+00
7.800000000000000000e+01 1.240000000000000213e+00 6.871512727773018692e-03
7.800000000000000000e+01 1.250000000000000000e+00 6.398797402902560438e-02
7.800000000000000000e+01 1.260000000000000009e+00 1.158345849568187397e-01
7.800000000000000000e+01 1.270000000000000240e+00 1.686833280381162259e-01
7.800000000000000000e+01 1.280000000000000027e+00 2.164209647287672345e-01
7.800000000000000000e+01 1.290000000000000036e+00 2.657823657286983998e-01
7.800000000000000000e+01 1.300000000000000266e+00 3.172014918858809818e-01
7.800000000000000000e+01 1.310000000000000053e+00 3.706957242696166666e-01
7.800000000000000000e+01 1.320000000000000506e+00 4.258030816086367798e-01
7.800000000000000000e+01 1.330000000000000071e+00 4.799651809796020019e-01
7.800000000000000000e+01 1.340000000000000080e+00 5.353863134214550401e-01
7.800000000000000000e+01 1.350000000000000089e+00 5.920794442514419886e-01
7.800000000000000000e+01 1.360000000000000320e+00 6.474754702957939978e-01
7.800000000000000000e+01 1.370000000000000107e+00 6.998246386908727468e-01
7.800000000000000000e+01 1.380000000000000115e+00 7.537070485265480180e-01
7.800000000000000000e+01 1.390000000000000346e+00 8.092025668394924320e-01
7.800000000000000000e+01 1.399999999999999911e+00 8.664079560299264848e-01
7.800000000000000000e+01 1.410000000000000142e+00 9.254380177010832487e-01
7.800000000000000000e+01 1.419999999999999929e+00 9.864268662343679273e-01
7.800000000000000000e+01 1.430000000000000160e+00 9.847177805516860172e-01
7.800000000000000000e+01 1.439999999999999725e+00 9.551827129518191128e-01
7.800000000000000000e+01 1.449999999999999956e+00 9.269297716098072737e-01
7.800000000000000000e+01 1.459999999999999964e+00 8.953868616023504812e-01
7.800000000000000000e+01 1.469999999999999973e+00 8.625948065172001078e-01
7.800000000000000000e+01 1.480000000000000204e+00 8.316219667988133946e-01
7.800000000000000000e+01 1.489999999999999991e+00 8.023561321583217998e-01
7.800000000000000000e+01 1.500000000000000222e+00 7.746908808381067768e-01
7.800000000000000000e+01 1.510000000000000231e+00 7.473171477302036347e-01
7.800000000000000000e+01 1.520000000000000240e+00 7.201001061797452918e-01
7.800000000000000000e+01 1.530000000000000471e+00 6.943881251695628309e-01
7.800000000000000000e+01 1.540000000000000036e+00 6.700782385225142468e-01
7.800000000000000000e+01 1.550000000000000266e+00 6.470748742962246780e-01
7.800000000000000000e+01 1.560000000000000275e+00 6.252893733563448242e-01
7.800000000000000000e+01 1.570000000000000062e+00 6.046395173563998693e-01
7.800000000000000000e+01 1.580000000000000071e+00 5.850490730156937547e-01
7.800000000000000000e+01 1.590000000000000080e+00 5.658584004323834460e-01
7.800000000000000000e+01 1.600000000000000089e+00 5.426760588203292102e-01
7.900000000000001421e+01 1.100000000000000089e+00 0.000000000000000000e+00
7.900000000000001421e+01 1.110000000000000098e+00 0.000000000000000000e+00
7.900000000000001421e+01 1.120000000000000107e+00 0.000000000000000000e+00
7.900000000000001421e+01 1.130000000000000115e+00 0.000000000000000000e+00
7.900000000000001421e+01 1.140000000000000124e+00 0.000000000000000000e+00
7.900000000000001421e+01 1.150000000000000355e+00 0.000000000000000000e+00
7.900000000000001421e+01 1.160000000000000142e+00 0.000000000000000000e+00
7.900000000000001421e+01 1.170000000000000151e+00 0.000000000000000000e+00
7.900000000000001421e+01 1.180000000000000160e+00 0.000000000000000000e+00
7.900000000000001421e+01 1.190000000000000169e+00 0.000000000000000000e+00
7.900000000000001421e+01 1.200000000000000178e+00 0.000000000000000000e+00
7.900000000000001421e+01 1.210000000000000187e+00 0.000000000000000000e+00
7.900000000000001421e+01 1.220000000000000417e+00 0.000000000000000000e+00
7.900000000000001421e+01 1.229999999999999982e+00 0.000000000000000000e+00
7.900000000000001421e+01 1.240000000000000213e+00 0.000000000000000000e+00
7.900000000000001421e+01 1.250000000000000000e+00 2.984499798493093353e-02
7.900000000000001421e+01 1.260000000000000009e+00 7.986593834598969266e-02
7.900000000000001421e+01 1.270000000000000240e+00 1.322057457401208114e-01
7.900000000000001421e+01 1.280000000000000027e+00 1.796619945967825038e-01
7.900000000000001421e+01 1.290000000000000036e+00 2.273755557192145005e-01
7.900000000000001421e+01 1.300000000000000266e+00 2.771092975629501076e-01
7.900000000000001421e+01 1.310000000000000053e+00 3.288703843135203364e-01
7.900000000000001421e+01 1.320000000000000506e+00 3.826863140003369246e-01
7.900000000000001421e+01 1.330000000000000071e+00 4.355812105787131294e-01
7.900000000000001421e+01 1.340000000000000080e+00 4.895990038520002807e-01
7.900000000000001421e+01 1.350000000000000089e+00 5.448575773800725663e-01
7.900000000000001421e+01 1.360000000000000320e+00 5.995674031894850931e-01
7.900000000000001421e+01 1.370000000000000107e+00 6.503878140354653059e-01
7.900000000000001421e+01 1.380000000000000115e+00 7.026810504519855893e-01
7.900000000000001421e+01 1.390000000000000346e+00 7.565164916915829707e-01
7.900000000000001421e+01 1.399999999999999911e+00 8.119793799023724556e-01
7.900000000000001421e+01 1.410000000000000142e+00 8.691718670626025212e-01
7.900000000000001421e+01 1.419999999999999929e+00 9.282141642379395652e-01
7.900000000000001421e+01 1.430000000000000160e+00 9.821914390755051016e-01
7.900000000000001421e+01 1.439999999999999725e+00 9.527840970457881475e-01
7.900000000000001421e+01 1.449999999999999956e+00 9.246356965501845160e-01
7.900000000000001421e+01 1.459999999999999964e+00 8.957068062835853439e-01
7.900000000000001421e+01 1.469999999999999973e+00 8.628484740169291012e-01
7.900000000000001421e+01 1.480000000000000204e+00 8.318065336345208394e-01
7.900000000000001421e+01 1.489999999999999991e+00 8.024700116378434833e-01
7.900000000000001421e+01 1.500000000000000222e+00 7.747334841175375075e-01
7.900000000000001421e+01 1.510000000000000231e+00 7.476126587974374349e-01
7.900000000000001421e+01 1.520000000000000240e+00 7.202797121155368743e-01
7.900000000000001421e+01 1.530000000000000471e+00 6.944587377987487820e-01
7.900000000000001421e+01 1.540000000000000036e+00 6.700465458415998388e-01
7.900000000000001421e+01 1.550000000000000266e+00 6.469473132885379396e-01
7.900000000000001421e+01 1.560000000000000275e+00 6.250721138140452604e-01
7.900000000000001421e+01 1.570000000000000062e+00 6.043384540034331120e-01
7.900000000000001421e+01 1.580000000000000071e+00 5.846698237858523051e-01
7.900000000000001421e+01 1.590000000000000080e+00 5.659952660312982387e-01
7.900000000000001421e+01 1.600000000000000089e+00 5.482489684665861063e-01
8.000000000000001421e+01 1.100000000000000089e+00 0.000000000000000000e+00
8.000000000000001421e+01 1.110000000000000098e+00 0.000000000000000000e+00
8.000000000000001421e+01 1.120000000000000107e+00 0.000000000000000000e+00
8.000000000000001421e+01 1.130000000000000115e+00 0.000000000000000000e+00
8.000000000000001421e+01 1.140000000000000124e+00 0.000000000000000000e+00
8.000000000000001421e+01 1.150000000000000355e+00 0.000000000000000000e+00
8.000000000000001421e+01 1.160000000000000142e+00 0.000000000000000000e+00
8.000000000000001421e+01 1.170000000000000151e+00 0.000000000000000000e+00
8.000000000000001421e+01 1.180000000000000160e+00 0.000000000000000000e+00
8.000000000000001421e+01 1.190000000000000169e+00 0.000000000000000000e+00
8.000000000000001421e+01 1.200000000000000178e+00 0.000000000000000000e+00
8.000000000000001421e+01 1.210000000000000187e+00 0.000000000000000000e+00
8.000000000000001421e+01 1.220000000000000417e+00 0.000000000000000000e+00
8.000000000000001421e+01 1.229999999999999982e+00 0.000000000000000000e+00
8.000000000000001421e+01 1.240000000000000213e+00 0.000000000000000000e+00
8.000000000000001421e+01 1.250000000000000000e+00 0.000000000000000000e+00
8.000000000000001421e+01 1.260000000000000009e+00 4.549774377428932731e-02
8.000000000000001421e+01 1.270000000000000240e+00 9.605775862459653425e-02
8.000000000000001421e+01 1.280000000000000027e+00 1.444686530716425554e-01
8.000000000000001421e+01 1.290000000000000036e+00 1.906188471584754074e-01
8.000000000000001421e+01 1.300000000000000266e+00 2.387271131324577300e-01
8.000000000000001421e+01 1.310000000000000053e+00 2.888212392476130486e-01
8.000000000000001421e+01 1.320000000000000506e+00 3.409180182094104228e-01
8.000000000000001421e+01 1.330000000000000071e+00 3.929508819227335303e-01
8.000000000000001421e+01 1.340000000000000080e+00 4.456136055140214602e-01
8.000000000000001421e+01 1.350000000000000089e+00 4.994908552057136797e-01
8.000000000000001421e+01 1.360000000000000320e+00 5.536036049039088081e-01
8.000000000000001421e+01 1.370000000000000107e+00 6.029589501729564205e-01
8.000000000000001421e+01 1.380000000000000115e+00 6.537332884662465649e-01
8.000000000000001421e+01 1.390000000000000346e+00 7.059863552497976924e-01
8.000000000000001421e+01 1.399999999999999911e+00 7.597927997910156606e-01
8.000000000000001421e+01 1.410000000000000142e+00 8.152431523886847220e-01
8.000000000000001421e+01 1.419999999999999929e+00 8.724448695599265058e-01
8.000000000000001421e+01 1.430000000000000160e+00 9.315234950022819316e-01
8.000000000000001421e+01 1.439999999999999725e+00 9.502785905006170264e-01
8.000000000000001421e+01 1.449999999999999956e+00 9.222424707594764071e-01
8.000000000000001421e+01 1.459999999999999964e+00 8.954132389117407387e-01
8.000000000000001421e+01 1.469999999999999973e+00 8.630217042288056417e-01
8.000000000000001421e+01 1.480000000000000204e+00 8.319166360972053420e-01
8.000000000000001421e+01 1.489999999999999991e+00 8.025149571971923468e-01
8.000000000000001421e+01 1.500000000000000222e+00 7.747122694329986459e-01
8.000000000000001421e+01 1.510000000000000231e+00 7.478681087152216911e-01
8.000000000000001421e+01 1.520000000000000240e+00 7.204217909095351757e-01
8.000000000000001421e+01 1.530000000000000471e+00 6.944942212020753791e-01
8.000000000000001421e+01 1.540000000000000036e+00 6.699819903879199456e-01
8.000000000000001421e+01 1.550000000000000266e+00 6.467890290931620489e-01
8.000000000000001421e+01 1.560000000000000275e+00 6.248261483768269287e-01
8.000000000000001421e+01 1.570000000000000062e+00 6.040105843134457864e-01
8.000000000000001421e+01 1.580000000000000071e+00 5.842655545862835975e-01
8.000000000000001421e+01 1.590000000000000080e+00 5.655198325621185740e-01
8.000000000000001421e+01 1.600000000000000089e+00 5.477073423696993126e-01
8.100000000000000000e+01 1.100000000000000089e+00 0.000000000000000000e+00
8.100000000000000000e+01 1.110000000000000098e+00 0.000000000000000000e+00
8.100000000000000000e+01 1.120000000000000107e+00 0.000000000000000000e+00
8.100000000000000000e+01 1.130000000000000115e+00 0.000000000000000000e+00
8.100000000000000000e+01 1.140000000000000124e+00 0.000000000000000000e+00
8.100000000000000000e+01 1.150000000000000355e+00 0.000000000000000000e+00
8.100000000000000000e+01 1.160000000000000142e+00 0.000000000000000000e+00
8.100000000000000000e+01 1.170000000000000151e+00 0.000000000000000000e+00
8.100000000000000000e+01 1.180000000000000160e+00 0.000000000000000000e+00
8.100000000000000000e+01 1.190000000000000169e+00 0.000000000000000000e+00
8.100000000000000000e+01 1.200000000000000178e+00 0.000000000000000000e+00
8.100000000000000000e+01 1.210000000000000187e+00 0.000000000000000000e+00
8.100000000000000000e+01 1.220000000000000417e+00 0.000000000000000000e+00
8.100000000000000000e+01 1.229999999999999982e+00 0.000000000000000000e+00
8.100000000000000000e+01 1.240000000000000213e+00 0.000000000000000000e+00
8.100000000000000000e+01 1.250000000000000000e+00 0.000000000000000000e+00
8.100000000000000000e+01 1.260000000000000009e+00 1.265769670093379665e-02
8.100000000000000000e+01 1.270000000000000240e+00 6.148090081164012122e-02
8.100000000000000000e+01 1.280000000000000027e+00 1.107817955356543843e-01
8.100000000000000000e+01 1.290000000000000036e+00 1.554290742275679926e-01
8.100000000000000000e+01 1.300000000000000266e+00 2.019670804612272164e-01
8.100000000000000000e+01 1.310000000000000053e+00 2.504550815832369826e-01
8.100000000000000000e+01 1.320000000000000506e+00 3.009001321927408656e-01
8.100000000000000000e+01 1.330000000000000071e+00 3.519854630777335958e-01
8.100000000000000000e+01 1.340000000000000080e+00 4.033375555131916146e-01
8.100000000000000000e+01 1.350000000000000089e+00 4.558824404113053230e-01
8.100000000000000000e+01 1.360000000000000320e+00 5.094816040577975214e-01
8.100000000000000000e+01 1.370000000000000107e+00 5.574304374360771197e-01
8.100000000000000000e+01 1.380000000000000115e+00 6.067503822996552776e-01
8.100000000000000000e+01 1.390000000000000346e+00 6.574922993548212302e-01
8.100000000000000000e+01 1.399999999999999911e+00 7.097210854216078335e-01
8.100000000000000000e+01 1.410000000000000142e+00 7.635165759664740426e-01
8.100000000000000000e+01 1.419999999999999929e+00 8.189745038227301821e-01
8.100000000000000000e+01 1.430000000000000160e+00 8.762075489943803586e-01
8.100000000000000000e+01 1.439999999999999725e+00 9.353465172068110567e-01
8.100000000000000000e+01 1.449999999999999956e+00 9.197506334739112832e-01
8.100000000000000000e+01 1.459999999999999964e+00 8.930205225074934194e-01
8.100000000000000000e+01 1.469999999999999973e+00 8.631141236030865915e-01
8.100000000000000000e+01 1.480000000000000204e+00 8.319518242339533076e-01
8.100000000000000000e+01 1.489999999999999991e+00 8.024904646273605113e-01
8.100000000000000000e+01 1.500000000000000222e+00 7.746266959521820317e-01
8.100000000000000000e+01 1.510000000000000231e+00 7.480836671484406564e-01
8.100000000000000000e+01 1.520000000000000240e+00 7.205264278919238929e-01
8.100000000000000000e+01 1.530000000000000471e+00 6.944945918006806274e-01
8.100000000000000000e+01 1.540000000000000036e+00 6.698845328056974857e-01
8.100000000000000000e+01 1.550000000000000266e+00 6.465999377405947657e-01
8.100000000000000000e+01 1.560000000000000275e+00 6.245513579356565259e-01
8.100000000000000000e+01 1.570000000000000062e+00 6.036557620704279259e-01
8.100000000000000000e+01 1.580000000000000071e+00 5.838360988934837570e-01
8.100000000000000000e+01 1.590000000000000080e+00 5.650208757401932180e-01
8.100000000000000000e+01 1.600000000000000089e+00 5.471437567500195831e-01
8.200000000000001421e+01 1.100000000000000089e+00 0.000000000000000000e+00
8.200000000000001421e+01 1.110000000000000098e+00 0.000000000000000000e+00
8.200000000000001421e+01 1.120000000000000107e+00 0.000000000000000000e+00
8.200000000000001421e+01 1.130000000000000115e+00 0.000000000000000000e+00
8.200000000000001421e+01 1.140000000000000124e+00 0.000000000000000000e+00
8.200000000000001421e+01 1.150000000000000355e+00 0.000000000000000000e+00
8.200000000000001421e+01 1.160000000000000142e+00 0.000000000000000000e+00
8.200000000000001421e+01 1.170000000000000151e+00 0.000000000000000000e+00
8.200000000000001421e+01 1.180000000000000160e+00 0.000000000000000000e+00
8.200000000000001421e+01 1.190000000000000169e+00 0.000000000000000000e+00
8.200000000000001421e+01 1.200000000000000178e+00 0.000000000000000000e+00
8.200000000000001421e+01 1.210000000000000187e+00 0.000000000000000000e+00
8.200000000000001421e+01 1.220000000000000417e+00 0.000000000000000000e+00
8.200000000000001421e+01 1.229999999999999982e+00 0.000000000000000000e+00
8.200000000000001421e+01 1.240000000000000213e+00 0.000000000000000000e+00
8.200000000000001421e+01 1.250000000000000000e+00 0.000000000000000000e+00
8.200000000000001421e+01 1.260000000000000009e+00 0.000000000000000000e+00
8.200000000000001421e+01 1.270000000000000240e+00 2.840468142420284059e-02
8.200000000000001421e+01 1.280000000000000027e+00 7.776045064798467465e-02
8.200000000000001421e+01 1.290000000000000036e+00 1.217290417792099150e-01
8.200000000000001421e+01 1.300000000000000266e+00 1.667477811026913115e-01
8.200000000000001421e+01 1.310000000000000053e+00 2.136856730554681782e-01
8.200000000000001421e+01 1.320000000000000506e+00 2.625409344904504061e-01
8.200000000000001421e+01 1.330000000000000071e+00 3.126025735936188155e-01
8.200000000000001421e+01 1.340000000000000080e+00 3.626849904396866608e-01
8.200000000000001421e+01 1.350000000000000089e+00 4.139425860935598833e-01
8.200000000000001421e+01 1.360000000000000320e+00 4.663720132677506292e-01
8.200000000000001421e+01 1.370000000000000107e+00 5.137027134351406232e-01
8.200000000000001421e+01 1.380000000000000115e+00 5.616275618290689220e-01
8.200000000000001421e+01 1.390000000000000346e+00 6.109237122816084664e-01
8.200000000000001421e+01 1.399999999999999911e+00 6.616470738098332305e-01
8.200000000000001421e+01 1.410000000000000142e+00 7.138676258829751431e-01
8.200000000000001421e+01 1.419999999999999929e+00 7.676703060443330617e-01
8.200000000000001421e+01 1.430000000000000160e+00 8.231559665547123483e-01
8.200000000000001421e+01 1.439999999999999725e+00 8.804424347760977376e-01
8.200000000000001421e+01 1.449999999999999956e+00 9.171608927437571168e-01
8.200000000000001421e+01 1.459999999999999964e+00 8.905367476219344658e-01
8.200000000000001421e+01 1.469999999999999973e+00 8.631254621223861667e-01
8.200000000000001421e+01 1.480000000000000204e+00 8.319117361864287741e-01
8.200000000000001421e+01 1.489999999999999991e+00 8.023961048046663880e-01
8.200000000000001421e+01 1.500000000000000222e+00 7.744762869677892514e-01
8.200000000000001421e+01 1.510000000000000231e+00 7.480550770011427097e-01
8.200000000000001421e+01 1.520000000000000240e+00 7.205937794997553381e-01
8.200000000000001421e+01 1.530000000000000471e+00 6.944599284044792320e-01
8.200000000000001421e+01 1.540000000000000036e+00 6.697541885309959975e-01
8.200000000000001421e+01 1.550000000000000266e+00 6.463800034307237707e-01
8.200000000000001421e+01 1.560000000000000275e+00 6.242476657762283665e-01
8.200000000000001421e+01 1.570000000000000062e+00 6.032738784104608731e-01
8.200000000000001421e+01 1.580000000000000071e+00 5.833813231239357577e-01
8.200000000000001421e+01 1.590000000000000080e+00 5.644982435541533450e-01
8.200000000000001421e+01 1.600000000000000089e+00 5.465580464809338679e-01
8.300000000000000000e+01 1.100000000000000089e+00 0.000000000000000000e+00
8.300000000000000000e+01 1.110000000000000098e+00 0.000000000000000000e+00
8.300000000000000000e+01 1.120000000000000107e+00 0.000000000000000000e+00
8.300000000000000000e+01 1.130000000000000115e+00 0.000000000000000000e+00
8.300000000000000000e+01 1.140000000000000124e+00 0.000000000000000000e+00
8.300000000000000000e+01 1.150000000000000355e+00 0.000000000000000000e+00
8.300000000000000000e+01 1.160000000000000142e+00 0.000000000000000000e+00
8.300000000000000000e+01 1.170000000000000151e+00 0.000000000000000000e+00
8.300000000000000000e+01 1.180000000000000160e+00 0.000000000000000000e+00
8.300000000000000000e+01 1.190000000000000169e+00 0.000000000000000000e+00
8.300000000000000000e+01 1.200000000000000178e+00 0.000000000000000000e+00
8.300000000000000000e+01 1.210000000000000187e+00 0.000000000000000000e+00
8.300000000000000000e+01 1.220000000000000417e+00 0.000000000000000000e+00
8.300000000000000000e+01 1.229999999999999982e+00 0.000000000000000000e+00
8.300000000000000000e+01 1.240000000000000213e+00 0.000000000000000000e+00
8.300000000000000000e+01 1.250000000000000000e+00 0.000000000000000000e+00
8.300000000000000000e+01 1.260000000000000009e+00 0.000000000000000000e+00
8.300000000000000000e+01 1.270000000000000240e+00 0.000000000000000000e+00
8.300000000000000000e+01 1.280000000000000027e+00 4.446445235844783544e-02
8.300000000000000000e+01 1.290000000000000036e+00 8.944697749138658116e-02
8.300000000000000000e+01 1.300000000000000266e+00 1.329936407274891208e-01
8.300000000000000000e+01 1.310000000000000053e+00 1.784330933911511263e-01
8.300000000000000000e+01 1.320000000000000506e+00 2.257555576409159548e-01
8.300000000000000000e+01 1.330000000000000071e+00 2.747256247675008423e-01
8.300000000000000000e+01 1.340000000000000080e+00 3.235761509065602781e-01
8.300000000000000000e+01 1.350000000000000089e+00 3.735879991214616780e-01
8.300000000000000000e+01 1.360000000000000320e+00 4.247505261234220120e-01
8.300000000000000000e+01 1.370000000000000107e+00 4.716835177143501312e-01
8.300000000000000000e+01 1.380000000000000115e+00 5.182678598690001470e-01
8.300000000000000000e+01 1.390000000000000346e+00 5.661783503290827024e-01
8.300000000000000000e+01 1.399999999999999911e+00 6.154626087608044971e-01
8.300000000000000000e+01 1.410000000000000142e+00 6.661815207068149114e-01
8.300000000000000000e+01 1.419999999999999929e+00 7.184100675652771439e-01
8.300000000000000000e+01 1.430000000000000160e+00 7.722382057991774573e-01
8.300000000000000000e+01 1.439999999999999725e+00 8.277718275520419278e-01
8.300000000000000000e+01 1.449999999999999956e+00 8.851338371962159668e-01
8.300000000000000000e+01 1.459999999999999964e+00 8.879625134450602753e-01
8.300000000000000000e+01 1.469999999999999973e+00 8.625692534615643225e-01
8.300000000000000000e+01 1.480000000000000204e+00 8.317961033977635532e-01
8.300000000000000000e+01 1.489999999999999991e+00 8.022315281054539504e-01
8.300000000000000000e+01 1.500000000000000222e+00 7.742606336286756985e-01
8.300000000000000000e+01 1.510000000000000231e+00 7.477871015386846620e-01
8.300000000000000000e+01 1.520000000000000240e+00 7.206240765439907436e-01
8.300000000000000000e+01 1.530000000000000471e+00 6.943903750447935064e-01
8.300000000000000000e+01 1.540000000000000036e+00 6.695910302405072567e-01
8.300000000000000000e+01 1.550000000000000266e+00 6.461292406469696381e-01
8.300000000000000000e+01 1.560000000000000275e+00 6.239150393995567256e-01
8.300000000000000000e+01 1.570000000000000062e+00 6.028648633876534380e-01
8.300000000000000000e+01 1.580000000000000071e+00 5.829011279835208947e-01
8.300000000000000000e+01 1.590000000000000080e+00 5.639518142277031298e-01
8.300000000000000000e+01 1.600000000000000089e+00 5.459500731158654085e-01
8.400000000000001421e+01 1.100000000000000089e+00 0.000000000000000000e+00
8.400000000000001421e+01 1.110000000000000098e+00 0.000000000000000000e+00
8.400000000000001421e+01 1.120000000000000107e+00 0.000000000000000000e+00
8.400000000000001421e+01 1.130000000000000115e+00 0.000000000000000000e+00
8.400000000000001421e+01 1.140000000000000124e+00 0.000000000000000000e+00
8.400000000000001421e+01 1.150000000000000355e+00 0.000000000000000000e+00
8.400000000000001421e+01 1.160000000000000142e+00 0.000000000000000000e+00
8.400000000000001421e+01 1.170000000000000151e+00 0.000000000000000000e+00
8.400000000000001421e+01 1.180000000000000160e+00 0.000000000000000000e+00
8.400000000000001421e+01 1.190000000000000169e+00 0.000000000000000000e+00
8.400000000000001421e+01 1.200000000000000178e+00 0.000000000000000000e+00
8.400000000000001421e+01 1.210000000000000187e+00 0.000000000000000000e+00
8.400000000000001421e+01 1.220000000000000417e+00 0.000000000000000000e+00
8.400000000000001421e+01 1.229999999999999982e+00 0.000000000000000000e+00
8.400000000000001421e+01 1.240000000000000213e+00 0.000000000000000000e+00
8.400000000000001421e+01 1.250000000000000000e+00 0.000000000000000000e+00
8.400000000000001421e+01 1.260000000000000009e+00 0.000000000000000000e+00
8.400000000000001421e+01 1.270000000000000240e+00 0.000000000000000000e+00
8.400000000000001421e+01 1.280000000000000027e+00 1.257889123632595883e-02
8.400000000000001421e+01 1.290000000000000036e+00 5.851604089982269385e-02
8.400000000000001421e+01 1.300000000000000266e+00 1.006343964999514701e-01
8.400000000000001421e+01 1.310000000000000053e+00 1.446231592217471495e-01
8.400000000000001421e+01 1.320000000000000506e+00 1.904653505027946725e-01
8.400000000000001421e+01 1.330000000000000071e+00 2.381595922657639142e-01
8.400000000000001421e+01 1.340000000000000080e+00 2.859368480816489311e-01
8.400000000000001421e+01 1.350000000000000089e+00 3.347412706934214666e-01
8.400000000000001421e+01 1.360000000000000320e+00 3.846791015612076037e-01
8.400000000000001421e+01 1.370000000000000107e+00 4.312872269467392661e-01
8.400000000000001421e+01 1.380000000000000115e+00 4.765813935107287014e-01
8.400000000000001421e+01 1.390000000000000346e+00 5.231615572603651731e-01
8.400000000000001421e+01 1.399999999999999911e+00 5.710676890725049359e-01
8.400000000000001421e+01 1.410000000000000142e+00 6.203522755689273582e-01
8.400000000000001421e+01 1.419999999999999929e+00 6.710811032694112832e-01
8.400000000000001421e+01 1.430000000000000160e+00 7.233340741497641391e-01
8.400000000000001421e+01 1.439999999999999725e+00 7.772060825710676024e-01
8.400000000000001421e+01 1.449999999999999956e+00 8.328079855173776691e-01
8.400000000000001421e+01 1.459999999999999964e+00 8.852985763454044310e-01
8.400000000000001421e+01 1.469999999999999973e+00 8.600055829165662580e-01
8.400000000000001421e+01 1.480000000000000204e+00 8.316047560757174884e-01
8.400000000000001421e+01 1.489999999999999991e+00 8.019964690527141560e-01
8.400000000000001421e+01 1.500000000000000222e+00 7.739793988790112378e-01
8.400000000000001421e+01 1.510000000000000231e+00 7.474581255653472978e-01
8.400000000000001421e+01 1.520000000000000240e+00 7.206176276237820089e-01
8.400000000000001421e+01 1.530000000000000471e+00 6.942861439435107362e-01
8.400000000000001421e+01 1.540000000000000036e+00 6.693951904275474707e-01
8.400000000000001421e+01 1.550000000000000266e+00 6.458477163841394031e-01
8.400000000000001421e+01 1.560000000000000275e+00 6.235534924452441619e-01
8.400000000000001421e+01 1.570000000000000062e+00 6.024286876323107220e-01
8.400000000000001421e+01 1.580000000000000071e+00 5.823954498948393788e-01
8.400000000000001421e+01 1.590000000000000080e+00 5.633814974502546757e-01
8.400000000000001421e+01 1.600000000000000089e+00 5.453197259486675108e-01
8.500000000000000000e+01 1.100000000000000089e+00 0.000000000000000000e+00
8.500000000000000000e+01 1.110000000000000098e+00 0.000000000000000000e+00
8.500000000000000000e+01 1.120000000000000107e+00 0.000000000000000000e+00
8.500000000000000000e+01 1.130000000000000115e+00 0.000000000000000000e+00
8.500000000000000000e+01 1.140000000000000124e+00 0.000000000000000000e+00
8.500000000000000000e+01 1.150000000000000355e+00 0.000000000000000000e+00
8.500000000000000000e+01 1.160000000000000142e+00 0.000000000000000000e+00
8.500000000000000000e+01 1.170000000000000151e+00 0.000000000000000000e+00
8.500000000000000000e+01 1.180000000000000160e+00 0.000000000000000000e+00
8.500000000000000000e+01 1.190000000000000169e+00 0.000000000000000000e+00
8.500000000000000000e+01 1.200000000000000178e+00 0.000000000000000000e+00
8.500000000000000000e+01 1.210000000000000187e+00 0.000000000000000000e+00
8.500000000000000000e+01 1.220000000000000417e+00 0.000000000000000000e+00
8.500000000000000000e+01 1.229999999999999982e+00 0.000000000000000000e+00
8.500000000000000000e+01 1.240000000000000213e+00 0.000000000000000000e+00
8.500000000000000000e+01 1.250000000000000000e+00 0.000000000000000000e+00
8.500000000000000000e+01 1.260000000000000009e+00 0.000000000000000000e+00
8.500000000000000000e+01 1.270000000000000240e+00 0.000000000000000000e+00
8.500000000000000000e+01 1.280000000000000027e+00 0.000000000000000000e+00
8.500000000000000000e+01 1.290000000000000036e+00 2.867313644529603106e-02
8.500000000000000000e+01 1.300000000000000266e+00 6.960461960986651098e-02
8.500000000000000000e+01 1.310000000000000053e+00 1.121869043205387939e-01
8.500000000000000000e+01 1.320000000000000506e+00 1.565973092061073157e-01
8.500000000000000000e+01 1.330000000000000071e+00 2.028267591068852738e-01
8.500000000000000000e+01 1.340000000000000080e+00 2.496979847119178419e-01
8.500000000000000000e+01 1.350000000000000089e+00 2.973303658721305753e-01
8.500000000000000000e+01 1.360000000000000320e+00 3.460824365551931070e-01
8.500000000000000000e+01 1.370000000000000107e+00 3.924342606084913476e-01
8.500000000000000000e+01 1.380000000000000115e+00 4.364847227764289128e-01
8.500000000000000000e+01 1.390000000000000346e+00 4.817855690186081952e-01
8.500000000000000000e+01 1.399999999999999911e+00 5.283697112769558668e-01
8.500000000000000000e+01 1.410000000000000142e+00 5.762818735815443683e-01
8.500000000000000000e+01 1.419999999999999929e+00 6.255793407694816288e-01
8.500000000000000000e+01 1.430000000000000160e+00 6.763327225181025026e-01
8.500000000000000000e+01 1.439999999999999725e+00 7.286267606830689747e-01
8.500000000000000000e+01 1.449999999999999956e+00 7.825612096744269941e-01
8.500000000000000000e+01 1.459999999999999964e+00 8.382518216277300427e-01
8.500000000000000000e+01 1.469999999999999973e+00 8.573589052274912525e-01
8.500000000000000000e+01 1.480000000000000204e+00 8.303669259430788152e-01
8.500000000000000000e+01 1.489999999999999991e+00 8.016907511953546006e-01
8.500000000000000000e+01 1.500000000000000222e+00 7.736323216055033258e-01
8.500000000000000000e+01 1.510000000000000231e+00 7.470678247694632068e-01
8.500000000000000000e+01 1.520000000000000240e+00 7.205748226850762217e-01
8.500000000000000000e+01 1.530000000000000471e+00 6.941475186194424607e-01
8.500000000000000000e+01 1.540000000000000036e+00 6.691668641005643625e-01
8.500000000000000000e+01 1.550000000000000266e+00 6.455355524878303441e-01
8.500000000000000000e+01 1.560000000000000275e+00 6.231630867152726516e-01
8.500000000000000000e+01 1.570000000000000062e+00 6.019653640996072141e-01
8.500000000000000000e+01 1.580000000000000071e+00 5.818642625053407347e-01
8.500000000000000000e+01 1.590000000000000080e+00 5.627872356779004548e-01
8.500000000000000000e+01 1.600000000000000089e+00 5.446669231361223051e-01
8.600000000000000000e+01 1.100000000000000089e+00 0.000000000000000000e+00
8.600000000000000000e+01 1.110000000000000098e+00 0.000000000000000000e+00
8.600000000000000000e+01 1.120000000000000107e+00 0.000000000000000000e+00
8.600000000000000000e+01 1.130000000000000115e+00 0.000000000000000000e+00
8.600000000000000000e+01 1.140000000000000124e+00 0.000000000000000000e+00
8.600000000000000000e+01 1.150000000000000355e+00 0.000000000000000000e+00
8.600000000000000000e+01 1.160000000000000142e+00 0.000000000000000000e+00
8.600000000000000000e+01 1.170000000000000151e+00 0.000000000000000000e+00
8.600000000000000000e+01 1.180000000000000160e+00 0.000000000000000000e+00
8.600000000000000000e+01 1.190000000000000169e+00 0.000000000000000000e+00
8.600000000000000000e+01 1.200000000000000178e+00 0.000000000000000000e+00
8.600000000000000000e+01 1.210000000000000187e+00 0.000000000000000000e+00
8.600000000000000000e+01 1.220000000000000417e+00 0.000000000000000000e+00
8.600000000000000000e+01 1.229999999999999982e+00 0.000000000000000000e+00
8.600000000000000000e+01 1.240000000000000213e+00 0.000000000000000000e+00
8.600000000000000000e+01 1.250000000000000000e+00 0.000000000000000000e+00
8.600000000000000000e+01 1.260000000000000009e+00 0.000000000000000000e+00
8.600000000000000000e+01 1.270000000000000240e+00 0.000000000000000000e+00
8.600000000000000000e+01 1.280000000000000027e+00 0.000000000000000000e+00
8.600000000000000000e+01 1.290000000000000036e+00 0.000000000000000000e+00
8.600000000000000000e+01 1.300000000000000266e+00 3.984328627320166127e-02
8.600000000000000000e+01 1.310000000000000053e+00 8.106011358778483777e-02
8.600000000000000000e+01 1.320000000000000506e+00 1.240835681093211268e-01
8.600000000000000000e+01 1.330000000000000071e+00 1.688976090163087918e-01
8.600000000000000000e+01 1.340000000000000080e+00 2.147951241423568525e-01
8.600000000000000000e+01 1.350000000000000089e+00 2.612881650035852044e-01
8.600000000000000000e+01 1.360000000000000320e+00 3.088904271263626655e-01
8.600000000000000000e+01 1.370000000000000107e+00 3.550505484586363725e-01
8.600000000000000000e+01 1.380000000000000115e+00 3.979002769622328461e-01
8.600000000000000000e+01 1.390000000000000346e+00 4.419688929492304186e-01
8.600000000000000000e+01 1.399999999999999911e+00 4.872827948152169131e-01
8.600000000000000000e+01 1.410000000000000142e+00 5.338795289186456516e-01
8.600000000000000000e+01 1.419999999999999929e+00 5.818085120263440935e-01
8.600000000000000000e+01 1.430000000000000160e+00 6.311317545089111247e-01
8.600000000000000000e+01 1.439999999999999725e+00 6.819246105016917303e-01
8.600000000000000000e+01 1.449999999999999956e+00 7.342765828361565994e-01
8.600000000000000000e+01 1.459999999999999964e+00 7.882922122448816626e-01
8.600000000000000000e+01 1.469999999999999973e+00 8.440920824371992426e-01
8.600000000000000000e+01 1.480000000000000204e+00 8.282134745462569336e-01
8.600000000000000000e+01 1.489999999999999991e+00 8.010412744693907738e-01
8.600000000000000000e+01 1.500000000000000222e+00 7.732192209962325258e-01
8.600000000000000000e+01 1.510000000000000231e+00 7.466159434195026590e-01
8.600000000000000000e+01 1.520000000000000240e+00 7.204961367228703839e-01
8.600000000000000000e+01 1.530000000000000471e+00 6.939748571264319210e-01
8.600000000000000000e+01 1.540000000000000036e+00 6.689063116091810146e-01
8.600000000000000000e+01 1.550000000000000266e+00 6.451929281100500235e-01
8.600000000000000000e+01 1.560000000000000275e+00 6.227439343032420416e-01
8.600000000000000000e+01 1.570000000000000062e+00 6.014749499109205422e-01
8.600000000000000000e+01 1.580000000000000071e+00 5.813075782803893699e-01
8.600000000000000000e+01 1.590000000000000080e+00 5.621690055089068050e-01
8.600000000000000000e+01 1.600000000000000089e+00 5.439916128856411293e-01
8.700000000000001421e+01 1.100000000000000089e+00 0.000000000000000000e+00
8.700000000000001421e+01 1.110000000000000098e+00 0.000000000000000000e+00
8.700000000000001421e+01 1.120000000000000107e+00 0.000000000000000000e+00
8.700000000000001421e+01 1.130000000000000115e+00 0.000000000000000000e+00
8.700000000000001421e+01 1.140000000000000124e+00 0.000000000000000000e+00
8.700000000000001421e+01 1.150000000000000355e+00 0.000000000000000000e+00
8.700000000000001421e+01 1.160000000000000142e+00 0.000000000000000000e+00
8.700000000000001421e+01 1.170000000000000151e+00 0.000000000000000000e+00
8.700000000000001421e+01 1.180000000000000160e+00 0.000000000000000000e+00
8.700000000000001421e+01 1.190000000000000169e+00 0.000000000000000000e+00
8.700000000000001421e+01 1.200000000000000178e+00 0.000000000000000000e+00
8.700000000000001421e+01 1.210000000000000187e+00 0.000000000000000000e+00
8.700000000000001421e+01 1.220000000000000417e+00 0.000000000000000000e+00
8.700000000000001421e+01 1.229999999999999982e+00 0.000000000000000000e+00
8.700000000000001421e+01 1.240000000000000213e+00 0.000000000000000000e+00
8.700000000000001421e+01 1.250000000000000000e+00 0.000000000000000000e+00
8.700000000000001421e+01 1.260000000000000009e+00 0.000000000000000000e+00
8.700000000000001421e+01 1.270000000000000240e+00 0.000000000000000000e+00
8.700000000000001421e+01 1.280000000000000027e+00 0.000000000000000000e+00
8.700000000000001421e+01 1.290000000000000036e+00 0.000000000000000000e+00
8.700000000000001421e+01 1.300000000000000266e+00 1.129339142724376625e-02
8.700000000000001421e+01 1.310000000000000053e+00 5.118290426665480369e-02
8.700000000000001421e+01 1.320000000000000506e+00 9.286094336506892089e-02
8.700000000000001421e+01 1.330000000000000071e+00 1.363051960856141165e-01
8.700000000000001421e+01 1.340000000000000080e+00 1.811681017105754021e-01
8.700000000000001421e+01 1.350000000000000089e+00 2.265520508770676178e-01
8.700000000000001421e+01 1.360000000000000320e+00 2.730377276429774014e-01
8.700000000000001421e+01 1.370000000000000107e+00 3.190670523721098051e-01
8.700000000000001421e+01 1.380000000000000115e+00 3.607558403881165332e-01
8.700000000000001421e+01 1.390000000000000346e+00 4.036357522973495482e-01
8.700000000000001421e+01 1.399999999999999911e+00 4.477271792835875175e-01
8.700000000000001421e+01 1.410000000000000142e+00 4.930610298671887493e-01
8.700000000000001421e+01 1.419999999999999929e+00 5.396794341343650325e-01
8.700000000000001421e+01 1.430000000000000160e+00 5.876364355389823713e-01
8.700000000000001421e+01 1.439999999999999725e+00 6.369986948500535595e-01
8.700000000000001421e+01 1.449999999999999956e+00 6.878462323352299013e-01
8.700000000000001421e+01 1.459999999999999964e+00 7.402732357416594855e-01
8.700000000000001421e+01 1.469999999999999973e+00 7.943889633585821120e-01
8.700000000000001421e+01 1.480000000000000204e+00 8.259866718947521669e-01
8.700000000000001421e+01 1.489999999999999991e+00 7.988768174375692199e-01
8.700000000000001421e+01 1.500000000000000222e+00 7.727400011128036095e-01
8.700000000000001421e+01 1.510000000000000231e+00 7.461022982609251120e-01
8.700000000000001421e+01 1.520000000000000240e+00 7.203821336233082739e-01
8.700000000000001421e+01 1.530000000000000471e+00 6.937685954270589317e-01
8.700000000000001421e+01 1.540000000000000036e+00 6.686138615908046035e-01
8.700000000000001421e+01 1.550000000000000266e+00 6.448200822781874342e-01
8.700000000000001421e+01 1.560000000000000275e+00 6.222961998263010219e-01
8.700000000000001421e+01 1.570000000000000062e+00 6.009575482904748744e-01
8.700000000000001421e+01 1.580000000000000071e+00 5.807254501786331957e-01
8.700000000000001421e+01 1.590000000000000080e+00 5.615268191331583836e-01
8.700000000000001421e+01 1.600000000000000089e+00 5.432937747094049863e-01
8.800000000000001421e+01 1.100000000000000089e+00 0.000000000000000000e+00
8.800000000000001421e+01 1.110000000000000098e+00 0.000000000000000000e+00
8.800000000000001421e+01 1.120000000000000107e+00 0.000000000000000000e+00
8.800000000000001421e+01 1.130000000000000115e+00 0.000000000000000000e+00
8.800000000000001421e+01 1.140000000000000124e+00 0.000000000000000000e+00
8.800000000000001421e+01 1.150000000000000355e+00 0.000000000000000000e+00
8.800000000000001421e+01 1.160000000000000142e+00 0.000000000000000000e+00
8.800000000000001421e+01 1.170000000000000151e+00 0.000000000000000000e+00
8.800000000000001421e+01 1.180000000000000160e+00 0.000000000000000000e+00
8.800000000000001421e+01 1.190000000000000169e+00 0.000000000000000000e+00
8.800000000000001421e+01 1.200000000000000178e+00 0.000000000000000000e+00
8.800000000000001421e+01 1.210000000000000187e+00 0.000000000000000000e+00
8.800000000000001421e+01 1.220000000000000417e+00 0.000000000000000000e+00
8.800000000000001421e+01 1.229999999999999982e+00 0.000000000000000000e+00
8.800000000000001421e+01 1.240000000000000213e+00 0.000000000000000000e+00
8.800000000000001421e+01 1.250000000000000000e+00 0.000000000000000000e+00
8.800000000000001421e+01 1.260000000000000009e+00 0.000000000000000000e+00
8.800000000000001421e+01 1.270000000000000240e+00 0.000000000000000000e+00
8.800000000000001421e+01 1.280000000000000027e+00 0.000000000000000000e+00
8.800000000000001421e+01 1.290000000000000036e+00 0.000000000000000000e+00
8.800000000000001421e+01 1.300000000000000266e+00 0.000000000000000000e+00
8.800000000000001421e+01 1.310000000000000053e+00 2.249934876453253338e-02
8.800000000000001421e+01 1.320000000000000506e+00 6.287052271856119479e-02
8.800000000000001421e+01 1.330000000000000071e+00 1.049871993000916631e-01
8.800000000000001421e+01 1.340000000000000080e+00 1.487606736222369108e-01
8.800000000000001421e+01 1.350000000000000089e+00 1.930635363019745920e-01
8.800000000000001421e+01 1.360000000000000320e+00 2.384633539021664972e-01
8.800000000000001421e+01 1.370000000000000107e+00 2.844193360726231523e-01
8.800000000000001421e+01 1.380000000000000115e+00 3.249840904123209029e-01
8.800000000000001421e+01 1.390000000000000346e+00 3.667155880128663004e-01
8.800000000000001421e+01 1.399999999999999911e+00 4.096286848428675187e-01
8.800000000000001421e+01 1.410000000000000142e+00 4.537481518281707427e-01
8.800000000000001421e+01 1.419999999999999929e+00 4.991093679429721153e-01
8.800000000000001421e+01 1.430000000000000160e+00 5.457589889729054233e-01
8.800000000000001421e+01 1.439999999999999725e+00 5.937556149582198239e-01
8.800000000000001421e+01 1.449999999999999956e+00 6.431704808445392052e-01
8.800000000000001421e+01 1.459999999999999964e+00 6.940881962247280601e-01
8.800000000000001421e+01 1.469999999999999973e+00 7.466075614747189615e-01
8.800000000000001421e+01 1.480000000000000204e+00 7.994919982891619537e-01
8.800000000000001421e+01 1.489999999999999991e+00 7.966442719580729692e-01
8.800000000000001421e+01 1.500000000000000222e+00 7.709542135591801459e-01
8.800000000000001421e+01 1.510000000000000231e+00 7.455267826026272804e-01
8.800000000000001421e+01 1.520000000000000240e+00 7.202334701421390095e-01
8.800000000000001421e+01 1.530000000000000471e+00 6.935292508954080670e-01
8.800000000000001421e+01 1.540000000000000036e+00 6.682899140440057284e-01
8.800000000000001421e+01 1.550000000000000266e+00 6.444173165788685820e-01
8.800000000000001421e+01 1.560000000000000275e+00 6.218201027621963473e-01
8.800000000000001421e+01 1.570000000000000062e+00 6.004133105953776139e-01
8.800000000000001421e+01 1.580000000000000071e+00 5.801179734133693477e-01
8.800000000000001421e+01 1.590000000000000080e+00 5.608607258574654919e-01
8.800000000000001421e+01 1.600000000000000089e+00 5.425734207441453849e-01
8.900000000000001421e+01 1.100000000000000089e+00 0.000000000000000000e+00
8.900000000000001421e+01 1.110000000000000098e+00 0.000000000000000000e+00
8.900000000000001421e+01 1.120000000000000107e+00 0.000000000000000000e+00
8.900000000000001421e+01 1.130000000000000115e+00 0.000000000000000000e+00
8.900000000000001421e+01 1.140000000000000124e+00 0.000000000000000000e+00
8.900000000000001421e+01 1.150000000000000355e+00 0.000000000000000000e+00
8.900000000000001421e+01 1.160000000000000142e+00 0.000000000000000000e+00
8.900000000000001421e+01 1.170000000000000151e+00 0.000000000000000000e+00
8.900000000000001421e+01 1.180000000000000160e+00 0.000000000000000000e+00
8.900000000000001421e+01 1.190000000000000169e+00 0.000000000000000000e+00
8.900000000000001421e+01 1.200000000000000178e+00 0.000000000000000000e+00
8.900000000000001421e+01 1.210000000000000187e+00 0.000000000000000000e+00
8.900000000000001421e+01 1.220000000000000417e+00 0.000000000000000000e+00
8.900000000000001421e+01 1.229999999999999982e+00 0.000000000000000000e+00
8.900000000000001421e+01 1.240000000000000213e+00 0.000000000000000000e+00
8.900000000000001421e+01 1.250000000000000000e+00 0.000000000000000000e+00
8.900000000000001421e+01 1.260000000000000009e+00 0.000000000000000000e+00
8.900000000000001421e+01 1.270000000000000240e+00 0.000000000000000000e+00
8.900000000000001421e+01 1.280000000000000027e+00 0.000000000000000000e+00
8.900000000000001421e+01 1.290000000000000036e+00 0.000000000000000000e+00
8.900000000000001421e+01 1.300000000000000266e+00 0.000000000000000000e+00
8.900000000000001421e+01 1.310000000000000053e+00 0.000000000000000000e+00
8.900000000000001421e+01 1.320000000000000506e+00 3.405729603259603083e-02
8.900000000000001421e+01 1.330000000000000071e+00 7.488551941639558229e-02
8.900000000000001421e+01 1.340000000000000080e+00 1.174206667214848232e-01
8.900000000000001421e+01 1.350000000000000089e+00 1.607679274616158061e-01
8.900000000000001421e+01 1.360000000000000320e+00 2.051103249190479316e-01
8.900000000000001421e+01 1.370000000000000107e+00 2.505142645460494144e-01
8.900000000000001421e+01 1.380000000000000115e+00 2.905221815317904355e-01
8.900000000000001421e+01 1.390000000000000346e+00 3.311426110098070197e-01
8.900000000000001421e+01 1.399999999999999911e+00 3.729182281260626231e-01
8.900000000000001421e+01 1.410000000000000142e+00 4.158681316570969622e-01
8.900000000000001421e+01 1.419999999999999929e+00 4.600214447945518148e-01
8.900000000000001421e+01 1.430000000000000160e+00 5.054179682566262155e-01
8.900000000000001421e+01 1.439999999999999725e+00 5.521088198358358179e-01
8.900000000000001421e+01 1.449999999999999956e+00 6.001570834714693436e-01
8.900000000000001421e+01 1.459999999999999964e+00 6.496384922202855794e-01
8.900000000000001421e+01 1.469999999999999973e+00 7.006421707420052991e-01
8.900000000000001421e+01 1.480000000000000204e+00 7.524599114203778250e-01
8.900000000000001421e+01 1.489999999999999991e+00 7.943445399675168606e-01
8.900000000000001421e+01 1.500000000000000222e+00 7.687156859794911368e-01
8.900000000000001421e+01 1.510000000000000231e+00 7.443581479988010674e-01
8.900000000000001421e+01 1.520000000000000240e+00 7.195926256327097592e-01
8.900000000000001421e+01 1.530000000000000471e+00 6.932574259475438039e-01
8.900000000000001421e+01 1.540000000000000036e+00 6.679349435205180763e-01
8.900000000000001421e+01 1.550000000000000266e+00 6.439849979538001534e-01
8.900000000000001421e+01 1.560000000000000275e+00 6.213159198924160798e-01
8.900000000000001421e+01 1.570000000000000062e+00 5.998424384420362188e-01
8.900000000000001421e+01 1.580000000000000071e+00 5.794852873005346128e-01
8.900000000000001421e+01 1.590000000000000080e+00 5.601708137100556151e-01
8.900000000000001421e+01 1.600000000000000089e+00 5.418305971419157263e-01
9.000000000000001421e+01 1.100000000000000089e+00 0.000000000000000000e+00
9.000000000000001421e+01 1.110000000000000098e+00 0.000000000000000000e+00
9.000000000000001421e+01 1.120000000000000107e+00 0.000000000000000000e+00
9.000000000000001421e+01 1.130000000000000115e+00 0.000000000000000000e+00
9.000000000000001421e+01 1.140000000000000124e+00 0.000000000000000000e+00
9.000000000000001421e+01 1.150000000000000355e+00 0.000000000000000000e+00
9.000000000000001421e+01 1.160000000000000142e+00 0.000000000000000000e+00
9.000000000000001421e+01 1.170000000000000151e+00 0.000000000000000000e+00
9.000000000000001421e+01 1.180000000000000160e+00 0.000000000000000000e+00
9.000000000000001421e+01 1.190000000000000169e+00 0.000000000000000000e+00
9.000000000000001421e+01 1.200000000000000178e+00 0.000000000000000000e+00
9.000000000000001421e+01 1.210000000000000187e+00 0.000000000000000000e+00
9.000000000000001421e+01 1.220000000000000417e+00 0.000000000000000000e+00
9.000000000000001421e+01 1.229999999999999982e+00 0.000000000000000000e+00
9.000000000000001421e+01 1.240000000000000213e+00 0.000000000000000000e+00
9.000000000000001421e+01 1.250000000000000000e+00 0.000000000000000000e+00
9.000000000000001421e+01 1.260000000000000009e+00 0.000000000000000000e+00
9.000000000000001421e+01 1.270000000000000240e+00 0.000000000000000000e+00
9.000000000000001421e+01 1.280000000000000027e+00 0.000000000000000000e+00
9.000000000000001421e+01 1.290000000000000036e+00 0.000000000000000000e+00
9.000000000000001421e+01 1.300000000000000266e+00 0.000000000000000000e+00
9.000000000000001421e+01 1.310000000000000053e+00 0.000000000000000000e+00
9.000000000000001421e+01 1.320000000000000506e+00 6.369821777020233215e-03
9.000000000000001421e+01 1.330000000000000071e+00 4.594591586838710912e-02
9.000000000000001421e+01 1.340000000000000080e+00 8.720890722231212921e-02
9.000000000000001421e+01 1.350000000000000089e+00 1.296140190029336225e-01
9.000000000000001421e+01 1.360000000000000320e+00 1.729253390123109968e-01
9.000000000000001421e+01 1.370000000000000107e+00 2.172931253232942006e-01
9.000000000000001421e+01 1.380000000000000115e+00 2.573113702161198280e-01
9.000000000000001421e+01 1.390000000000000346e+00 2.968553989277907257e-01
9.000000000000001421e+01 1.399999999999999911e+00 3.375313870108316294e-01
9.000000000000001421e+01 1.410000000000000142e+00 3.793531959178262913e-01
9.000000000000001421e+01 1.419999999999999929e+00 4.223441530188835058e-01
9.000000000000001421e+01 1.430000000000000160e+00 4.665376955774482859e-01
9.000000000000001421e+01 1.439999999999999725e+00 5.119779900558852903e-01
9.000000000000001421e+01 1.449999999999999956e+00 5.587205484511876818e-01
9.000000000000001421e+01 1.459999999999999964e+00 6.068328646762243261e-01
9.000000000000001421e+01 1.469999999999999973e+00 6.563950951172713433e-01
9.000000000000001421e+01 1.480000000000000204e+00 7.071540890737587626e-01
9.000000000000001421e+01 1.489999999999999991e+00 7.558918820053367460e-01
9.000000000000001421e+01 1.500000000000000222e+00 7.664146946400693938e-01
9.000000000000001421e+01 1.510000000000000231e+00 7.421138175572410400e-01
9.000000000000001421e+01 1.520000000000000240e+00 7.188691229090438117e-01
9.000000000000001421e+01 1.530000000000000471e+00 6.929538117972005029e-01
9.000000000000001421e+01 1.540000000000000036e+00 6.675495024385939002e-01
9.000000000000001421e+01 1.550000000000000266e+00 6.435235616115793089e-01
9.000000000000001421e+01 1.560000000000000275e+00 6.207839878476991702e-01
9.000000000000001421e+01 1.570000000000000062e+00 5.992451859296827887e-01
9.000000000000001421e+01 1.580000000000000071e+00 5.788275771929870528e-01
9.000000000000001421e+01 1.590000000000000080e+00 5.594572111206397302e-01
9.000000000000001421e+01 1.600000000000000089e+00 5.410653855285245672e-01
9.100000000000000000e+01 1.100000000000000089e+00 0.000000000000000000e+00
9.100000000000000000e+01 1.110000000000000098e+00 0.000000000000000000e+00
9.100000000000000000e+01 1.120000000000000107e+00 0.000000000000000000e+00
9.100000000000000000e+01 1.130000000000000115e+00 0.000000000000000000e+00
9.100000000000000000e+01 1.140000000000000124e+00 0.000000000000000000e+00
9.100000000000000000e+01 1.150000000000000355e+00 0.000000000000000000e+00
9.100000000000000000e+01 1.160000000000000142e+00 0.000000000000000000e+00
9.100000000000000000e+01 1.170000000000000151e+00 0.000000000000000000e+00
9.100000000000000000e+01 1.180000000000000160e+00 0.000000000000000000e+00
9.100000000000000000e+01 1.190000000000000169e+00 0.000000000000000000e+00
9.100000000000000000e+01 1.200000000000000178e+00 0.000000000000000000e+00
9.100000000000000000e+01 1.210000000000000187e+00 0.000000000000000000e+00
9.100000000000000000e+01 1.220000000000000417e+00 0.000000000000000000e+00
9.100000000000000000e+01 1.229999999999999982e+00 0.000000000000000000e+00
9.100000000000000000e+01 1.240000000000000213e+00 0.000000000000000000e+00
9.100000000000000000e+01 1.250000000000000000e+00 0.000000000000000000e+00
9.100000000000000000e+01 1.260000000000000009e+00 0.000000000000000000e+00
9.100000000000000000e+01 1.270000000000000240e+00 0.000000000000000000e+00
9.100000000000000000e+01 1.280000000000000027e+00 0.000000000000000000e+00
9.100000000000000000e+01 1.290000000000000036e+00 0.000000000000000000e+00
9.100000000000000000e+01 1.300000000000000266e+00 0.000000000000000000e+00
9.100000000000000000e+01 1.310000000000000053e+00 0.000000000000000000e+00
9.100000000000000000e+01 1.320000000000000506e+00 0.000000000000000000e+00
9.100000000000000000e+01 1.330000000000000071e+00 1.811767902727348320e-02
9.100000000000000000e+01 1.340000000000000080e+00 5.814545870256225546e-02
9.100000000000000000e+01 1.350000000000000089e+00 9.955381733521766197e-02
9.100000000000000000e+01 1.360000000000000320e+00 1.418584803297723573e-01
9.100000000000000000e+01 1.370000000000000107e+00 1.852169197543828416e-01
9.100000000000000000e+01 1.380000000000000115e+00 2.252966758247089418e-01
9.100000000000000000e+01 1.390000000000000346e+00 2.637965322482178077e-01
9.100000000000000000e+01 1.399999999999999911e+00 3.034080085279173278e-01
9.100000000000000000e+01 1.410000000000000142e+00 3.441401366347663360e-01
9.100000000000000000e+01 1.419999999999999929e+00 3.860108769679899687e-01
9.100000000000000000e+01 1.430000000000000160e+00 4.290477589147070892e-01
9.100000000000000000e+01 1.439999999999999725e+00 4.732884867067750356e-01
9.100000000000000000e+01 1.449999999999999956e+00 5.187815309031291733e-01
9.100000000000000000e+01 1.459999999999999964e+00 5.655867272368499954e-01
9.100000000000000000e+01 1.469999999999999973e+00 6.137759056527427592e-01
9.100000000000000000e+01 1.480000000000000204e+00 6.634335733839235028e-01
9.100000000000000000e+01 1.489999999999999991e+00 7.110439318339966119e-01
9.100000000000000000e+01 1.500000000000000222e+00 7.595756552111524451e-01
9.100000000000000000e+01 1.510000000000000231e+00 7.398113710450833214e-01
9.100000000000000000e+01 1.520000000000000240e+00 7.167576297190771939e-01
9.100000000000000000e+01 1.530000000000000471e+00 6.926191923286258989e-01
9.100000000000000000e+01 1.540000000000000036e+00 6.671342245122275916e-01
9.100000000000000000e+01 1.550000000000000266e+00 6.430335140476861611e-01
9.100000000000000000e+01 1.560000000000000275e+00 6.202247057602880975e-01
9.100000000000000000e+01 1.570000000000000062e+00 5.986218619578953515e-01
9.100000000000000000e+01 1.580000000000000071e+00 5.781450765043013584e-01
9.100000000000000000e+01 1.590000000000000080e+00 5.587200886818874945e-01
9.100000000000000000e+01 1.600000000000000089e+00 5.402779045355191601e-01
9.200000000000001421e+01 1.100000000000000089e+00 0.000000000000000000e+00
9.200000000000001421e+01 1.110000000000000098e+00 0.000000000000000000e+00
9.200000000000001421e+01 1.120000000000000107e+00 0.000000000000000000e+00
9.200000000000001421e+01 1.130000000000000115e+00 0.000000000000000000e+00
9.200000000000001421e+01 1.140000000000000124e+00 0.000000000000000000e+00
9.200000000000001421e+01 1.150000000000000355e+00 0.000000000000000000e+00
9.200000000000001421e+01 1.160000000000000142e+00 0.000000000000000000e+00
9.200000000000001421e+01 1.170000000000000151e+00 0.000000000000000000e+00
9.200000000000001421e+01 1.180000000000000160e+00 0.000000000000000000e+00
9.200000000000001421e+01 1.190000000000000169e+00 0.000000000000000000e+00
9.200000000000001421e+01 1.200000000000000178e+00 0.000000000000000000e+00
9.200000000000001421e+01 1.210000000000000187e+00 0.000000000000000000e+00
9.200000000000001421e+01 1.220000000000000417e+00 0.000000000000000000e+00
9.200000000000001421e+01 1.229999999999999982e+00 0.000000000000000000e+00
9.200000000000001421e+01 1.240000000000000213e+00 0.000000000000000000e+00
9.200000000000001421e+01 1.250000000000000000e+00 0.000000000000000000e+00
9.200000000000001421e+01 1.260000000000000009e+00 0.000000000000000000e+00
9.200000000000001421e+01 1.270000000000000240e+00 0.000000000000000000e+00
9.200000000000001421e+01 1.280000000000000027e+00 0.000000000000000000e+00
9.200000000000001421e+01 1.290000000000000036e+00 0.000000000000000000e+00
9.200000000000001421e+01 1.300000000000000266e+00 0.000000000000000000e+00
9.200000000000001421e+01 1.310000000000000053e+00 0.000000000000000000e+00
9.200000000000001421e+01 1.320000000000000506e+00 0.000000000000000000e+00
9.200000000000001421e+01 1.330000000000000071e+00 0.000000000000000000e+00
9.200000000000001421e+01 1.340000000000000080e+00 3.018021441333787122e-02
9.200000000000001421e+01 1.350000000000000089e+00 7.054228903708864573e-02
9.200000000000001421e+01 1.360000000000000320e+00 1.118629524464376246e-01
9.200000000000001421e+01 1.370000000000000107e+00 1.542368883891732101e-01
9.200000000000001421e+01 1.380000000000000115e+00 1.944265735556673647e-01
9.200000000000001421e+01 1.390000000000000346e+00 2.319122652821869190e-01
9.200000000000001421e+01 1.399999999999999911e+00 2.704918549162775299e-01
9.200000000000001421e+01 1.410000000000000142e+00 3.101699289822330008e-01
9.200000000000001421e+01 1.419999999999999929e+00 3.509594823645958428e-01
9.200000000000001421e+01 1.430000000000000160e+00 3.928825604520441162e-01
9.200000000000001421e+01 1.439999999999999725e+00 4.359708575609924641e-01
9.200000000000001421e+01 1.449999999999999956e+00 4.802662905945874749e-01
9.200000000000001421e+01 1.459999999999999964e+00 5.258215684440105120e-01
9.200000000000001421e+01 1.469999999999999973e+00 5.727007787635762792e-01
9.200000000000001421e+01 1.480000000000000204e+00 6.209800146787868291e-01
9.200000000000001421e+01 1.489999999999999991e+00 6.678005820685958271e-01
9.200000000000001421e+01 1.500000000000000222e+00 7.151606725331016712e-01
9.200000000000001421e+01 1.510000000000000231e+00 7.374516051310934239e-01
9.200000000000001421e+01 1.520000000000000240e+00 7.144538903803722141e-01
9.200000000000001421e+01 1.530000000000000471e+00 6.916278818523831085e-01
9.200000000000001421e+01 1.540000000000000036e+00 6.666898282945598053e-01
9.200000000000001421e+01 1.550000000000000266e+00 6.425154361767421163e-01
9.200000000000001421e+01 1.560000000000000275e+00 6.196385380194139314e-01
9.200000000000001421e+01 1.570000000000000062e+00 5.979728326436423158e-01
9.200000000000001421e+01 1.580000000000000071e+00 5.774380688194331590e-01
9.200000000000001421e+01 1.590000000000000080e+00 5.579596609914712069e-01
9.200000000000001421e+01 1.600000000000000089e+00 5.394683114026368465e-01
9.300000000000000000e+01 1.100000000000000089e+00 0.000000000000000000e+00
9.300000000000000000e+01 1.110000000000000098e+00 0.000000000000000000e+00
9.300000000000000000e+01 1.120000000000000107e+00 0.000000000000000000e+00
9.300000000000000000e+01 1.130000000000000115e+00 0.000000000000000000e+00
9.300000000000000000e+01 1.140000000000000124e+00 0.000000000000000000e+00
9.300000000000000000e+01 1.150000000000000355e+00 0.000000000000000000e+00
9.300000000000000000e+01 1.160000000000000142e+00 0.000000000000000000e+00
9.300000000000000000e+01 1.170000000000000151e+00 0.000000000000000000e+00
9.300000000000000000e+01 1.180000000000000160e+00 0.000000000000000000e+00
9.300000000000000000e+01 1.190000000000000169e+00 0.000000000000000000e+00
9.300000000000000000e+01 1.200000000000000178e+00 0.000000000000000000e+00
9.300000000000000000e+01 1.210000000000000187e+00 0.000000000000000000e+00
9.300000000000000000e+01 1.220000000000000417e+00 0.000000000000000000e+00
9.300000000000000000e+01 1.229999999999999982e+00 0.000000000000000000e+00
9.300000000000000000e+01 1.240000000000000213e+00 0.000000000000000000e+00
9.300000000000000000e+01 1.250000000000000000e+00 0.000000000000000000e+00
9.300000000000000000e+01 1.260000000000000009e+00 0.000000000000000000e+00
9.300000000000000000e+01 1.270000000000000240e+00 0.000000000000000000e+00
9.300000000000000000e+01 1.280000000000000027e+00 0.000000000000000000e+00
9.300000000000000000e+01 1.290000000000000036e+00 0.000000000000000000e+00
9.300000000000000000e+01 1.300000000000000266e+00 0.000000000000000000e+00
9.300000000000000000e+01 1.310000000000000053e+00 0.000000000000000000e+00
9.300000000000000000e+01 1.320000000000000506e+00 0.000000000000000000e+00
9.300000000000000000e+01 1.330000000000000071e+00 0.000000000000000000e+00
9.300000000000000000e+01 1.340000000000000080e+00 3.266276484450773149e-03
9.300000000000000000e+01 1.350000000000000089e+00 4.253713166598672990e-02
9.300000000000000000e+01 1.360000000000000320e+00 8.289483608129090408e-02
9.300000000000000000e+01 1.370000000000000107e+00 1.243073084088737318e-01
9.300000000000000000e+01 1.380000000000000115e+00 1.646527158986821338e-01
9.300000000000000000e+01 1.390000000000000346e+00 2.011522281236983178e-01
9.300000000000000000e+01 1.399999999999999911e+00 2.387302835013257185e-01
9.300000000000000000e+01 1.410000000000000142e+00 2.773873860811317815e-01
9.300000000000000000e+01 1.419999999999999929e+00 3.171319425508848933e-01
9.300000000000000000e+01 1.430000000000000160e+00 3.579809102725946546e-01
9.300000000000000000e+01 1.439999999999999725e+00 3.999603935889164963e-01
9.300000000000000000e+01 1.449999999999999956e+00 4.431062059221559379e-01
9.300000000000000000e+01 1.459999999999999964e+00 4.874644169659805293e-01
9.300000000000000000e+01 1.469999999999999973e+00 5.330919054728630035e-01
9.300000000000000000e+01 1.480000000000000204e+00 5.800569390552479110e-01
9.300000000000000000e+01 1.489999999999999991e+00 6.260804583286033731e-01
9.300000000000000000e+01 1.500000000000000222e+00 6.723206979222841051e-01
9.300000000000000000e+01 1.510000000000000231e+00 7.194949323966921551e-01
9.300000000000000000e+01 1.520000000000000240e+00 7.120967444759385145e-01
9.300000000000000000e+01 1.530000000000000471e+00 6.898422518765561229e-01
9.300000000000000000e+01 1.540000000000000036e+00 6.662171208284438650e-01
9.300000000000000000e+01 1.550000000000000266e+00 6.419699865694882268e-01
9.300000000000000000e+01 1.560000000000000275e+00 6.190260171276139589e-01
9.300000000000000000e+01 1.570000000000000062e+00 5.972985238311435685e-01
9.300000000000000000e+01 1.580000000000000071e+00 5.767068900954747113e-01
9.300000000000000000e+01 1.590000000000000080e+00 5.571761885736030706e-01
9.300000000000000000e+01 1.600000000000000089e+00 5.386368036545855498e-01
9.400000000000001421e+01 1.100000000000000089e+00 0.000000000000000000e+00
9.400000000000001421e+01 1.110000000000000098e+00 0.000000000000000000e+00
9.400000000000001421e+01 1.120000000000000107e+00 0.000000000000000000e+00
9.400000000000001421e+01 1.130000000000000115e+00 0.000000000000000000e+00
9.400000000000001421e+01 1.140000000000000124e+00 0.000000000000000000e+00
9.400000000000001421e+01 1.150000000000000355e+00 0.000000000000000000e+00
9.400000000000001421e+01 1.160000000000000142e+00 0.000000000000000000e+00
9.400000000000001421e+01 1.170000000000000151e+00 0.000000000000000000e+00
9.400000000000001421e+01 1.180000000000000160e+00 0.000000000000000000e+00
9.400000000000001421e+01 1.190000000000000169e+00 0.000000000000000000e+00
9.400000000000001421e+01 1.200000000000000178e+00 0.000000000000000000e+00
9.400000000000001421e+01 1.210000000000000187e+00 0.000000000000000000e+00
9.400000000000001421e+01 1.220000000000000417e+00 0.000000000000000000e+00
9.400000000000001421e+01 1.229999999999999982e+00 0.000000000000000000e+00
9.400000000000001421e+01 1.240000000000000213e+00 0.000000000000000000e+00
9.400000000000001421e+01 1.250000000000000000e+00 0.000000000000000000e+00
9.400000000000001421e+01 1.260000000000000009e+00 0.000000000000000000e+00
9.400000000000001421e+01 1.270000000000000240e+00 0.000000000000000000e+00
9.400000000000001421e+01 1.280000000000000027e+00 0.000000000000000000e+00
9.400000000000001421e+01 1.290000000000000036e+00 0.000000000000000000e+00
9.400000000000001421e+01 1.300000000000000266e+00 0.000000000000000000e+00
9.400000000000001421e+01 1.310000000000000053e+00 0.000000000000000000e+00
9.400000000000001421e+01 1.320000000000000506e+00 0.000000000000000000e+00
9.400000000000001421e+01 1.330000000000000071e+00 0.000000000000000000e+00
9.400000000000001421e+01 1.340000000000000080e+00 0.000000000000000000e+00
9.400000000000001421e+01 1.350000000000000089e+00 1.547903422746251499e-02
9.400000000000001421e+01 1.360000000000000320e+00 5.491286833751207047e-02
9.400000000000001421e+01 1.370000000000000107e+00 9.538525954140905649e-02
9.400000000000001421e+01 1.380000000000000115e+00 1.359296794987769341e-01
9.400000000000001421e+01 1.390000000000000346e+00 1.714691561653377827e-01
9.400000000000001421e+01 1.399999999999999911e+00 2.080739566101548477e-01
9.400000000000001421e+01 1.410000000000000142e+00 2.457408467013480202e-01
9.400000000000001421e+01 1.419999999999999929e+00 2.844740009427165206e-01
9.400000000000001421e+01 1.430000000000000160e+00 3.242856600656024990e-01
9.400000000000001421e+01 1.439999999999999725e+00 3.651967298757940461e-01
9.400000000000001421e+01 1.449999999999999956e+00 4.072373373710436173e-01
9.400000000000001421e+01 1.459999999999999964e+00 4.504473621981228137e-01
9.400000000000001421e+01 1.469999999999999973e+00 4.948769628724750680e-01
9.400000000000001421e+01 1.480000000000000204e+00 5.405871181236839851e-01
9.400000000000001421e+01 1.489999999999999991e+00 5.858078896913089251e-01
9.400000000000001421e+01 1.500000000000000222e+00 6.309761826980440080e-01
9.400000000000001421e+01 1.510000000000000231e+00 6.770365912162824573e-01
9.400000000000001421e+01 1.520000000000000240e+00 7.096869888872580079e-01
9.400000000000001421e+01 1.530000000000000471e+00 6.879127311485158103e-01
9.400000000000001421e+01 1.540000000000000036e+00 6.644310020801844630e-01
9.400000000000001421e+01 1.550000000000000266e+00 6.413979047948182854e-01
9.400000000000001421e+01 1.560000000000000275e+00 6.183877466599835282e-01
9.400000000000001421e+01 1.570000000000000062e+00 5.965994237008491741e-01
9.400000000000001421e+01 1.580000000000000071e+00 5.759519309503873252e-01
9.400000000000001421e+01 1.590000000000000080e+00 5.563699798843881883e-01
9.400000000000001421e+01 1.600000000000000089e+00 5.377836208513363525e-01
9.500000000000000000e+01 1.100000000000000089e+00 0.000000000000000000e+00
9.500000000000000000e+01 1.110000000000000098e+00 0.000000000000000000e+00
9.500000000000000000e+01 1.120000000000000107e+00 0.000000000000000000e+00
9.500000000000000000e+01 1.130000000000000115e+00 0.000000000000000000e+00
9.500000000000000000e+01 1.140000000000000124e+00 0.000000000000000000e+00
9.500000000000000000e+01 1.150000000000000355e+00 0.000000000000000000e+00
9.500000000000000000e+01 1.160000000000000142e+00 0.000000000000000000e+00
9.500000000000000000e+01 1.170000000000000151e+00 0.000000000000000000e+00
9.500000000000000000e+01 1.180000000000000160e+00 0.000000000000000000e+00
9.500000000000000000e+01 1.190000000000000169e+00 0.000000000000000000e+00
9.500000000000000000e+01 1.200000000000000178e+00 0.000000000000000000e+00
9.500000000000000000e+01 1.210000000000000187e+00 0.000000000000000000e+00
9.500000000000000000e+01 1.220000000000000417e+00 0.000000000000000000e+00
9.500000000000000000e+01 1.229999999999999982e+00 0.000000000000000000e+00
9.500000000000000000e+01 1.240000000000000213e+00 0.000000000000000000e+00
9.500000000000000000e+01 1.250000000000000000e+00 0.000000000000000000e+00
9.500000000000000000e+01 1.260000000000000009e+00 0.000000000000000000e+00
9.500000000000000000e+01 1.270000000000000240e+00 0.000000000000000000e+00
9.500000000000000000e+01 1.280000000000000027e+00 0.000000000000000000e+00
9.500000000000000000e+01 1.290000000000000036e+00 0.000000000000000000e+00
9.500000000000000000e+01 1.300000000000000266e+00 0.000000000000000000e+00
9.500000000000000000e+01 1.310000000000000053e+00 0.000000000000000000e+00
9.500000000000000000e+01 1.320000000000000506e+00 0.000000000000000000e+00
9.500000000000000000e+01 1.330000000000000071e+00 0.000000000000000000e+00
9.500000000000000000e+01 1.340000000000000080e+00 0.000000000000000000e+00
9.500000000000000000e+01 1.350000000000000089e+00 0.000000000000000000e+00
9.500000000000000000e+01 1.360000000000000320e+00 2.787824118424868380e-02
9.500000000000000000e+01 1.370000000000000107e+00 6.743041074258858403e-02
9.500000000000000000e+01 1.380000000000000115e+00 1.079971091655909515e-01
9.500000000000000000e+01 1.390000000000000346e+00 1.428186441890372249e-01
9.500000000000000000e+01 1.399999999999999911e+00 1.784765782285678004e-01
9.500000000000000000e+01 1.410000000000000142e+00 2.151818921987411204e-01
9.500000000000000000e+01 1.419999999999999929e+00 2.529348655965901194e-01
9.500000000000000000e+01 1.430000000000000160e+00 2.917433722572990717e-01
9.500000000000000000e+01 1.439999999999999725e+00 3.316234857834166050e-01
9.500000000000000000e+01 1.449999999999999956e+00 3.726000346276565067e-01
9.500000000000000000e+01 1.459999999999999964e+00 4.147071236157435226e-01
9.500000000000000000e+01 1.469999999999999973e+00 4.579886402542899249e-01
9.500000000000000000e+01 1.480000000000000204e+00 5.024987652038018782e-01
9.500000000000000000e+01 1.489999999999999991e+00 5.469124198785698665e-01
9.500000000000000000e+01 1.500000000000000222e+00 5.910531251814382658e-01
9.500000000000000000e+01 1.510000000000000231e+00 6.360479079341888609e-01
9.500000000000000000e+01 1.520000000000000240e+00 6.819405873400371521e-01
9.500000000000000000e+01 1.530000000000000471e+00 6.855092597763325912e-01
9.500000000000000000e+01 1.540000000000000036e+00 6.625880995538544482e-01
9.500000000000000000e+01 1.550000000000000266e+00 6.401967335443652374e-01
9.500000000000000000e+01 1.560000000000000275e+00 6.177244043190771583e-01
9.500000000000000000e+01 1.570000000000000062e+00 5.958760854676958818e-01
9.500000000000000000e+01 1.580000000000000071e+00 5.751736390409694089e-01
9.500000000000000000e+01 1.590000000000000080e+00 5.555413933963845308e-01
9.500000000000000000e+01 1.600000000000000089e+00 5.369090464139705254e-01
9.600000000000000000e+01 1.100000000000000089e+00 0.000000000000000000e+00
9.600000000000000000e+01 1.110000000000000098e+00 0.000000000000000000e+00
9.600000000000000000e+01 1.120000000000000107e+00 0.000000000000000000e+00
9.600000000000000000e+01 1.130000000000000115e+00 0.000000000000000000e+00
9.600000000000000000e+01 1.140000000000000124e+00 0.000000000000000000e+00
9.600000000000000000e+01 1.150000000000000355e+00 0.000000000000000000e+00
9.600000000000000000e+01 1.160000000000000142e+00 0.000000000000000000e+00
9.600000000000000000e+01 1.170000000000000151e+00 0.000000000000000000e+00
9.600000000000000000e+01 1.180000000000000160e+00 0.000000000000000000e+00
9.600000000000000000e+01 1.190000000000000169e+00 0.000000000000000000e+00
9.600000000000000000e+01 1.200000000000000178e+00 0.000000000000000000e+00
9.600000000000000000e+01 1.210000000000000187e+00 0.000000000000000000e+00
9.600000000000000000e+01 1.220000000000000417e+00 0.000000000000000000e+00
9.600000000000000000e+01 1.229999999999999982e+00 0.000000000000000000e+00
9.600000000000000000e+01 1.240000000000000213e+00 0.000000000000000000e+00
9.600000000000000000e+01 1.250000000000000000e+00 0.000000000000000000e+00
9.600000000000000000e+01 1.260000000000000009e+00 0.000000000000000000e+00
9.600000000000000000e+01 1.270000000000000240e+00 0.000000000000000000e+00
9.600000000000000000e+01 1.280000000000000027e+00 0.000000000000000000e+00
9.600000000000000000e+01 1.290000000000000036e+00 0.000000000000000000e+00
9.600000000000000000e+01 1.300000000000000266e+00 0.000000000000000000e+00
9.600000000000000000e+01 1.310000000000000053e+00 0.000000000000000000e+00
9.600000000000000000e+01 1.320000000000000506e+00 0.000000000000000000e+00
9.600000000000000000e+01 1.330000000000000071e+00 0.000000000000000000e+00
9.600000000000000000e+01 1.340000000000000080e+00 0.000000000000000000e+00
9.600000000000000000e+01 1.350000000000000089e+00 0.000000000000000000e+00
9.600000000000000000e+01 1.360000000000000320e+00 1.754417170714589252e-03
9.600000000000000000e+01 1.370000000000000107e+00 4.040482544538452625e-02
9.600000000000000000e+01 1.380000000000000115e+00 8.007249364804862324e-02
9.600000000000000000e+01 1.390000000000000346e+00 1.151589224239629033e-01
9.600000000000000000e+01 1.399999999999999911e+00 1.498946545080928339e-01
9.600000000000000000e+01 1.410000000000000142e+00 1.856650894827989173e-01
9.600000000000000000e+01 1.419999999999999929e+00 2.224669323169675417e-01
9.600000000000000000e+01 1.430000000000000160e+00 2.603040205723116118e-01
9.600000000000000000e+01 1.439999999999999725e+00 2.991879398673659707e-01
9.600000000000000000e+01 1.449999999999999956e+00 3.391385822859340204e-01
9.600000000000000000e+01 1.459999999999999964e+00 3.801846631465568560e-01
9.600000000000000000e+01 1.469999999999999973e+00 4.223642133860781023e-01
9.600000000000000000e+01 1.480000000000000204e+00 4.657250659813934601e-01
9.600000000000000000e+01 1.489999999999999991e+00 5.093283678791522551e-01
9.600000000000000000e+01 1.500000000000000222e+00 5.524825978569218865e-01
9.600000000000000000e+01 1.510000000000000231e+00 5.964564103803223771e-01
9.600000000000000000e+01 1.520000000000000240e+00 6.412886719314244699e-01
9.600000000000000000e+01 1.530000000000000471e+00 6.830574944717289210e-01
9.600000000000000000e+01 1.540000000000000036e+00 6.607225723486264135e-01
9.600000000000000000e+01 1.550000000000000266e+00 6.383261786677009164e-01
9.600000000000000000e+01 1.560000000000000275e+00 6.170367450870324344e-01
9.600000000000000000e+01 1.570000000000000062e+00 5.951291301764857211e-01
9.600000000000000000e+01 1.580000000000000071e+00 5.743725215273846052e-01
9.600000000000000000e+01 1.590000000000000080e+00 5.546908397671471702e-01
9.600000000000000000e+01 1.600000000000000089e+00 5.360134095249567965e-01
9.700000000000000000e+01 1.100000000000000089e+00 0.000000000000000000e+00
9.700000000000000000e+01 1.110000000000000098e+00 0.000000000000000000e+00
9.700000000000000000e+01 1.120000000000000107e+00 0.000000000000000000e+00
9.700000000000000000e+01 1.130000000000000115e+00 0.000000000000000000e+00
9.700000000000000000e+01 1.140000000000000124e+00 0.000000000000000000e+00
9.700000000000000000e+01 1.150000000000000355e+00 0.000000000000000000e+00
9.700000000000000000e+01 1.160000000000000142e+00 0.000000000000000000e+00
9.700000000000000000e+01 1.170000000000000151e+00 0.000000000000000000e+00
9.700000000000000000e+01 1.180000000000000160e+00 0.000000000000000000e+00
9.700000000000000000e+01 1.190000000000000169e+00 0.000000000000000000e+00
9.700000000000000000e+01 1.200000000000000178e+00 0.000000000000000000e+00
9.700000000000000000e+01 1.210000000000000187e+00 0.000000000000000000e+00
9.700000000000000000e+01 1.220000000000000417e+00 0.000000000000000000e+00
9.700000000000000000e+01 1.229999999999999982e+00 0.000000000000000000e+00
9.700000000000000000e+01 1.240000000000000213e+00 0.000000000000000000e+00
9.700000000000000000e+01 1.250000000000000000e+00 0.000000000000000000e+00
9.700000000000000000e+01 1.260000000000000009e+00 0.000000000000000000e+00
9.700000000000000000e+01 1.270000000000000240e+00 0.000000000000000000e+00
9.700000000000000000e+01 1.280000000000000027e+00 0.000000000000000000e+00
9.700000000000000000e+01 1.290000000000000036e+00 0.000000000000000000e+00
9.700000000000000000e+01 1.300000000000000266e+00 0.000000000000000000e+00
9.700000000000000000e+01 1.310000000000000053e+00 0.000000000000000000e+00
9.700000000000000000e+01 1.320000000000000506e+00 0.000000000000000000e+00
9.700000000000000000e+01 1.330000000000000071e+00 0.000000000000000000e+00
9.700000000000000000e+01 1.340000000000000080e+00 0.000000000000000000e+00
9.700000000000000000e+01 1.350000000000000089e+00 0.000000000000000000e+00
9.700000000000000000e+01 1.360000000000000320e+00 0.000000000000000000e+00
9.700000000000000000e+01 1.370000000000000107e+00 1.427278344686758182e-02
9.700000000000000000e+01 1.380000000000000115e+00 5.306021586243230004e-02
9.700000000000000000e+01 1.390000000000000346e+00 8.845065227909722216e-02
9.700000000000000000e+01 1.399999999999999911e+00 1.222872755913084891e-01
9.700000000000000000e+01 1.410000000000000142e+00 1.571477572026120650e-01
9.700000000000000000e+01 1.419999999999999929e+00 1.930255331770996396e-01
9.700000000000000000e+01 1.430000000000000160e+00 2.299207185356823835e-01
9.700000000000000000e+01 1.439999999999999725e+00 2.678407356428271768e-01
9.700000000000000000e+01 1.449999999999999956e+00 3.068008797404258581e-01
9.700000000000000000e+01 1.459999999999999964e+00 3.468248355843445152e-01
9.700000000000000000e+01 1.469999999999999973e+00 3.879451612843885511e-01
9.700000000000000000e+01 1.480000000000000204e+00 4.302037568176445559e-01
9.700000000000000000e+01 1.489999999999999991e+00 4.729944322467911633e-01
9.700000000000000000e+01 1.500000000000000222e+00 5.152003221240326614e-01
9.700000000000000000e+01 1.510000000000000231e+00 5.581945722967642798e-01
9.700000000000000000e+01 1.520000000000000240e+00 6.020113857897122500e-01
9.700000000000000000e+01 1.530000000000000471e+00 6.466922049081732515e-01
9.700000000000000000e+01 1.540000000000000036e+00 6.588358836984123945e-01
9.700000000000000000e+01 1.550000000000000266e+00 6.364346678476755503e-01
9.700000000000000000e+01 1.560000000000000275e+00 6.151742335175856002e-01
9.700000000000000000e+01 1.570000000000000062e+00 5.943592495855007929e-01
9.700000000000000000e+01 1.580000000000000071e+00 5.735491476255172305e-01
9.700000000000000000e+01 1.590000000000000080e+00 5.538187840890210767e-01
9.700000000000000000e+01 1.600000000000000089e+00 5.350970871041893506e-01
9.800000000000000000e+01 1.100000000000000089e+00 0.000000000000000000e+00
9.800000000000000000e+01 1.110000000000000098e+00 0.000000000000000000e+00
9.800000000000000000e+01 1.120000000000000107e+00 0.000000000000000000e+00
9.800000000000000000e+01 1.130000000000000115e+00 0.000000000000000000e+00
9.800000000000000000e+01 1.140000000000000124e+00 0.000000000000000000e+00
9.800000000000000000e+01 1.150000000000000355e+00 0.000000000000000000e+00
9.800000000000000000e+01 1.160000000000000142e+00 0.000000000000000000e+00
9.800000000000000000e+01 1.170000000000000151e+00 0.000000000000000000e+00
9.800000000000000000e+01 1.180000000000000160e+00 0.000000000000000000e+00
9.800000000000000000e+01 1.190000000000000169e+00 0.000000000000000000e+00
9.800000000000000000e+01 1.200000000000000178e+00 0.000000000000000000e+00
9.800000000000000000e+01 1.210000000000000187e+00 0.000000000000000000e+00
9.800000000000000000e+01 1.220000000000000417e+00 0.000000000000000000e+00
9.800000000000000000e+01 1.229999999999999982e+00 0.000000000000000000e+00
9.800000000000000000e+01 1.240000000000000213e+00 0.000000000000000000e+00
9.800000000000000000e+01 1.250000000000000000e+00 0.000000000000000000e+00
9.800000000000000000e+01 1.260000000000000009e+00 0.000000000000000000e+00
9.800000000000000000e+01 1.270000000000000240e+00 0.000000000000000000e+00
9.800000000000000000e+01 1.280000000000000027e+00 0.000000000000000000e+00
9.800000000000000000e+01 1.290000000000000036e+00 0.000000000000000000e+00
9.800000000000000000e+01 1.300000000000000266e+00 0.000000000000000000e+00
9.800000000000000000e+01 1.310000000000000053e+00 0.000000000000000000e+00
9.800000000000000000e+01 1.320000000000000506e+00 0.000000000000000000e+00
9.800000000000000000e+01 1.330000000000000071e+00 0.000000000000000000e+00
9.800000000000000000e+01 1.340000000000000080e+00 0.000000000000000000e+00
9.800000000000000000e+01 1.350000000000000089e+00 0.000000000000000000e+00
9.800000000000000000e+01 1.360000000000000320e+00 0.000000000000000000e+00
9.800000000000000000e+01 1.370000000000000107e+00 0.000000000000000000e+00
9.800000000000000000e+01 1.380000000000000115e+00 2.692528581552134856e-02
9.800000000000000000e+01 1.390000000000000346e+00 6.265673973272495312e-02
9.800000000000000000e+01 1.399999999999999911e+00 9.561591652925605089e-02
9.800000000000000000e+01 1.410000000000000142e+00 1.295897526907217601e-01
9.800000000000000000e+01 1.419999999999999929e+00 1.645687077169366019e-01
9.800000000000000000e+01 1.430000000000000160e+00 2.005494728610398014e-01
9.800000000000000000e+01 1.439999999999999725e+00 2.375356147734886680e-01
9.800000000000000000e+01 1.449999999999999956e+00 2.755381514283522515e-01
9.800000000000000000e+01 1.459999999999999964e+00 3.145760727165042847e-01
9.800000000000000000e+01 1.469999999999999973e+00 3.546768205718603961e-01
9.800000000000000000e+01 1.480000000000000204e+00 3.958767451250303493e-01
9.800000000000000000e+01 1.489999999999999991e+00 4.378533340587251743e-01
9.800000000000000000e+01 1.500000000000000222e+00 4.791462851175530280e-01
9.800000000000000000e+01 1.510000000000000231e+00 5.211994009102199898e-01
9.800000000000000000e+01 1.520000000000000240e+00 5.640424866325634001e-01
9.800000000000000000e+01 1.530000000000000471e+00 6.077123434367678323e-01
9.800000000000000000e+01 1.540000000000000036e+00 6.516802688411824640e-01
9.800000000000000000e+01 1.550000000000000266e+00 6.345235393034051041e-01
9.800000000000000000e+01 1.560000000000000275e+00 6.132601969330043756e-01
9.800000000000000000e+01 1.570000000000000062e+00 5.930664288286588981e-01
9.800000000000000000e+01 1.580000000000000071e+00 5.727041512446084948e-01
9.800000000000000000e+01 1.590000000000000080e+00 5.529257482185142569e-01
9.800000000000000000e+01 1.600000000000000089e+00 5.341605058616365476e-01
9.900000000000000000e+01 1.100000000000000089e+00 0.000000000000000000e+00
9.900000000000000000e+01 1.110000000000000098e+00 0.000000000000000000e+00
9.900000000000000000e+01 1.120000000000000107e+00 0.000000000000000000e+00
9.900000000000000000e+01 1.130000000000000115e+00 0.000000000000000000e+00
9.900000000000000000e+01 1.140000000000000124e+00 0.000000000000000000e+00
9.900000000000000000e+01 1.150000000000000355e+00 0.000000000000000000e+00
9.900000000000000000e+01 1.160000000000000142e+00 0.000000000000000000e+00
9.900000000000000000e+01 1.170000000000000151e+00 0.000000000000000000e+00
9.900000000000000000e+01 1.180000000000000160e+00 0.000000000000000000e+00
9.900000000000000000e+01 1.190000000000000169e+00 0.000000000000000000e+00
9.900000000000000000e+01 1.200000000000000178e+00 0.000000000000000000e+00
9.900000000000000000e+01 1.210000000000000187e+00 0.000000000000000000e+00
9.900000000000000000e+01 1.220000000000000417e+00 0.000000000000000000e+00
9.900000000000000000e+01 1.229999999999999982e+00 0.000000000000000000e+00
9.900000000000000000e+01 1.240000000000000213e+00 0.000000000000000000e+00
9.900000000000000000e+01 1.250000000000000000e+00 0.000000000000000000e+00
9.900000000000000000e+01 1.260000000000000009e+00 0.000000000000000000e+00
9.900000000000000000e+01 1.270000000000000240e+00 0.000000000000000000e+00
9.900000000000000000e+01 1.280000000000000027e+00 0.000000000000000000e+00
9.900000000000000000e+01 1.290000000000000036e+00 0.000000000000000000e+00
9.900000000000000000e+01 1.300000000000000266e+00 0.000000000000000000e+00
9.900000000000000000e+01 1.310000000000000053e+00 0.000000000000000000e+00
9.900000000000000000e+01 1.320000000000000506e+00 0.000000000000000000e+00
9.900000000000000000e+01 1.330000000000000071e+00 0.000000000000000000e+00
9.900000000000000000e+01 1.340000000000000080e+00 0.000000000000000000e+00
9.900000000000000000e+01 1.350000000000000089e+00 0.000000000000000000e+00
9.900000000000000000e+01 1.360000000000000320e+00 0.000000000000000000e+00
9.900000000000000000e+01 1.370000000000000107e+00 0.000000000000000000e+00
9.900000000000000000e+01 1.380000000000000115e+00 1.634722761776922920e-03
9.900000000000000000e+01 1.390000000000000346e+00 3.774216460923536520e-02
9.900000000000000000e+01 1.399999999999999911e+00 6.984425533516308571e-02
9.900000000000000000e+01 1.410000000000000142e+00 1.029532774947203161e-01
9.900000000000000000e+01 1.419999999999999929e+00 1.370569944098269100e-01
9.900000000000000000e+01 1.430000000000000160e+00 1.721489590448830598e-01
9.900000000000000000e+01 1.439999999999999725e+00 2.082291746957612988e-01
9.900000000000000000e+01 1.449999999999999956e+00 2.453046840611528556e-01
9.900000000000000000e+01 1.459999999999999964e+00 2.833900973768564979e-01
9.900000000000000000e+01 1.469999999999999973e+00 3.225080731504040288e-01
9.900000000000000000e+01 1.480000000000000204e+00 3.626897669637843546e-01
9.900000000000000000e+01 1.489999999999999991e+00 4.038514941734120400e-01
9.900000000000000000e+01 1.500000000000000222e+00 4.442643937993316361e-01
9.900000000000000000e+01 1.510000000000000231e+00 4.854120651265396713e-01
9.900000000000000000e+01 1.520000000000000240e+00 5.273201601832739893e-01
9.900000000000000000e+01 1.530000000000000471e+00 5.700211023568300117e-01
9.900000000000000000e+01 1.540000000000000036e+00 6.135541765400470693e-01
9.900000000000000000e+01 1.550000000000000266e+00 6.325942251272992367e-01
9.900000000000000000e+01 1.560000000000000275e+00 6.113279673525678914e-01
9.900000000000000000e+01 1.570000000000000062e+00 5.911332149097277000e-01
9.900000000000000000e+01 1.580000000000000071e+00 5.718382337064717991e-01
9.900000000000000000e+01 1.590000000000000080e+00 5.520123131872214373e-01
9.900000000000000000e+01 1.600000000000000089e+00 5.332041444239520311e-01
1.000000000000000000e+02 1.100000000000000089e+00 0.000000000000000000e+00
1.000000000000000000e+02 1.110000000000000098e+00 0.000000000000000000e+00
1.000000000000000000e+02 1.120000000000000107e+00 0.000000000000000000e+00
1.000000000000000000e+02 1.130000000000000115e+00 0.000000000000000000e+00
1.000000000000000000e+02 1.140000000000000124e+00 0.000000000000000000e+00
1.000000000000000000e+02 1.150000000000000355e+00 0.000000000000000000e+00
1.000000000000000000e+02 1.160000000000000142e+00 0.000000000000000000e+00
1.000000000000000000e+02 1.170000000000000151e+00 0.000000000000000000e+00
1.000000000000000000e+02 1.180000000000000160e+00 0.000000000000000000e+00
1.000000000000000000e+02 1.190000000000000169e+00 0.000000000000000000e+00
1.000000000000000000e+02 1.200000000000000178e+00 0.000000000000000000e+00
1.000000000000000000e+02 1.210000000000000187e+00 0.000000000000000000e+00
1.000000000000000000e+02 1.220000000000000417e+00 0.000000000000000000e+00
1.000000000000000000e+02 1.229999999999999982e+00 0.000000000000000000e+00
1.000000000000000000e+02 1.240000000000000213e+00 0.000000000000000000e+00
1.000000000000000000e+02 1.250000000000000000e+00 0.000000000000000000e+00
1.000000000000000000e+02 1.260000000000000009e+00 0.000000000000000000e+00
1.000000000000000000e+02 1.270000000000000240e+00 0.000000000000000000e+00
1.000000000000000000e+02 1.280000000000000027e+00 0.000000000000000000e+00
1.000000000000000000e+02 1.290000000000000036e+00 0.000000000000000000e+00
1.000000000000000000e+02 1.300000000000000266e+00 0.000000000000000000e+00
1.000000000000000000e+02 1.310000000000000053e+00 0.000000000000000000e+00
1.000000000000000000e+02 1.320000000000000506e+00 0.000000000000000000e+00
1.000000000000000000e+02 1.330000000000000071e+00 0.000000000000000000e+00
1.000000000000000000e+02 1.340000000000000080e+00 0.000000000000000000e+00
1.000000000000000000e+02 1.350000000000000089e+00 0.000000000000000000e+00
1.000000000000000000e+02 1.360000000000000320e+00 0.000000000000000000e+00
1.000000000000000000e+02 1.370000000000000107e+00 0.000000000000000000e+00
1.000000000000000000e+02 1.380000000000000115e+00 0.000000000000000000e+00
1.000000000000000000e+02 1.390000000000000346e+00 1.367382417881877338e-02
1.000000000000000000e+02 1.399999999999999911e+00 4.493800644973892922e-02
1.000000000000000000e+02 1.410000000000000142e+00 7.720269959230094403e-02
1.000000000000000000e+02 1.419999999999999929e+00 1.104532402851505918e-01
1.000000000000000000e+02 1.430000000000000160e+00 1.446803168141741203e-01
1.000000000000000000e+02 1.439999999999999725e+00 1.798806480497600058e-01
1.000000000000000000e+02 1.449999999999999956e+00 2.160575879076419847e-01
1.000000000000000000e+02 1.459999999999999964e+00 2.532216641258479561e-01
1.000000000000000000e+02 1.469999999999999973e+00 2.913910634569986668e-01
1.000000000000000000e+02 1.480000000000000204e+00 3.305920776267078920e-01
1.000000000000000000e+02 1.489999999999999991e+00 3.708595258564662545e-01
1.000000000000000000e+02 1.500000000000000222e+00 4.105021621309355995e-01
1.000000000000000000e+02 1.510000000000000231e+00 4.507775597329580775e-01
1.000000000000000000e+02 1.520000000000000240e+00 4.917866587013026147e-01
1.000000000000000000e+02 1.530000000000000471e+00 5.335577469034343823e-01
1.000000000000000000e+02 1.540000000000000036e+00 5.761257520773006569e-01
1.000000000000000000e+02 1.550000000000000266e+00 6.172283272183058944e-01
1.000000000000000000e+02 1.560000000000000275e+00 6.093788551454826230e-01
1.000000000000000000e+02 1.570000000000000062e+00 5.891831262657664103e-01
1.000000000000000000e+02 1.580000000000000071e+00 5.699922610430816494e-01
1.000000000000000000e+02 1.590000000000000080e+00 5.510791216908628165e-01
1.000000000000000000e+02 1.600000000000000089e+00 5.322285355362839088e-01
