# Supplementary material for: Quantum anomalous Hall crystals in moiré bands with higher Chern number
Source: Nat Commun. 2025 Jul 25;16:6875. doi: 10.1038/s41467-025-62224-9 (PMC12297688; doi:10.1038/s41467-025-62224-9)
Supplement: Supplementary file 3 — Source Data [file 41467_2025_62224_MOESM3_ESM.zip › Fig4a.txt]

# Electron band structure in TDBG. 1st column: kx. 2nd column: ky. 3rd column: Energy (meV).
0.000000000000000000e+00 -1.697409791417499481e+00 3.205739543848862638e+01
-1.000000000000005745e-02 -1.680089283341810624e+00 3.109205513411472666e+01
-2.000000000000003511e-02 -1.662768775266122212e+00 3.007392516209028699e+01
-3.000000000000001277e-02 -1.645448267190433356e+00 2.912720339862362451e+01
-3.999999999999998695e-02 -1.628127759114744499e+00 2.831541623355793291e+01
-5.000000000000005135e-02 -1.610807251039055643e+00 2.766755018925382004e+01
-6.000000000000002554e-02 -1.593486742963366787e+00 2.719249965515224687e+01
-7.000000000000000666e-02 -1.576166234887678375e+00 2.688677498468372562e+01
-8.000000000000005718e-02 -1.558845726811989296e+00 2.673876946213660233e+01
-9.000000000000003830e-02 -1.541525218736300662e+00 2.673140284623487517e+01
-1.000000000000000194e-01 -1.524204710660611806e+00 2.684406210116874192e+01
-1.099999999999999867e-01 -1.506884202584922949e+00 2.705422845250904373e+01
-1.200000000000000511e-01 -1.489563694509234537e+00 2.733889406853728943e+01
-1.300000000000000322e-01 -1.472243186433545459e+00 2.767575140832345681e+01
-1.400000000000000411e-01 -1.454922678357856825e+00 2.804411009803819965e+01
-1.499999999999999944e-01 -1.437602170282167968e+00 2.842550570519764008e+01
-1.600000000000000033e-01 -1.420281662206479112e+00 2.880398425897601200e+01
-1.700000000000000122e-01 -1.402961154130790478e+00 2.916606774831853599e+01
-1.800000000000000488e-01 -1.385640646055101621e+00 2.950042945057163024e+01
-1.900000000000000022e-01 -1.368320137979412987e+00 2.979733490377212135e+01
-2.000000000000000389e-01 -1.350999629903724131e+00 3.004793371024394588e+01
-2.100000000000000200e-01 -1.333679121828035274e+00 3.024351606418074212e+01
-2.199999999999999734e-01 -1.316358613752346640e+00 3.037487088123169698e+01
-2.300000000000000100e-01 -1.299038105676657784e+00 3.043189230329224060e+01
-2.400000000000000189e-01 -1.281717597600969150e+00 3.040356853941661441e+01
-2.500000000000000555e-01 -1.264397089525280293e+00 3.027844221836195615e+01
-2.600000000000000089e-01 -1.247076581449591437e+00 3.004555216762971881e+01
-2.700000000000000178e-01 -1.229756073373902581e+00 2.969576514649663324e+01
-2.800000000000000266e-01 -1.212435565298213946e+00 2.922331286708024223e+01
-2.900000000000000355e-01 -1.195115057222525312e+00 2.862730375766808777e+01
-2.999999999999999889e-01 -1.177794549146836456e+00 2.791300731629853260e+01
-3.100000000000000533e-01 -1.160474041071147600e+00 2.709280672104874554e+01
-3.200000000000000067e-01 -1.143153532995458965e+00 2.618684429979323269e+01
-3.300000000000000155e-01 -1.125833024919770109e+00 2.522349183446914722e+01
-3.400000000000000244e-01 -1.108512516844081253e+00 2.423981947691533634e+01
-3.500000000000000333e-01 -1.091192008768392618e+00 2.328218431921413867e+01
-3.599999999999999867e-01 -1.073871500692703762e+00 2.240688347254371493e+01
-3.700000000000000511e-01 -1.056550992617014906e+00 2.168047013669704981e+01
-3.800000000000000044e-01 -1.039230484541326271e+00 2.117877352890484843e+01
-3.900000000000000133e-01 -1.021909976465637415e+00 2.098299712018247831e+01
-4.000000000000000777e-01 -1.004589468389948781e+00 2.117101807805132907e+01
-4.100000000000000311e-01 -9.872689603142599246e-01 2.180318886154797298e+01
-4.200000000000000400e-01 -9.699484522385710683e-01 2.290496233186267716e+01
-4.299999999999999933e-01 -9.526279441628824340e-01 2.445114759362043699e+01
-4.400000000000000577e-01 -9.353074360871935777e-01 2.635404059243784403e+01
-4.500000000000000111e-01 -9.179869280115049435e-01 2.844982617081504017e+01
-4.600000000000000200e-01 -9.006664199358160872e-01 3.047505944405060063e+01
-4.699999999999999734e-01 -8.833459118601272309e-01 3.205739543817553994e+01
-4.800000000000000377e-01 -8.660254037844385966e-01 3.283693885417804381e+01
-4.900000000000000466e-01 -8.487048957087497403e-01 3.274751837933509080e+01
-5.000000000000000000e-01 -8.313843876330609950e-01 3.205739543848862638e+01
-5.100000000000000089e-01 -8.140638795573722497e-01 3.109205513411472666e+01
-5.200000000000000178e-01 -7.967433714816833934e-01 3.007392516209028699e+01
-5.300000000000000266e-01 -7.794228634059946481e-01 2.912720339862362451e+01
-5.400000000000000355e-01 -7.621023553303059028e-01 2.831541623355793291e+01
-5.500000000000000444e-01 -7.447818472546170465e-01 2.766755018925382004e+01
-5.600000000000000533e-01 -7.274613391789284123e-01 2.719249965515224687e+01
-5.699999999999999512e-01 -7.101408311032395559e-01 2.688677498468372562e+01
-5.799999999999999600e-01 -6.928203230275508107e-01 2.673876946213660233e+01
-5.900000000000000799e-01 -6.754998149518620654e-01 2.673140284623487517e+01
-5.999999999999999778e-01 -6.581793068761732091e-01 2.684406210116874192e+01
-6.099999999999999867e-01 -6.408587988004844638e-01 2.705422845250904373e+01
-6.200000000000001066e-01 -6.235382907247957185e-01 2.733889406853728943e+01
-6.300000000000000044e-01 -6.062177826491068622e-01 2.767575140832345681e+01
-6.400000000000000133e-01 -5.888972745734182279e-01 2.804411009803819965e+01
-6.500000000000000222e-01 -5.715767664977293716e-01 2.842550570519764008e+01
-6.600000000000000311e-01 -5.542562584220406263e-01 2.880398425897601200e+01
-6.700000000000000400e-01 -5.369357503463518810e-01 2.916606774831853599e+01
-6.800000000000000488e-01 -5.196152422706630247e-01 2.950042945057163024e+01
-6.900000000000000577e-01 -5.022947341949742794e-01 2.979733490377212135e+01
-7.000000000000000666e-01 -4.849742261192855342e-01 3.004793371024394588e+01
-7.099999999999999645e-01 -4.676537180435967889e-01 3.024351606418074212e+01
-7.199999999999999734e-01 -4.503332099679079881e-01 3.037487088123169698e+01
-7.299999999999999822e-01 -4.330127018922192428e-01 3.043189230329224060e+01
-7.399999999999999911e-01 -4.156921938165304975e-01 3.040356853941661441e+01
-7.500000000000001110e-01 -3.983716857408416967e-01 3.027844221836195615e+01
-7.600000000000000089e-01 -3.810511776651528959e-01 3.004555216762971881e+01
-7.700000000000000178e-01 -3.637306695894641506e-01 2.969576514649663324e+01
-7.800000000000000266e-01 -3.464101615137754053e-01 2.922331286708024223e+01
-7.900000000000000355e-01 -3.290896534380866045e-01 2.862730375766808777e+01
-7.999999999999999334e-01 -3.117691453623978592e-01 2.791300731629853260e+01
-8.100000000000000533e-01 -2.944486372867090584e-01 2.709280672104874554e+01
-8.200000000000000622e-01 -2.771281292110203132e-01 2.618684429979323269e+01
-8.300000000000000711e-01 -2.598076211353314569e-01 2.522349183446914722e+01
-8.400000000000000799e-01 -2.424871130596427671e-01 2.423981947691533634e+01
-8.499999999999999778e-01 -2.251666049839540218e-01 2.328218431921413867e+01
-8.599999999999999867e-01 -2.078460969082651932e-01 2.240688347254371493e+01
-8.699999999999999956e-01 -1.905255888325764480e-01 2.168047013669704981e+01
-8.799999999999998934e-01 -1.732050807568876194e-01 2.117877352890484843e+01
-8.899999999999999023e-01 -1.558845726811988464e-01 2.098299712018247831e+01
-8.999999999999999112e-01 -1.385640646055101843e-01 2.117101807805132907e+01
-9.100000000000000311e-01 -1.212435565298213558e-01 2.180318886154797298e+01
-9.200000000000000400e-01 -1.039230484541325134e-01 2.290496233186267716e+01
-9.300000000000000488e-01 -8.660254037844385133e-02 2.445114759362043699e+01
-9.400000000000001688e-01 -6.928203230275500890e-02 2.635404059243784403e+01
-9.500000000000000666e-01 -5.196152422706618035e-02 2.844982617081504017e+01
-9.600000000000000755e-01 -3.464101615137750445e-02 3.047505944405060063e+01
-9.700000000000000844e-01 -1.732050807568867243e-02 3.205739543817553994e+01
-9.800000000000000933e-01 0.000000000000000000e+00 3.283693885417804381e+01
-9.899999999999999911e-01 1.732050807568883202e-02 3.274751837933509080e+01
1.000000000000005745e-02 -1.680089283341810624e+00 3.047505944506756492e+01
0.000000000000000000e+00 -1.662768775266122212e+00 2.943781799101730101e+01
-9.999999999999977657e-03 -1.645448267190433356e+00 2.847619655440292163e+01
-1.999999999999995531e-02 -1.628127759114744499e+00 2.766330739451161591e+01
-2.999999999999993297e-02 -1.610807251039056087e+00 2.702929556158828461e+01
-3.999999999999998695e-02 -1.593486742963366787e+00 2.657953207363883408e+01
-4.999999999999996808e-02 -1.576166234887678375e+00 2.630523488349423289e+01
-5.999999999999994227e-02 -1.558845726811989518e+00 2.618983680122610735e+01
-7.000000000000000666e-02 -1.541525218736300662e+00 2.621280039597007061e+01
-7.999999999999997391e-02 -1.524204710660612250e+00 2.635187625517998455e+01
-8.999999999999995504e-02 -1.506884202584923393e+00 2.658446840843309289e+01
-9.999999999999993616e-02 -1.489563694509234537e+00 2.688852785948503410e+01
-1.099999999999999867e-01 -1.472243186433545681e+00 2.724319645084394281e+01
-1.199999999999999678e-01 -1.454922678357856825e+00 2.762928559571120601e+01
-1.299999999999999767e-01 -1.437602170282167968e+00 2.802959960579265442e+01
-1.399999999999999301e-01 -1.420281662206479556e+00 2.842908526086596055e+01
-1.499999999999999389e-01 -1.402961154130790700e+00 2.881478924891922588e+01
-1.599999999999999478e-01 -1.385640646055101843e+00 2.917562019982389288e+01
-1.699999999999999845e-01 -1.368320137979412987e+00 2.950193500114206557e+01
-1.799999999999999656e-01 -1.350999629903724131e+00 2.978499576318194286e+01
-1.899999999999999745e-01 -1.333679121828035496e+00 3.001637101073040270e+01
-1.999999999999999556e-01 -1.316358613752346862e+00 3.018737896364731554e+01
-2.099999999999999367e-01 -1.299038105676658006e+00 3.028868739070000871e+01
-2.199999999999999456e-01 -1.281717597600969150e+00 3.031018674268892710e+01
-2.299999999999999545e-01 -1.264397089525280293e+00 3.024123300692860283e+01
-2.399999999999999911e-01 -1.247076581449591659e+00 3.007130798795376592e+01
-2.499999999999999722e-01 -1.229756073373903025e+00 2.979106982087742495e+01
-2.599999999999999534e-01 -1.212435565298214168e+00 2.939368173176237775e+01
-2.699999999999999623e-01 -1.195115057222525312e+00 2.887624161954160940e+01
-2.799999999999999711e-01 -1.177794549146836456e+00 2.824111946005958274e+01
-2.899999999999999245e-01 -1.160474041071147822e+00 2.749705747457920069e+01
-2.999999999999999889e-01 -1.143153532995458965e+00 2.665998441858485890e+01
-3.099999999999999423e-01 -1.125833024919770331e+00 2.575360136165105729e+01
-3.199999999999999512e-01 -1.108512516844081475e+00 2.480986704825838274e+01
-3.299999999999999600e-01 -1.091192008768392618e+00 2.386951013283988843e+01
-3.399999999999999689e-01 -1.073871500692703984e+00 2.298259444857198019e+01
-3.499999999999999223e-01 -1.056550992617015128e+00 2.220892718569267288e+01
-3.599999999999999867e-01 -1.039230484541326494e+00 2.161768779086115089e+01
-3.699999999999999956e-01 -1.021909976465637637e+00 2.128508509909998736e+01
-3.799999999999999489e-01 -1.004589468389948781e+00 2.128837693655105667e+01
-3.899999999999999023e-01 -9.872689603142599246e-01 2.169489381105238479e+01
-3.999999999999999667e-01 -9.699484522385712904e-01 2.254654776620723666e+01
-4.099999999999999756e-01 -9.526279441628824340e-01 2.384296355245174581e+01
-4.199999999999999289e-01 -9.353074360871937998e-01 2.552648193821127620e+01
-4.299999999999999933e-01 -9.179869280115049435e-01 2.746692217351531795e+01
-4.399999999999999467e-01 -9.006664199358160872e-01 2.943781798905531488e+01
-4.499999999999999556e-01 -8.833459118601274529e-01 3.109205513302093493e+01
-4.599999999999999090e-01 -8.660254037844385966e-01 3.203012153888673197e+01
-4.699999999999999734e-01 -8.487048957087499623e-01 3.207595202322099937e+01
-4.799999999999999822e-01 -8.313843876330611060e-01 3.144098077624413179e+01
-4.899999999999999356e-01 -8.140638795573722497e-01 3.047505944506756492e+01
-5.000000000000000000e-01 -7.967433714816836154e-01 2.943781799101730101e+01
-5.100000000000000089e-01 -7.794228634059947591e-01 2.847619655440292163e+01
-5.199999999999999067e-01 -7.621023553303061249e-01 2.766330739451161591e+01
-5.299999999999999156e-01 -7.447818472546172686e-01 2.702929556158828461e+01
-5.400000000000000355e-01 -7.274613391789284123e-01 2.657953207363883408e+01
-5.499999999999999334e-01 -7.101408311032396670e-01 2.630523488349423289e+01
-5.599999999999999423e-01 -6.928203230275509217e-01 2.618983680122610735e+01
-5.699999999999999512e-01 -6.754998149518621764e-01 2.621280039597007061e+01
-5.799999999999999600e-01 -6.581793068761734311e-01 2.635187625517998455e+01
-5.899999999999999689e-01 -6.408587988004845748e-01 2.658446840843309289e+01
-5.999999999999999778e-01 -6.235382907247958295e-01 2.688852785948503410e+01
-6.099999999999999867e-01 -6.062177826491070842e-01 2.724319645084394281e+01
-6.199999999999999956e-01 -5.888972745734182279e-01 2.762928559571120601e+01
-6.299999999999998934e-01 -5.715767664977295937e-01 2.802959960579265442e+01
-6.400000000000000133e-01 -5.542562584220407373e-01 2.842908526086596055e+01
-6.500000000000000222e-01 -5.369357503463518810e-01 2.881478924891922588e+01
-6.599999999999999201e-01 -5.196152422706632468e-01 2.917562019982389288e+01
-6.699999999999999289e-01 -5.022947341949743905e-01 2.950193500114206557e+01
-6.799999999999999378e-01 -4.849742261192856452e-01 2.978499576318194286e+01
-6.899999999999999467e-01 -4.676537180435968999e-01 3.001637101073040270e+01
-6.999999999999999556e-01 -4.503332099679081546e-01 3.018737896364731554e+01
-7.099999999999999645e-01 -4.330127018922192983e-01 3.028868739070000871e+01
-7.199999999999999734e-01 -4.156921938165305530e-01 3.031018674268892710e+01
-7.299999999999999822e-01 -3.983716857408418077e-01 3.024123300692860283e+01
-7.399999999999999911e-01 -3.810511776651530624e-01 3.007130798795376592e+01
-7.499999999999998890e-01 -3.637306695894642061e-01 2.979106982087742495e+01
-7.599999999999998979e-01 -3.464101615137754608e-01 2.939368173176237775e+01
-7.699999999999999067e-01 -3.290896534380867156e-01 2.887624161954160940e+01
-7.800000000000000266e-01 -3.117691453623979703e-01 2.824111946005958274e+01
-7.900000000000000355e-01 -2.944486372867092250e-01 2.749705747457920069e+01
-7.999999999999999334e-01 -2.771281292110203687e-01 2.665998441858485890e+01
-8.099999999999999423e-01 -2.598076211353316234e-01 2.575360136165105729e+01
-8.200000000000000622e-01 -2.424871130596427671e-01 2.480986704825838274e+01
-8.299999999999998490e-01 -2.251666049839541051e-01 2.386951013283988843e+01
-8.400000000000000799e-01 -2.078460969082653598e-01 2.298259444857198019e+01
-8.499999999999999778e-01 -1.905255888325765312e-01 2.220892718569267288e+01
-8.599999999999999867e-01 -1.732050807568877582e-01 2.161768779086115089e+01
-8.699999999999999956e-01 -1.558845726811989296e-01 2.128508509909998736e+01
-8.799999999999998934e-01 -1.385640646055101843e-01 2.128837693655105667e+01
-8.899999999999999023e-01 -1.212435565298215084e-01 2.169489381105238479e+01
-8.999999999999999112e-01 -1.039230484541326799e-01 2.254654776620723666e+01
-9.099999999999999201e-01 -8.660254037844385133e-02 2.384296355245174581e+01
-9.199999999999998179e-01 -6.928203230275517543e-02 2.552648193821127620e+01
-9.300000000000000488e-01 -5.196152422706633994e-02 2.746692217351531795e+01
-9.399999999999999467e-01 -3.464101615137750445e-02 2.943781798905531488e+01
-9.499999999999999556e-01 -1.732050807568883202e-02 3.109205513302093493e+01
-9.599999999999999645e-01 0.000000000000000000e+00 3.203012153888673197e+01
-9.700000000000000844e-01 1.732050807568867243e-02 3.207595202322099937e+01
-9.800000000000000933e-01 3.464101615137750445e-02 3.144098077624413179e+01
2.000000000000003511e-02 -1.662768775266122212e+00 2.844982617260560787e+01
9.999999999999977657e-03 -1.645448267190433356e+00 2.746692217646096168e+01
0.000000000000000000e+00 -1.628127759114744499e+00 2.665322463813479814e+01
-9.999999999999977657e-03 -1.610807251039056087e+00 2.604154054991614231e+01
-1.999999999999995531e-02 -1.593486742963366787e+00 2.563463633189977386e+01
-3.000000000000001277e-02 -1.576166234887678375e+00 2.541794557962617773e+01
-3.999999999999998695e-02 -1.558845726811989518e+00 2.536802927452574963e+01
-4.999999999999996808e-02 -1.541525218736300662e+00 2.545809072120386318e+01
-6.000000000000002554e-02 -1.524204710660611806e+00 2.566124902787869644e+01
-7.000000000000000666e-02 -1.506884202584922949e+00 2.595221785096768485e+01
-7.999999999999997391e-02 -1.489563694509234537e+00 2.630799926124405275e+01
-8.999999999999995504e-02 -1.472243186433545681e+00 2.670806463949748633e+01
-1.000000000000000194e-01 -1.454922678357856825e+00 2.713431375168440240e+01
-1.099999999999999867e-01 -1.437602170282167968e+00 2.757094957911565558e+01
-1.200000000000000094e-01 -1.420281662206479112e+00 2.800430840868139981e+01
-1.299999999999999489e-01 -1.402961154130790700e+00 2.842263792416588331e+01
-1.399999999999999578e-01 -1.385640646055101843e+00 2.881580475504463834e+01
-1.499999999999999944e-01 -1.368320137979412987e+00 2.917492223596473977e+01
-1.600000000000000033e-01 -1.350999629903724131e+00 2.949190872200979641e+01
-1.699999999999999845e-01 -1.333679121828035274e+00 2.975901038162387380e+01
-1.799999999999999933e-01 -1.316358613752346640e+00 2.996834586087615548e+01
-1.899999999999999745e-01 -1.299038105676658006e+00 3.011154996778442339e+01
-1.999999999999999556e-01 -1.281717597600969150e+00 3.017960500294147863e+01
-2.099999999999999645e-01 -1.264397089525280293e+00 3.016294547694542416e+01
-2.199999999999999734e-01 -1.247076581449591437e+00 3.005189834492671963e+01
-2.300000000000000100e-01 -1.229756073373902803e+00 2.983747365789701789e+01
-2.399999999999999911e-01 -1.212435565298214168e+00 2.951245543084368705e+01
-2.500000000000000000e-01 -1.195115057222525312e+00 2.907267695661186480e+01
-2.599999999999999534e-01 -1.177794549146836456e+00 2.851832398577647254e+01
-2.700000000000000178e-01 -1.160474041071147600e+00 2.785511441830124113e+01
-2.799999999999999711e-01 -1.143153532995458965e+00 2.709525790733113837e+01
-2.899999999999999800e-01 -1.125833024919770109e+00 2.625818307862592960e+01
-2.999999999999999889e-01 -1.108512516844081475e+00 2.537109781202673275e+01
-3.099999999999999978e-01 -1.091192008768392618e+00 2.446948085830547015e+01
-3.200000000000000067e-01 -1.073871500692703762e+00 2.359755836182264588e+01
-3.299999999999999600e-01 -1.056550992617015128e+00 2.280866628679678598e+01
-3.399999999999999689e-01 -1.039230484541326271e+00 2.216510720187914174e+01
-3.500000000000000333e-01 -1.021909976465637637e+00 2.173666969942456006e+01
-3.599999999999999867e-01 -1.004589468389948781e+00 2.159650623110698220e+01
-3.699999999999999956e-01 -9.872689603142599246e-01 2.181295379738301676e+01
-3.799999999999999489e-01 -9.699484522385710683e-01 2.243675174797132854e+01
-3.900000000000000133e-01 -9.526279441628824340e-01 2.348501269668856750e+01
-3.999999999999999667e-01 -9.353074360871935777e-01 2.492440562977682461e+01
-4.099999999999999756e-01 -9.179869280115049435e-01 2.665322463390440433e+01
-4.200000000000000400e-01 -9.006664199358160872e-01 2.847619655140976036e+01
-4.299999999999999933e-01 -8.833459118601272309e-01 3.007392516018780881e+01
-4.399999999999999467e-01 -8.660254037844385966e-01 3.104047700710443891e+01
-4.499999999999999556e-01 -8.487048957087497403e-01 3.113352791897527894e+01
-4.600000000000000200e-01 -8.313843876330611060e-01 3.050834921315148662e+01
-4.699999999999999734e-01 -8.140638795573722497e-01 2.951892430712854676e+01
-4.799999999999999822e-01 -7.967433714816833934e-01 2.844982617260560787e+01
-4.900000000000000466e-01 -7.794228634059947591e-01 2.746692217646096168e+01
-5.000000000000000000e-01 -7.621023553303059028e-01 2.665322463813479814e+01
-5.100000000000000089e-01 -7.447818472546172686e-01 2.604154054991614231e+01
-5.199999999999999067e-01 -7.274613391789284123e-01 2.563463633189977386e+01
-5.300000000000000266e-01 -7.101408311032395559e-01 2.541794557962617773e+01
-5.400000000000000355e-01 -6.928203230275508107e-01 2.536802927452574963e+01
-5.499999999999999334e-01 -6.754998149518620654e-01 2.545809072120386318e+01
-5.600000000000000533e-01 -6.581793068761733201e-01 2.566124902787869644e+01
-5.699999999999999512e-01 -6.408587988004845748e-01 2.595221785096768485e+01
-5.799999999999999600e-01 -6.235382907247957185e-01 2.630799926124405275e+01
-5.899999999999999689e-01 -6.062177826491069732e-01 2.670806463949748633e+01
-5.999999999999999778e-01 -5.888972745734182279e-01 2.713431375168440240e+01
-6.099999999999999867e-01 -5.715767664977293716e-01 2.757094957911565558e+01
-6.199999999999999956e-01 -5.542562584220407373e-01 2.800430840868139981e+01
-6.300000000000000044e-01 -5.369357503463518810e-01 2.842263792416588331e+01
-6.400000000000000133e-01 -5.196152422706630247e-01 2.881580475504463834e+01
-6.500000000000000222e-01 -5.022947341949743905e-01 2.917492223596473977e+01
-6.599999999999999201e-01 -4.849742261192855342e-01 2.949190872200979641e+01
-6.699999999999999289e-01 -4.676537180435967889e-01 2.975901038162387380e+01
-6.800000000000000488e-01 -4.503332099679080436e-01 2.996834586087615548e+01
-6.899999999999999467e-01 -4.330127018922192983e-01 3.011154996778442339e+01
-7.000000000000000666e-01 -4.156921938165304975e-01 3.017960500294147863e+01
-7.099999999999999645e-01 -3.983716857408416967e-01 3.016294547694542416e+01
-7.199999999999999734e-01 -3.810511776651529514e-01 3.005189834492671963e+01
-7.299999999999999822e-01 -3.637306695894642061e-01 2.983747365789701789e+01
-7.399999999999999911e-01 -3.464101615137754053e-01 2.951245543084368705e+01
-7.499999999999998890e-01 -3.290896534380866045e-01 2.907267695661186480e+01
-7.599999999999998979e-01 -3.117691453623978592e-01 2.851832398577647254e+01
-7.700000000000000178e-01 -2.944486372867091140e-01 2.785511441830124113e+01
-7.800000000000000266e-01 -2.771281292110203687e-01 2.709525790733113837e+01
-7.900000000000000355e-01 -2.598076211353315124e-01 2.625818307862592960e+01
-7.999999999999999334e-01 -2.424871130596427671e-01 2.537109781202673275e+01
-8.100000000000000533e-01 -2.251666049839539385e-01 2.446948085830547015e+01
-8.199999999999999512e-01 -2.078460969082652765e-01 2.359755836182264588e+01
-8.300000000000000711e-01 -1.905255888325765312e-01 2.280866628679678598e+01
-8.400000000000000799e-01 -1.732050807568877027e-01 2.216510720187914174e+01
-8.499999999999999778e-01 -1.558845726811989296e-01 2.173666969942456006e+01
-8.599999999999999867e-01 -1.385640646055101011e-01 2.159650623110698220e+01
-8.699999999999999956e-01 -1.212435565298213558e-01 2.181295379738301676e+01
-8.799999999999998934e-01 -1.039230484541326799e-01 2.243675174797132854e+01
-8.899999999999999023e-01 -8.660254037844385133e-02 2.348501269668856750e+01
-8.999999999999999112e-01 -6.928203230275500890e-02 2.492440562977682461e+01
-9.099999999999999201e-01 -5.196152422706633994e-02 2.665322463390440433e+01
-9.200000000000000400e-01 -3.464101615137750445e-02 2.847619655140976036e+01
-9.300000000000000488e-01 -1.732050807568867243e-02 3.007392516018780881e+01
-9.399999999999999467e-01 0.000000000000000000e+00 3.104047700710443891e+01
-9.499999999999999556e-01 1.732050807568883202e-02 3.113352791897527894e+01
-9.600000000000000755e-01 3.464101615137750445e-02 3.050834921315148662e+01
-9.700000000000000844e-01 5.196152422706633994e-02 2.951892430712854676e+01
3.000000000000001277e-02 -1.645448267190433356e+00 2.635404059511881059e+01
1.999999999999995531e-02 -1.628127759114744499e+00 2.552648194230400236e+01
9.999999999999977657e-03 -1.610807251039056087e+00 2.492440563544029430e+01
0.000000000000000000e+00 -1.593486742963367231e+00 2.455076191574656619e+01
-9.999999999999977657e-03 -1.576166234887678375e+00 2.438729312116860726e+01
-2.000000000000003511e-02 -1.558845726811989518e+00 2.440464605362224759e+01
-3.000000000000001277e-02 -1.541525218736300662e+00 2.456953064841593815e+01
-3.999999999999998695e-02 -1.524204710660612250e+00 2.484925217609923465e+01
-5.000000000000005135e-02 -1.506884202584922949e+00 2.521411197113687663e+01
-6.000000000000002554e-02 -1.489563694509234537e+00 2.563832928128162436e+01
-7.000000000000000666e-02 -1.472243186433545681e+00 2.610009529462908873e+01
-7.999999999999997391e-02 -1.454922678357856825e+00 2.658120714850076283e+01
-9.000000000000003830e-02 -1.437602170282168190e+00 2.706655174500527394e+01
-1.000000000000000194e-01 -1.420281662206479334e+00 2.754357206415880555e+01
-1.100000000000000283e-01 -1.402961154130790700e+00 2.800176317688585215e+01
-1.199999999999999678e-01 -1.385640646055101843e+00 2.843220180306271772e+01
-1.299999999999999767e-01 -1.368320137979412987e+00 2.882709845546527205e+01
-1.400000000000000133e-01 -1.350999629903724353e+00 2.917936381247265842e+01
-1.500000000000000222e-01 -1.333679121828035496e+00 2.948219335612911607e+01
-1.600000000000000033e-01 -1.316358613752346862e+00 2.972869150460910603e+01
-1.700000000000000122e-01 -1.299038105676658006e+00 2.991157471376304500e+01
-1.799999999999999933e-01 -1.281717597600969150e+00 3.002300850960848422e+01
-1.899999999999999745e-01 -1.264397089525280515e+00 3.005464135081581389e+01
-1.999999999999999833e-01 -1.247076581449591659e+00 2.999789291791676860e+01
-2.100000000000000200e-01 -1.229756073373903025e+00 2.984453106479323381e+01
-2.200000000000000289e-01 -1.212435565298214168e+00 2.958752979752521384e+01
-2.300000000000000100e-01 -1.195115057222525312e+00 2.922214787647625656e+01
-2.400000000000000189e-01 -1.177794549146836456e+00 2.874712032386383953e+01
-2.500000000000000000e-01 -1.160474041071147822e+00 2.816583314094600610e+01
-2.600000000000000089e-01 -1.143153532995459187e+00 2.748736798125772651e+01
-2.700000000000000178e-01 -1.125833024919770331e+00 2.672735511033152989e+01
-2.800000000000000266e-01 -1.108512516844081475e+00 2.590863821649636023e+01
-2.899999999999999800e-01 -1.091192008768392840e+00 2.506180100171073732e+01
-2.999999999999999889e-01 -1.073871500692703984e+00 2.422559919961697616e+01
-3.100000000000000533e-01 -1.056550992617015128e+00 2.344725225958255166e+01
-3.200000000000000067e-01 -1.039230484541326494e+00 2.278234929907174688e+01
-3.299999999999999600e-01 -1.021909976465637637e+00 2.229380153085758209e+01
-3.400000000000000244e-01 -1.004589468389948781e+00 2.204887987448067577e+01
-3.500000000000000333e-01 -9.872689603142601467e-01 2.211312294999201455e+01
-3.599999999999999867e-01 -9.699484522385712904e-01 2.254018706178761988e+01
-3.699999999999999956e-01 -9.526279441628826561e-01 2.335777065627775428e+01
-3.800000000000000044e-01 -9.353074360871937998e-01 2.455076190839511341e+01
-3.900000000000000133e-01 -9.179869280115049435e-01 2.604154054428642340e+01
-3.999999999999999667e-01 -9.006664199358163092e-01 2.766330739039446485e+01
-4.100000000000000311e-01 -8.833459118601274529e-01 2.912720339584984330e+01
-4.200000000000000400e-01 -8.660254037844388186e-01 3.004224069362759764e+01
-4.299999999999999933e-01 -8.487048957087499623e-01 3.013215161787474727e+01
-4.399999999999999467e-01 -8.313843876330611060e-01 2.949762407717226864e+01
-4.500000000000000111e-01 -8.140638795573724718e-01 2.847739355093503733e+01
-4.600000000000000200e-01 -7.967433714816836154e-01 2.736899251924507226e+01
-4.699999999999999734e-01 -7.794228634059947591e-01 2.635404059511881059e+01
-4.800000000000000377e-01 -7.621023553303061249e-01 2.552648194230400236e+01
-4.900000000000000466e-01 -7.447818472546172686e-01 2.492440563544029430e+01
-5.000000000000000000e-01 -7.274613391789284123e-01 2.455076191574656619e+01
-5.100000000000000089e-01 -7.101408311032397780e-01 2.438729312116860726e+01
-5.200000000000000178e-01 -6.928203230275509217e-01 2.440464605362224759e+01
-5.300000000000000266e-01 -6.754998149518621764e-01 2.456953064841593815e+01
-5.400000000000000355e-01 -6.581793068761734311e-01 2.484925217609923465e+01
-5.500000000000000444e-01 -6.408587988004846858e-01 2.521411197113687663e+01
-5.600000000000000533e-01 -6.235382907247959405e-01 2.563832928128162436e+01
-5.699999999999999512e-01 -6.062177826491070842e-01 2.610009529462908873e+01
-5.799999999999999600e-01 -5.888972745734183389e-01 2.658120714850076283e+01
-5.900000000000000799e-01 -5.715767664977295937e-01 2.706655174500527394e+01
-5.999999999999999778e-01 -5.542562584220407373e-01 2.754357206415880555e+01
-6.099999999999999867e-01 -5.369357503463521031e-01 2.800176317688585215e+01
-6.200000000000001066e-01 -5.196152422706632468e-01 2.843220180306271772e+01
-6.300000000000000044e-01 -5.022947341949743905e-01 2.882709845546527205e+01
-6.400000000000000133e-01 -4.849742261192857007e-01 2.917936381247265842e+01
-6.500000000000000222e-01 -4.676537180435968999e-01 2.948219335612911607e+01
-6.599999999999999201e-01 -4.503332099679081546e-01 2.972869150460910603e+01
-6.700000000000000400e-01 -4.330127018922194093e-01 2.991157471376304500e+01
-6.800000000000000488e-01 -4.156921938165306085e-01 3.002300850960848422e+01
-6.900000000000000577e-01 -3.983716857408418077e-01 3.005464135081581389e+01
-7.000000000000000666e-01 -3.810511776651530624e-01 2.999789291791676860e+01
-7.099999999999999645e-01 -3.637306695894643171e-01 2.984453106479323381e+01
-7.199999999999999734e-01 -3.464101615137755164e-01 2.958752979752521384e+01
-7.299999999999999822e-01 -3.290896534380867156e-01 2.922214787647625656e+01
-7.399999999999999911e-01 -3.117691453623979703e-01 2.874712032386383953e+01
-7.499999999999998890e-01 -2.944486372867092250e-01 2.816583314094600610e+01
-7.600000000000000089e-01 -2.771281292110204242e-01 2.748736798125772651e+01
-7.700000000000000178e-01 -2.598076211353316789e-01 2.672735511033152989e+01
-7.800000000000000266e-01 -2.424871130596428503e-01 2.590863821649636023e+01
-7.900000000000000355e-01 -2.251666049839541051e-01 2.506180100171073732e+01
-8.000000000000001554e-01 -2.078460969082652765e-01 2.422559919961697616e+01
-8.099999999999999423e-01 -1.905255888325766145e-01 2.344725225958255166e+01
-8.200000000000000622e-01 -1.732050807568878414e-01 2.278234929907174688e+01
-8.300000000000000711e-01 -1.558845726811990129e-01 2.229380153085758209e+01
-8.400000000000000799e-01 -1.385640646055102676e-01 2.204887987448067577e+01
-8.499999999999999778e-01 -1.212435565298214252e-01 2.211312294999201455e+01
-8.599999999999999867e-01 -1.039230484541326799e-01 2.254018706178761988e+01
-8.699999999999999956e-01 -8.660254037844400399e-02 2.335777065627775428e+01
-8.799999999999998934e-01 -6.928203230275517543e-02 2.455076190839511341e+01
-8.899999999999999023e-01 -5.196152422706633994e-02 2.604154054428642340e+01
-8.999999999999999112e-01 -3.464101615137766405e-02 2.766330739039446485e+01
-9.100000000000000311e-01 -1.732050807568883202e-02 2.912720339584984330e+01
-9.200000000000000400e-01 0.000000000000000000e+00 3.004224069362759764e+01
-9.300000000000000488e-01 1.732050807568867243e-02 3.013215161787474727e+01
-9.399999999999999467e-01 3.464101615137750445e-02 2.949762407717226864e+01
-9.500000000000000666e-01 5.196152422706618035e-02 2.847739355093503733e+01
-9.600000000000000755e-01 6.928203230275500890e-02 2.736899251924507226e+01
3.999999999999998695e-02 -1.628127759114744499e+00 2.445114759739386301e+01
2.999999999999993297e-02 -1.610807251039056087e+00 2.384296355793980027e+01
1.999999999999995531e-02 -1.593486742963366787e+00 2.348501270405822794e+01
9.999999999999977657e-03 -1.576166234887678375e+00 2.335777066562405579e+01
0.000000000000000000e+00 -1.558845726811989518e+00 2.342792158363993238e+01
-1.000000000000005745e-02 -1.541525218736300662e+00 2.365695181434013250e+01
-2.000000000000003511e-02 -1.524204710660612250e+00 2.400685867795582240e+01
-3.000000000000001277e-02 -1.506884202584922949e+00 2.444332267828919214e+01
-4.000000000000007022e-02 -1.489563694509234537e+00 2.493702828049171316e+01
-5.000000000000005135e-02 -1.472243186433545681e+00 2.546383568129284569e+01
-6.000000000000002554e-02 -1.454922678357856825e+00 2.600433913501953853e+01
-7.000000000000000666e-02 -1.437602170282167968e+00 2.654315457373179754e+01
-8.000000000000005718e-02 -1.420281662206479334e+00 2.706813214091408071e+01
-9.000000000000003830e-02 -1.402961154130790478e+00 2.756959557308347186e+01
-1.000000000000000611e-01 -1.385640646055101843e+00 2.803965530817764673e+01
-1.099999999999999867e-01 -1.368320137979412987e+00 2.847161103619111344e+01
-1.200000000000000094e-01 -1.350999629903724131e+00 2.885944339656010271e+01
-1.300000000000000322e-01 -1.333679121828035496e+00 2.919738952171213597e+01
-1.400000000000000411e-01 -1.316358613752346640e+00 2.947960084597633923e+01
-1.500000000000000222e-01 -1.299038105676658006e+00 2.969989176380627427e+01
-1.600000000000000311e-01 -1.281717597600969150e+00 2.985160118041196853e+01
-1.700000000000000122e-01 -1.264397089525280293e+00 2.992760144214967610e+01
-1.799999999999999933e-01 -1.247076581449591659e+00 2.992049525883277994e+01
-1.900000000000000022e-01 -1.229756073373902803e+00 2.982303564134625162e+01
-2.000000000000000389e-01 -1.212435565298214168e+00 2.962878310104555268e+01
-2.100000000000000477e-01 -1.195115057222525312e+00 2.933297965161685283e+01
-2.200000000000000289e-01 -1.177794549146836456e+00 2.893357862348011622e+01
-2.300000000000000377e-01 -1.160474041071147600e+00 2.843233692531432766e+01
-2.400000000000000189e-01 -1.143153532995458965e+00 2.783586657079384352e+01
-2.500000000000000555e-01 -1.125833024919770331e+00 2.715656164662494376e+01
-2.600000000000000089e-01 -1.108512516844081475e+00 2.641335807492062315e+01
-2.700000000000000178e-01 -1.091192008768392618e+00 2.563232530206605020e+01
-2.800000000000000266e-01 -1.073871500692703984e+00 2.484710235022591363e+01
-2.900000000000000355e-01 -1.056550992617015128e+00 2.409914566553172932e+01
-3.000000000000000444e-01 -1.039230484541326271e+00 2.343762720836517488e+01
-3.100000000000000533e-01 -1.021909976465637637e+00 2.291859444230359699e+01
-3.200000000000000067e-01 -1.004589468389948781e+00 2.260270223138194368e+01
-3.300000000000000711e-01 -9.872689603142599246e-01 2.255056045303405199e+01
-3.400000000000000244e-01 -9.699484522385712904e-01 2.281473839392189618e+01
-3.500000000000000333e-01 -9.526279441628824340e-01 2.342792157231787797e+01
-3.599999999999999867e-01 -9.353074360871937998e-01 2.438729311208032158e+01
-3.700000000000000511e-01 -9.179869280115049435e-01 2.563463632479967558e+01
-3.800000000000000044e-01 -9.006664199358160872e-01 2.702929555627253677e+01
-3.900000000000000133e-01 -8.833459118601274529e-01 2.831541622984801165e+01
-4.000000000000000777e-01 -8.660254037844385966e-01 2.913171047772733502e+01
-4.100000000000000311e-01 -8.487048957087499623e-01 2.919227737933471900e+01
-4.200000000000000400e-01 -8.313843876330611060e-01 2.854650472849584730e+01
-4.299999999999999933e-01 -8.140638795573722497e-01 2.750131272322287046e+01
-4.400000000000000577e-01 -7.967433714816836154e-01 2.635575424057545746e+01
-4.500000000000000111e-01 -7.794228634059947591e-01 2.530389130118360086e+01
-4.600000000000000200e-01 -7.621023553303059028e-01 2.445114759739386301e+01
-4.700000000000000844e-01 -7.447818472546172686e-01 2.384296355793980027e+01
-4.800000000000000377e-01 -7.274613391789284123e-01 2.348501270405822794e+01
-4.900000000000000466e-01 -7.101408311032396670e-01 2.335777066562405579e+01
-5.000000000000000000e-01 -6.928203230275509217e-01 2.342792158363993238e+01
-5.100000000000000089e-01 -6.754998149518620654e-01 2.365695181434013250e+01
-5.200000000000000178e-01 -6.581793068761733201e-01 2.400685867795582240e+01
-5.300000000000000266e-01 -6.408587988004845748e-01 2.444332267828919214e+01
-5.400000000000000355e-01 -6.235382907247958295e-01 2.493702828049171316e+01
-5.500000000000000444e-01 -6.062177826491070842e-01 2.546383568129284569e+01
-5.600000000000000533e-01 -5.888972745734182279e-01 2.600433913501953853e+01
-5.699999999999999512e-01 -5.715767664977294826e-01 2.654315457373179754e+01
-5.800000000000000711e-01 -5.542562584220407373e-01 2.706813214091408071e+01
-5.900000000000000799e-01 -5.369357503463518810e-01 2.756959557308347186e+01
-5.999999999999999778e-01 -5.196152422706632468e-01 2.803965530817764673e+01
-6.100000000000000977e-01 -5.022947341949743905e-01 2.847161103619111344e+01
-6.200000000000001066e-01 -4.849742261192855342e-01 2.885944339656010271e+01
-6.300000000000000044e-01 -4.676537180435968999e-01 2.919738952171213597e+01
-6.400000000000000133e-01 -4.503332099679080436e-01 2.947960084597633923e+01
-6.500000000000000222e-01 -4.330127018922192983e-01 2.969989176380627427e+01
-6.600000000000000311e-01 -4.156921938165305530e-01 2.985160118041196853e+01
-6.700000000000000400e-01 -3.983716857408418077e-01 2.992760144214967610e+01
-6.800000000000000488e-01 -3.810511776651529514e-01 2.992049525883277994e+01
-6.900000000000000577e-01 -3.637306695894642061e-01 2.982303564134625162e+01
-7.000000000000000666e-01 -3.464101615137754608e-01 2.962878310104555268e+01
-7.099999999999999645e-01 -3.290896534380867156e-01 2.933297965161685283e+01
-7.199999999999999734e-01 -3.117691453623978592e-01 2.893357862348011622e+01
-7.299999999999999822e-01 -2.944486372867091140e-01 2.843233692531432766e+01
-7.399999999999999911e-01 -2.771281292110203687e-01 2.783586657079384352e+01
-7.500000000000001110e-01 -2.598076211353316234e-01 2.715656164662494376e+01
-7.600000000000000089e-01 -2.424871130596428503e-01 2.641335807492062315e+01
-7.700000000000000178e-01 -2.251666049839540218e-01 2.563232530206605020e+01
-7.800000000000000266e-01 -2.078460969082652765e-01 2.484710235022591363e+01
-7.900000000000001465e-01 -1.905255888325764480e-01 2.409914566553172932e+01
-7.999999999999999334e-01 -1.732050807568877582e-01 2.343762720836517488e+01
-8.100000000000000533e-01 -1.558845726811990129e-01 2.291859444230359699e+01
-8.200000000000000622e-01 -1.385640646055101843e-01 2.260270223138194368e+01
-8.300000000000000711e-01 -1.212435565298214252e-01 2.255056045303405199e+01
-8.400000000000000799e-01 -1.039230484541325966e-01 2.281473839392189618e+01
-8.499999999999999778e-01 -8.660254037844385133e-02 2.342792157231787797e+01
-8.599999999999999867e-01 -6.928203230275517543e-02 2.438729311208032158e+01
-8.699999999999999956e-01 -5.196152422706633994e-02 2.563463632479967558e+01
-8.799999999999998934e-01 -3.464101615137750445e-02 2.702929555627253677e+01
-8.899999999999999023e-01 -1.732050807568883202e-02 2.831541622984801165e+01
-9.000000000000000222e-01 0.000000000000000000e+00 2.913171047772733502e+01
-9.100000000000000311e-01 1.732050807568883202e-02 2.919227737933471900e+01
-9.200000000000000400e-01 3.464101615137750445e-02 2.854650472849584730e+01
-9.300000000000000488e-01 5.196152422706633994e-02 2.750131272322287046e+01
-9.400000000000001688e-01 6.928203230275500890e-02 2.635575424057545746e+01
-9.500000000000000666e-01 8.660254037844385133e-02 2.530389130118360086e+01
5.000000000000005135e-02 -1.610807251039055643e+00 2.290496233703454010e+01
3.999999999999998695e-02 -1.593486742963366787e+00 2.254654777342945948e+01
3.000000000000001277e-02 -1.576166234887678375e+00 2.243675175739490157e+01
2.000000000000003511e-02 -1.558845726811989518e+00 2.254018707345473160e+01
1.000000000000005745e-02 -1.541525218736300662e+00 2.281473840777437090e+01
0.000000000000000000e+00 -1.524204710660611806e+00 2.321833198567713197e+01
-9.999999999999977657e-03 -1.506884202584922949e+00 2.371278994029246689e+01
-1.999999999999995531e-02 -1.489563694509234537e+00 2.426552112932034433e+01
-3.000000000000001277e-02 -1.472243186433545459e+00 2.484986610831674270e+01
-3.999999999999998695e-02 -1.454922678357856825e+00 2.544470916915297920e+01
-4.999999999999996808e-02 -1.437602170282167968e+00 2.603373439344380813e+01
-5.999999999999994227e-02 -1.420281662206479112e+00 2.660453786064476134e+01
-7.000000000000000666e-02 -1.402961154130790478e+00 2.714771799948678677e+01
-7.999999999999997391e-02 -1.385640646055101621e+00 2.765602053074545097e+01
-8.999999999999999667e-02 -1.368320137979412987e+00 2.812358673046322366e+01
-9.999999999999993616e-02 -1.350999629903724131e+00 2.854533106000323173e+01
-1.099999999999999589e-01 -1.333679121828035274e+00 2.891645503271478290e+01
-1.199999999999999678e-01 -1.316358613752346640e+00 2.923209162461226640e+01
-1.299999999999999767e-01 -1.299038105676657784e+00 2.948707109639769897e+01
-1.399999999999999578e-01 -1.281717597600969150e+00 2.967580440063066760e+01
-1.499999999999999944e-01 -1.264397089525280293e+00 2.979229113571202348e+01
-1.599999999999999478e-01 -1.247076581449591437e+00 2.983027012998817895e+01
-1.699999999999999289e-01 -1.229756073373902803e+00 2.978353642837028303e+01
-1.799999999999999656e-01 -1.212435565298213946e+00 2.964644378997771668e+01
-1.899999999999999745e-01 -1.195115057222525312e+00 2.941459454639350213e+01
-1.999999999999999833e-01 -1.177794549146836456e+00 2.908569112892367414e+01
-2.099999999999999645e-01 -1.160474041071147600e+00 2.866049336403975190e+01
-2.199999999999999734e-01 -1.143153532995458743e+00 2.814380378574954378e+01
-2.299999999999999545e-01 -1.125833024919770109e+00 2.754539922301235677e+01
-2.399999999999999911e-01 -1.108512516844081475e+00 2.688084265499535164e+01
-2.499999999999999722e-01 -1.091192008768392618e+00 2.617213523419525956e+01
-2.599999999999999534e-01 -1.073871500692703762e+00 2.544818448809227363e+01
-2.699999999999999623e-01 -1.056550992617015128e+00 2.474504569378321861e+01
-2.799999999999999711e-01 -1.039230484541326271e+00 2.410581508652187566e+01
-2.899999999999999800e-01 -1.021909976465637415e+00 2.357990066483983682e+01
-2.999999999999999889e-01 -1.004589468389948781e+00 2.322117681306723469e+01
-3.099999999999999423e-01 -9.872689603142599246e-01 2.308429878074536035e+01
-3.200000000000000067e-01 -9.699484522385710683e-01 2.321833196980582770e+01
-3.299999999999999600e-01 -9.526279441628824340e-01 2.365695180112981078e+01
-3.399999999999999689e-01 -9.353074360871935777e-01 2.440464604282954753e+01
-3.499999999999999778e-01 -9.179869280115049435e-01 2.541794557104148922e+01
-3.599999999999999867e-01 -9.006664199358160872e-01 2.657953206708407734e+01
-3.699999999999999956e-01 -8.833459118601272309e-01 2.766755018455446802e+01
-3.799999999999999489e-01 -8.660254037844385966e-01 2.835966819374524661e+01
-3.900000000000000133e-01 -8.487048957087497403e-01 2.837837297662071379e+01
-3.999999999999999667e-01 -8.313843876330611060e-01 2.772809783332386147e+01
-4.099999999999999756e-01 -8.140638795573722497e-01 2.667194966049146743e+01
-4.199999999999999289e-01 -7.967433714816833934e-01 2.549963739206528857e+01
-4.299999999999999933e-01 -7.794228634059947591e-01 2.441369292616490938e+01
-4.399999999999999467e-01 -7.621023553303059028e-01 2.353077244430457071e+01
-4.499999999999999556e-01 -7.447818472546170465e-01 2.290496233703454010e+01
-4.600000000000000200e-01 -7.274613391789284123e-01 2.254654777342945948e+01
-4.699999999999999734e-01 -7.101408311032395559e-01 2.243675175739490157e+01
-4.799999999999999822e-01 -6.928203230275508107e-01 2.254018707345473160e+01
-4.899999999999999356e-01 -6.754998149518620654e-01 2.281473840777437090e+01
-5.000000000000000000e-01 -6.581793068761732091e-01 2.321833198567713197e+01
-5.100000000000000089e-01 -6.408587988004844638e-01 2.371278994029246689e+01
-5.199999999999999067e-01 -6.235382907247957185e-01 2.426552112932034433e+01
-5.299999999999999156e-01 -6.062177826491069732e-01 2.484986610831674270e+01
-5.400000000000000355e-01 -5.888972745734182279e-01 2.544470916915297920e+01
-5.499999999999999334e-01 -5.715767664977293716e-01 2.603373439344380813e+01
-5.599999999999999423e-01 -5.542562584220406263e-01 2.660453786064476134e+01
-5.699999999999999512e-01 -5.369357503463518810e-01 2.714771799948678677e+01
-5.799999999999999600e-01 -5.196152422706630247e-01 2.765602053074545097e+01
-5.899999999999999689e-01 -5.022947341949743905e-01 2.812358673046322366e+01
-5.999999999999999778e-01 -4.849742261192855342e-01 2.854533106000323173e+01
-6.099999999999999867e-01 -4.676537180435967334e-01 2.891645503271478290e+01
-6.199999999999999956e-01 -4.503332099679080436e-01 2.923209162461226640e+01
-6.300000000000000044e-01 -4.330127018922192428e-01 2.948707109639769897e+01
-6.400000000000000133e-01 -4.156921938165304975e-01 2.967580440063066760e+01
-6.500000000000000222e-01 -3.983716857408416967e-01 2.979229113571202348e+01
-6.599999999999999201e-01 -3.810511776651529514e-01 2.983027012998817895e+01
-6.699999999999999289e-01 -3.637306695894641506e-01 2.978353642837028303e+01
-6.799999999999999378e-01 -3.464101615137754053e-01 2.964644378997771668e+01
-6.899999999999999467e-01 -3.290896534380866045e-01 2.941459454639350213e+01
-7.000000000000000666e-01 -3.117691453623978592e-01 2.908569112892367414e+01
-7.099999999999999645e-01 -2.944486372867090584e-01 2.866049336403975190e+01
-7.199999999999999734e-01 -2.771281292110203132e-01 2.814380378574954378e+01
-7.299999999999999822e-01 -2.598076211353315124e-01 2.754539922301235677e+01
-7.399999999999999911e-01 -2.424871130596427671e-01 2.688084265499535164e+01
-7.499999999999998890e-01 -2.251666049839540218e-01 2.617213523419525956e+01
-7.599999999999998979e-01 -2.078460969082651932e-01 2.544818448809227363e+01
-7.700000000000000178e-01 -1.905255888325764480e-01 2.474504569378321861e+01
-7.800000000000000266e-01 -1.732050807568876194e-01 2.410581508652187566e+01
-7.900000000000000355e-01 -1.558845726811989296e-01 2.357990066483983682e+01
-7.999999999999999334e-01 -1.385640646055101843e-01 2.322117681306723469e+01
-8.099999999999999423e-01 -1.212435565298213558e-01 2.308429878074536035e+01
-8.200000000000000622e-01 -1.039230484541325966e-01 2.321833196980582770e+01
-8.300000000000000711e-01 -8.660254037844376807e-02 2.365695180112981078e+01
-8.400000000000000799e-01 -6.928203230275500890e-02 2.440464604282954753e+01
-8.499999999999999778e-01 -5.196152422706633994e-02 2.541794557104148922e+01
-8.599999999999999867e-01 -3.464101615137750445e-02 2.657953206708407734e+01
-8.699999999999999956e-01 -1.732050807568867243e-02 2.766755018455446802e+01
-8.799999999999998934e-01 0.000000000000000000e+00 2.835966819374524661e+01
-8.899999999999999023e-01 1.732050807568883202e-02 2.837837297662071379e+01
-8.999999999999999112e-01 3.464101615137766405e-02 2.772809783332386147e+01
-9.099999999999999201e-01 5.196152422706633994e-02 2.667194966049146743e+01
-9.199999999999998179e-01 6.928203230275517543e-02 2.549963739206528857e+01
-9.300000000000000488e-01 8.660254037844385133e-02 2.441369292616490938e+01
-9.399999999999999467e-01 1.039230484541326799e-01 2.353077244430457071e+01
6.000000000000002554e-02 -1.593486742963366787e+00 2.180318886851484450e+01
4.999999999999996808e-02 -1.576166234887678375e+00 2.169489382042888437e+01
3.999999999999998695e-02 -1.558845726811989518e+00 2.181295380926773220e+01
3.000000000000001277e-02 -1.541525218736300662e+00 2.211312296435963276e+01
2.000000000000003511e-02 -1.524204710660612250e+00 2.255056046974246442e+01
9.999999999999977657e-03 -1.506884202584922949e+00 2.308429879954854158e+01
0.000000000000000000e+00 -1.489563694509234537e+00 2.367923487117584713e+01
-9.999999999999977657e-03 -1.472243186433545681e+00 2.430660762075387282e+01
-2.000000000000003511e-02 -1.454922678357856825e+00 2.494367591168566989e+01
-3.000000000000001277e-02 -1.437602170282168190e+00 2.557300982606136586e+01
-3.999999999999998695e-02 -1.420281662206479556e+00 2.618160437322503142e+01
-4.999999999999996808e-02 -1.402961154130790700e+00 2.675992702207974361e+01
-6.000000000000002554e-02 -1.385640646055101843e+00 2.730097733561676066e+01
-7.000000000000000666e-02 -1.368320137979412987e+00 2.779942562425974373e+01
-8.000000000000001554e-02 -1.350999629903724131e+00 2.825088336276193601e+01
-8.999999999999995504e-02 -1.333679121828035719e+00 2.865133572854094979e+01
-9.999999999999997780e-02 -1.316358613752346862e+00 2.899674214883152246e+01
-1.099999999999999867e-01 -1.299038105676658006e+00 2.928279268562761217e+01
-1.200000000000000094e-01 -1.281717597600969150e+00 2.950480129933996665e+01
-1.299999999999999767e-01 -1.264397089525280293e+00 2.965772112272890837e+01
-1.400000000000000133e-01 -1.247076581449591659e+00 2.973627752903551524e+01
-1.499999999999999944e-01 -1.229756073373903025e+00 2.973522596253230788e+01
-1.599999999999999478e-01 -1.212435565298214168e+00 2.964974740068315739e+01
-1.699999999999999845e-01 -1.195115057222525312e+00 2.947599083477969728e+01
-1.799999999999999933e-01 -1.177794549146836456e+00 2.921175819345211977e+01
-1.900000000000000022e-01 -1.160474041071147822e+00 2.885730551438170366e+01
-1.999999999999999833e-01 -1.143153532995459187e+00 2.841621141674455231e+01
-2.100000000000000200e-01 -1.125833024919770331e+00 2.789624806855073302e+01
-2.199999999999999734e-01 -1.108512516844081475e+00 2.731018634804183165e+01
-2.300000000000000100e-01 -1.091192008768392618e+00 2.667647438182152442e+01
-2.399999999999999911e-01 -1.073871500692703984e+00 2.601973676075131081e+01
-2.500000000000000000e-01 -1.056550992617015128e+00 2.537103276347840719e+01
-2.599999999999999534e-01 -1.039230484541326494e+00 2.476776562464610976e+01
-2.700000000000000178e-01 -1.021909976465637637e+00 2.425303568333081472e+01
-2.800000000000000266e-01 -1.004589468389948781e+00 2.387407694878396214e+01
-2.899999999999999800e-01 -9.872689603142601467e-01 2.367923485060297040e+01
-2.999999999999999889e-01 -9.699484522385712904e-01 2.371278992264169716e+01
-3.100000000000000533e-01 -9.526279441628826561e-01 2.400685866302376681e+01
-3.200000000000000067e-01 -9.353074360871937998e-01 2.456953063601874376e+01
-3.299999999999999600e-01 -9.179869280115049435e-01 2.536802926450221207e+01
-3.400000000000000244e-01 -9.006664199358160872e-01 2.630523487570179952e+01
-3.500000000000000333e-01 -8.833459118601274529e-01 2.719249964943903919e+01
-3.599999999999999867e-01 -8.660254037844385966e-01 2.775070239063559541e+01
-3.699999999999999956e-01 -8.487048957087499623e-01 2.772300917026582212e+01
-3.800000000000000044e-01 -8.313843876330611060e-01 2.707802374942103185e+01
-3.900000000000000133e-01 -8.140638795573722497e-01 2.602865104760399007e+01
-3.999999999999999667e-01 -7.967433714816836154e-01 2.484544924995235604e+01
-4.099999999999999756e-01 -7.794228634059947591e-01 2.373462418589999956e+01
-4.200000000000000400e-01 -7.621023553303061249e-01 2.282294110939764309e+01
-4.299999999999999933e-01 -7.447818472546172686e-01 2.217372052148514072e+01
-4.399999999999999467e-01 -7.274613391789284123e-01 2.180318886851484450e+01
-4.500000000000000111e-01 -7.101408311032397780e-01 2.169489382042888437e+01
-4.600000000000000200e-01 -6.928203230275509217e-01 2.181295380926773220e+01
-4.699999999999999734e-01 -6.754998149518621764e-01 2.211312296435963276e+01
-4.799999999999999822e-01 -6.581793068761734311e-01 2.255056046974246442e+01
-4.900000000000000466e-01 -6.408587988004845748e-01 2.308429879954854158e+01
-5.000000000000000000e-01 -6.235382907247958295e-01 2.367923487117584713e+01
-5.100000000000000089e-01 -6.062177826491070842e-01 2.430660762075387282e+01
-5.199999999999999067e-01 -5.888972745734183389e-01 2.494367591168566989e+01
-5.300000000000000266e-01 -5.715767664977295937e-01 2.557300982606136586e+01
-5.400000000000000355e-01 -5.542562584220407373e-01 2.618160437322503142e+01
-5.499999999999999334e-01 -5.369357503463519921e-01 2.675992702207974361e+01
-5.600000000000000533e-01 -5.196152422706632468e-01 2.730097733561676066e+01
-5.699999999999999512e-01 -5.022947341949743905e-01 2.779942562425974373e+01
-5.799999999999999600e-01 -4.849742261192857007e-01 2.825088336276193601e+01
-5.899999999999999689e-01 -4.676537180435968999e-01 2.865133572854094979e+01
-5.999999999999999778e-01 -4.503332099679080436e-01 2.899674214883152246e+01
-6.099999999999999867e-01 -4.330127018922194093e-01 2.928279268562761217e+01
-6.200000000000001066e-01 -4.156921938165305530e-01 2.950480129933996665e+01
-6.300000000000000044e-01 -3.983716857408418077e-01 2.965772112272890837e+01
-6.400000000000000133e-01 -3.810511776651530624e-01 2.973627752903551524e+01
-6.500000000000000222e-01 -3.637306695894643171e-01 2.973522596253230788e+01
-6.599999999999999201e-01 -3.464101615137754608e-01 2.964974740068315739e+01
-6.699999999999999289e-01 -3.290896534380867156e-01 2.947599083477969728e+01
-6.800000000000000488e-01 -3.117691453623979703e-01 2.921175819345211977e+01
-6.900000000000000577e-01 -2.944486372867092250e-01 2.885730551438170366e+01
-7.000000000000000666e-01 -2.771281292110203687e-01 2.841621141674455231e+01
-7.099999999999999645e-01 -2.598076211353316234e-01 2.789624806855073302e+01
-7.199999999999999734e-01 -2.424871130596428503e-01 2.731018634804183165e+01
-7.299999999999999822e-01 -2.251666049839541051e-01 2.667647438182152442e+01
-7.399999999999999911e-01 -2.078460969082653598e-01 2.601973676075131081e+01
-7.499999999999998890e-01 -1.905255888325765312e-01 2.537103276347840719e+01
-7.600000000000000089e-01 -1.732050807568877582e-01 2.476776562464610976e+01
-7.700000000000000178e-01 -1.558845726811989296e-01 2.425303568333081472e+01
-7.800000000000000266e-01 -1.385640646055102676e-01 2.387407694878396214e+01
-7.900000000000000355e-01 -1.212435565298215084e-01 2.367923485060297040e+01
-7.999999999999999334e-01 -1.039230484541326799e-01 2.371278992264169716e+01
-8.100000000000000533e-01 -8.660254037844392072e-02 2.400685866302376681e+01
-8.200000000000000622e-01 -6.928203230275509217e-02 2.456953063601874376e+01
-8.300000000000000711e-01 -5.196152422706633994e-02 2.536802926450221207e+01
-8.400000000000000799e-01 -3.464101615137766405e-02 2.630523487570179952e+01
-8.499999999999999778e-01 -1.732050807568883202e-02 2.719249964943903919e+01
-8.599999999999999867e-01 0.000000000000000000e+00 2.775070239063559541e+01
-8.699999999999999956e-01 1.732050807568867243e-02 2.772300917026582212e+01
-8.799999999999998934e-01 3.464101615137750445e-02 2.707802374942103185e+01
-8.899999999999999023e-01 5.196152422706633994e-02 2.602865104760399007e+01
-8.999999999999999112e-01 6.928203230275500890e-02 2.484544924995235604e+01
-9.099999999999999201e-01 8.660254037844385133e-02 2.373462418589999956e+01
-9.200000000000000400e-01 1.039230484541325134e-01 2.282294110939764309e+01
-9.300000000000000488e-01 1.212435565298213558e-01 2.217372052148514072e+01
7.000000000000000666e-02 -1.576166234887678375e+00 2.117101808730259549e+01
5.999999999999994227e-02 -1.558845726811989518e+00 2.128837694856544616e+01
4.999999999999996808e-02 -1.541525218736300662e+00 2.159650624591247237e+01
3.999999999999998695e-02 -1.524204710660612250e+00 2.204887989196357978e+01
3.000000000000001277e-02 -1.506884202584922949e+00 2.260270225130511790e+01
1.999999999999995531e-02 -1.489563694509234537e+00 2.322117683509006270e+01
9.999999999999977657e-03 -1.472243186433545681e+00 2.387407697248722371e+01
0.000000000000000000e+00 -1.454922678357856825e+00 2.453745649971494913e+01
-1.000000000000005745e-02 -1.437602170282167968e+00 2.519297059586556031e+01
-2.000000000000003511e-02 -1.420281662206479334e+00 2.582702035047246270e+01
-3.000000000000001277e-02 -1.402961154130790700e+00 2.642981362135055079e+01
-3.999999999999998695e-02 -1.385640646055101843e+00 2.699440361400640143e+01
-5.000000000000005135e-02 -1.368320137979412987e+00 2.751577105909541743e+01
-6.000000000000002554e-02 -1.350999629903724131e+00 2.799001794633948492e+01
-7.000000000000004829e-02 -1.333679121828035274e+00 2.841372571286537863e+01
-7.999999999999997391e-02 -1.316358613752346862e+00 2.878350252981798363e+01
-8.999999999999999667e-02 -1.299038105676658006e+00 2.909571517458298118e+01
-1.000000000000000194e-01 -1.281717597600969150e+00 2.934638163555813861e+01
-1.100000000000000283e-01 -1.264397089525280293e+00 2.953119522709846123e+01
-1.200000000000000094e-01 -1.247076581449591437e+00 2.964565736020219333e+01
-1.300000000000000322e-01 -1.229756073373902803e+00 2.968530841059857650e+01
-1.400000000000000133e-01 -1.212435565298214168e+00 2.964605787187135633e+01
-1.499999999999999944e-01 -1.195115057222525312e+00 2.952462094094387979e+01
-1.600000000000000033e-01 -1.177794549146836456e+00 2.931906589835575616e+01
-1.700000000000000122e-01 -1.160474041071147600e+00 2.902946501629122267e+01
-1.800000000000000488e-01 -1.143153532995458965e+00 2.865862415251685391e+01
-1.900000000000000022e-01 -1.125833024919770331e+00 2.821284781501054439e+01
-2.000000000000000389e-01 -1.108512516844081475e+00 2.770268263233255368e+01
-2.100000000000000200e-01 -1.091192008768392618e+00 2.714357525397703697e+01
-2.200000000000000289e-01 -1.073871500692703762e+00 2.655637744333061434e+01
-2.300000000000000100e-01 -1.056550992617015128e+00 2.596762168903543611e+01
-2.400000000000000189e-01 -1.039230484541326271e+00 2.540946083745865280e+01
-2.500000000000000000e-01 -1.021909976465637637e+00 2.491910142718722909e+01
-2.600000000000000089e-01 -1.004589468389948781e+00 2.453745647479044223e+01
-2.700000000000000178e-01 -9.872689603142599246e-01 2.430660759878922050e+01
-2.800000000000000266e-01 -9.699484522385712904e-01 2.426552111018853708e+01
-2.899999999999999800e-01 -9.526279441628824340e-01 2.444332266186011182e+01
-3.000000000000000444e-01 -9.353074360871937998e-01 2.484925216225475353e+01
-3.100000000000000533e-01 -9.179869280115049435e-01 2.545809070983784395e+01
-3.200000000000000067e-01 -9.006664199358160872e-01 2.618983679224085037e+01
-3.300000000000000155e-01 -8.833459118601272309e-01 2.688677497795666227e+01
-3.400000000000000244e-01 -8.660254037844385966e-01 2.731309410288362827e+01
-3.500000000000000333e-01 -8.487048957087497403e-01 2.723968926510611510e+01
-3.599999999999999867e-01 -8.313843876330611060e-01 2.660974221519207816e+01
-3.700000000000000511e-01 -8.140638795573722497e-01 2.558515498367697205e+01
-3.800000000000000044e-01 -7.967433714816833934e-01 2.440938976681383821e+01
-3.900000000000000133e-01 -7.794228634059947591e-01 2.328692362858308940e+01
-3.999999999999999667e-01 -7.621023553303059028e-01 2.235268178797245042e+01
-4.100000000000000311e-01 -7.447818472546172686e-01 2.167921014770302079e+01
-4.200000000000000400e-01 -7.274613391789284123e-01 2.128960488680053942e+01
-4.299999999999999933e-01 -7.101408311032396670e-01 2.117101808730259549e+01
-4.400000000000000577e-01 -6.928203230275509217e-01 2.128837694856544616e+01
-4.500000000000000111e-01 -6.754998149518620654e-01 2.159650624591247237e+01
-4.600000000000000200e-01 -6.581793068761733201e-01 2.204887989196357978e+01
-4.699999999999999734e-01 -6.408587988004845748e-01 2.260270225130511790e+01
-4.800000000000000377e-01 -6.235382907247957185e-01 2.322117683509006270e+01
-4.900000000000000466e-01 -6.062177826491069732e-01 2.387407697248722371e+01
-5.000000000000000000e-01 -5.888972745734182279e-01 2.453745649971494913e+01
-5.100000000000000089e-01 -5.715767664977294826e-01 2.519297059586556031e+01
-5.200000000000000178e-01 -5.542562584220407373e-01 2.582702035047246270e+01
-5.300000000000000266e-01 -5.369357503463518810e-01 2.642981362135055079e+01
-5.400000000000000355e-01 -5.196152422706631357e-01 2.699440361400640143e+01
-5.500000000000000444e-01 -5.022947341949743905e-01 2.751577105909541743e+01
-5.600000000000000533e-01 -4.849742261192855342e-01 2.799001794633948492e+01
-5.699999999999999512e-01 -4.676537180435968999e-01 2.841372571286537863e+01
-5.799999999999999600e-01 -4.503332099679080436e-01 2.878350252981798363e+01
-5.900000000000000799e-01 -4.330127018922192428e-01 2.909571517458298118e+01
-5.999999999999999778e-01 -4.156921938165305530e-01 2.934638163555813861e+01
-6.100000000000000977e-01 -3.983716857408416967e-01 2.953119522709846123e+01
-6.200000000000001066e-01 -3.810511776651529514e-01 2.964565736020219333e+01
-6.300000000000000044e-01 -3.637306695894642061e-01 2.968530841059857650e+01
-6.400000000000000133e-01 -3.464101615137754608e-01 2.964605787187135633e+01
-6.500000000000000222e-01 -3.290896534380866045e-01 2.952462094094387979e+01
-6.599999999999999201e-01 -3.117691453623978592e-01 2.931906589835575616e+01
-6.700000000000000400e-01 -2.944486372867091140e-01 2.902946501629122267e+01
-6.800000000000000488e-01 -2.771281292110203687e-01 2.865862415251685391e+01
-6.900000000000000577e-01 -2.598076211353315124e-01 2.821284781501054439e+01
-7.000000000000000666e-01 -2.424871130596427671e-01 2.770268263233255368e+01
-7.099999999999999645e-01 -2.251666049839540218e-01 2.714357525397703697e+01
-7.199999999999999734e-01 -2.078460969082652765e-01 2.655637744333061434e+01
-7.299999999999999822e-01 -1.905255888325765312e-01 2.596762168903543611e+01
-7.399999999999999911e-01 -1.732050807568877027e-01 2.540946083745865280e+01
-7.500000000000001110e-01 -1.558845726811989296e-01 2.491910142718722909e+01
-7.600000000000000089e-01 -1.385640646055101011e-01 2.453745647479044223e+01
-7.700000000000000178e-01 -1.212435565298214252e-01 2.430660759878922050e+01
-7.800000000000000266e-01 -1.039230484541326799e-01 2.426552111018853708e+01
-7.900000000000000355e-01 -8.660254037844385133e-02 2.444332266186011182e+01
-8.000000000000001554e-01 -6.928203230275509217e-02 2.484925216225475353e+01
-8.100000000000000533e-01 -5.196152422706625668e-02 2.545809070983784395e+01
-8.200000000000000622e-01 -3.464101615137750445e-02 2.618983679224085037e+01
-8.300000000000000711e-01 -1.732050807568883202e-02 2.688677497795666227e+01
-8.400000000000000799e-01 0.000000000000000000e+00 2.731309410288362827e+01
-8.499999999999999778e-01 1.732050807568883202e-02 2.723968926510611510e+01
-8.599999999999999867e-01 3.464101615137750445e-02 2.660974221519207816e+01
-8.699999999999999956e-01 5.196152422706633994e-02 2.558515498367697205e+01
-8.799999999999998934e-01 6.928203230275517543e-02 2.440938976681383821e+01
-8.899999999999999023e-01 8.660254037844385133e-02 2.328692362858308940e+01
-8.999999999999999112e-01 1.039230484541326799e-01 2.235268178797245042e+01
-9.100000000000000311e-01 1.212435565298213558e-01 2.167921014770302079e+01
-9.200000000000000400e-01 1.385640646055101843e-01 2.128960488680053942e+01
8.000000000000005718e-02 -1.558845726811989296e+00 2.098299713227147478e+01
7.000000000000000666e-02 -1.541525218736300662e+00 2.128508511428783834e+01
6.000000000000002554e-02 -1.524204710660611806e+00 2.173666971764465217e+01
5.000000000000005135e-02 -1.506884202584922949e+00 2.229380155189142343e+01
4.000000000000007022e-02 -1.489563694509234537e+00 2.291859446580968296e+01
3.000000000000001277e-02 -1.472243186433545459e+00 2.357990069036786096e+01
2.000000000000003511e-02 -1.454922678357856825e+00 2.425303571036341310e+01
1.000000000000005745e-02 -1.437602170282167968e+00 2.491910145518172470e+01
0.000000000000000000e+00 -1.420281662206479112e+00 2.556414549191021734e+01
-9.999999999999977657e-03 -1.402961154130790478e+00 2.617823949553210738e+01
-1.999999999999995531e-02 -1.385640646055101843e+00 2.675451907813020114e+01
-2.999999999999993297e-02 -1.368320137979412987e+00 2.728823918902678614e+01
-3.999999999999998695e-02 -1.350999629903724131e+00 2.777591660203571067e+01
-4.999999999999996808e-02 -1.333679121828035274e+00 2.821462803836949362e+01
-5.999999999999998390e-02 -1.316358613752346418e+00 2.860150702313690729e+01
-6.999999999999992339e-02 -1.299038105676658006e+00 2.893344723260993234e+01
-7.999999999999994615e-02 -1.281717597600969150e+00 2.920699016443562002e+01
-8.999999999999995504e-02 -1.264397089525280293e+00 2.941835968259765011e+01
-9.999999999999997780e-02 -1.247076581449591437e+00 2.956360621806597422e+01
-1.099999999999999589e-01 -1.229756073373902581e+00 2.963883418381474399e+01
-1.199999999999999678e-01 -1.212435565298213946e+00 2.964050055005040818e+01
-1.299999999999999489e-01 -1.195115057222525312e+00 2.956578439050838725e+01
-1.399999999999999301e-01 -1.177794549146836456e+00 2.941303249268223396e+01
-1.499999999999999389e-01 -1.160474041071147600e+00 2.918228314912818533e+01
-1.599999999999999478e-01 -1.143153532995458743e+00 2.887585967162786815e+01
-1.699999999999999845e-01 -1.125833024919770109e+00 2.849900964986629148e+01
-1.799999999999999656e-01 -1.108512516844081475e+00 2.806054925221612706e+01
-1.899999999999999745e-01 -1.091192008768392618e+00 2.757345706863612023e+01
-1.999999999999999556e-01 -1.073871500692703762e+00 2.705534951596444415e+01
-2.099999999999999645e-01 -1.056550992617014906e+00 2.652875574055757468e+01
-2.199999999999999456e-01 -1.039230484541326271e+00 2.602108616191545210e+01
-2.299999999999999545e-01 -1.021909976465637415e+00 2.556414546348362293e+01
-2.399999999999999356e-01 -1.004589468389948781e+00 2.519297057018254904e+01
-2.499999999999999722e-01 -9.872689603142599246e-01 2.494367588872181685e+01
-2.599999999999999534e-01 -9.699484522385710683e-01 2.484986608802941532e+01
-2.699999999999999623e-01 -9.526279441628824340e-01 2.493702826282229168e+01
-2.799999999999999156e-01 -9.353074360871935777e-01 2.521411195603739941e+01
-2.899999999999999800e-01 -9.179869280115049435e-01 2.566124901530342228e+01
-2.999999999999999889e-01 -9.006664199358160872e-01 2.621280038586837335e+01
-3.099999999999999423e-01 -8.833459118601272309e-01 2.673876945442454911e+01
-3.199999999999999512e-01 -8.660254037844384856e-01 2.704380667468431199e+01
-3.299999999999999600e-01 -8.487048957087497403e-01 2.692923969099236814e+01
-3.399999999999999689e-01 -8.313843876330609950e-01 2.632278774397223131e+01
-3.499999999999999778e-01 -8.140638795573722497e-01 2.533905040345052484e+01
-3.599999999999999867e-01 -7.967433714816833934e-01 2.418898818886328073e+01
-3.699999999999999956e-01 -7.794228634059946481e-01 2.306979917908202893e+01
-3.799999999999999489e-01 -7.621023553303059028e-01 2.212194049017002229e+01
-3.899999999999999023e-01 -7.447818472546170465e-01 2.142668982821316348e+01
-3.999999999999999667e-01 -7.274613391789284123e-01 2.101468421334340420e+01
-4.099999999999999756e-01 -7.101408311032395559e-01 2.087782186439302023e+01
-4.199999999999999289e-01 -6.928203230275508107e-01 2.098299713227147478e+01
-4.299999999999999933e-01 -6.754998149518620654e-01 2.128508511428783834e+01
-4.399999999999999467e-01 -6.581793068761732091e-01 2.173666971764465217e+01
-4.499999999999999556e-01 -6.408587988004844638e-01 2.229380155189142343e+01
-4.599999999999999090e-01 -6.235382907247957185e-01 2.291859446580968296e+01
-4.699999999999999734e-01 -6.062177826491068622e-01 2.357990069036786096e+01
-4.799999999999999822e-01 -5.888972745734181169e-01 2.425303571036341310e+01
-4.899999999999999356e-01 -5.715767664977293716e-01 2.491910145518172470e+01
-5.000000000000000000e-01 -5.542562584220406263e-01 2.556414549191021734e+01
-5.100000000000000089e-01 -5.369357503463518810e-01 2.617823949553210738e+01
-5.199999999999999067e-01 -5.196152422706630247e-01 2.675451907813020114e+01
-5.299999999999999156e-01 -5.022947341949742794e-01 2.728823918902678614e+01
-5.400000000000000355e-01 -4.849742261192855342e-01 2.777591660203571067e+01
-5.499999999999999334e-01 -4.676537180435967334e-01 2.821462803836949362e+01
-5.599999999999999423e-01 -4.503332099679080436e-01 2.860150702313690729e+01
-5.699999999999999512e-01 -4.330127018922192428e-01 2.893344723260993234e+01
-5.799999999999999600e-01 -4.156921938165303865e-01 2.920699016443562002e+01
-5.899999999999999689e-01 -3.983716857408416967e-01 2.941835968259765011e+01
-5.999999999999999778e-01 -3.810511776651528959e-01 2.956360621806597422e+01
-6.099999999999998757e-01 -3.637306695894641506e-01 2.963883418381474399e+01
-6.199999999999999956e-01 -3.464101615137754053e-01 2.964050055005040818e+01
-6.299999999999998934e-01 -3.290896534380866045e-01 2.956578439050838725e+01
-6.400000000000000133e-01 -3.117691453623978037e-01 2.941303249268223396e+01
-6.500000000000000222e-01 -2.944486372867090584e-01 2.918228314912818533e+01
-6.599999999999999201e-01 -2.771281292110203132e-01 2.887585967162786815e+01
-6.699999999999999289e-01 -2.598076211353315124e-01 2.849900964986629148e+01
-6.800000000000000488e-01 -2.424871130596427116e-01 2.806054925221612706e+01
-6.899999999999999467e-01 -2.251666049839539385e-01 2.757345706863612023e+01
-6.999999999999999556e-01 -2.078460969082651932e-01 2.705534951596444415e+01
-7.099999999999999645e-01 -1.905255888325764480e-01 2.652875574055757468e+01
-7.199999999999999734e-01 -1.732050807568877027e-01 2.602108616191545210e+01
-7.299999999999999822e-01 -1.558845726811988464e-01 2.556414546348362293e+01
-7.399999999999999911e-01 -1.385640646055101011e-01 2.519297057018254904e+01
-7.499999999999998890e-01 -1.212435565298212725e-01 2.494367588872181685e+01
-7.599999999999998979e-01 -1.039230484541325966e-01 2.484986608802941532e+01
-7.699999999999999067e-01 -8.660254037844385133e-02 2.493702826282229168e+01
-7.799999999999998046e-01 -6.928203230275500890e-02 2.521411195603739941e+01
-7.900000000000000355e-01 -5.196152422706625668e-02 2.566124901530342228e+01
-7.999999999999999334e-01 -3.464101615137742812e-02 2.621280038586837335e+01
-8.099999999999999423e-01 -1.732050807568867243e-02 2.673876945442454911e+01
-8.199999999999999512e-01 0.000000000000000000e+00 2.704380667468431199e+01
-8.300000000000000711e-01 1.732050807568883202e-02 2.692923969099236814e+01
-8.400000000000000799e-01 3.464101615137766405e-02 2.632278774397223131e+01
-8.499999999999999778e-01 5.196152422706633994e-02 2.533905040345052484e+01
-8.599999999999999867e-01 6.928203230275517543e-02 2.418898818886328073e+01
-8.699999999999999956e-01 8.660254037844400399e-02 2.306979917908202893e+01
-8.799999999999998934e-01 1.039230484541326799e-01 2.212194049017002229e+01
-8.899999999999999023e-01 1.212435565298215084e-01 2.142668982821316348e+01
-8.999999999999999112e-01 1.385640646055101843e-01 2.101468421334340420e+01
-9.099999999999999201e-01 1.558845726811990129e-01 2.087782186439302023e+01
9.000000000000003830e-02 -1.541525218736300662e+00 2.117877354443287174e+01
7.999999999999997391e-02 -1.524204710660612250e+00 2.161768780979222981e+01
7.000000000000000666e-02 -1.506884202584922949e+00 2.216510722402764699e+01
6.000000000000002554e-02 -1.489563694509234537e+00 2.278234932410194702e+01
5.000000000000005135e-02 -1.472243186433545681e+00 2.343762723580988805e+01
3.999999999999998695e-02 -1.454922678357856825e+00 2.410581511582066128e+01
3.000000000000001277e-02 -1.437602170282168190e+00 2.476776565518168383e+01
2.000000000000003511e-02 -1.420281662206479334e+00 2.540946086860040865e+01
9.999999999999977657e-03 -1.402961154130790478e+00 2.602108619306742199e+01
0.000000000000000000e+00 -1.385640646055101843e+00 2.659605894287819794e+01
-9.999999999999977657e-03 -1.368320137979412987e+00 2.713005390870337763e+01
-1.999999999999995531e-02 -1.350999629903724131e+00 2.762009656358577203e+01
-3.000000000000001277e-02 -1.333679121828035496e+00 2.806380309870482037e+01
-3.999999999999998695e-02 -1.316358613752346640e+00 2.845882650098330302e+01
-5.000000000000000971e-02 -1.299038105676658006e+00 2.880252946242034540e+01
-5.999999999999994227e-02 -1.281717597600969150e+00 2.909186631080817875e+01
-6.999999999999996503e-02 -1.264397089525280293e+00 2.932343142528948121e+01
-7.999999999999997391e-02 -1.247076581449591659e+00 2.949362518869280692e+01
-8.999999999999999667e-02 -1.229756073373902803e+00 2.959889672514348646e+01
-9.999999999999997780e-02 -1.212435565298214168e+00 2.963603814248516599e+01
-1.099999999999999867e-01 -1.195115057222525312e+00 2.960252066985180619e+01
-1.199999999999999678e-01 -1.177794549146836456e+00 2.949687400253386826e+01
-1.299999999999999489e-01 -1.160474041071147822e+00 2.931911380578533510e+01
-1.399999999999999578e-01 -1.143153532995458965e+00 2.907121820782032628e+01
-1.499999999999999944e-01 -1.125833024919770331e+00 2.875764336022523793e+01
-1.600000000000000033e-01 -1.108512516844081475e+00 2.838585298872242646e+01
-1.699999999999999845e-01 -1.091192008768392618e+00 2.796681981566973008e+01
-1.799999999999999933e-01 -1.073871500692703762e+00 2.751543940051259796e+01
-1.899999999999999745e-01 -1.056550992617015128e+00 2.705077869292882298e+01
-1.999999999999999833e-01 -1.039230484541326494e+00 2.659605891223737473e+01
-2.099999999999999645e-01 -1.021909976465637637e+00 2.617823946715569505e+01
-2.199999999999999734e-01 -1.004589468389948781e+00 2.582702032446260176e+01
-2.299999999999999545e-01 -9.872689603142601467e-01 2.557300980247756428e+01
-2.399999999999999911e-01 -9.699484522385712904e-01 2.544470914802943184e+01
-2.500000000000000000e-01 -9.526279441628824340e-01 2.546383566264864839e+01
-2.599999999999999534e-01 -9.353074360871937998e-01 2.563832926513409660e+01
-2.699999999999999623e-01 -9.179869280115049435e-01 2.595221783733459020e+01
-2.800000000000000266e-01 -9.006664199358160872e-01 2.635187624405999074e+01
-2.899999999999999800e-01 -8.833459118601274529e-01 2.673140283758357327e+01
-2.999999999999999889e-01 -8.660254037844385966e-01 2.693137920636567983e+01
-3.099999999999999978e-01 -8.487048957087499623e-01 2.678314126346803548e+01
-3.200000000000000067e-01 -8.313843876330611060e-01 2.620724169498211964e+01
-3.299999999999999600e-01 -8.140638795573722497e-01 2.527749535748302634e+01
-3.400000000000000244e-01 -7.967433714816836154e-01 2.416971794599653833e+01
-3.499999999999999778e-01 -7.794228634059947591e-01 2.306863827943361756e+01
-3.599999999999999867e-01 -7.621023553303061249e-01 2.211712078027083805e+01
-3.699999999999999956e-01 -7.447818472546172686e-01 2.140426777781190282e+01
-3.799999999999999489e-01 -7.274613391789284123e-01 2.096875427474076403e+01
-3.900000000000000133e-01 -7.101408311032396670e-01 2.080835297609606727e+01
-3.999999999999999667e-01 -6.928203230275509217e-01 2.089308768709541297e+01
-4.099999999999999756e-01 -6.754998149518621764e-01 2.117877354443287174e+01
-4.200000000000000400e-01 -6.581793068761734311e-01 2.161768780979222981e+01
-4.299999999999999933e-01 -6.408587988004845748e-01 2.216510722402764699e+01
-4.399999999999999467e-01 -6.235382907247958295e-01 2.278234932410194702e+01
-4.499999999999999556e-01 -6.062177826491070842e-01 2.343762723580988805e+01
-4.600000000000000200e-01 -5.888972745734182279e-01 2.410581511582066128e+01
-4.699999999999999734e-01 -5.715767664977294826e-01 2.476776565518168383e+01
-4.799999999999999822e-01 -5.542562584220407373e-01 2.540946086860040865e+01
-4.900000000000000466e-01 -5.369357503463519921e-01 2.602108619306742199e+01
-5.000000000000000000e-01 -5.196152422706632468e-01 2.659605894287819794e+01
-5.100000000000000089e-01 -5.022947341949743905e-01 2.713005390870337763e+01
-5.199999999999999067e-01 -4.849742261192856452e-01 2.762009656358577203e+01
-5.300000000000000266e-01 -4.676537180435968999e-01 2.806380309870482037e+01
-5.400000000000000355e-01 -4.503332099679080436e-01 2.845882650098330302e+01
-5.499999999999999334e-01 -4.330127018922194093e-01 2.880252946242034540e+01
-5.600000000000000533e-01 -4.156921938165305530e-01 2.909186631080817875e+01
-5.699999999999999512e-01 -3.983716857408416967e-01 2.932343142528948121e+01
-5.799999999999999600e-01 -3.810511776651530624e-01 2.949362518869280692e+01
-5.899999999999999689e-01 -3.637306695894642061e-01 2.959889672514348646e+01
-5.999999999999999778e-01 -3.464101615137754608e-01 2.963603814248516599e+01
-6.099999999999999867e-01 -3.290896534380867156e-01 2.960252066985180619e+01
-6.199999999999999956e-01 -3.117691453623979703e-01 2.949687400253386826e+01
-6.300000000000000044e-01 -2.944486372867091140e-01 2.931911380578533510e+01
-6.400000000000000133e-01 -2.771281292110203687e-01 2.907121820782032628e+01
-6.500000000000000222e-01 -2.598076211353316234e-01 2.875764336022523793e+01
-6.599999999999999201e-01 -2.424871130596428503e-01 2.838585298872242646e+01
-6.700000000000000400e-01 -2.251666049839540218e-01 2.796681981566973008e+01
-6.800000000000000488e-01 -2.078460969082652765e-01 2.751543940051259796e+01
-6.899999999999999467e-01 -1.905255888325765312e-01 2.705077869292882298e+01
-7.000000000000000666e-01 -1.732050807568877582e-01 2.659605891223737473e+01
-7.099999999999999645e-01 -1.558845726811990129e-01 2.617823946715569505e+01
-7.199999999999999734e-01 -1.385640646055101843e-01 2.582702032446260176e+01
-7.299999999999999822e-01 -1.212435565298214252e-01 2.557300980247756428e+01
-7.399999999999999911e-01 -1.039230484541325966e-01 2.544470914802943184e+01
-7.499999999999998890e-01 -8.660254037844392072e-02 2.546383566264864839e+01
-7.599999999999998979e-01 -6.928203230275517543e-02 2.563832926513409660e+01
-7.699999999999999067e-01 -5.196152422706633994e-02 2.595221783733459020e+01
-7.800000000000000266e-01 -3.464101615137758772e-02 2.635187624405999074e+01
-7.900000000000000355e-01 -1.732050807568875223e-02 2.673140283758357327e+01
-7.999999999999999334e-01 0.000000000000000000e+00 2.693137920636567983e+01
-8.099999999999999423e-01 1.732050807568867243e-02 2.678314126346803548e+01
-8.200000000000000622e-01 3.464101615137750445e-02 2.620724169498211964e+01
-8.300000000000000711e-01 5.196152422706633994e-02 2.527749535748302634e+01
-8.400000000000000799e-01 6.928203230275500890e-02 2.416971794599653833e+01
-8.499999999999999778e-01 8.660254037844385133e-02 2.306863827943361756e+01
-8.599999999999999867e-01 1.039230484541326799e-01 2.211712078027083805e+01
-8.699999999999999956e-01 1.212435565298213558e-01 2.140426777781190282e+01
-8.799999999999998934e-01 1.385640646055101843e-01 2.096875427474076403e+01
-8.899999999999999023e-01 1.558845726811988464e-01 2.080835297609606727e+01
-8.999999999999999112e-01 1.732050807568877027e-01 2.089308768709541297e+01
1.000000000000000194e-01 -1.524204710660611806e+00 2.168047015630980567e+01
8.999999999999995504e-02 -1.506884202584923393e+00 2.220892720895317751e+01
7.999999999999997391e-02 -1.489563694509234537e+00 2.280866631339417694e+01
7.000000000000000666e-02 -1.472243186433545681e+00 2.344725228904076531e+01
6.000000000000002554e-02 -1.454922678357856825e+00 2.409914569725213340e+01
4.999999999999996808e-02 -1.437602170282167968e+00 2.474504572708280392e+01
3.999999999999998695e-02 -1.420281662206479556e+00 2.537103279763597286e+01
3.000000000000001277e-02 -1.402961154130790700e+00 2.596762172334310392e+01
1.999999999999995531e-02 -1.385640646055101843e+00 2.652875577436608623e+01
9.999999999999977657e-03 -1.368320137979412987e+00 2.705077872568173447e+01
0.000000000000000000e+00 -1.350999629903724353e+00 2.753145650656030341e+01
-9.999999999999977657e-03 -1.333679121828035496e+00 2.796913913424825537e+01
-2.000000000000003511e-02 -1.316358613752346862e+00 2.836213926154318443e+01
-3.000000000000001277e-02 -1.299038105676658006e+00 2.870836268732546159e+01
-4.000000000000002859e-02 -1.281717597600969150e+00 2.900517884961173465e+01
-4.999999999999996808e-02 -1.264397089525280515e+00 2.924948456909381989e+01
-5.999999999999998390e-02 -1.247076581449591659e+00 2.943790064214235613e+01
-7.000000000000000666e-02 -1.229756073373903025e+00 2.956704610474814032e+01
-8.000000000000001554e-02 -1.212435565298214168e+00 2.963385120674510986e+01
-8.999999999999999667e-02 -1.195115057222525312e+00 2.963588896553215335e+01
-1.000000000000000194e-01 -1.177794549146836456e+00 2.957172056489731915e+01
-1.099999999999999867e-01 -1.160474041071147822e+00 2.944125862475033273e+01
-1.199999999999999678e-01 -1.143153532995459187e+00 2.924615350708581474e+01
-1.299999999999999767e-01 -1.125833024919770331e+00 2.899020180297551263e+01
-1.400000000000000133e-01 -1.108512516844081475e+00 2.867976430938012911e+01
-1.500000000000000222e-01 -1.091192008768392618e+00 2.832416492516642847e+01
-1.600000000000000033e-01 -1.073871500692703984e+00 2.793602359858837758e+01
-1.700000000000000122e-01 -1.056550992617015128e+00 2.753145647530130802e+01
-1.799999999999999933e-01 -1.039230484541326494e+00 2.713005387900135901e+01
-1.900000000000000022e-01 -1.021909976465637637e+00 2.675451905020942434e+01
-1.999999999999999833e-01 -1.004589468389948781e+00 2.642981359538731922e+01
-2.100000000000000200e-01 -9.872689603142599246e-01 2.618160434935612457e+01
-2.199999999999999734e-01 -9.699484522385712904e-01 2.603373437177669558e+01
-2.300000000000000100e-01 -9.526279441628826561e-01 2.600433911564747902e+01
-2.400000000000000189e-01 -9.353074360871937998e-01 2.610009527763468284e+01
-2.500000000000000000e-01 -9.179869280115049435e-01 2.630799924670457202e+01
-2.599999999999999534e-01 -9.006664199358160872e-01 2.658446839640005166e+01
-2.700000000000000178e-01 -8.833459118601274529e-01 2.684406209164080792e+01
-2.800000000000000266e-01 -8.660254037844385966e-01 2.695813282508474629e+01
-2.899999999999999800e-01 -8.487048957087499623e-01 2.678571151679642881e+01
-2.999999999999999889e-01 -8.313843876330611060e-01 2.624635517552365016e+01
-3.100000000000000533e-01 -8.140638795573722497e-01 2.538077427484397575e+01
-3.200000000000000067e-01 -7.967433714816836154e-01 2.432949949221807628e+01
-3.300000000000000155e-01 -7.794228634059947591e-01 2.326036233267236852e+01
-3.400000000000000244e-01 -7.621023553303061249e-01 2.231518184981373665e+01
-3.500000000000000333e-01 -7.447818472546172686e-01 2.158956450349247547e+01
-3.599999999999999867e-01 -7.274613391789284123e-01 2.113052913727164750e+01
-3.699999999999999956e-01 -7.101408311032397780e-01 2.094287811813977385e+01
-3.800000000000000044e-01 -6.928203230275509217e-01 2.100104522851742317e+01
-3.900000000000000133e-01 -6.754998149518621764e-01 2.126274347132461884e+01
-3.999999999999999667e-01 -6.581793068761734311e-01 2.168047015630980567e+01
-4.100000000000000311e-01 -6.408587988004845748e-01 2.220892720895317751e+01
-4.200000000000000400e-01 -6.235382907247958295e-01 2.280866631339417694e+01
-4.299999999999999933e-01 -6.062177826491070842e-01 2.344725228904076531e+01
-4.399999999999999467e-01 -5.888972745734183389e-01 2.409914569725213340e+01
-4.500000000000000111e-01 -5.715767664977295937e-01 2.474504572708280392e+01
-4.600000000000000200e-01 -5.542562584220407373e-01 2.537103279763597286e+01
-4.699999999999999734e-01 -5.369357503463519921e-01 2.596762172334310392e+01
-4.800000000000000377e-01 -5.196152422706632468e-01 2.652875577436608623e+01
-4.900000000000000466e-01 -5.022947341949743905e-01 2.705077872568173447e+01
-5.000000000000000000e-01 -4.849742261192857007e-01 2.753145650656030341e+01
-5.100000000000000089e-01 -4.676537180435968999e-01 2.796913913424825537e+01
-5.200000000000000178e-01 -4.503332099679081546e-01 2.836213926154318443e+01
-5.300000000000000266e-01 -4.330127018922194093e-01 2.870836268732546159e+01
-5.400000000000000355e-01 -4.156921938165305530e-01 2.900517884961173465e+01
-5.500000000000000444e-01 -3.983716857408418077e-01 2.924948456909381989e+01
-5.600000000000000533e-01 -3.810511776651530624e-01 2.943790064214235613e+01
-5.699999999999999512e-01 -3.637306695894643171e-01 2.956704610474814032e+01
-5.799999999999999600e-01 -3.464101615137755164e-01 2.963385120674510986e+01
-5.899999999999999689e-01 -3.290896534380867156e-01 2.963588896553215335e+01
-5.999999999999999778e-01 -3.117691453623979703e-01 2.957172056489731915e+01
-6.099999999999999867e-01 -2.944486372867092250e-01 2.944125862475033273e+01
-6.200000000000001066e-01 -2.771281292110203687e-01 2.924615350708581474e+01
-6.300000000000000044e-01 -2.598076211353316234e-01 2.899020180297551263e+01
-6.400000000000000133e-01 -2.424871130596428503e-01 2.867976430938012911e+01
-6.500000000000000222e-01 -2.251666049839541051e-01 2.832416492516642847e+01
-6.600000000000000311e-01 -2.078460969082652765e-01 2.793602359858837758e+01
-6.700000000000000400e-01 -1.905255888325765312e-01 2.753145647530130802e+01
-6.800000000000000488e-01 -1.732050807568877582e-01 2.713005387900135901e+01
-6.900000000000000577e-01 -1.558845726811990129e-01 2.675451905020942434e+01
-7.000000000000000666e-01 -1.385640646055102676e-01 2.642981359538731922e+01
-7.099999999999999645e-01 -1.212435565298214252e-01 2.618160434935612457e+01
-7.199999999999999734e-01 -1.039230484541326799e-01 2.603373437177669558e+01
-7.299999999999999822e-01 -8.660254037844385133e-02 2.600433911564747902e+01
-7.399999999999999911e-01 -6.928203230275517543e-02 2.610009527763468284e+01
-7.499999999999998890e-01 -5.196152422706641627e-02 2.630799924670457202e+01
-7.599999999999998979e-01 -3.464101615137758772e-02 2.658446839640005166e+01
-7.700000000000000178e-01 -1.732050807568883202e-02 2.684406209164080792e+01
-7.800000000000000266e-01 0.000000000000000000e+00 2.695813282508474629e+01
-7.900000000000000355e-01 1.732050807568875223e-02 2.678571151679642881e+01
-7.999999999999999334e-01 3.464101615137742812e-02 2.624635517552365016e+01
-8.100000000000000533e-01 5.196152422706625668e-02 2.538077427484397575e+01
-8.200000000000000622e-01 6.928203230275509217e-02 2.432949949221807628e+01
-8.300000000000000711e-01 8.660254037844376807e-02 2.326036233267236852e+01
-8.400000000000000799e-01 1.039230484541325966e-01 2.231518184981373665e+01
-8.499999999999999778e-01 1.212435565298214252e-01 2.158956450349247547e+01
-8.599999999999999867e-01 1.385640646055101011e-01 2.113052913727164750e+01
-8.699999999999999956e-01 1.558845726811989296e-01 2.094287811813977385e+01
-8.799999999999998934e-01 1.732050807568876194e-01 2.100104522851742317e+01
-8.899999999999999023e-01 1.905255888325764480e-01 2.126274347132461884e+01
1.099999999999999867e-01 -1.506884202584922949e+00 2.240688349689978764e+01
9.999999999999993616e-02 -1.489563694509234537e+00 2.298259447675565781e+01
8.999999999999995504e-02 -1.472243186433545681e+00 2.359755839336896699e+01
7.999999999999997391e-02 -1.454922678357856825e+00 2.422559923389977499e+01
7.000000000000000666e-02 -1.437602170282167968e+00 2.484710238650400527e+01
5.999999999999994227e-02 -1.420281662206479112e+00 2.544818452555874799e+01
4.999999999999996808e-02 -1.402961154130790700e+00 2.601973679858593513e+01
3.999999999999998695e-02 -1.385640646055101843e+00 2.655637748075490023e+01
2.999999999999993297e-02 -1.368320137979412987e+00 2.705534955228872107e+01
1.999999999999995531e-02 -1.350999629903724131e+00 2.751543943516088220e+01
9.999999999999977657e-03 -1.333679121828035496e+00 2.793602363111880038e+01
0.000000000000000000e+00 -1.316358613752346640e+00 2.831634272253680251e+01
-1.000000000000005745e-02 -1.299038105676658006e+00 2.865505873205487219e+01
-2.000000000000003511e-02 -1.281717597600969150e+00 2.895009398723802363e+01
-3.000000000000005440e-02 -1.264397089525280293e+00 2.919870210062480709e+01
-3.999999999999998695e-02 -1.247076581449591659e+00 2.939769839563766141e+01
-5.000000000000000971e-02 -1.229756073373902803e+00 2.954377818819642343e+01
-6.000000000000002554e-02 -1.212435565298214168e+00 2.963386818683089174e+01
-7.000000000000004829e-02 -1.195115057222525312e+00 2.966547855751633378e+01
-8.000000000000001554e-02 -1.177794549146836456e+00 2.963704313589143879e+01
-9.000000000000003830e-02 -1.160474041071147600e+00 2.954824870994876562e+01
-1.000000000000000194e-01 -1.143153532995458965e+00 2.940035992002743015e+01
-1.099999999999999867e-01 -1.125833024919770331e+00 2.919654444263564130e+01
-1.200000000000000094e-01 -1.108512516844081475e+00 2.894219482517401687e+01
-1.300000000000000322e-01 -1.091192008768392618e+00 2.864523001454877260e+01
-1.400000000000000411e-01 -1.073871500692703762e+00 2.831634269242400137e+01
-1.500000000000000222e-01 -1.056550992617015128e+00 2.796913910479581489e+01
-1.600000000000000311e-01 -1.039230484541326271e+00 2.762009653513519680e+01
-1.700000000000000122e-01 -1.021909976465637637e+00 2.728823916186984277e+01
-1.800000000000000488e-01 -1.004589468389948781e+00 2.699440358838200993e+01
-1.900000000000000022e-01 -9.872689603142599246e-01 2.675992699819218501e+01
-2.000000000000000389e-01 -9.699484522385710683e-01 2.660453783867389177e+01
-2.100000000000000200e-01 -9.526279441628824340e-01 2.654315455384193001e+01
-2.200000000000000289e-01 -9.353074360871937998e-01 2.658120713083667042e+01
-2.300000000000000377e-01 -9.179869280115049435e-01 2.670806462419106353e+01
-2.400000000000000189e-01 -9.006664199358160872e-01 2.688852784664241824e+01
-2.500000000000000000e-01 -8.833459118601272309e-01 2.705422844217286737e+01
-2.600000000000000644e-01 -8.660254037844385966e-01 2.710221899044729099e+01
-2.700000000000000178e-01 -8.487048957087497403e-01 2.691603463574088195e+01
-2.800000000000000266e-01 -8.313843876330611060e-01 2.641841193674121513e+01
-2.900000000000000355e-01 -8.140638795573722497e-01 2.562459540863715191e+01
-3.000000000000000444e-01 -7.967433714816833934e-01 2.464165496986137072e+01
-3.100000000000000533e-01 -7.794228634059947591e-01 2.361710584920784228e+01
-3.200000000000000622e-01 -7.621023553303059028e-01 2.268808443018732746e+01
-3.300000000000000155e-01 -7.447818472546172686e-01 2.195490669968824804e+01
-3.400000000000000244e-01 -7.274613391789284123e-01 2.147292769847997107e+01
-3.500000000000000333e-01 -7.101408311032396670e-01 2.125508930157682386e+01
-3.599999999999999867e-01 -6.928203230275509217e-01 2.128166713205281724e+01
-3.700000000000000511e-01 -6.754998149518620654e-01 2.151342529102295842e+01
-3.800000000000000044e-01 -6.581793068761733201e-01 2.190372468123547023e+01
-3.900000000000000133e-01 -6.408587988004845748e-01 2.240688349689978764e+01
-4.000000000000000777e-01 -6.235382907247957185e-01 2.298259447675565781e+01
-4.100000000000000311e-01 -6.062177826491069732e-01 2.359755839336896699e+01
-4.200000000000000400e-01 -5.888972745734182279e-01 2.422559923389977499e+01
-4.299999999999999933e-01 -5.715767664977294826e-01 2.484710238650400527e+01
-4.400000000000000577e-01 -5.542562584220407373e-01 2.544818452555874799e+01
-4.500000000000000111e-01 -5.369357503463518810e-01 2.601973679858593513e+01
-4.600000000000000200e-01 -5.196152422706631357e-01 2.655637748075490023e+01
-4.700000000000000844e-01 -5.022947341949743905e-01 2.705534955228872107e+01
-4.800000000000000377e-01 -4.849742261192855342e-01 2.751543943516088220e+01
-4.900000000000000466e-01 -4.676537180435968999e-01 2.793602363111880038e+01
-5.000000000000000000e-01 -4.503332099679080436e-01 2.831634272253680251e+01
-5.100000000000000089e-01 -4.330127018922192983e-01 2.865505873205487219e+01
-5.200000000000000178e-01 -4.156921938165305530e-01 2.895009398723802363e+01
-5.300000000000000266e-01 -3.983716857408416967e-01 2.919870210062480709e+01
-5.400000000000000355e-01 -3.810511776651529514e-01 2.939769839563766141e+01
-5.500000000000000444e-01 -3.637306695894642061e-01 2.954377818819642343e+01
-5.600000000000000533e-01 -3.464101615137754608e-01 2.963386818683089174e+01
-5.699999999999999512e-01 -3.290896534380866600e-01 2.966547855751633378e+01
-5.799999999999999600e-01 -3.117691453623978592e-01 2.963704313589143879e+01
-5.900000000000000799e-01 -2.944486372867091140e-01 2.954824870994876562e+01
-5.999999999999999778e-01 -2.771281292110203687e-01 2.940035992002743015e+01
-6.100000000000000977e-01 -2.598076211353315124e-01 2.919654444263564130e+01
-6.200000000000001066e-01 -2.424871130596427671e-01 2.894219482517401687e+01
-6.300000000000000044e-01 -2.251666049839540218e-01 2.864523001454877260e+01
-6.400000000000000133e-01 -2.078460969082652765e-01 2.831634269242400137e+01
-6.500000000000000222e-01 -1.905255888325764480e-01 2.796913910479581489e+01
-6.600000000000000311e-01 -1.732050807568877027e-01 2.762009653513519680e+01
-6.700000000000000400e-01 -1.558845726811989296e-01 2.728823916186984277e+01
-6.800000000000000488e-01 -1.385640646055101843e-01 2.699440358838200993e+01
-6.900000000000000577e-01 -1.212435565298214252e-01 2.675992699819218501e+01
-7.000000000000000666e-01 -1.039230484541325966e-01 2.660453783867389177e+01
-7.099999999999999645e-01 -8.660254037844385133e-02 2.654315455384193001e+01
-7.199999999999999734e-01 -6.928203230275500890e-02 2.658120713083667042e+01
-7.299999999999999822e-01 -5.196152422706633994e-02 2.670806462419106353e+01
-7.399999999999999911e-01 -3.464101615137758772e-02 2.688852784664241824e+01
-7.499999999999998890e-01 -1.732050807568875223e-02 2.705422844217286737e+01
-7.600000000000000089e-01 0.000000000000000000e+00 2.710221899044729099e+01
-7.700000000000000178e-01 1.732050807568883202e-02 2.691603463574088195e+01
-7.800000000000000266e-01 3.464101615137758772e-02 2.641841193674121513e+01
-7.900000000000000355e-01 5.196152422706625668e-02 2.562459540863715191e+01
-8.000000000000001554e-01 6.928203230275509217e-02 2.464165496986137072e+01
-8.100000000000000533e-01 8.660254037844392072e-02 2.361710584920784228e+01
-8.200000000000000622e-01 1.039230484541325966e-01 2.268808443018732746e+01
-8.300000000000000711e-01 1.212435565298214252e-01 2.195490669968824804e+01
-8.400000000000000799e-01 1.385640646055102676e-01 2.147292769847997107e+01
-8.499999999999999778e-01 1.558845726811989296e-01 2.125508930157682386e+01
-8.599999999999999867e-01 1.732050807568877582e-01 2.128166713205281724e+01
-8.699999999999999956e-01 1.905255888325764480e-01 2.151342529102295842e+01
-8.799999999999998934e-01 2.078460969082652765e-01 2.190372468123547023e+01
1.200000000000000511e-01 -1.489563694509234537e+00 2.328218434897788569e+01
1.099999999999999867e-01 -1.472243186433545681e+00 2.386951016652094637e+01
1.000000000000000194e-01 -1.454922678357856825e+00 2.446948089526257419e+01
9.000000000000003830e-02 -1.437602170282168190e+00 2.506180104115696139e+01
8.000000000000005718e-02 -1.420281662206479334e+00 2.563232534311543631e+01
7.000000000000000666e-02 -1.402961154130790478e+00 2.617213527591344402e+01
6.000000000000002554e-02 -1.385640646055101843e+00 2.667647442330389751e+01
5.000000000000005135e-02 -1.368320137979412987e+00 2.714357529438737870e+01
3.999999999999998695e-02 -1.350999629903724131e+00 2.757345710725500609e+01
3.000000000000001277e-02 -1.333679121828035496e+00 2.796681985191762365e+01
2.000000000000003511e-02 -1.316358613752346862e+00 2.832416495862011274e+01
1.000000000000005745e-02 -1.299038105676658006e+00 2.864523004492536273e+01
0.000000000000000000e+00 -1.281717597600969150e+00 2.892875591108490241e+01
-9.999999999999977657e-03 -1.264397089525280293e+00 2.917253952599807576e+01
-1.999999999999999348e-02 -1.247076581449591437e+00 2.937368907076365332e+01
-2.999999999999993297e-02 -1.229756073373903025e+00 2.952899069528625020e+01
-3.999999999999995226e-02 -1.212435565298214168e+00 2.963531286954124155e+01
-4.999999999999996808e-02 -1.195115057222525312e+00 2.969000019921530509e+01
-5.999999999999998390e-02 -1.177794549146836456e+00 2.969123383646898873e+01
-6.999999999999996503e-02 -1.160474041071147600e+00 2.963835430633254830e+01
-7.999999999999997391e-02 -1.143153532995458965e+00 2.953215275216347635e+01
-8.999999999999995504e-02 -1.125833024919770331e+00 2.937513859165408192e+01
-9.999999999999993616e-02 -1.108512516844081475e+00 2.917178659472785540e+01
-1.099999999999999589e-01 -1.091192008768392618e+00 2.892875588393728492e+01
-1.199999999999999678e-01 -1.073871500692703762e+00 2.865505870453555204e+01
-1.299999999999999767e-01 -1.056550992617015128e+00 2.836213923408825721e+01
-1.399999999999999578e-01 -1.039230484541326494e+00 2.806380307170952548e+01
-1.499999999999999944e-01 -1.021909976465637637e+00 2.777591657584022045e+01
-1.599999999999999478e-01 -1.004589468389948781e+00 2.751577103400260071e+01
-1.699999999999999845e-01 -9.872689603142599246e-01 2.730097731190017640e+01
-1.799999999999999656e-01 -9.699484522385712904e-01 2.714771797738846359e+01
-1.899999999999999745e-01 -9.526279441628824340e-01 2.706813212066050411e+01
-1.999999999999999556e-01 -9.353074360871937998e-01 2.706655172680294541e+01
-2.099999999999999645e-01 -9.179869280115049435e-01 2.713431373572516847e+01
-2.199999999999999734e-01 -9.006664199358160872e-01 2.724319643728012608e+01
-2.299999999999999545e-01 -8.833459118601274529e-01 2.733889405745504320e+01
-2.399999999999999356e-01 -8.660254037844385966e-01 2.733957766125971744e+01
-2.500000000000000000e-01 -8.487048957087499623e-01 2.714990519738602615e+01
-2.599999999999999534e-01 -8.313843876330611060e-01 2.669838923267198183e+01
-2.699999999999999623e-01 -8.140638795573722497e-01 2.598174302007194569e+01
-2.799999999999999711e-01 -7.967433714816833934e-01 2.507678954877512467e+01
-2.899999999999999800e-01 -7.794228634059947591e-01 2.410845211105527852e+01
-2.999999999999999889e-01 -7.621023553303059028e-01 2.320551174883256351e+01
-3.099999999999999978e-01 -7.447818472546172686e-01 2.247065154025840172e+01
-3.199999999999999512e-01 -7.274613391789284123e-01 2.196705087011130431e+01
-3.299999999999999600e-01 -7.101408311032396670e-01 2.171667737845295321e+01
-3.399999999999999689e-01 -6.928203230275509217e-01 2.170715888934182658e+01
-3.499999999999999778e-01 -6.754998149518620654e-01 2.190371160708037834e+01
-3.599999999999999867e-01 -6.581793068761733201e-01 2.226145785019806311e+01
-3.699999999999999956e-01 -6.408587988004845748e-01 2.273468659319588525e+01
-3.799999999999999489e-01 -6.235382907247958295e-01 2.328218434897788569e+01
-3.900000000000000133e-01 -6.062177826491070842e-01 2.386951016652094637e+01
-3.999999999999999667e-01 -5.888972745734182279e-01 2.446948089526257419e+01
-4.099999999999999756e-01 -5.715767664977294826e-01 2.506180104115696139e+01
-4.199999999999999289e-01 -5.542562584220407373e-01 2.563232534311543631e+01
-4.299999999999999933e-01 -5.369357503463518810e-01 2.617213527591344402e+01
-4.399999999999999467e-01 -5.196152422706631357e-01 2.667647442330389751e+01
-4.499999999999999556e-01 -5.022947341949743905e-01 2.714357529438737870e+01
-4.599999999999999090e-01 -4.849742261192856452e-01 2.757345710725500609e+01
-4.699999999999999734e-01 -4.676537180435968999e-01 2.796681985191762365e+01
-4.799999999999999822e-01 -4.503332099679080436e-01 2.832416495862011274e+01
-4.899999999999999356e-01 -4.330127018922192983e-01 2.864523004492536273e+01
-5.000000000000000000e-01 -4.156921938165305530e-01 2.892875591108490241e+01
-5.100000000000000089e-01 -3.983716857408416967e-01 2.917253952599807576e+01
-5.199999999999999067e-01 -3.810511776651530624e-01 2.937368907076365332e+01
-5.299999999999999156e-01 -3.637306695894642061e-01 2.952899069528625020e+01
-5.400000000000000355e-01 -3.464101615137754053e-01 2.963531286954124155e+01
-5.499999999999999334e-01 -3.290896534380867156e-01 2.969000019921530509e+01
-5.600000000000000533e-01 -3.117691453623979148e-01 2.969123383646898873e+01
-5.699999999999999512e-01 -2.944486372867091140e-01 2.963835430633254830e+01
-5.799999999999999600e-01 -2.771281292110203687e-01 2.953215275216347635e+01
-5.899999999999999689e-01 -2.598076211353316234e-01 2.937513859165408192e+01
-5.999999999999999778e-01 -2.424871130596427671e-01 2.917178659472785540e+01
-6.099999999999998757e-01 -2.251666049839540218e-01 2.892875588393728492e+01
-6.199999999999999956e-01 -2.078460969082652765e-01 2.865505870453555204e+01
-6.300000000000000044e-01 -1.905255888325765312e-01 2.836213923408825721e+01
-6.400000000000000133e-01 -1.732050807568877027e-01 2.806380307170952548e+01
-6.500000000000000222e-01 -1.558845726811989296e-01 2.777591657584022045e+01
-6.599999999999999201e-01 -1.385640646055101843e-01 2.751577103400260071e+01
-6.699999999999999289e-01 -1.212435565298214252e-01 2.730097731190017640e+01
-6.799999999999999378e-01 -1.039230484541326799e-01 2.714771797738846359e+01
-6.899999999999999467e-01 -8.660254037844385133e-02 2.706813212066050411e+01
-7.000000000000000666e-01 -6.928203230275509217e-02 2.706655172680294541e+01
-7.099999999999999645e-01 -5.196152422706625668e-02 2.713431373572516847e+01
-7.199999999999999734e-01 -3.464101615137758772e-02 2.724319643728012608e+01
-7.299999999999999822e-01 -1.732050807568883202e-02 2.733889405745504320e+01
-7.399999999999999911e-01 0.000000000000000000e+00 2.733957766125971744e+01
-7.499999999999998890e-01 1.732050807568875223e-02 2.714990519738602615e+01
-7.599999999999998979e-01 3.464101615137758772e-02 2.669838923267198183e+01
-7.699999999999999067e-01 5.196152422706633994e-02 2.598174302007194569e+01
-7.799999999999998046e-01 6.928203230275500890e-02 2.507678954877512467e+01
-7.900000000000000355e-01 8.660254037844385133e-02 2.410845211105527852e+01
-7.999999999999999334e-01 1.039230484541326799e-01 2.320551174883256351e+01
-8.099999999999999423e-01 1.212435565298213558e-01 2.247065154025840172e+01
-8.200000000000000622e-01 1.385640646055101843e-01 2.196705087011130431e+01
-8.300000000000000711e-01 1.558845726811990129e-01 2.171667737845295321e+01
-8.400000000000000799e-01 1.732050807568877027e-01 2.170715888934182658e+01
-8.499999999999999778e-01 1.905255888325765312e-01 2.190371160708037834e+01
-8.599999999999999867e-01 2.078460969082651932e-01 2.226145785019806311e+01
-8.699999999999999956e-01 2.251666049839540218e-01 2.273468659319588525e+01
1.300000000000000322e-01 -1.472243186433545459e+00 2.423981951272979884e+01
1.199999999999999678e-01 -1.454922678357856825e+00 2.480986708796262263e+01
1.099999999999999867e-01 -1.437602170282167968e+00 2.537109785479785273e+01
1.000000000000000194e-01 -1.420281662206479334e+00 2.590863826136891035e+01
9.000000000000003830e-02 -1.402961154130790478e+00 2.641335812085809920e+01
7.999999999999997391e-02 -1.385640646055101621e+00 2.688084270095858486e+01
7.000000000000000666e-02 -1.368320137979412987e+00 2.731018639304894080e+01
6.000000000000002554e-02 -1.350999629903724131e+00 2.770268267550601848e+01
4.999999999999996808e-02 -1.333679121828035274e+00 2.806054929282986166e+01
3.999999999999998695e-02 -1.316358613752346640e+00 2.838585302621154938e+01
3.000000000000001277e-02 -1.299038105676658006e+00 2.867976434334051916e+01
2.000000000000003511e-02 -1.281717597600969150e+00 2.894219485535254321e+01
9.999999999999977657e-03 -1.264397089525280293e+00 2.917178662099839670e+01
0.000000000000000000e+00 -1.247076581449591437e+00 2.936616419546833612e+01
-1.000000000000001756e-02 -1.229756073373902581e+00 2.952234043263501917e+01
-1.999999999999995531e-02 -1.212435565298214168e+00 2.963717899617535068e+01
-2.999999999999997113e-02 -1.195115057222525312e+00 2.970784517049240847e+01
-3.999999999999998695e-02 -1.177794549146836456e+00 2.973220774002616196e+01
-5.000000000000000971e-02 -1.160474041071147600e+00 2.970917975420839241e+01
-5.999999999999998390e-02 -1.143153532995458743e+00 2.963900161972610192e+01
-7.000000000000000666e-02 -1.125833024919770109e+00 2.952347622369089208e+01
-7.999999999999997391e-02 -1.108512516844081475e+00 2.936616417313109295e+01
-8.999999999999995504e-02 -1.091192008768392618e+00 2.917253950212783664e+01
-9.999999999999997780e-02 -1.073871500692703762e+00 2.895009396237302468e+01
-1.099999999999999867e-01 -1.056550992617014906e+00 2.870836266194798370e+01
-1.200000000000000094e-01 -1.039230484541326271e+00 2.845882647552944178e+01
-1.299999999999999767e-01 -1.021909976465637637e+00 2.821462801323670888e+01
-1.400000000000000133e-01 -1.004589468389948781e+00 2.799001792188215987e+01
-1.499999999999999944e-01 -9.872689603142599246e-01 2.779942560081183345e+01
-1.600000000000000033e-01 -9.699484522385710683e-01 2.765602050861248884e+01
-1.699999999999999845e-01 -9.526279441628824340e-01 2.756959555255367178e+01
-1.799999999999999933e-01 -9.353074360871935777e-01 2.754357204550084148e+01
-1.899999999999999745e-01 -9.179869280115049435e-01 2.757094956257244434e+01
-1.999999999999999833e-01 -9.006664199358160872e-01 2.762928558148392000e+01
-2.100000000000000200e-01 -8.833459118601272309e-01 2.767575139654443461e+01
-2.199999999999999734e-01 -8.660254037844385966e-01 2.764570399338195372e+01
-2.299999999999999545e-01 -8.487048957087497403e-01 2.746173804713070155e+01
-2.400000000000000189e-01 -8.313843876330611060e-01 2.705961505815590584e+01
-2.500000000000000000e-01 -8.140638795573722497e-01 2.642349604329918833e+01
-2.599999999999999534e-01 -7.967433714816833934e-01 2.560408647774181645e+01
-2.700000000000000178e-01 -7.794228634059946481e-01 2.470267644996315681e+01
-2.800000000000000266e-01 -7.621023553303059028e-01 2.383619155827565450e+01
-2.899999999999999800e-01 -7.447818472546170465e-01 2.310677461283416889e+01
-2.999999999999999889e-01 -7.274613391789284123e-01 2.258421722515890906e+01
-3.099999999999999978e-01 -7.101408311032395559e-01 2.229992675653358347e+01
-3.200000000000000067e-01 -6.928203230275508107e-01 2.225029299051106690e+01
-3.299999999999999600e-01 -6.754998149518620654e-01 2.240658607732326502e+01
-3.400000000000000244e-01 -6.581793068761732091e-01 2.272690900991314322e+01
-3.499999999999999778e-01 -6.408587988004844638e-01 2.316616902094059682e+01
-3.599999999999999867e-01 -6.235382907247957185e-01 2.368239627501456113e+01
-3.699999999999999956e-01 -6.062177826491069732e-01 2.423981951272979884e+01
-3.800000000000000044e-01 -5.888972745734182279e-01 2.480986708796262263e+01
-3.900000000000000133e-01 -5.715767664977293716e-01 2.537109785479785273e+01
-3.999999999999999667e-01 -5.542562584220406263e-01 2.590863826136891035e+01
-4.099999999999999756e-01 -5.369357503463518810e-01 2.641335812085809920e+01
-4.200000000000000400e-01 -5.196152422706630247e-01 2.688084270095858486e+01
-4.299999999999999933e-01 -5.022947341949742794e-01 2.731018639304894080e+01
-4.399999999999999467e-01 -4.849742261192855342e-01 2.770268267550601848e+01
-4.499999999999999556e-01 -4.676537180435967889e-01 2.806054929282986166e+01
-4.600000000000000200e-01 -4.503332099679080436e-01 2.838585302621154938e+01
-4.699999999999999734e-01 -4.330127018922192428e-01 2.867976434334051916e+01
-4.799999999999999822e-01 -4.156921938165304975e-01 2.894219485535254321e+01
-4.900000000000000466e-01 -3.983716857408416967e-01 2.917178662099839670e+01
-5.000000000000000000e-01 -3.810511776651528959e-01 2.936616419546833612e+01
-5.100000000000000089e-01 -3.637306695894642061e-01 2.952234043263501917e+01
-5.199999999999999067e-01 -3.464101615137754053e-01 2.963717899617535068e+01
-5.300000000000000266e-01 -3.290896534380866045e-01 2.970784517049240847e+01
-5.400000000000000355e-01 -3.117691453623978592e-01 2.973220774002616196e+01
-5.500000000000000444e-01 -2.944486372867090584e-01 2.970917975420839241e+01
-5.600000000000000533e-01 -2.771281292110203132e-01 2.963900161972610192e+01
-5.699999999999999512e-01 -2.598076211353315124e-01 2.952347622369089208e+01
-5.799999999999999600e-01 -2.424871130596427671e-01 2.936616417313109295e+01
-5.899999999999999689e-01 -2.251666049839539385e-01 2.917253950212783664e+01
-5.999999999999999778e-01 -2.078460969082651932e-01 2.895009396237302468e+01
-6.099999999999999867e-01 -1.905255888325764480e-01 2.870836266194798370e+01
-6.200000000000001066e-01 -1.732050807568877027e-01 2.845882647552944178e+01
-6.300000000000000044e-01 -1.558845726811988464e-01 2.821462801323670888e+01
-6.400000000000000133e-01 -1.385640646055101011e-01 2.799001792188215987e+01
-6.500000000000000222e-01 -1.212435565298213558e-01 2.779942560081183345e+01
-6.599999999999999201e-01 -1.039230484541325966e-01 2.765602050861248884e+01
-6.699999999999999289e-01 -8.660254037844385133e-02 2.756959555255367178e+01
-6.800000000000000488e-01 -6.928203230275500890e-02 2.754357204550084148e+01
-6.900000000000000577e-01 -5.196152422706625668e-02 2.757094956257244434e+01
-7.000000000000000666e-01 -3.464101615137742812e-02 2.762928558148392000e+01
-7.099999999999999645e-01 -1.732050807568875223e-02 2.767575139654443461e+01
-7.199999999999999734e-01 0.000000000000000000e+00 2.764570399338195372e+01
-7.299999999999999822e-01 1.732050807568883202e-02 2.746173804713070155e+01
-7.399999999999999911e-01 3.464101615137758772e-02 2.705961505815590584e+01
-7.499999999999998890e-01 5.196152422706641627e-02 2.642349604329918833e+01
-7.599999999999998979e-01 6.928203230275517543e-02 2.560408647774181645e+01
-7.699999999999999067e-01 8.660254037844385133e-02 2.470267644996315681e+01
-7.800000000000000266e-01 1.039230484541326799e-01 2.383619155827565450e+01
-7.900000000000000355e-01 1.212435565298215084e-01 2.310677461283416889e+01
-7.999999999999999334e-01 1.385640646055101843e-01 2.258421722515890906e+01
-8.100000000000000533e-01 1.558845726811990129e-01 2.229992675653358347e+01
-8.200000000000000622e-01 1.732050807568878414e-01 2.225029299051106690e+01
-8.300000000000000711e-01 1.905255888325765312e-01 2.240658607732326502e+01
-8.400000000000000799e-01 2.078460969082653598e-01 2.272690900991314322e+01
-8.499999999999999778e-01 2.251666049839540218e-01 2.316616902094059682e+01
-8.599999999999999867e-01 2.424871130596428503e-01 2.368239627501456113e+01
1.400000000000000411e-01 -1.454922678357856825e+00 2.522349187693517791e+01
1.299999999999999767e-01 -1.437602170282167968e+00 2.575360140784344054e+01
1.200000000000000094e-01 -1.420281662206479112e+00 2.625818312752015160e+01
1.100000000000000283e-01 -1.402961154130790700e+00 2.672735516078494911e+01
1.000000000000000611e-01 -1.385640646055101843e+00 2.715656169746782922e+01
8.999999999999999667e-02 -1.368320137979412987e+00 2.754539927310473146e+01
8.000000000000001554e-02 -1.350999629903724131e+00 2.789624811685431638e+01
7.000000000000004829e-02 -1.333679121828035274e+00 2.821284786063360528e+01
5.999999999999998390e-02 -1.316358613752346418e+00 2.849900969209029356e+01
5.000000000000000971e-02 -1.299038105676658006e+00 2.875764339851105689e+01
4.000000000000002859e-02 -1.281717597600969150e+00 2.899020183695899533e+01
3.000000000000005440e-02 -1.264397089525280293e+00 2.919654447209341086e+01
1.999999999999999348e-02 -1.247076581449591437e+00 2.937513861649376778e+01
1.000000000000001756e-02 -1.229756073373902581e+00 2.952347624390627701e+01
0.000000000000000000e+00 -1.212435565298213946e+00 2.963858552277098823e+01
-9.999999999999937758e-03 -1.195115057222525312e+00 2.971754403677140388e+01
-1.999999999999995531e-02 -1.177794549146836456e+00 2.975793702842155497e+01
-2.999999999999997113e-02 -1.160474041071147600e+00 2.975823625513340787e+01
-3.999999999999998695e-02 -1.143153532995458743e+00 2.971809739379072113e+01
-4.999999999999996808e-02 -1.125833024919770109e+00 2.963858550712616946e+01
-5.999999999999998390e-02 -1.108512516844081475e+00 2.952234041418844157e+01
-6.999999999999996503e-02 -1.091192008768392618e+00 2.937368905013792997e+01
-7.999999999999994615e-02 -1.073871500692703762e+00 2.919870207839370124e+01
-8.999999999999995504e-02 -1.056550992617014906e+00 2.900517882629971567e+01
-9.999999999999997780e-02 -1.039230484541326271e+00 2.880252943850569736e+01
-1.099999999999999867e-01 -1.021909976465637637e+00 2.860150699906638394e+01
-1.199999999999999678e-01 -1.004589468389948781e+00 2.841372568905242701e+01
-1.299999999999999767e-01 -9.872689603142599246e-01 2.825088333959424602e+01
-1.399999999999999578e-01 -9.699484522385710683e-01 2.812358670831205387e+01
-1.499999999999999944e-01 -9.526279441628824340e-01 2.803965528739160717e+01
-1.599999999999999478e-01 -9.353074360871935777e-01 2.800176315779401293e+01
-1.699999999999999845e-01 -9.179869280115049435e-01 2.800430839157952434e+01
-1.799999999999999656e-01 -9.006664199358160872e-01 2.802959959092943265e+01
-1.899999999999999745e-01 -8.833459118601272309e-01 2.804411008559437590e+01
-1.999999999999999556e-01 -8.660254037844385966e-01 2.799710811957645262e+01
-2.099999999999999645e-01 -8.487048957087497403e-01 2.782629896079757970e+01
-2.199999999999999734e-01 -8.313843876330611060e-01 2.747540665461123410e+01
-2.299999999999999545e-01 -8.140638795573722497e-01 2.692102773585558495e+01
-2.399999999999999911e-01 -7.967433714816833934e-01 2.619242978826408219e+01
-2.500000000000000000e-01 -7.794228634059947591e-01 2.536753826800897116e+01
-2.599999999999999534e-01 -7.621023553303059028e-01 2.454840163288896093e+01
-2.699999999999999623e-01 -7.447818472546172686e-01 2.383326112678174624e+01
-2.799999999999999711e-01 -7.274613391789284123e-01 2.329648206338630345e+01
-2.899999999999999800e-01 -7.101408311032395559e-01 2.297859140097990860e+01
-2.999999999999999889e-01 -6.928203230275508107e-01 2.288578684654218875e+01
-3.099999999999999978e-01 -6.754998149518620654e-01 2.299704071791008886e+01
-3.199999999999999512e-01 -6.581793068761733201e-01 2.327495528607137487e+01
-3.299999999999999600e-01 -6.408587988004845748e-01 2.367606445679193428e+01
-3.399999999999999689e-01 -6.235382907247957185e-01 2.415809896913412302e+01
-3.499999999999999778e-01 -6.062177826491069732e-01 2.468398268036331444e+01
-3.599999999999999867e-01 -5.888972745734182279e-01 2.522349187693517791e+01
-3.699999999999999956e-01 -5.715767664977293716e-01 2.575360140784344054e+01
-3.799999999999999489e-01 -5.542562584220406263e-01 2.625818312752015160e+01
-3.900000000000000133e-01 -5.369357503463518810e-01 2.672735516078494911e+01
-3.999999999999999667e-01 -5.196152422706631357e-01 2.715656169746782922e+01
-4.099999999999999756e-01 -5.022947341949743905e-01 2.754539927310473146e+01
-4.200000000000000400e-01 -4.849742261192855342e-01 2.789624811685431638e+01
-4.299999999999999933e-01 -4.676537180435967889e-01 2.821284786063360528e+01
-4.399999999999999467e-01 -4.503332099679080436e-01 2.849900969209029356e+01
-4.499999999999999556e-01 -4.330127018922192428e-01 2.875764339851105689e+01
-4.599999999999999090e-01 -4.156921938165305530e-01 2.899020183695899533e+01
-4.699999999999999734e-01 -3.983716857408416967e-01 2.919654447209341086e+01
-4.799999999999999822e-01 -3.810511776651529514e-01 2.937513861649376778e+01
-4.900000000000000466e-01 -3.637306695894642061e-01 2.952347624390627701e+01
-5.000000000000000000e-01 -3.464101615137754053e-01 2.963858552277098823e+01
-5.100000000000000089e-01 -3.290896534380866045e-01 2.971754403677140388e+01
-5.199999999999999067e-01 -3.117691453623978592e-01 2.975793702842155497e+01
-5.299999999999999156e-01 -2.944486372867091140e-01 2.975823625513340787e+01
-5.400000000000000355e-01 -2.771281292110203132e-01 2.971809739379072113e+01
-5.499999999999999334e-01 -2.598076211353315124e-01 2.963858550712616946e+01
-5.600000000000000533e-01 -2.424871130596427671e-01 2.952234041418844157e+01
-5.699999999999999512e-01 -2.251666049839540218e-01 2.937368905013792997e+01
-5.799999999999999600e-01 -2.078460969082651932e-01 2.919870207839370124e+01
-5.899999999999999689e-01 -1.905255888325764480e-01 2.900517882629971567e+01
-5.999999999999999778e-01 -1.732050807568877027e-01 2.880252943850569736e+01
-6.099999999999999867e-01 -1.558845726811989296e-01 2.860150699906638394e+01
-6.200000000000001066e-01 -1.385640646055101011e-01 2.841372568905242701e+01
-6.300000000000000044e-01 -1.212435565298213558e-01 2.825088333959424602e+01
-6.400000000000000133e-01 -1.039230484541325966e-01 2.812358670831205387e+01
-6.500000000000000222e-01 -8.660254037844385133e-02 2.803965528739160717e+01
-6.599999999999999201e-01 -6.928203230275509217e-02 2.800176315779401293e+01
-6.699999999999999289e-01 -5.196152422706625668e-02 2.800430839157952434e+01
-6.800000000000000488e-01 -3.464101615137750445e-02 2.802959959092943265e+01
-6.900000000000000577e-01 -1.732050807568867243e-02 2.804411008559437590e+01
-6.999999999999999556e-01 0.000000000000000000e+00 2.799710811957645262e+01
-7.099999999999999645e-01 1.732050807568875223e-02 2.782629896079757970e+01
-7.199999999999999734e-01 3.464101615137758772e-02 2.747540665461123410e+01
-7.299999999999999822e-01 5.196152422706633994e-02 2.692102773585558495e+01
-7.399999999999999911e-01 6.928203230275517543e-02 2.619242978826408219e+01
-7.499999999999998890e-01 8.660254037844392072e-02 2.536753826800897116e+01
-7.599999999999998979e-01 1.039230484541325966e-01 2.454840163288896093e+01
-7.700000000000000178e-01 1.212435565298214252e-01 2.383326112678174624e+01
-7.800000000000000266e-01 1.385640646055102676e-01 2.329648206338630345e+01
-7.900000000000000355e-01 1.558845726811989296e-01 2.297859140097990860e+01
-7.999999999999999334e-01 1.732050807568877582e-01 2.288578684654218875e+01
-8.099999999999999423e-01 1.905255888325766145e-01 2.299704071791008886e+01
-8.199999999999999512e-01 2.078460969082652765e-01 2.327495528607137487e+01
-8.299999999999998490e-01 2.251666049839541051e-01 2.367606445679193428e+01
-8.400000000000000799e-01 2.424871130596427671e-01 2.415809896913412302e+01
-8.499999999999999778e-01 2.598076211353316234e-01 2.468398268036331444e+01
1.499999999999999944e-01 -1.437602170282167968e+00 2.618684434944373862e+01
1.399999999999999301e-01 -1.420281662206479556e+00 2.665998447164152907e+01
1.299999999999999489e-01 -1.402961154130790700e+00 2.709525796255807251e+01
1.199999999999999678e-01 -1.385640646055101843e+00 2.748736803734619372e+01
1.099999999999999867e-01 -1.368320137979412987e+00 2.783586662644577103e+01
9.999999999999993616e-02 -1.350999629903724131e+00 2.814380383975034761e+01
8.999999999999995504e-02 -1.333679121828035719e+00 2.841621146802442155e+01
7.999999999999997391e-02 -1.316358613752346862e+00 2.865862420018805423e+01
6.999999999999992339e-02 -1.299038105676658006e+00 2.887585971499762039e+01
5.999999999999994227e-02 -1.281717597600969150e+00 2.907121824639169461e+01
4.999999999999996808e-02 -1.264397089525280515e+00 2.924615354053550220e+01
3.999999999999998695e-02 -1.247076581449591659e+00 2.940035994817646881e+01
2.999999999999993297e-02 -1.229756073373903025e+00 2.953215277495191415e+01
1.999999999999995531e-02 -1.212435565298214168e+00 2.963900163717037017e+01
9.999999999999937758e-03 -1.195115057222525312e+00 2.971809740595654503e+01
0.000000000000000000e+00 -1.177794549146836678e+00 2.976687188552240571e+01
-1.000000000000001756e-02 -1.160474041071147822e+00 2.978342844384807009e+01
-2.000000000000003511e-02 -1.143153532995459187e+00 2.976687187855242556e+01
-3.000000000000005440e-02 -1.125833024919770331e+00 2.971754402561188613e+01
-4.000000000000002859e-02 -1.108512516844081475e+00 2.963717898153150898e+01
-5.000000000000005135e-02 -1.091192008768392618e+00 2.952899067782022158e+01
-6.000000000000002554e-02 -1.073871500692703984e+00 2.939769837595473945e+01
-7.000000000000000666e-02 -1.056550992617015350e+00 2.924948454776066242e+01
-8.000000000000001554e-02 -1.039230484541326494e+00 2.909186628835147559e+01
-9.000000000000003830e-02 -1.021909976465637637e+00 2.893344720952528704e+01
-1.000000000000000611e-01 -1.004589468389948781e+00 2.878350250657435438e+01
-1.100000000000000283e-01 -9.872689603142601467e-01 2.865133570558686671e+01
-1.200000000000000511e-01 -9.699484522385712904e-01 2.854533103777168179e+01
-1.300000000000000322e-01 -9.526279441628826561e-01 2.847161101509376735e+01
-1.400000000000000411e-01 -9.353074360871937998e-01 2.843220178348948579e+01
-1.500000000000000222e-01 -9.179869280115049435e-01 2.842263790647114874e+01
-1.600000000000000311e-01 -9.006664199358160872e-01 2.842908524535259218e+01
-1.700000000000000122e-01 -8.833459118601274529e-01 2.842550569208324163e+01
-1.800000000000000488e-01 -8.660254037844388186e-01 2.837239107848033015e+01
-1.900000000000000577e-01 -8.487048957087499623e-01 2.822011974471871909e+01
-2.000000000000000389e-01 -8.313843876330611060e-01 2.792057624091093260e+01
-2.100000000000000200e-01 -8.140638795573722497e-01 2.744682484082217044e+01
-2.200000000000000566e-01 -7.967433714816836154e-01 2.681160705134999489e+01
-2.300000000000000377e-01 -7.794228634059947591e-01 2.607108078970910015e+01
-2.400000000000000189e-01 -7.621023553303061249e-01 2.531026420621129702e+01
-2.500000000000000555e-01 -7.447818472546172686e-01 2.461997113813474414e+01
-2.600000000000000644e-01 -7.274613391789284123e-01 2.407629478023975977e+01
-2.700000000000000178e-01 -7.101408311032397780e-01 2.372762590682864214e+01
-2.800000000000000266e-01 -6.928203230275509217e-01 2.359035136185960724e+01
-2.900000000000000355e-01 -6.754998149518621764e-01 2.365258664839187119e+01
-3.000000000000000444e-01 -6.581793068761734311e-01 2.388312775965717449e+01
-3.100000000000000533e-01 -6.408587988004846858e-01 2.424149880302373106e+01
-3.200000000000000622e-01 -6.235382907247959405e-01 2.468595549771812614e+01
-3.300000000000000155e-01 -6.062177826491070842e-01 2.517844460431994946e+01
-3.400000000000000244e-01 -5.888972745734183389e-01 2.568704515215580741e+01
-3.500000000000000333e-01 -5.715767664977295937e-01 2.618684434944373862e+01
-3.600000000000000977e-01 -5.542562584220407373e-01 2.665998447164152907e+01
-3.700000000000000511e-01 -5.369357503463519921e-01 2.709525796255807251e+01
-3.800000000000000044e-01 -5.196152422706632468e-01 2.748736803734619372e+01
-3.900000000000000133e-01 -5.022947341949745015e-01 2.783586662644577103e+01
-4.000000000000000777e-01 -4.849742261192857007e-01 2.814380383975034761e+01
-4.100000000000000311e-01 -4.676537180435968999e-01 2.841621146802442155e+01
-4.200000000000000400e-01 -4.503332099679081546e-01 2.865862420018805423e+01
-4.299999999999999933e-01 -4.330127018922194093e-01 2.887585971499762039e+01
-4.400000000000000577e-01 -4.156921938165305530e-01 2.907121824639169461e+01
-4.500000000000000111e-01 -3.983716857408418632e-01 2.924615354053550220e+01
-4.600000000000000200e-01 -3.810511776651530624e-01 2.940035994817646881e+01
-4.700000000000000844e-01 -3.637306695894643171e-01 2.953215277495191415e+01
-4.800000000000000377e-01 -3.464101615137755164e-01 2.963900163717037017e+01
-4.900000000000000466e-01 -3.290896534380867711e-01 2.971809740595654503e+01
-5.000000000000000000e-01 -3.117691453623979703e-01 2.976687188552240571e+01
-5.100000000000000089e-01 -2.944486372867091695e-01 2.978342844384807009e+01
-5.200000000000000178e-01 -2.771281292110204242e-01 2.976687187855242556e+01
-5.300000000000001377e-01 -2.598076211353316789e-01 2.971754402561188613e+01
-5.400000000000000355e-01 -2.424871130596428503e-01 2.963717898153150898e+01
-5.500000000000000444e-01 -2.251666049839541051e-01 2.952899067782022158e+01
-5.600000000000000533e-01 -2.078460969082653598e-01 2.939769837595473945e+01
-5.699999999999999512e-01 -1.905255888325765312e-01 2.924948454776066242e+01
-5.799999999999999600e-01 -1.732050807568877582e-01 2.909186628835147559e+01
-5.900000000000000799e-01 -1.558845726811990129e-01 2.893344720952528704e+01
-6.000000000000000888e-01 -1.385640646055102676e-01 2.878350250657435438e+01
-6.100000000000000977e-01 -1.212435565298214252e-01 2.865133570558686671e+01
-6.200000000000001066e-01 -1.039230484541326799e-01 2.854533103777168179e+01
-6.300000000000000044e-01 -8.660254037844392072e-02 2.847161101509376735e+01
-6.400000000000000133e-01 -6.928203230275517543e-02 2.843220178348948579e+01
-6.500000000000000222e-01 -5.196152422706641627e-02 2.842263790647114874e+01
-6.600000000000000311e-01 -3.464101615137758772e-02 2.842908524535259218e+01
-6.700000000000001510e-01 -1.732050807568883202e-02 2.842550569208324163e+01
-6.800000000000000488e-01 0.000000000000000000e+00 2.837239107848033015e+01
-6.900000000000000577e-01 1.732050807568867243e-02 2.822011974471871909e+01
-7.000000000000000666e-01 3.464101615137742812e-02 2.792057624091093260e+01
-7.099999999999999645e-01 5.196152422706625668e-02 2.744682484082217044e+01
-7.199999999999999734e-01 6.928203230275500890e-02 2.681160705134999489e+01
-7.299999999999999822e-01 8.660254037844385133e-02 2.607108078970910015e+01
-7.399999999999999911e-01 1.039230484541325966e-01 2.531026420621129702e+01
-7.499999999999998890e-01 1.212435565298212725e-01 2.461997113813474414e+01
-7.600000000000000089e-01 1.385640646055101011e-01 2.407629478023975977e+01
-7.700000000000000178e-01 1.558845726811989296e-01 2.372762590682864214e+01
-7.800000000000000266e-01 1.732050807568876194e-01 2.359035136185960724e+01
-7.900000000000001465e-01 1.905255888325764480e-01 2.365258664839187119e+01
-8.000000000000001554e-01 2.078460969082652765e-01 2.388312775965717449e+01
-8.100000000000000533e-01 2.251666049839539385e-01 2.424149880302373106e+01
-8.200000000000000622e-01 2.424871130596427671e-01 2.468595549771812614e+01
-8.300000000000000711e-01 2.598076211353314569e-01 2.517844460431994946e+01
-8.400000000000000799e-01 2.771281292110203132e-01 2.568704515215580741e+01
1.600000000000000033e-01 -1.420281662206479112e+00 2.709280677832737183e+01
1.499999999999999389e-01 -1.402961154130790700e+00 2.749705753476661130e+01
1.399999999999999578e-01 -1.385640646055101843e+00 2.785511447995725476e+01
1.299999999999999767e-01 -1.368320137979412987e+00 2.816583320260113155e+01
1.200000000000000094e-01 -1.350999629903724131e+00 2.843233698556657529e+01
1.099999999999999589e-01 -1.333679121828035274e+00 2.866049342162391156e+01
9.999999999999997780e-02 -1.316358613752346862e+00 2.885730556821908266e+01
8.999999999999999667e-02 -1.299038105676658006e+00 2.902946506552028794e+01
7.999999999999994615e-02 -1.281717597600969150e+00 2.918228319309790209e+01
6.999999999999996503e-02 -1.264397089525280293e+00 2.931911384405205823e+01
5.999999999999998390e-02 -1.247076581449591659e+00 2.944125865704361189e+01
5.000000000000000971e-02 -1.229756073373902803e+00 2.954824873613848268e+01
3.999999999999995226e-02 -1.212435565298214168e+00 2.963835432639294609e+01
2.999999999999997113e-02 -1.195115057222525312e+00 2.970917976817810668e+01
1.999999999999995531e-02 -1.177794549146836456e+00 2.975823626308882197e+01
1.000000000000001756e-02 -1.160474041071147822e+00 2.978342844586778781e+01
0.000000000000000000e+00 -1.143153532995458965e+00 2.978342844200509987e+01
-1.000000000000001756e-02 -1.125833024919770331e+00 2.975793702165718813e+01
-2.000000000000003511e-02 -1.108512516844081475e+00 2.970784515955315896e+01
-3.000000000000001277e-02 -1.091192008768392618e+00 2.963531285511766811e+01
-4.000000000000002859e-02 -1.073871500692703762e+00 2.954377817093822856e+01
-5.000000000000000971e-02 -1.056550992617015128e+00 2.943790062265749796e+01
-5.999999999999998390e-02 -1.039230484541326494e+00 2.932343140415127891e+01
-7.000000000000000666e-02 -1.021909976465637637e+00 2.920699014219163558e+01
-8.000000000000001554e-02 -1.004589468389948781e+00 2.909571515176123668e+01
-9.000000000000003830e-02 -9.872689603142599246e-01 2.899674212594494094e+01
-1.000000000000000194e-01 -9.699484522385712904e-01 2.891645501026296472e+01
-1.100000000000000283e-01 -9.526279441628824340e-01 2.885944337502355239e+01
-1.200000000000000094e-01 -9.353074360871937998e-01 2.882709843530095739e+01
-1.300000000000000322e-01 -9.179869280115049435e-01 2.881580473666867093e+01
-1.400000000000000133e-01 -9.006664199358160872e-01 2.881478923268776526e+01
-1.500000000000000222e-01 -8.833459118601272309e-01 2.880398424515195899e+01
-1.600000000000000033e-01 -8.660254037844385966e-01 2.875290116850326427e+01
-1.700000000000000122e-01 -8.487048957087499623e-01 2.862250243514763426e+01
-1.799999999999999933e-01 -8.313843876330611060e-01 2.837266259607496011e+01
-1.900000000000000022e-01 -8.140638795573722497e-01 2.797603255714387060e+01
-2.000000000000000389e-01 -7.967433714816833934e-01 2.743364825618499481e+01
-2.100000000000000200e-01 -7.794228634059947591e-01 2.678270631573953509e+01
-2.200000000000000289e-01 -7.621023553303059028e-01 2.609029508544402631e+01
-2.300000000000000377e-01 -7.447818472546172686e-01 2.543657738995541706e+01
-2.400000000000000189e-01 -7.274613391789284123e-01 2.489594565741670706e+01
-2.500000000000000000e-01 -7.101408311032396670e-01 2.452240247739112533e+01
-2.600000000000000089e-01 -6.928203230275509217e-01 2.434197345962374470e+01
-2.700000000000000178e-01 -6.754998149518620654e-01 2.435283178174918461e+01
-2.800000000000000266e-01 -6.581793068761733201e-01 2.453160917238328409e+01
-2.900000000000000355e-01 -6.408587988004845748e-01 2.484244481461939102e+01
-2.999999999999999889e-01 -6.235382907247958295e-01 2.524531461922796538e+01
-3.100000000000000533e-01 -6.062177826491070842e-01 2.570186896543402710e+01
-3.200000000000000067e-01 -5.888972745734182279e-01 2.617873279058269276e+01
-3.300000000000000155e-01 -5.715767664977294826e-01 2.664901824821841458e+01
-3.400000000000000244e-01 -5.542562584220407373e-01 2.709280677832737183e+01
-3.500000000000000333e-01 -5.369357503463518810e-01 2.749705753476661130e+01
-3.599999999999999867e-01 -5.196152422706631357e-01 2.785511447995725476e+01
-3.700000000000000511e-01 -5.022947341949743905e-01 2.816583320260113155e+01
-3.800000000000000044e-01 -4.849742261192856452e-01 2.843233698556657529e+01
-3.900000000000000133e-01 -4.676537180435968999e-01 2.866049342162391156e+01
-4.000000000000000777e-01 -4.503332099679080436e-01 2.885730556821908266e+01
-4.100000000000000311e-01 -4.330127018922192983e-01 2.902946506552028794e+01
-4.200000000000000400e-01 -4.156921938165305530e-01 2.918228319309790209e+01
-4.299999999999999933e-01 -3.983716857408416967e-01 2.931911384405205823e+01
-4.399999999999999467e-01 -3.810511776651530624e-01 2.944125865704361189e+01
-4.500000000000000111e-01 -3.637306695894642061e-01 2.954824873613848268e+01
-4.600000000000000200e-01 -3.464101615137754608e-01 2.963835432639294609e+01
-4.700000000000000844e-01 -3.290896534380866600e-01 2.970917976817810668e+01
-4.800000000000000377e-01 -3.117691453623979148e-01 2.975823626308882197e+01
-4.900000000000000466e-01 -2.944486372867091140e-01 2.978342844586778781e+01
-5.000000000000000000e-01 -2.771281292110203132e-01 2.978342844200509987e+01
-5.100000000000000089e-01 -2.598076211353316234e-01 2.975793702165718813e+01
-5.200000000000000178e-01 -2.424871130596428226e-01 2.970784515955315896e+01
-5.300000000000000266e-01 -2.251666049839540218e-01 2.963531285511766811e+01
-5.400000000000000355e-01 -2.078460969082652765e-01 2.954377817093822856e+01
-5.500000000000000444e-01 -1.905255888325765312e-01 2.943790062265749796e+01
-5.600000000000000533e-01 -1.732050807568877027e-01 2.932343140415127891e+01
-5.699999999999999512e-01 -1.558845726811989296e-01 2.920699014219163558e+01
-5.799999999999999600e-01 -1.385640646055101843e-01 2.909571515176123668e+01
-5.900000000000000799e-01 -1.212435565298214252e-01 2.899674212594494094e+01
-6.000000000000000888e-01 -1.039230484541325966e-01 2.891645501026296472e+01
-6.100000000000000977e-01 -8.660254037844385133e-02 2.885944337502355239e+01
-6.200000000000001066e-01 -6.928203230275509217e-02 2.882709843530095739e+01
-6.300000000000000044e-01 -5.196152422706633994e-02 2.881580473666867093e+01
-6.400000000000000133e-01 -3.464101615137758772e-02 2.881478923268776526e+01
-6.500000000000000222e-01 -1.732050807568875223e-02 2.880398424515195899e+01
-6.600000000000000311e-01 0.000000000000000000e+00 2.875290116850326427e+01
-6.700000000000001510e-01 1.732050807568883202e-02 2.862250243514763426e+01
-6.800000000000000488e-01 3.464101615137750445e-02 2.837266259607496011e+01
-6.900000000000000577e-01 5.196152422706625668e-02 2.797603255714387060e+01
-7.000000000000000666e-01 6.928203230275509217e-02 2.743364825618499481e+01
-7.099999999999999645e-01 8.660254037844385133e-02 2.678270631573953509e+01
-7.199999999999999734e-01 1.039230484541326799e-01 2.609029508544402631e+01
-7.299999999999999822e-01 1.212435565298214252e-01 2.543657738995541706e+01
-7.399999999999999911e-01 1.385640646055101011e-01 2.489594565741670706e+01
-7.500000000000001110e-01 1.558845726811989296e-01 2.452240247739112533e+01
-7.600000000000000089e-01 1.732050807568877582e-01 2.434197345962374470e+01
-7.700000000000000178e-01 1.905255888325764480e-01 2.435283178174918461e+01
-7.800000000000000266e-01 2.078460969082652765e-01 2.453160917238328409e+01
-7.900000000000000355e-01 2.251666049839541051e-01 2.484244481461939102e+01
-7.999999999999999334e-01 2.424871130596427671e-01 2.524531461922796538e+01
-8.099999999999999423e-01 2.598076211353316234e-01 2.570186896543402710e+01
-8.200000000000000622e-01 2.771281292110203132e-01 2.617873279058269276e+01
-8.300000000000000711e-01 2.944486372867091140e-01 2.664901824821841458e+01
1.700000000000000122e-01 -1.402961154130790478e+00 2.791300738155078065e+01
1.599999999999999478e-01 -1.385640646055101843e+00 2.824111952754204680e+01
1.499999999999999944e-01 -1.368320137979412987e+00 2.851832405384513436e+01
1.400000000000000133e-01 -1.350999629903724353e+00 2.874712039091464888e+01
1.300000000000000322e-01 -1.333679121828035496e+00 2.893357868802803878e+01
1.199999999999999678e-01 -1.316358613752346640e+00 2.908569118967729850e+01
1.099999999999999867e-01 -1.299038105676658006e+00 2.921175824935096088e+01
1.000000000000000194e-01 -1.281717597600969150e+00 2.931906594857602855e+01
8.999999999999995504e-02 -1.264397089525280293e+00 2.941303253663463124e+01
7.999999999999997391e-02 -1.247076581449591659e+00 2.949687403984313505e+01
7.000000000000000666e-02 -1.229756073373903025e+00 2.957172059534807218e+01
6.000000000000002554e-02 -1.212435565298214168e+00 2.963704315940596246e+01
4.999999999999996808e-02 -1.195115057222525312e+00 2.969123385306238205e+01
3.999999999999998695e-02 -1.177794549146836456e+00 2.973220774976548242e+01
2.999999999999997113e-02 -1.160474041071147600e+00 2.975793703139029134e+01
2.000000000000003511e-02 -1.143153532995459187e+00 2.976687188179161225e+01
1.000000000000001756e-02 -1.125833024919770331e+00 2.975823625269580219e+01
0.000000000000000000e+00 -1.108512516844081475e+00 2.973220773269291684e+01
-1.000000000000001756e-02 -1.091192008768392618e+00 2.969000018771694727e+01
-1.999999999999999348e-02 -1.073871500692703762e+00 2.963386817185709177e+01
-3.000000000000001277e-02 -1.056550992617015128e+00 2.956704608695215342e+01
-3.999999999999998695e-02 -1.039230484541326494e+00 2.949362516869724615e+01
-4.999999999999996808e-02 -1.021909976465637637e+00 2.941835966100558863e+01
-5.999999999999998390e-02 -1.004589468389948781e+00 2.934638161295977099e+01
-7.000000000000000666e-02 -9.872689603142599246e-01 2.928279266260114255e+01
-8.000000000000001554e-02 -9.699484522385712904e-01 2.923209160173412258e+01
-8.999999999999999667e-02 -9.526279441628826561e-01 2.919738949953831764e+01
-1.000000000000000194e-01 -9.353074360871937998e-01 2.917936379153562854e+01
-1.099999999999999867e-01 -9.179869280115049435e-01 2.917492221675166419e+01
-1.200000000000000094e-01 -9.006664199358160872e-01 2.917562018274821867e+01
-1.299999999999999767e-01 -8.833459118601274529e-01 2.916606773369645467e+01
-1.400000000000000133e-01 -8.660254037844385966e-01 2.912296742210962464e+01
-1.499999999999999944e-01 -8.487048957087499623e-01 2.901605994872502592e+01
-1.600000000000000033e-01 -8.313843876330611060e-01 2.881276004000676849e+01
-1.700000000000000122e-01 -8.140638795573722497e-01 2.848755498839894429e+01
-1.799999999999999933e-01 -7.967433714816836154e-01 2.803417605440117200e+01
-1.899999999999999745e-01 -7.794228634059947591e-01 2.747455946246457614e+01
-2.000000000000000389e-01 -7.621023553303061249e-01 2.685845027265587603e+01
-2.100000000000000200e-01 -7.447818472546172686e-01 2.625299934009817093e+01
-2.199999999999999734e-01 -7.274613391789284123e-01 2.572733499383961231e+01
-2.300000000000000100e-01 -7.101408311032396670e-01 2.533797638055323986e+01
-2.400000000000000189e-01 -6.928203230275509217e-01 2.511896401668467504e+01
-2.500000000000000000e-01 -6.754998149518621764e-01 2.507859856058081149e+01
-2.600000000000000089e-01 -6.581793068761734311e-01 2.520262261053485275e+01
-2.700000000000000178e-01 -6.408587988004845748e-01 2.546148232597733596e+01
-2.800000000000000266e-01 -6.235382907247958295e-01 2.581837084755678191e+01
-2.899999999999999800e-01 -6.062177826491070842e-01 2.623568323718172834e+01
-2.999999999999999889e-01 -5.888972745734182279e-01 2.667916302697426190e+01
-3.099999999999999978e-01 -5.715767664977294826e-01 2.712013214515396342e+01
-3.200000000000000067e-01 -5.542562584220407373e-01 2.753649163847926573e+01
-3.300000000000000155e-01 -5.369357503463519921e-01 2.791300738155078065e+01
-3.400000000000000244e-01 -5.196152422706632468e-01 2.824111952754204680e+01
-3.500000000000000333e-01 -5.022947341949743905e-01 2.851832405384513436e+01
-3.599999999999999867e-01 -4.849742261192856452e-01 2.874712039091464888e+01
-3.699999999999999956e-01 -4.676537180435968999e-01 2.893357868802803878e+01
-3.800000000000000044e-01 -4.503332099679080436e-01 2.908569118967729850e+01
-3.900000000000000133e-01 -4.330127018922192983e-01 2.921175824935096088e+01
-3.999999999999999667e-01 -4.156921938165305530e-01 2.931906594857602855e+01
-4.100000000000000311e-01 -3.983716857408418077e-01 2.941303253663463124e+01
-4.200000000000000400e-01 -3.810511776651530624e-01 2.949687403984313505e+01
-4.299999999999999933e-01 -3.637306695894642061e-01 2.957172059534807218e+01
-4.399999999999999467e-01 -3.464101615137754608e-01 2.963704315940596246e+01
-4.500000000000000111e-01 -3.290896534380867156e-01 2.969123385306238205e+01
-4.600000000000000200e-01 -3.117691453623979148e-01 2.973220774976548242e+01
-4.699999999999999734e-01 -2.944486372867091695e-01 2.975793703139029134e+01
-4.800000000000000377e-01 -2.771281292110203687e-01 2.976687188179161225e+01
-4.900000000000000466e-01 -2.598076211353315679e-01 2.975823625269580219e+01
-5.000000000000000000e-01 -2.424871130596428503e-01 2.973220773269291684e+01
-5.100000000000000089e-01 -2.251666049839540773e-01 2.969000018771694727e+01
-5.199999999999999067e-01 -2.078460969082652765e-01 2.963386817185709177e+01
-5.300000000000000266e-01 -1.905255888325765312e-01 2.956704608695215342e+01
-5.400000000000000355e-01 -1.732050807568877582e-01 2.949362516869724615e+01
-5.500000000000000444e-01 -1.558845726811989296e-01 2.941835966100558863e+01
-5.600000000000000533e-01 -1.385640646055101843e-01 2.934638161295977099e+01
-5.699999999999999512e-01 -1.212435565298214252e-01 2.928279266260114255e+01
-5.799999999999999600e-01 -1.039230484541326799e-01 2.923209160173412258e+01
-5.900000000000000799e-01 -8.660254037844385133e-02 2.919738949953831764e+01
-5.999999999999999778e-01 -6.928203230275509217e-02 2.917936379153562854e+01
-6.099999999999999867e-01 -5.196152422706633994e-02 2.917492221675166419e+01
-6.200000000000001066e-01 -3.464101615137758772e-02 2.917562018274821867e+01
-6.300000000000000044e-01 -1.732050807568883202e-02 2.916606773369645467e+01
-6.400000000000000133e-01 0.000000000000000000e+00 2.912296742210962464e+01
-6.500000000000000222e-01 1.732050807568875223e-02 2.901605994872502592e+01
-6.600000000000000311e-01 3.464101615137758772e-02 2.881276004000676849e+01
-6.699999999999999289e-01 5.196152422706625668e-02 2.848755498839894429e+01
-6.800000000000000488e-01 6.928203230275500890e-02 2.803417605440117200e+01
-6.899999999999999467e-01 8.660254037844385133e-02 2.747455946246457614e+01
-7.000000000000000666e-01 1.039230484541325966e-01 2.685845027265587603e+01
-7.099999999999999645e-01 1.212435565298214252e-01 2.625299934009817093e+01
-7.199999999999999734e-01 1.385640646055101843e-01 2.572733499383961231e+01
-7.299999999999999822e-01 1.558845726811988464e-01 2.533797638055323986e+01
-7.399999999999999911e-01 1.732050807568877027e-01 2.511896401668467504e+01
-7.499999999999998890e-01 1.905255888325765312e-01 2.507859856058081149e+01
-7.599999999999998979e-01 2.078460969082651932e-01 2.520262261053485275e+01
-7.700000000000000178e-01 2.251666049839540218e-01 2.546148232597733596e+01
-7.800000000000000266e-01 2.424871130596428503e-01 2.581837084755678191e+01
-7.900000000000000355e-01 2.598076211353315124e-01 2.623568323718172834e+01
-7.999999999999999334e-01 2.771281292110203687e-01 2.667916302697426190e+01
-8.100000000000000533e-01 2.944486372867090584e-01 2.712013214515396342e+01
-8.200000000000000622e-01 3.117691453623978592e-01 2.753649163847926573e+01
1.800000000000000488e-01 -1.385640646055101621e+00 2.862730383114975297e+01
1.699999999999999845e-01 -1.368320137979412987e+00 2.887624169438707256e+01
1.600000000000000033e-01 -1.350999629903724131e+00 2.907267703099103429e+01
1.500000000000000222e-01 -1.333679121828035496e+00 2.922214794866206944e+01
1.400000000000000411e-01 -1.316358613752346640e+00 2.933297972007276044e+01
1.299999999999999767e-01 -1.299038105676657784e+00 2.941459460982276397e+01
1.200000000000000094e-01 -1.281717597600969150e+00 2.947599089215913182e+01
1.100000000000000283e-01 -1.264397089525280293e+00 2.952462099151365038e+01
9.999999999999997780e-02 -1.247076581449591437e+00 2.956578443375823539e+01
8.999999999999999667e-02 -1.229756073373902803e+00 2.960252070547308989e+01
8.000000000000001554e-02 -1.212435565298214168e+00 2.963588899338764904e+01
7.000000000000004829e-02 -1.195115057222525312e+00 2.966547857758694562e+01
5.999999999999998390e-02 -1.177794549146836456e+00 2.969000021155920876e+01
5.000000000000000971e-02 -1.160474041071147600e+00 2.970784517520241863e+01
3.999999999999998695e-02 -1.143153532995458743e+00 2.971754403394122335e+01
3.000000000000005440e-02 -1.125833024919770331e+00 2.971809739564967856e+01
2.000000000000003511e-02 -1.108512516844081475e+00 2.970917975041498238e+01
1.000000000000001756e-02 -1.091192008768392618e+00 2.969123382779592646e+01
0.000000000000000000e+00 -1.073871500692703762e+00 2.966547854469592238e+01
-9.999999999999977657e-03 -1.056550992617014906e+00 2.963385119047545757e+01
-1.999999999999999348e-02 -1.039230484541326271e+00 2.959889670609650025e+01
-2.999999999999997113e-02 -1.021909976465637637e+00 2.956360619690512337e+01
-3.999999999999995226e-02 -1.004589468389948781e+00 2.953119520447877733e+01
-4.999999999999996808e-02 -9.872689603142599246e-01 2.950480127591870172e+01
-5.999999999999998390e-02 -9.699484522385710683e-01 2.948707107282810824e+01
-7.000000000000000666e-02 -9.526279441628824340e-01 2.947960082290368433e+01
-7.999999999999997391e-02 -9.353074360871937998e-01 2.948219333417245736e+01
-8.999999999999999667e-02 -9.179869280115049435e-01 2.949190870173667989e+01
-9.999999999999997780e-02 -9.006664199358160872e-01 2.950193498303654849e+01
-1.099999999999999867e-01 -8.833459118601272309e-01 2.950042943501074433e+01
-1.199999999999999678e-01 -8.660254037844385966e-01 2.946973523961249342e+01
-1.299999999999999767e-01 -8.487048957087497403e-01 2.938678158996577139e+01
-1.399999999999999578e-01 -8.313843876330611060e-01 2.922585585118975260e+01
-1.499999999999999944e-01 -8.140638795573722497e-01 2.896472706713826284e+01
-1.599999999999999756e-01 -7.967433714816833934e-01 2.859352020825767227e+01
-1.699999999999999845e-01 -7.794228634059947591e-01 2.812302222408336050e+01
-1.799999999999999933e-01 -7.621023553303059028e-01 2.758764938640778652e+01
-1.899999999999999745e-01 -7.447818472546172686e-01 2.704052498853215525e+01
-1.999999999999999833e-01 -7.274613391789284123e-01 2.654242571539100481e+01
-2.100000000000000200e-01 -7.101408311032395559e-01 2.614885081509843445e+01
-2.199999999999999734e-01 -6.928203230275508107e-01 2.589923155587259274e+01
-2.299999999999999545e-01 -6.754998149518620654e-01 2.581100253137114109e+01
-2.399999999999999911e-01 -6.581793068761733201e-01 2.587958099559717340e+01
-2.500000000000000000e-01 -6.408587988004845748e-01 2.608318879323778816e+01
-2.599999999999999534e-01 -6.235382907247957185e-01 2.638987544676441033e+01
-2.700000000000000178e-01 -6.062177826491069732e-01 2.676413110790321070e+01
-2.799999999999999711e-01 -5.888972745734182279e-01 2.717172810302903585e+01
-2.899999999999999800e-01 -5.715767664977293716e-01 2.758268844312272705e+01
-2.999999999999999889e-01 -5.542562584220406263e-01 2.797287130929904109e+01
-3.099999999999999978e-01 -5.369357503463518810e-01 2.832469643965040973e+01
-3.200000000000000067e-01 -5.196152422706631357e-01 2.862730383114975297e+01
-3.299999999999999600e-01 -5.022947341949743905e-01 2.887624169438707256e+01
-3.400000000000000244e-01 -4.849742261192855342e-01 2.907267703099103429e+01
-3.499999999999999778e-01 -4.676537180435967889e-01 2.922214794866206944e+01
-3.599999999999999867e-01 -4.503332099679080436e-01 2.933297972007276044e+01
-3.699999999999999956e-01 -4.330127018922192428e-01 2.941459460982276397e+01
-3.799999999999999489e-01 -4.156921938165304975e-01 2.947599089215913182e+01
-3.900000000000000133e-01 -3.983716857408416967e-01 2.952462099151365038e+01
-3.999999999999999667e-01 -3.810511776651529514e-01 2.956578443375823539e+01
-4.099999999999999756e-01 -3.637306695894642061e-01 2.960252070547308989e+01
-4.200000000000000400e-01 -3.464101615137754053e-01 2.963588899338764904e+01
-4.299999999999999933e-01 -3.290896534380866045e-01 2.966547857758694562e+01
-4.399999999999999467e-01 -3.117691453623978592e-01 2.969000021155920876e+01
-4.499999999999999556e-01 -2.944486372867090584e-01 2.970784517520241863e+01
-4.600000000000000200e-01 -2.771281292110203132e-01 2.971754403394122335e+01
-4.699999999999999734e-01 -2.598076211353315124e-01 2.971809739564967856e+01
-4.800000000000000377e-01 -2.424871130596427393e-01 2.970917975041498238e+01
-4.900000000000000466e-01 -2.251666049839540218e-01 2.969123382779592646e+01
-5.000000000000000000e-01 -2.078460969082652487e-01 2.966547854469592238e+01
-5.100000000000000089e-01 -1.905255888325764480e-01 2.963385119047545757e+01
-5.199999999999999067e-01 -1.732050807568877027e-01 2.959889670609650025e+01
-5.299999999999999156e-01 -1.558845726811989296e-01 2.956360619690512337e+01
-5.400000000000000355e-01 -1.385640646055101011e-01 2.953119520447877733e+01
-5.499999999999999334e-01 -1.212435565298213558e-01 2.950480127591870172e+01
-5.600000000000000533e-01 -1.039230484541325966e-01 2.948707107282810824e+01
-5.699999999999999512e-01 -8.660254037844385133e-02 2.947960082290368433e+01
-5.799999999999999600e-01 -6.928203230275500890e-02 2.948219333417245736e+01
-5.899999999999999689e-01 -5.196152422706625668e-02 2.949190870173667989e+01
-5.999999999999999778e-01 -3.464101615137750445e-02 2.950193498303654849e+01
-6.099999999999999867e-01 -1.732050807568875223e-02 2.950042943501074433e+01
-6.199999999999999956e-01 0.000000000000000000e+00 2.946973523961249342e+01
-6.300000000000000044e-01 1.732050807568883202e-02 2.938678158996577139e+01
-6.400000000000000133e-01 3.464101615137758772e-02 2.922585585118975260e+01
-6.500000000000000222e-01 5.196152422706641627e-02 2.896472706713826284e+01
-6.599999999999999201e-01 6.928203230275509217e-02 2.859352020825767227e+01
-6.699999999999999289e-01 8.660254037844385133e-02 2.812302222408336050e+01
-6.799999999999999378e-01 1.039230484541326799e-01 2.758764938640778652e+01
-6.900000000000000577e-01 1.212435565298214252e-01 2.704052498853215525e+01
-7.000000000000000666e-01 1.385640646055102676e-01 2.654242571539100481e+01
-7.099999999999999645e-01 1.558845726811990129e-01 2.614885081509843445e+01
-7.199999999999999734e-01 1.732050807568877027e-01 2.589923155587259274e+01
-7.299999999999999822e-01 1.905255888325765312e-01 2.581100253137114109e+01
-7.399999999999999911e-01 2.078460969082653598e-01 2.587958099559717340e+01
-7.499999999999998890e-01 2.251666049839540218e-01 2.608318879323778816e+01
-7.600000000000000089e-01 2.424871130596428503e-01 2.638987544676441033e+01
-7.700000000000000178e-01 2.598076211353316789e-01 2.676413110790321070e+01
-7.800000000000000266e-01 2.771281292110203687e-01 2.717172810302903585e+01
-7.900000000000000355e-01 2.944486372867092250e-01 2.758268844312272705e+01
-7.999999999999999334e-01 3.117691453623978592e-01 2.797287130929904109e+01
-8.099999999999999423e-01 3.290896534380867156e-01 2.832469643965040973e+01
1.900000000000000022e-01 -1.368320137979412987e+00 2.922331294899072063e+01
1.799999999999999656e-01 -1.350999629903724131e+00 2.939368181397572499e+01
1.699999999999999845e-01 -1.333679121828035274e+00 2.951245551135928125e+01
1.600000000000000033e-01 -1.316358613752346862e+00 2.958752987452051286e+01
1.500000000000000222e-01 -1.299038105676658006e+00 2.962878317294848074e+01
1.399999999999999578e-01 -1.281717597600969150e+00 2.964644385551862271e+01
1.299999999999999767e-01 -1.264397089525280293e+00 2.964974745889614738e+01
1.200000000000000094e-01 -1.247076581449591437e+00 2.964605792208274693e+01
1.099999999999999589e-01 -1.229756073373902581e+00 2.964050059183698238e+01
9.999999999999997780e-02 -1.212435565298214168e+00 2.963603817563464915e+01
8.999999999999999667e-02 -1.195115057222525312e+00 2.963385123120154674e+01
8.000000000000001554e-02 -1.177794549146836456e+00 2.963386820264046762e+01
6.999999999999996503e-02 -1.160474041071147600e+00 2.963531287681275828e+01
5.999999999999998390e-02 -1.143153532995458743e+00 2.963717899502782416e+01
4.999999999999996808e-02 -1.125833024919770109e+00 2.963858551330877944e+01
4.000000000000002859e-02 -1.108512516844081475e+00 2.963900161945343115e+01
3.000000000000001277e-02 -1.091192008768392618e+00 2.963835430042127683e+01
1.999999999999999348e-02 -1.073871500692703762e+00 2.963704312511694638e+01
9.999999999999977657e-03 -1.056550992617014906e+00 2.963588895064095396e+01
0.000000000000000000e+00 -1.039230484541326271e+00 2.963603812420156913e+01
-1.000000000000001756e-02 -1.021909976465637637e+00 2.963883416285906236e+01
-1.999999999999999348e-02 -1.004589468389948781e+00 2.964565733729962460e+01
-2.999999999999997113e-02 -9.872689603142599246e-01 2.965772109861841699e+01
-3.999999999999998695e-02 -9.699484522385710683e-01 2.967580437605787935e+01
-5.000000000000000971e-02 -9.526279441628824340e-01 2.969989173951548267e+01
-6.000000000000002554e-02 -9.353074360871937998e-01 2.972869148131795924e+01
-7.000000000000000666e-02 -9.179869280115049435e-01 2.975901035999628519e+01
-8.000000000000001554e-02 -9.006664199358160872e-01 2.978499574379211978e+01
-8.999999999999999667e-02 -8.833459118601272309e-01 2.979733488706193256e+01
-1.000000000000000194e-01 -8.660254037844385966e-01 2.978265934512247526e+01
-1.099999999999999867e-01 -8.487048957087497403e-01 2.972365504844454165e+01
-1.200000000000000094e-01 -8.313843876330611060e-01 2.960064688402619382e+01
-1.299999999999999767e-01 -8.140638795573722497e-01 2.939542356522384381e+01
-1.400000000000000133e-01 -7.967433714816833934e-01 2.909732243918083938e+01
-1.499999999999999944e-01 -7.794228634059947591e-01 2.870996195520669758e+01
-1.600000000000000033e-01 -7.621023553303059028e-01 2.825548841530434174e+01
-1.700000000000000122e-01 -7.447818472546172686e-01 2.777353139363603063e+01
-1.799999999999999933e-01 -7.274613391789284123e-01 2.731451254296590747e+01
-1.900000000000000022e-01 -7.101408311032395559e-01 2.692954128609503783e+01
-2.000000000000000389e-01 -6.928203230275509217e-01 2.666015748763594928e+01
-2.100000000000000200e-01 -6.754998149518620654e-01 2.653086196166221100e+01
-2.199999999999999734e-01 -6.581793068761733201e-01 2.654632311631965891e+01
-2.300000000000000100e-01 -6.408587988004845748e-01 2.669344041136811896e+01
-2.400000000000000189e-01 -6.235382907247957185e-01 2.694664497855825402e+01
-2.500000000000000000e-01 -6.062177826491069732e-01 2.727405156157791666e+01
-2.600000000000000089e-01 -5.888972745734182279e-01 2.764266922388225467e+01
-2.700000000000000178e-01 -5.715767664977294826e-01 2.802202226130923179e+01
-2.800000000000000266e-01 -5.542562584220407373e-01 2.838635184652682497e+01
-2.899999999999999800e-01 -5.369357503463518810e-01 2.871582663675376068e+01
-2.999999999999999889e-01 -5.196152422706631357e-01 2.899709396030081265e+01
-3.100000000000000533e-01 -5.022947341949743905e-01 2.922331294899072063e+01
-3.200000000000000067e-01 -4.849742261192855342e-01 2.939368181397572499e+01
-3.300000000000000155e-01 -4.676537180435967889e-01 2.951245551135928125e+01
-3.400000000000000244e-01 -4.503332099679080436e-01 2.958752987452051286e+01
-3.500000000000000333e-01 -4.330127018922192983e-01 2.962878317294848074e+01
-3.599999999999999867e-01 -4.156921938165305530e-01 2.964644385551862271e+01
-3.699999999999999956e-01 -3.983716857408416967e-01 2.964974745889614738e+01
-3.800000000000000044e-01 -3.810511776651529514e-01 2.964605792208274693e+01
-3.900000000000000133e-01 -3.637306695894642061e-01 2.964050059183698238e+01
-3.999999999999999667e-01 -3.464101615137754053e-01 2.963603817563464915e+01
-4.100000000000000311e-01 -3.290896534380866600e-01 2.963385123120154674e+01
-4.200000000000000400e-01 -3.117691453623978592e-01 2.963386820264046762e+01
-4.299999999999999933e-01 -2.944486372867091140e-01 2.963531287681275828e+01
-4.399999999999999467e-01 -2.771281292110203132e-01 2.963717899502782416e+01
-4.500000000000000111e-01 -2.598076211353315679e-01 2.963858551330877944e+01
-4.600000000000000200e-01 -2.424871130596427671e-01 2.963900161945343115e+01
-4.700000000000000844e-01 -2.251666049839539940e-01 2.963835430042127683e+01
-4.800000000000000377e-01 -2.078460969082652765e-01 2.963704312511694638e+01
-4.900000000000000466e-01 -1.905255888325764757e-01 2.963588895064095396e+01
-5.000000000000000000e-01 -1.732050807568877027e-01 2.963603812420156913e+01
-5.100000000000000089e-01 -1.558845726811989296e-01 2.963883416285906236e+01
-5.199999999999999067e-01 -1.385640646055101843e-01 2.964565733729962460e+01
-5.300000000000000266e-01 -1.212435565298213558e-01 2.965772109861841699e+01
-5.400000000000000355e-01 -1.039230484541325966e-01 2.967580437605787935e+01
-5.500000000000000444e-01 -8.660254037844385133e-02 2.969989173951548267e+01
-5.600000000000000533e-01 -6.928203230275509217e-02 2.972869148131795924e+01
-5.699999999999999512e-01 -5.196152422706625668e-02 2.975901035999628519e+01
-5.799999999999999600e-01 -3.464101615137750445e-02 2.978499574379211978e+01
-5.899999999999999689e-01 -1.732050807568875223e-02 2.979733488706193256e+01
-5.999999999999999778e-01 0.000000000000000000e+00 2.978265934512247526e+01
-6.099999999999999867e-01 1.732050807568875223e-02 2.972365504844454165e+01
-6.200000000000001066e-01 3.464101615137758772e-02 2.960064688402619382e+01
-6.300000000000000044e-01 5.196152422706633994e-02 2.939542356522384381e+01
-6.400000000000000133e-01 6.928203230275517543e-02 2.909732243918083938e+01
-6.500000000000000222e-01 8.660254037844385133e-02 2.870996195520669758e+01
-6.599999999999999201e-01 1.039230484541325966e-01 2.825548841530434174e+01
-6.699999999999999289e-01 1.212435565298214252e-01 2.777353139363603063e+01
-6.800000000000000488e-01 1.385640646055101843e-01 2.731451254296590747e+01
-6.900000000000000577e-01 1.558845726811990129e-01 2.692954128609503783e+01
-7.000000000000000666e-01 1.732050807568877582e-01 2.666015748763594928e+01
-7.099999999999999645e-01 1.905255888325764480e-01 2.653086196166221100e+01
-7.199999999999999734e-01 2.078460969082652765e-01 2.654632311631965891e+01
-7.299999999999999822e-01 2.251666049839541051e-01 2.669344041136811896e+01
-7.399999999999999911e-01 2.424871130596427671e-01 2.694664497855825402e+01
-7.500000000000001110e-01 2.598076211353316234e-01 2.727405156157791666e+01
-7.600000000000000089e-01 2.771281292110204242e-01 2.764266922388225467e+01
-7.700000000000000178e-01 2.944486372867091140e-01 2.802202226130923179e+01
-7.800000000000000266e-01 3.117691453623979703e-01 2.838635184652682497e+01
-7.900000000000000355e-01 3.290896534380866045e-01 2.871582663675376068e+01
-7.999999999999999334e-01 3.464101615137754608e-01 2.899709396030081265e+01
2.000000000000000389e-01 -1.350999629903724131e+00 2.969576523701045190e+01
1.899999999999999745e-01 -1.333679121828035496e+00 2.979106991043778407e+01
1.799999999999999933e-01 -1.316358613752346640e+00 2.983747374434519983e+01
1.700000000000000122e-01 -1.299038105676658006e+00 2.984453114622409586e+01
1.600000000000000311e-01 -1.281717597600969150e+00 2.982303571618638571e+01
1.499999999999999944e-01 -1.264397089525280293e+00 2.978353649539622339e+01
1.400000000000000133e-01 -1.247076581449591659e+00 2.973522602086298150e+01
1.300000000000000322e-01 -1.229756073373902803e+00 2.968530845966821374e+01
1.199999999999999678e-01 -1.212435565298213946e+00 2.963883422331914375e+01
1.099999999999999867e-01 -1.195115057222525312e+00 2.959889675497784367e+01
1.000000000000000194e-01 -1.177794549146836456e+00 2.956704612495508755e+01
9.000000000000003830e-02 -1.160474041071147600e+00 2.954377819889986156e+01
7.999999999999997391e-02 -1.143153532995458965e+00 2.952899069664383092e+01
7.000000000000000666e-02 -1.125833024919770109e+00 2.952234042479640053e+01
5.999999999999998390e-02 -1.108512516844081475e+00 2.952347622698381358e+01
5.000000000000005135e-02 -1.091192008768392618e+00 2.953215274900600207e+01
4.000000000000002859e-02 -1.073871500692703762e+00 2.954824870116290469e+01
3.000000000000001277e-02 -1.056550992617015128e+00 2.957172055127399446e+01
1.999999999999999348e-02 -1.039230484541326271e+00 2.960252065216595341e+01
1.000000000000001756e-02 -1.021909976465637637e+00 2.964050052908318023e+01
0.000000000000000000e+00 -1.004589468389948781e+00 2.968530838714533715e+01
-9.999999999999977657e-03 -9.872689603142599246e-01 2.973627750392271452e+01
-1.999999999999995531e-02 -9.699484522385712904e-01 2.979229110978431905e+01
-2.999999999999997113e-02 -9.526279441628824340e-01 2.985160115452556440e+01
-3.999999999999998695e-02 -9.353074360871937998e-01 2.991157468875771386e+01
-5.000000000000000971e-02 -9.179869280115049435e-01 2.996834583753082981e+01
-5.999999999999998390e-02 -9.006664199358160872e-01 3.001637098972542717e+01
-7.000000000000000666e-02 -8.833459118601272309e-01 3.004793369211089527e+01
-7.999999999999997391e-02 -8.660254037844385966e-01 3.005274270988067542e+01
-8.999999999999999667e-02 -8.487048957087499623e-01 3.001792267855041274e+01
-9.999999999999997780e-02 -8.313843876330611060e-01 2.992887713980874054e+01
-1.099999999999999867e-01 -8.140638795573722497e-01 2.977156788806567533e+01
-1.199999999999999678e-01 -7.967433714816836154e-01 2.953644049257908577e+01
-1.299999999999999767e-01 -7.794228634059947591e-01 2.922334396399062229e+01
-1.399999999999999856e-01 -7.621023553303059028e-01 2.884565954960427447e+01
-1.499999999999999944e-01 -7.447818472546172686e-01 2.843141677535898637e+01
-1.599999999999999756e-01 -7.274613391789284123e-01 2.802014232861216314e+01
-1.700000000000000122e-01 -7.101408311032396670e-01 2.765601147579932473e+01
-1.799999999999999933e-01 -6.928203230275509217e-01 2.737931344299893155e+01
-1.899999999999999745e-01 -6.754998149518620654e-01 2.721874466233531464e+01
-1.999999999999999833e-01 -6.581793068761733201e-01 2.718672766152652187e+01
-2.100000000000000200e-01 -6.408587988004845748e-01 2.727886964832082484e+01
-2.199999999999999734e-01 -6.235382907247958295e-01 2.747707233021667861e+01
-2.300000000000000100e-01 -6.062177826491070842e-01 2.775456292181877060e+01
-2.399999999999999911e-01 -5.888972745734182279e-01 2.808098478125131692e+01
-2.500000000000000000e-01 -5.715767664977294826e-01 2.842644472964561686e+01
-2.599999999999999534e-01 -5.542562584220407373e-01 2.876427913866974606e+01
-2.700000000000000178e-01 -5.369357503463518810e-01 2.907277215632886325e+01
-2.799999999999999711e-01 -5.196152422706631357e-01 2.933612881559088947e+01
-2.899999999999999800e-01 -5.022947341949743905e-01 2.954488060221649448e+01
-2.999999999999999889e-01 -4.849742261192856452e-01 2.969576523701045190e+01
-3.099999999999999978e-01 -4.676537180435968999e-01 2.979106991043778407e+01
-3.200000000000000067e-01 -4.503332099679080436e-01 2.983747374434519983e+01
-3.299999999999999600e-01 -4.330127018922192983e-01 2.984453114622409586e+01
-3.400000000000000244e-01 -4.156921938165305530e-01 2.982303571618638571e+01
-3.499999999999999778e-01 -3.983716857408416967e-01 2.978353649539622339e+01
-3.599999999999999867e-01 -3.810511776651529514e-01 2.973522602086298150e+01
-3.699999999999999956e-01 -3.637306695894642061e-01 2.968530845966821374e+01
-3.799999999999999489e-01 -3.464101615137754608e-01 2.963883422331914375e+01
-3.900000000000000133e-01 -3.290896534380866600e-01 2.959889675497784367e+01
-3.999999999999999667e-01 -3.117691453623979148e-01 2.956704612495508755e+01
-4.099999999999999756e-01 -2.944486372867091140e-01 2.954377819889986156e+01
-4.200000000000000400e-01 -2.771281292110203687e-01 2.952899069664383092e+01
-4.299999999999999933e-01 -2.598076211353315679e-01 2.952234042479640053e+01
-4.399999999999999467e-01 -2.424871130596428226e-01 2.952347622698381358e+01
-4.499999999999999556e-01 -2.251666049839540218e-01 2.953215274900600207e+01
-4.600000000000000200e-01 -2.078460969082652487e-01 2.954824870116290469e+01
-4.699999999999999734e-01 -1.905255888325765312e-01 2.957172055127399446e+01
-4.800000000000000377e-01 -1.732050807568877304e-01 2.960252065216595341e+01
-4.900000000000000466e-01 -1.558845726811989296e-01 2.964050052908318023e+01
-5.000000000000000000e-01 -1.385640646055101843e-01 2.968530838714533715e+01
-5.100000000000000089e-01 -1.212435565298214252e-01 2.973627750392271452e+01
-5.199999999999999067e-01 -1.039230484541325966e-01 2.979229110978431905e+01
-5.299999999999999156e-01 -8.660254037844385133e-02 2.985160115452556440e+01
-5.400000000000000355e-01 -6.928203230275509217e-02 2.991157468875771386e+01
-5.500000000000000444e-01 -5.196152422706633994e-02 2.996834583753082981e+01
-5.600000000000000533e-01 -3.464101615137750445e-02 3.001637098972542717e+01
-5.699999999999999512e-01 -1.732050807568875223e-02 3.004793369211089527e+01
-5.799999999999999600e-01 0.000000000000000000e+00 3.005274270988067542e+01
-5.899999999999999689e-01 1.732050807568875223e-02 3.001792267855041274e+01
-5.999999999999999778e-01 3.464101615137750445e-02 2.992887713980874054e+01
-6.099999999999999867e-01 5.196152422706633994e-02 2.977156788806567533e+01
-6.200000000000001066e-01 6.928203230275509217e-02 2.953644049257908577e+01
-6.300000000000000044e-01 8.660254037844392072e-02 2.922334396399062229e+01
-6.400000000000000133e-01 1.039230484541325966e-01 2.884565954960427447e+01
-6.500000000000000222e-01 1.212435565298213558e-01 2.843141677535898637e+01
-6.599999999999999201e-01 1.385640646055101843e-01 2.802014232861216314e+01
-6.700000000000000400e-01 1.558845726811989296e-01 2.765601147579932473e+01
-6.800000000000000488e-01 1.732050807568877582e-01 2.737931344299893155e+01
-6.899999999999999467e-01 1.905255888325765312e-01 2.721874466233531464e+01
-6.999999999999999556e-01 2.078460969082651932e-01 2.718672766152652187e+01
-7.099999999999999645e-01 2.251666049839540218e-01 2.727886964832082484e+01
-7.199999999999999734e-01 2.424871130596428503e-01 2.747707233021667861e+01
-7.299999999999999822e-01 2.598076211353315124e-01 2.775456292181877060e+01
-7.399999999999999911e-01 2.771281292110203687e-01 2.808098478125131692e+01
-7.499999999999998890e-01 2.944486372867092250e-01 2.842644472964561686e+01
-7.599999999999998979e-01 3.117691453623978592e-01 2.876427913866974606e+01
-7.699999999999999067e-01 3.290896534380867156e-01 2.907277215632886325e+01
-7.800000000000000266e-01 3.464101615137754053e-01 2.933612881559088947e+01
-7.900000000000000355e-01 3.637306695894642061e-01 2.954488060221649448e+01
2.100000000000000200e-01 -1.333679121828035274e+00 3.004555226696759007e+01
1.999999999999999556e-01 -1.316358613752346862e+00 3.007130808485669604e+01
1.899999999999999745e-01 -1.299038105676658006e+00 3.005189843708810926e+01
1.799999999999999933e-01 -1.281717597600969150e+00 2.999789300337951659e+01
1.700000000000000122e-01 -1.264397089525280293e+00 2.992049533604168587e+01
1.599999999999999478e-01 -1.247076581449591437e+00 2.983027019780148947e+01
1.499999999999999944e-01 -1.229756073373903025e+00 2.973627758669694643e+01
1.400000000000000133e-01 -1.212435565298214168e+00 2.964565740728364318e+01
1.299999999999999489e-01 -1.195115057222525312e+00 2.956360625440801471e+01
1.199999999999999678e-01 -1.177794549146836456e+00 2.949362521432874473e+01
1.099999999999999867e-01 -1.160474041071147822e+00 2.943790065722229343e+01
1.000000000000000194e-01 -1.143153532995458965e+00 2.939769840037165238e+01
8.999999999999995504e-02 -1.125833024919770331e+00 2.937368906536486080e+01
7.999999999999997391e-02 -1.108512516844081475e+00 2.936616418011839258e+01
6.999999999999996503e-02 -1.091192008768392618e+00 2.937513859131657412e+01
6.000000000000002554e-02 -1.073871500692703984e+00 2.940035991323508568e+01
5.000000000000000971e-02 -1.056550992617015128e+00 2.944125861234336838e+01
3.999999999999998695e-02 -1.039230484541326494e+00 2.949687398533562543e+01
2.999999999999997113e-02 -1.021909976465637637e+00 2.956578436935153320e+01
1.999999999999999348e-02 -1.004589468389948781e+00 2.964605784762186502e+01
9.999999999999977657e-03 -9.872689603142599246e-01 2.973522593610544718e+01
0.000000000000000000e+00 -9.699484522385712904e-01 2.983027010233918475e+01
-9.999999999999977657e-03 -9.526279441628826561e-01 2.992760141426087372e+01
-1.999999999999999348e-02 -9.353074360871937998e-01 3.002300848245553766e+01
-3.000000000000001277e-02 -9.179869280115049435e-01 3.011154994229059412e+01
-4.000000000000002859e-02 -9.006664199358160872e-01 3.018737894062173410e+01
-5.000000000000000971e-02 -8.833459118601274529e-01 3.024351604426733786e+01
-6.000000000000002554e-02 -8.660254037844385966e-01 3.027164451650454779e+01
-7.000000000000000666e-02 -8.487048957087499623e-01 3.026209565115811628e+01
-8.000000000000001554e-02 -8.313843876330611060e-01 3.020430796528472683e+01
-8.999999999999999667e-02 -8.140638795573722497e-01 3.008811648892040225e+01
-1.000000000000000194e-01 -7.967433714816833934e-01 2.990612114473600869e+01
-1.099999999999999867e-01 -7.794228634059947591e-01 2.965695504783028014e+01
-1.200000000000000094e-01 -7.621023553303061249e-01 2.934857532946599790e+01
-1.300000000000000044e-01 -7.447818472546172686e-01 2.900014334008771399e+01
-1.400000000000000133e-01 -7.274613391789284123e-01 2.864119585457780559e+01
-1.499999999999999944e-01 -7.101408311032396670e-01 2.830773160116262233e+01
-1.600000000000000311e-01 -6.928203230275509217e-01 2.803602287416584460e+01
-1.700000000000000122e-01 -6.754998149518620654e-01 2.785582375100315033e+01
-1.799999999999999933e-01 -6.581793068761734311e-01 2.778493634560819103e+01
-1.900000000000000022e-01 -6.408587988004845748e-01 2.782669283626182377e+01
-2.000000000000000389e-01 -6.235382907247958295e-01 2.797081117790378713e+01
-2.100000000000000200e-01 -6.062177826491070842e-01 2.819678706477057872e+01
-2.200000000000000289e-01 -5.888972745734182279e-01 2.847829591008776973e+01
-2.300000000000000100e-01 -5.715767664977294826e-01 2.878729239480959379e+01
-2.400000000000000189e-01 -5.542562584220407373e-01 2.909717920422671966e+01
-2.500000000000000000e-01 -5.369357503463519921e-01 2.938499600210242590e+01
-2.600000000000000089e-01 -5.196152422706632468e-01 2.963282145879286844e+01
-2.700000000000000178e-01 -5.022947341949743905e-01 2.982856469501227181e+01
-2.800000000000000266e-01 -4.849742261192856452e-01 2.996621584601033561e+01
-2.900000000000000355e-01 -4.676537180435968999e-01 3.004555226696759007e+01
-2.999999999999999889e-01 -4.503332099679080436e-01 3.007130808485669604e+01
-3.100000000000000533e-01 -4.330127018922192983e-01 3.005189843708810926e+01
-3.200000000000000067e-01 -4.156921938165305530e-01 2.999789300337951659e+01
-3.300000000000000155e-01 -3.983716857408418077e-01 2.992049533604168587e+01
-3.400000000000000244e-01 -3.810511776651530624e-01 2.983027019780148947e+01
-3.500000000000000333e-01 -3.637306695894642061e-01 2.973627758669694643e+01
-3.599999999999999867e-01 -3.464101615137754608e-01 2.964565740728364318e+01
-3.699999999999999956e-01 -3.290896534380867156e-01 2.956360625440801471e+01
-3.800000000000000044e-01 -3.117691453623979148e-01 2.949362521432874473e+01
-3.900000000000000133e-01 -2.944486372867091695e-01 2.943790065722229343e+01
-3.999999999999999667e-01 -2.771281292110203687e-01 2.939769840037165238e+01
-4.100000000000000311e-01 -2.598076211353316234e-01 2.937368906536486080e+01
-4.200000000000000400e-01 -2.424871130596428226e-01 2.936616418011839258e+01
-4.299999999999999933e-01 -2.251666049839540773e-01 2.937513859131657412e+01
-4.399999999999999467e-01 -2.078460969082652765e-01 2.940035991323508568e+01
-4.500000000000000111e-01 -1.905255888325764757e-01 2.944125861234336838e+01
-4.600000000000000200e-01 -1.732050807568877582e-01 2.949687398533562543e+01
-4.700000000000000844e-01 -1.558845726811989851e-01 2.956578436935153320e+01
-4.800000000000000377e-01 -1.385640646055101843e-01 2.964605784762186502e+01
-4.900000000000000466e-01 -1.212435565298214252e-01 2.973522593610544718e+01
-5.000000000000000000e-01 -1.039230484541326799e-01 2.983027010233918475e+01
-5.100000000000000089e-01 -8.660254037844385133e-02 2.992760141426087372e+01
-5.199999999999999067e-01 -6.928203230275509217e-02 3.002300848245553766e+01
-5.300000000000000266e-01 -5.196152422706633994e-02 3.011154994229059412e+01
-5.400000000000000355e-01 -3.464101615137758772e-02 3.018737894062173410e+01
-5.500000000000000444e-01 -1.732050807568875223e-02 3.024351604426733786e+01
-5.600000000000000533e-01 0.000000000000000000e+00 3.027164451650454779e+01
-5.699999999999999512e-01 1.732050807568875223e-02 3.026209565115811628e+01
-5.799999999999999600e-01 3.464101615137750445e-02 3.020430796528472683e+01
-5.899999999999999689e-01 5.196152422706625668e-02 3.008811648892040225e+01
-5.999999999999999778e-01 6.928203230275509217e-02 2.990612114473600869e+01
-6.100000000000000977e-01 8.660254037844385133e-02 2.965695504783028014e+01
-6.200000000000001066e-01 1.039230484541326799e-01 2.934857532946599790e+01
-6.300000000000000044e-01 1.212435565298213558e-01 2.900014334008771399e+01
-6.400000000000000133e-01 1.385640646055101011e-01 2.864119585457780559e+01
-6.500000000000000222e-01 1.558845726811989296e-01 2.830773160116262233e+01
-6.600000000000000311e-01 1.732050807568877027e-01 2.803602287416584460e+01
-6.700000000000000400e-01 1.905255888325765312e-01 2.785582375100315033e+01
-6.800000000000000488e-01 2.078460969082652765e-01 2.778493634560819103e+01
-6.899999999999999467e-01 2.251666049839539385e-01 2.782669283626182377e+01
-7.000000000000000666e-01 2.424871130596427671e-01 2.797081117790378713e+01
-7.099999999999999645e-01 2.598076211353316234e-01 2.819678706477057872e+01
-7.199999999999999734e-01 2.771281292110203132e-01 2.847829591008776973e+01
-7.299999999999999822e-01 2.944486372867091140e-01 2.878729239480959379e+01
-7.399999999999999911e-01 3.117691453623979703e-01 2.909717920422671966e+01
-7.499999999999998890e-01 3.290896534380866045e-01 2.938499600210242590e+01
-7.599999999999998979e-01 3.464101615137754608e-01 2.963282145879286844e+01
-7.700000000000000178e-01 3.637306695894641506e-01 2.982856469501227181e+01
-7.800000000000000266e-01 3.810511776651529514e-01 2.996621584601033561e+01
2.199999999999999734e-01 -1.316358613752346640e+00 3.027844232683563064e+01
2.099999999999999367e-01 -1.299038105676658006e+00 3.024123311121762470e+01
1.999999999999999556e-01 -1.281717597600969150e+00 3.016294557460597048e+01
1.899999999999999745e-01 -1.264397089525280515e+00 3.005464143986502634e+01
1.799999999999999933e-01 -1.247076581449591659e+00 2.992760152109674721e+01
1.699999999999999289e-01 -1.229756073373902803e+00 2.979229120354087712e+01
1.599999999999999478e-01 -1.212435565298214168e+00 2.965772117885379089e+01
1.499999999999999944e-01 -1.195115057222525312e+00 2.953119527127645583e+01
1.399999999999999301e-01 -1.177794549146836456e+00 2.941835971485140533e+01
1.299999999999999489e-01 -1.160474041071147822e+00 2.932343144581306404e+01
1.199999999999999678e-01 -1.143153532995459187e+00 2.924948457816523018e+01
1.099999999999999867e-01 -1.125833024919770331e+00 2.919870209854602550e+01
9.999999999999993616e-02 -1.108512516844081475e+00 2.917253951303822035e+01
8.999999999999995504e-02 -1.091192008768392618e+00 2.917178659736840984e+01
7.999999999999994615e-02 -1.073871500692703762e+00 2.919654443793184839e+01
7.000000000000000666e-02 -1.056550992617015350e+00 2.924615349592407654e+01
5.999999999999998390e-02 -1.039230484541326494e+00 2.931911378902762877e+01
4.999999999999996808e-02 -1.021909976465637637e+00 2.941303247121496156e+01
3.999999999999995226e-02 -1.004589468389948781e+00 2.952462091570007274e+01
2.999999999999997113e-02 -9.872689603142599246e-01 2.964974737265801963e+01
1.999999999999995531e-02 -9.699484522385712904e-01 2.978353639863406954e+01
9.999999999999977657e-03 -9.526279441628826561e-01 2.992049522850770416e+01
0.000000000000000000e+00 -9.353074360871937998e-01 3.005464132103785602e+01
-1.000000000000001756e-02 -9.179869280115049435e-01 3.017960497479821314e+01
-2.000000000000003511e-02 -9.006664199358160872e-01 3.028868736516621141e+01
-3.000000000000005440e-02 -8.833459118601274529e-01 3.037487085909251761e+01
-4.000000000000002859e-02 -8.660254037844388186e-01 3.043081066676078805e+01
-5.000000000000005135e-02 -8.487048957087499623e-01 3.044888997832240207e+01
-6.000000000000002554e-02 -8.313843876330611060e-01 3.042149080043765608e+01
-7.000000000000004829e-02 -8.140638795573722497e-01 3.034169156683175217e+01
-8.000000000000001554e-02 -7.967433714816836154e-01 3.020458510802814800e+01
-9.000000000000003830e-02 -7.794228634059947591e-01 3.000923187493853561e+01
-1.000000000000000194e-01 -7.621023553303061249e-01 2.976089665243630833e+01
-1.100000000000000283e-01 -7.447818472546172686e-01 2.947279918428113987e+01
-1.200000000000000372e-01 -7.274613391789284123e-01 2.916643072013735960e+01
-1.300000000000000322e-01 -7.101408311032397780e-01 2.886977273830115820e+01
-1.400000000000000133e-01 -6.928203230275509217e-01 2.861343009871042398e+01
-1.500000000000000500e-01 -6.754998149518621764e-01 2.842546252298383536e+01
-1.600000000000000311e-01 -6.581793068761734311e-01 2.832627370630547148e+01
-1.700000000000000400e-01 -6.408587988004845748e-01 2.832505211865621320e+01
-1.800000000000000488e-01 -6.235382907247958295e-01 2.841876371515228428e+01
-1.900000000000000577e-01 -6.062177826491070842e-01 2.859370761194979238e+01
-2.000000000000000389e-01 -5.888972745734183389e-01 2.882873415434739073e+01
-2.100000000000000477e-01 -5.715767664977295937e-01 2.909893232039939548e+01
-2.200000000000000289e-01 -5.542562584220407373e-01 2.937891685089244476e+01
-2.300000000000000377e-01 -5.369357503463519921e-01 2.964536537132778093e+01
-2.400000000000000189e-01 -5.196152422706632468e-01 2.987881257713276284e+01
-2.500000000000000555e-01 -5.022947341949743905e-01 3.006481898796709018e+01
-2.600000000000000089e-01 -4.849742261192856452e-01 3.019459144553948704e+01
-2.700000000000000178e-01 -4.676537180435968999e-01 3.026506528532957319e+01
-2.800000000000000266e-01 -4.503332099679081546e-01 3.027844232683563064e+01
-2.900000000000000355e-01 -4.330127018922194093e-01 3.024123311121762470e+01
-3.000000000000000444e-01 -4.156921938165305530e-01 3.016294557460597048e+01
-3.100000000000000533e-01 -3.983716857408418077e-01 3.005464143986502634e+01
-3.200000000000000622e-01 -3.810511776651530624e-01 2.992760152109674721e+01
-3.300000000000000155e-01 -3.637306695894642061e-01 2.979229120354087712e+01
-3.400000000000000244e-01 -3.464101615137754608e-01 2.965772117885379089e+01
-3.500000000000000333e-01 -3.290896534380867156e-01 2.953119527127645583e+01
-3.599999999999999867e-01 -3.117691453623979703e-01 2.941835971485140533e+01
-3.700000000000000511e-01 -2.944486372867091695e-01 2.932343144581306404e+01
-3.800000000000000044e-01 -2.771281292110204242e-01 2.924948457816523018e+01
-3.900000000000000133e-01 -2.598076211353316234e-01 2.919870209854602550e+01
-4.000000000000000777e-01 -2.424871130596428503e-01 2.917253951303822035e+01
-4.100000000000000311e-01 -2.251666049839540773e-01 2.917178659736840984e+01
-4.200000000000000400e-01 -2.078460969082653043e-01 2.919654443793184839e+01
-4.299999999999999933e-01 -1.905255888325765312e-01 2.924615349592407654e+01
-4.400000000000000577e-01 -1.732050807568877304e-01 2.931911378902762877e+01
-4.500000000000000111e-01 -1.558845726811990129e-01 2.941303247121496156e+01
-4.600000000000000755e-01 -1.385640646055102121e-01 2.952462091570007274e+01
-4.700000000000000844e-01 -1.212435565298214252e-01 2.964974737265801963e+01
-4.800000000000000377e-01 -1.039230484541326799e-01 2.978353639863406954e+01
-4.900000000000000466e-01 -8.660254037844392072e-02 2.992049522850770416e+01
-5.000000000000000000e-01 -6.928203230275509217e-02 3.005464132103785602e+01
-5.100000000000000089e-01 -5.196152422706633994e-02 3.017960497479821314e+01
-5.200000000000000178e-01 -3.464101615137758772e-02 3.028868736516621141e+01
-5.300000000000001377e-01 -1.732050807568883202e-02 3.037487085909251761e+01
-5.400000000000000355e-01 0.000000000000000000e+00 3.043081066676078805e+01
-5.500000000000000444e-01 1.732050807568875223e-02 3.044888997832240207e+01
-5.600000000000000533e-01 3.464101615137750445e-02 3.042149080043765608e+01
-5.699999999999999512e-01 5.196152422706625668e-02 3.034169156683175217e+01
-5.799999999999999600e-01 6.928203230275500890e-02 3.020458510802814800e+01
-5.900000000000000799e-01 8.660254037844385133e-02 3.000923187493853561e+01
-6.000000000000000888e-01 1.039230484541325966e-01 2.976089665243630833e+01
-6.100000000000000977e-01 1.212435565298214252e-01 2.947279918428113987e+01
-6.200000000000001066e-01 1.385640646055101011e-01 2.916643072013735960e+01
-6.300000000000000044e-01 1.558845726811988464e-01 2.886977273830115820e+01
-6.400000000000000133e-01 1.732050807568877027e-01 2.861343009871042398e+01
-6.500000000000000222e-01 1.905255888325764480e-01 2.842546252298383536e+01
-6.600000000000000311e-01 2.078460969082652765e-01 2.832627370630547148e+01
-6.700000000000000400e-01 2.251666049839540218e-01 2.832505211865621320e+01
-6.800000000000000488e-01 2.424871130596427116e-01 2.841876371515228428e+01
-6.900000000000000577e-01 2.598076211353315124e-01 2.859370761194979238e+01
-7.000000000000000666e-01 2.771281292110203687e-01 2.882873415434739073e+01
-7.099999999999999645e-01 2.944486372867090584e-01 2.909893232039939548e+01
-7.199999999999999734e-01 3.117691453623978592e-01 2.937891685089244476e+01
-7.299999999999999822e-01 3.290896534380867156e-01 2.964536537132778093e+01
-7.399999999999999911e-01 3.464101615137754053e-01 2.987881257713276284e+01
-7.499999999999998890e-01 3.637306695894642061e-01 3.006481898796709018e+01
-7.600000000000000089e-01 3.810511776651528959e-01 3.019459144553948704e+01
-7.700000000000000178e-01 3.983716857408416967e-01 3.026506528532957319e+01
2.300000000000000100e-01 -1.299038105676657784e+00 3.040356865747284587e+01
2.199999999999999456e-01 -1.281717597600969150e+00 3.031018685445951988e+01
2.099999999999999645e-01 -1.264397089525280293e+00 3.017960510587913703e+01
1.999999999999999833e-01 -1.247076581449591659e+00 3.002300860174589303e+01
1.900000000000000022e-01 -1.229756073373902803e+00 2.985160126038000072e+01
1.799999999999999656e-01 -1.212435565298213946e+00 2.967580446761441948e+01
1.699999999999999845e-01 -1.195115057222525312e+00 2.950480135298150230e+01
1.600000000000000033e-01 -1.177794549146836456e+00 2.934638167586411939e+01
1.499999999999999389e-01 -1.160474041071147600e+00 2.920699019164985089e+01
1.399999999999999578e-01 -1.143153532995458965e+00 2.909186632531035599e+01
1.299999999999999767e-01 -1.125833024919770331e+00 2.900517885182685163e+01
1.200000000000000094e-01 -1.108512516844081475e+00 2.895009397755421432e+01
1.099999999999999589e-01 -1.091192008768392618e+00 2.892875588982546375e+01
9.999999999999997780e-02 -1.073871500692703762e+00 2.894219482275461885e+01
8.999999999999995504e-02 -1.056550992617014906e+00 2.899020179318290147e+01
8.000000000000001554e-02 -1.039230484541326494e+00 2.907121819156044396e+01
7.000000000000000666e-02 -1.021909976465637637e+00 2.918228312732429330e+01
5.999999999999998390e-02 -1.004589468389948781e+00 2.931906587199062386e+01
4.999999999999996808e-02 -9.872689603142599246e-01 2.947599080493024104e+01
3.999999999999998695e-02 -9.699484522385710683e-01 2.964644375782299335e+01
2.999999999999997113e-02 -9.526279441628824340e-01 2.982303560815635635e+01
1.999999999999999348e-02 -9.353074360871937998e-01 2.999789288500354090e+01
1.000000000000001756e-02 -9.179869280115049435e-01 3.016294544559539048e+01
0.000000000000000000e+00 -9.006664199358160872e-01 3.031018671407670340e+01
-1.000000000000001756e-02 -8.833459118601272309e-01 3.043189227838904998e+01
-2.000000000000003511e-02 -8.660254037844385966e-01 3.052079953403818990e+01
-3.000000000000001277e-02 -8.487048957087499623e-01 3.057027755488928022e+01
-4.000000000000002859e-02 -8.313843876330611060e-01 3.057455316031720827e+01
-5.000000000000000971e-02 -8.140638795573722497e-01 3.052909751424781604e+01
-6.000000000000002554e-02 -7.967433714816833934e-01 3.043129146532974616e+01
-7.000000000000000666e-02 -7.794228634059947591e-01 3.028143474748512531e+01
-8.000000000000001554e-02 -7.621023553303059028e-01 3.008400954475121125e+01
-8.999999999999999667e-02 -7.447818472546172686e-01 2.984887401048430533e+01
-1.000000000000000194e-01 -7.274613391789284123e-01 2.959185445683987226e+01
-1.100000000000000144e-01 -7.101408311032395559e-01 2.933417722942266437e+01
-1.200000000000000094e-01 -6.928203230275509217e-01 2.910041900491089351e+01
-1.300000000000000044e-01 -6.754998149518620654e-01 2.891511463454721209e+01
-1.400000000000000133e-01 -6.581793068761733201e-01 2.879870007817819655e+01
-1.500000000000000222e-01 -6.408587988004845748e-01 2.876386862821300738e+01
-1.600000000000000311e-01 -6.235382907247957185e-01 2.881342449511148374e+01
-1.700000000000000122e-01 -6.062177826491069732e-01 2.894020677075159753e+01
-1.799999999999999933e-01 -5.888972745734182279e-01 2.912886856198593222e+01
-1.900000000000000022e-01 -5.715767664977294826e-01 2.935871885533325454e+01
-2.000000000000000389e-01 -5.542562584220407373e-01 2.960676010396401381e+01
-2.100000000000000200e-01 -5.369357503463518810e-01 2.985035480235032068e+01
-2.200000000000000289e-01 -5.196152422706631357e-01 3.006931064924955876e+01
-2.300000000000000100e-01 -5.022947341949743905e-01 3.024738291862583139e+01
-2.400000000000000189e-01 -4.849742261192855342e-01 3.037324028642895968e+01
-2.500000000000000000e-01 -4.676537180435967889e-01 3.044090971570501125e+01
-2.600000000000000089e-01 -4.503332099679080436e-01 3.044969226314986344e+01
-2.700000000000000178e-01 -4.330127018922192983e-01 3.040356865747284587e+01
-2.800000000000000266e-01 -4.156921938165305530e-01 3.031018685445951988e+01
-2.900000000000000355e-01 -3.983716857408416967e-01 3.017960510587913703e+01
-2.999999999999999889e-01 -3.810511776651529514e-01 3.002300860174589303e+01
-3.100000000000000533e-01 -3.637306695894642061e-01 2.985160126038000072e+01
-3.200000000000000067e-01 -3.464101615137754053e-01 2.967580446761441948e+01
-3.300000000000000155e-01 -3.290896534380866045e-01 2.950480135298150230e+01
-3.400000000000000244e-01 -3.117691453623978592e-01 2.934638167586411939e+01
-3.500000000000000333e-01 -2.944486372867091140e-01 2.920699019164985089e+01
-3.599999999999999867e-01 -2.771281292110203132e-01 2.909186632531035599e+01
-3.699999999999999956e-01 -2.598076211353315679e-01 2.900517885182685163e+01
-3.800000000000000044e-01 -2.424871130596427671e-01 2.895009397755421432e+01
-3.900000000000000133e-01 -2.251666049839540218e-01 2.892875588982546375e+01
-4.000000000000000777e-01 -2.078460969082652487e-01 2.894219482275461885e+01
-4.100000000000000311e-01 -1.905255888325764757e-01 2.899020179318290147e+01
-4.200000000000000400e-01 -1.732050807568877027e-01 2.907121819156044396e+01
-4.299999999999999933e-01 -1.558845726811989019e-01 2.918228312732429330e+01
-4.399999999999999467e-01 -1.385640646055101843e-01 2.931906587199062386e+01
-4.500000000000000111e-01 -1.212435565298213835e-01 2.947599080493024104e+01
-4.600000000000000200e-01 -1.039230484541325966e-01 2.964644375782299335e+01
-4.700000000000000844e-01 -8.660254037844385133e-02 2.982303560815635635e+01
-4.800000000000000377e-01 -6.928203230275509217e-02 2.999789288500354090e+01
-4.900000000000000466e-01 -5.196152422706625668e-02 3.016294544559539048e+01
-5.000000000000000000e-01 -3.464101615137750445e-02 3.031018671407670340e+01
-5.100000000000000089e-01 -1.732050807568875223e-02 3.043189227838904998e+01
-5.200000000000000178e-01 0.000000000000000000e+00 3.052079953403818990e+01
-5.300000000000001377e-01 1.732050807568883202e-02 3.057027755488928022e+01
-5.400000000000000355e-01 3.464101615137758772e-02 3.057455316031720827e+01
-5.500000000000000444e-01 5.196152422706633994e-02 3.052909751424781604e+01
-5.600000000000000533e-01 6.928203230275509217e-02 3.043129146532974616e+01
-5.699999999999999512e-01 8.660254037844385133e-02 3.028143474748512531e+01
-5.799999999999999600e-01 1.039230484541326799e-01 3.008400954475121125e+01
-5.900000000000000799e-01 1.212435565298214252e-01 2.984887401048430533e+01
-6.000000000000000888e-01 1.385640646055102676e-01 2.959185445683987226e+01
-6.099999999999999867e-01 1.558845726811989296e-01 2.933417722942266437e+01
-6.200000000000001066e-01 1.732050807568877027e-01 2.910041900491089351e+01
-6.300000000000000044e-01 1.905255888325765312e-01 2.891511463454721209e+01
-6.400000000000000133e-01 2.078460969082652765e-01 2.879870007817819655e+01
-6.500000000000000222e-01 2.251666049839541051e-01 2.876386862821300738e+01
-6.599999999999999201e-01 2.424871130596428503e-01 2.881342449511148374e+01
-6.699999999999999289e-01 2.598076211353315124e-01 2.894020677075159753e+01
-6.800000000000000488e-01 2.771281292110203687e-01 2.912886856198593222e+01
-6.900000000000000577e-01 2.944486372867092250e-01 2.935871885533325454e+01
-7.000000000000000666e-01 3.117691453623978592e-01 2.960676010396401381e+01
-7.099999999999999645e-01 3.290896534380867156e-01 2.985035480235032068e+01
-7.199999999999999734e-01 3.464101615137755164e-01 3.006931064924955876e+01
-7.299999999999999822e-01 3.637306695894642061e-01 3.024738291862583139e+01
-7.399999999999999911e-01 3.810511776651530624e-01 3.037324028642895968e+01
-7.500000000000001110e-01 3.983716857408416967e-01 3.044090971570501125e+01
-7.600000000000000089e-01 4.156921938165305530e-01 3.044969226314986344e+01
2.400000000000000189e-01 -1.281717597600969150e+00 3.043189243150479228e+01
2.299999999999999545e-01 -1.264397089525280293e+00 3.028868751008495508e+01
2.199999999999999734e-01 -1.247076581449591437e+00 3.011155007572829945e+01
2.100000000000000200e-01 -1.229756073373903025e+00 2.991157480839667926e+01
2.000000000000000389e-01 -1.212435565298214168e+00 2.969989184397370252e+01
1.899999999999999745e-01 -1.195115057222525312e+00 2.948707116156779051e+01
1.799999999999999933e-01 -1.177794549146836456e+00 2.928279273576794850e+01
1.700000000000000122e-01 -1.160474041071147600e+00 2.909571521000930971e+01
1.599999999999999478e-01 -1.143153532995458743e+00 2.893344725383695248e+01
1.499999999999999944e-01 -1.125833024919770331e+00 2.880252947003647535e+01
1.400000000000000133e-01 -1.108512516844081475e+00 2.870836268190091189e+01
1.300000000000000322e-01 -1.091192008768392618e+00 2.865505871406393013e+01
1.199999999999999678e-01 -1.073871500692703762e+00 2.864523001473084918e+01
1.099999999999999867e-01 -1.056550992617014906e+00 2.867976430120577902e+01
9.999999999999997780e-02 -1.039230484541326271e+00 2.875764334463593030e+01
9.000000000000003830e-02 -1.021909976465637637e+00 2.887585964957617435e+01
8.000000000000001554e-02 -1.004589468389948781e+00 2.902946498879366288e+01
7.000000000000000666e-02 -9.872689603142599246e-01 2.921175816164467420e+01
5.999999999999998390e-02 -9.699484522385710683e-01 2.941459451155425953e+01
5.000000000000000971e-02 -9.526279441628824340e-01 2.962878306459293398e+01
3.999999999999998695e-02 -9.353074360871937998e-01 2.984453102823225734e+01
3.000000000000001277e-02 -9.179869280115049435e-01 3.005189830977350596e+01
2.000000000000003511e-02 -9.006664199358160872e-01 3.024123297459668791e+01
1.000000000000001756e-02 -8.833459118601272309e-01 3.040356851110814773e+01
0.000000000000000000e+00 -8.660254037844385966e-01 3.053097355563805237e+01
-1.000000000000001756e-02 -8.487048957087499623e-01 3.061685496590982325e+01
-1.999999999999999348e-02 -8.313843876330611060e-01 3.065622802658118928e+01
-3.000000000000001277e-02 -8.140638795573722497e-01 3.064598422836795066e+01
-3.999999999999998695e-02 -7.967433714816833934e-01 3.058520305246448245e+01
-5.000000000000000971e-02 -7.794228634059947591e-01 3.047555554054204308e+01
-5.999999999999998390e-02 -7.621023553303059028e-01 3.032181243456433251e+01
-7.000000000000000666e-02 -7.447818472546172686e-01 3.013238245960270234e+01
-7.999999999999997391e-02 -7.274613391789284123e-01 2.991967953738283725e+01
-8.999999999999999667e-02 -7.101408311032396670e-01 2.970000642481762654e+01
-9.999999999999999167e-02 -6.928203230275509217e-01 2.949262875850422461e+01
-1.099999999999999867e-01 -6.754998149518620654e-01 2.931786547553860700e+01
-1.199999999999999956e-01 -6.581793068761733201e-01 2.919434572399692840e+01
-1.300000000000000044e-01 -6.408587988004845748e-01 2.913598456664434622e+01
-1.400000000000000133e-01 -6.235382907247957185e-01 2.914950491638901298e+01
-1.499999999999999944e-01 -6.062177826491070842e-01 2.923325911052332415e+01
-1.600000000000000033e-01 -5.888972745734182279e-01 2.937764786736929423e+01
-1.700000000000000122e-01 -5.715767664977294826e-01 2.956685770764355681e+01
-1.799999999999999933e-01 -5.542562584220407373e-01 2.978129089177095068e+01
-1.900000000000000022e-01 -5.369357503463518810e-01 3.000007450743469306e+01
-1.999999999999999833e-01 -5.196152422706631357e-01 3.020326417386920426e+01
-2.100000000000000200e-01 -5.022947341949743905e-01 3.037358887645558170e+01
-2.199999999999999734e-01 -4.849742261192856452e-01 3.049770746808100341e+01
-2.300000000000000100e-01 -4.676537180435968999e-01 3.056697509425232440e+01
-2.399999999999999911e-01 -4.503332099679080436e-01 3.057771125097419329e+01
-2.500000000000000000e-01 -4.330127018922192983e-01 3.053097371354995815e+01
-2.600000000000000089e-01 -4.156921938165305530e-01 3.043189243150479228e+01
-2.700000000000000178e-01 -3.983716857408416967e-01 3.028868751008495508e+01
-2.800000000000000266e-01 -3.810511776651529514e-01 3.011155007572829945e+01
-2.899999999999999800e-01 -3.637306695894642061e-01 2.991157480839667926e+01
-2.999999999999999889e-01 -3.464101615137754608e-01 2.969989184397370252e+01
-3.099999999999999978e-01 -3.290896534380866600e-01 2.948707116156779051e+01
-3.200000000000000067e-01 -3.117691453623978592e-01 2.928279273576794850e+01
-3.299999999999999600e-01 -2.944486372867091140e-01 2.909571521000930971e+01
-3.400000000000000244e-01 -2.771281292110203687e-01 2.893344725383695248e+01
-3.500000000000000333e-01 -2.598076211353315679e-01 2.880252947003647535e+01
-3.599999999999999867e-01 -2.424871130596428226e-01 2.870836268190091189e+01
-3.699999999999999956e-01 -2.251666049839540218e-01 2.865505871406393013e+01
-3.800000000000000044e-01 -2.078460969082652765e-01 2.864523001473084918e+01
-3.900000000000000133e-01 -1.905255888325764757e-01 2.867976430120577902e+01
-3.999999999999999667e-01 -1.732050807568877304e-01 2.875764334463593030e+01
-4.100000000000000311e-01 -1.558845726811989296e-01 2.887585964957617435e+01
-4.200000000000000400e-01 -1.385640646055101566e-01 2.902946498879366288e+01
-4.299999999999999933e-01 -1.212435565298214252e-01 2.921175816164467420e+01
-4.399999999999999467e-01 -1.039230484541326383e-01 2.941459451155425953e+01
-4.499999999999999556e-01 -8.660254037844385133e-02 2.962878306459293398e+01
-4.600000000000000200e-01 -6.928203230275509217e-02 2.984453102823225734e+01
-4.699999999999999734e-01 -5.196152422706633994e-02 3.005189830977350596e+01
-4.800000000000000377e-01 -3.464101615137750445e-02 3.024123297459668791e+01
-4.900000000000000466e-01 -1.732050807568875223e-02 3.040356851110814773e+01
-5.000000000000000000e-01 0.000000000000000000e+00 3.053097355563805237e+01
-5.100000000000000089e-01 1.732050807568875223e-02 3.061685496590982325e+01
-5.200000000000000178e-01 3.464101615137758772e-02 3.065622802658118928e+01
-5.300000000000000266e-01 5.196152422706633994e-02 3.064598422836795066e+01
-5.400000000000000355e-01 6.928203230275509217e-02 3.058520305246448245e+01
-5.500000000000000444e-01 8.660254037844385133e-02 3.047555554054204308e+01
-5.600000000000000533e-01 1.039230484541325966e-01 3.032181243456433251e+01
-5.699999999999999512e-01 1.212435565298214252e-01 3.013238245960270234e+01
-5.799999999999999600e-01 1.385640646055101843e-01 2.991967953738283725e+01
-5.900000000000000799e-01 1.558845726811990129e-01 2.970000642481762654e+01
-5.999999999999999778e-01 1.732050807568877027e-01 2.949262875850422461e+01
-6.099999999999999867e-01 1.905255888325764480e-01 2.931786547553860700e+01
-6.199999999999999956e-01 2.078460969082652765e-01 2.919434572399692840e+01
-6.300000000000000044e-01 2.251666049839540218e-01 2.913598456664434622e+01
-6.400000000000000133e-01 2.424871130596428503e-01 2.914950491638901298e+01
-6.500000000000000222e-01 2.598076211353316234e-01 2.923325911052332415e+01
-6.599999999999999201e-01 2.771281292110203132e-01 2.937764786736929423e+01
-6.700000000000000400e-01 2.944486372867091140e-01 2.956685770764355681e+01
-6.800000000000000488e-01 3.117691453623979703e-01 2.978129089177095068e+01
-6.899999999999999467e-01 3.290896534380866045e-01 3.000007450743469306e+01
-7.000000000000000666e-01 3.464101615137754608e-01 3.020326417386920426e+01
-7.099999999999999645e-01 3.637306695894643171e-01 3.037358887645558170e+01
-7.199999999999999734e-01 3.810511776651529514e-01 3.049770746808100341e+01
-7.299999999999999822e-01 3.983716857408418077e-01 3.056697509425232440e+01
-7.399999999999999911e-01 4.156921938165304975e-01 3.057771125097419329e+01
-7.499999999999998890e-01 4.330127018922192983e-01 3.053097371354995815e+01
2.500000000000000555e-01 -1.264397089525280293e+00 3.037487102027824903e+01
2.399999999999999911e-01 -1.247076581449591659e+00 3.018737909075364101e+01
2.300000000000000100e-01 -1.229756073373902803e+00 2.996834597345676698e+01
2.200000000000000289e-01 -1.212435565298214168e+00 2.972869160100621855e+01
2.100000000000000477e-01 -1.195115057222525312e+00 2.947960092537504906e+01
1.999999999999999833e-01 -1.177794549146836456e+00 2.923209168689888671e+01
1.900000000000000022e-01 -1.160474041071147822e+00 2.899674219439463130e+01
1.800000000000000488e-01 -1.143153532995458965e+00 2.878350255935657742e+01
1.699999999999999845e-01 -1.125833024919770109e+00 2.860150703747699197e+01
1.600000000000000033e-01 -1.108512516844081475e+00 2.845882650093800592e+01
1.500000000000000222e-01 -1.091192008768392618e+00 2.836213924781150197e+01
1.400000000000000411e-01 -1.073871500692703762e+00 2.831634269566407625e+01
1.299999999999999767e-01 -1.056550992617015128e+00 2.832416491899536481e+01
1.200000000000000094e-01 -1.039230484541326271e+00 2.838585297412477004e+01
1.099999999999999867e-01 -1.021909976465637637e+00 2.849900962780571589e+01
1.000000000000000611e-01 -1.004589468389948781e+00 2.865862412401876114e+01
9.000000000000003830e-02 -9.872689603142599246e-01 2.885730548061538059e+01
8.000000000000001554e-02 -9.699484522385712904e-01 2.908569109124803376e+01
7.000000000000000666e-02 -9.526279441628824340e-01 2.933297961158309874e+01
6.000000000000002554e-02 -9.353074360871937998e-01 2.958752975683731634e+01
5.000000000000000971e-02 -9.179869280115049435e-01 2.983747361832334022e+01
4.000000000000002859e-02 -9.006664199358160872e-01 3.007130795119294930e+01
3.000000000000005440e-02 -8.833459118601274529e-01 3.027844218590658443e+01
2.000000000000003511e-02 -8.660254037844385966e-01 3.044969211427250855e+01
1.000000000000001756e-02 -8.487048957087499623e-01 3.057771109426399292e+01
0.000000000000000000e+00 -8.313843876330611060e-01 3.065734785660012562e+01
-9.999999999999977657e-03 -8.140638795573722497e-01 3.068591681155918849e+01
-1.999999999999999348e-02 -7.967433714816833934e-01 3.066337026460708159e+01
-2.999999999999997113e-02 -7.794228634059947591e-01 3.059237675558357239e+01
-3.999999999999998695e-02 -7.621023553303061249e-01 3.047833102891495116e+01
-4.999999999999996808e-02 -7.447818472546172686e-01 3.032933009118154999e+01
-5.999999999999998390e-02 -7.274613391789284123e-01 3.015612014189228418e+01
-6.999999999999996503e-02 -7.101408311032397780e-01 2.997193937182807133e+01
-7.999999999999997391e-02 -6.928203230275509217e-01 2.979208115282538927e+01
-8.999999999999998279e-02 -6.754998149518620654e-01 2.963295544776123336e+01
-9.999999999999997780e-02 -6.581793068761734311e-01 2.951051611353117110e+01
-1.099999999999999728e-01 -6.408587988004845748e-01 2.943817159787487370e+01
-1.199999999999999956e-01 -6.235382907247958295e-01 2.942461306418175937e+01
-1.299999999999999767e-01 -6.062177826491070842e-01 2.947218317941935339e+01
-1.399999999999999856e-01 -5.888972745734182279e-01 2.957630527611021520e+01
-1.499999999999999944e-01 -5.715767664977294826e-01 2.972612269819663311e+01
-1.599999999999999756e-01 -5.542562584220407373e-01 2.990608932014504617e+01
-1.699999999999999845e-01 -5.369357503463519921e-01 3.009803731340499056e+01
-1.799999999999999933e-01 -5.196152422706632468e-01 3.028327777705897006e+01
-1.899999999999999745e-01 -5.022947341949743905e-01 3.044444810748059282e+01
-1.999999999999999833e-01 -4.849742261192856452e-01 3.056697087770299248e+01
-2.099999999999999645e-01 -4.676537180435968999e-01 3.064007329802898028e+01
-2.199999999999999734e-01 -4.503332099679080436e-01 3.065734802242525703e+01
-2.299999999999999545e-01 -4.330127018922192983e-01 3.061685513609413434e+01
-2.399999999999999911e-01 -4.156921938165305530e-01 3.052079970302212786e+01
-2.500000000000000000e-01 -3.983716857408418077e-01 3.037487102027824903e+01
-2.599999999999999534e-01 -3.810511776651530624e-01 3.018737909075364101e+01
-2.700000000000000178e-01 -3.637306695894642061e-01 2.996834597345676698e+01
-2.799999999999999711e-01 -3.464101615137754608e-01 2.972869160100621855e+01
-2.899999999999999800e-01 -3.290896534380867156e-01 2.947960092537504906e+01
-2.999999999999999889e-01 -3.117691453623979148e-01 2.923209168689888671e+01
-3.099999999999999978e-01 -2.944486372867091140e-01 2.899674219439463130e+01
-3.200000000000000067e-01 -2.771281292110203687e-01 2.878350255935657742e+01
-3.299999999999999600e-01 -2.598076211353316234e-01 2.860150703747699197e+01
-3.399999999999999689e-01 -2.424871130596428226e-01 2.845882650093800592e+01
-3.499999999999999778e-01 -2.251666049839540773e-01 2.836213924781150197e+01
-3.599999999999999867e-01 -2.078460969082652765e-01 2.831634269566407625e+01
-3.699999999999999956e-01 -1.905255888325765312e-01 2.832416491899536481e+01
-3.799999999999999489e-01 -1.732050807568877304e-01 2.838585297412477004e+01
-3.900000000000000133e-01 -1.558845726811989851e-01 2.849900962780571589e+01
-3.999999999999999667e-01 -1.385640646055101843e-01 2.865862412401876114e+01
-4.100000000000000311e-01 -1.212435565298213835e-01 2.885730548061538059e+01
-4.200000000000000400e-01 -1.039230484541326799e-01 2.908569109124803376e+01
-4.299999999999999933e-01 -8.660254037844387909e-02 2.933297961158309874e+01
-4.399999999999999467e-01 -6.928203230275509217e-02 2.958752975683731634e+01
-4.499999999999999556e-01 -5.196152422706633994e-02 2.983747361832334022e+01
-4.599999999999999090e-01 -3.464101615137758772e-02 3.007130795119294930e+01
-4.699999999999999734e-01 -1.732050807568875223e-02 3.027844218590658443e+01
-4.799999999999999822e-01 0.000000000000000000e+00 3.044969211427250855e+01
-4.900000000000000466e-01 1.732050807568875223e-02 3.057771109426399292e+01
-5.000000000000000000e-01 3.464101615137750445e-02 3.065734785660012562e+01
-5.100000000000000089e-01 5.196152422706633994e-02 3.068591681155918849e+01
-5.199999999999999067e-01 6.928203230275509217e-02 3.066337026460708159e+01
-5.299999999999999156e-01 8.660254037844385133e-02 3.059237675558357239e+01
-5.400000000000000355e-01 1.039230484541325966e-01 3.047833102891495116e+01
-5.499999999999999334e-01 1.212435565298213558e-01 3.032933009118154999e+01
-5.600000000000000533e-01 1.385640646055101843e-01 3.015612014189228418e+01
-5.699999999999999512e-01 1.558845726811989296e-01 2.997193937182807133e+01
-5.799999999999999600e-01 1.732050807568877582e-01 2.979208115282538927e+01
-5.899999999999999689e-01 1.905255888325764480e-01 2.963295544776123336e+01
-5.999999999999999778e-01 2.078460969082651932e-01 2.951051611353117110e+01
-6.099999999999998757e-01 2.251666049839540218e-01 2.943817159787487370e+01
-6.200000000000001066e-01 2.424871130596427671e-01 2.942461306418175937e+01
-6.300000000000000044e-01 2.598076211353316234e-01 2.947218317941935339e+01
-6.400000000000000133e-01 2.771281292110203687e-01 2.957630527611021520e+01
-6.500000000000000222e-01 2.944486372867090584e-01 2.972612269819663311e+01
-6.599999999999999201e-01 3.117691453623978592e-01 2.990608932014504617e+01
-6.699999999999999289e-01 3.290896534380867156e-01 3.009803731340499056e+01
-6.799999999999999378e-01 3.464101615137754053e-01 3.028327777705897006e+01
-6.900000000000000577e-01 3.637306695894642061e-01 3.044444810748059282e+01
-7.000000000000000666e-01 3.810511776651530624e-01 3.056697087770299248e+01
-7.099999999999999645e-01 3.983716857408416967e-01 3.064007329802898028e+01
-7.199999999999999734e-01 4.156921938165305530e-01 3.065734802242525703e+01
-7.299999999999999822e-01 4.330127018922192428e-01 3.061685513609413434e+01
-7.399999999999999911e-01 4.503332099679080436e-01 3.052079970302212786e+01
2.600000000000000089e-01 -1.247076581449591437e+00 3.024351621475673824e+01
2.499999999999999722e-01 -1.229756073373903025e+00 3.001637114556077179e+01
2.399999999999999911e-01 -1.212435565298214168e+00 2.975901049829321465e+01
2.300000000000000100e-01 -1.195115057222525312e+00 2.948219345336289265e+01
2.200000000000000289e-01 -1.177794549146836456e+00 2.919738959921813759e+01
2.099999999999999645e-01 -1.160474041071147600e+00 2.891645509094642463e+01
1.999999999999999833e-01 -1.143153532995459187e+00 2.865133576842548990e+01
1.900000000000000022e-01 -1.125833024919770331e+00 2.841372573555789316e+01
1.799999999999999656e-01 -1.108512516844081475e+00 2.821462804503438448e+01
1.699999999999999845e-01 -1.091192008768392618e+00 2.806380309036660137e+01
1.600000000000000033e-01 -1.073871500692703984e+00 2.796913911171072797e+01
1.500000000000000222e-01 -1.056550992617015128e+00 2.793602359495883647e+01
1.399999999999999578e-01 -1.039230484541326494e+00 2.796681980253845623e+01
1.299999999999999767e-01 -1.021909976465637637e+00 2.806054923055656403e+01
1.199999999999999678e-01 -1.004589468389948781e+00 2.821284778582855424e+01
1.100000000000000283e-01 -9.872689603142601467e-01 2.841621138120631329e+01
1.000000000000000194e-01 -9.699484522385712904e-01 2.866049332353570733e+01
8.999999999999999667e-02 -9.526279441628826561e-01 2.893357857967249203e+01
7.999999999999997391e-02 -9.353074360871937998e-01 2.922214783126175774e+01
7.000000000000000666e-02 -9.179869280115049435e-01 2.951245538625579812e+01
5.999999999999998390e-02 -9.006664199358160872e-01 2.979106977894652175e+01
5.000000000000000971e-02 -8.833459118601274529e-01 3.004555213019699522e+01
4.000000000000002859e-02 -8.660254037844388186e-01 3.026506514356297473e+01
3.000000000000001277e-02 -8.487048957087499623e-01 3.044090956978973139e+01
1.999999999999999348e-02 -8.313843876330611060e-01 3.056697494386551028e+01
9.999999999999977657e-03 -8.140638795573722497e-01 3.064007314231442791e+01
0.000000000000000000e+00 -7.967433714816836154e-01 3.066010880217673318e+01
-1.000000000000001756e-02 -7.794228634059947591e-01 3.063004554824022563e+01
-1.999999999999999348e-02 -7.621023553303061249e-01 3.055566202840598322e+01
-3.000000000000001277e-02 -7.447818472546172686e-01 3.044514947261678373e+01
-3.999999999999998695e-02 -7.274613391789284123e-01 3.030864975617708623e+01
-5.000000000000000971e-02 -7.101408311032396670e-01 3.015782438387581976e+01
-5.999999999999998390e-02 -6.928203230275509217e-01 3.000545875639248905e+01
-7.000000000000000666e-02 -6.754998149518621764e-01 2.986497903682927557e+01
-8.000000000000000167e-02 -6.581793068761734311e-01 2.974968198624017290e+01
-8.999999999999999667e-02 -6.408587988004845748e-01 2.967154160050888834e+01
-9.999999999999999167e-02 -6.235382907247958295e-01 2.963967252008403719e+01
-1.100000000000000144e-01 -6.062177826491070842e-01 2.965879331526233287e+01
-1.200000000000000094e-01 -5.888972745734182279e-01 2.972816832878866222e+01
-1.300000000000000044e-01 -5.715767664977295937e-01 2.984140104679511296e+01
-1.400000000000000133e-01 -5.542562584220407373e-01 2.998715845487787135e+01
-1.499999999999999944e-01 -5.369357503463519921e-01 3.015060734911534368e+01
-1.600000000000000033e-01 -5.196152422706632468e-01 3.031519551512174004e+01
-1.700000000000000122e-01 -5.022947341949743905e-01 3.046443266263176852e+01
-1.799999999999999933e-01 -4.849742261192856452e-01 3.058343524566931038e+01
-1.900000000000000022e-01 -4.676537180435968999e-01 3.066010896447490808e+01
-1.999999999999999833e-01 -4.503332099679081546e-01 3.068591698834044479e+01
-2.100000000000000200e-01 -4.330127018922194093e-01 3.065622821151103850e+01
-2.199999999999999734e-01 -4.156921938165305530e-01 3.057027774147869081e+01
-2.300000000000000100e-01 -3.983716857408418077e-01 3.043081084891952059e+01
-2.400000000000000189e-01 -3.810511776651530624e-01 3.024351621475673824e+01
-2.500000000000000000e-01 -3.637306695894642061e-01 3.001637114556077179e+01
-2.600000000000000089e-01 -3.464101615137754608e-01 2.975901049829321465e+01
-2.700000000000000178e-01 -3.290896534380867156e-01 2.948219345336289265e+01
-2.800000000000000266e-01 -3.117691453623979703e-01 2.919738959921813759e+01
-2.899999999999999800e-01 -2.944486372867091695e-01 2.891645509094642463e+01
-2.999999999999999889e-01 -2.771281292110203687e-01 2.865133576842548990e+01
-3.100000000000000533e-01 -2.598076211353316234e-01 2.841372573555789316e+01
-3.200000000000000067e-01 -2.424871130596428503e-01 2.821462804503438448e+01
-3.299999999999999600e-01 -2.251666049839540773e-01 2.806380309036660137e+01
-3.400000000000000244e-01 -2.078460969082653043e-01 2.796913911171072797e+01
-3.500000000000000333e-01 -1.905255888325765312e-01 2.793602359495883647e+01
-3.599999999999999867e-01 -1.732050807568877582e-01 2.796681980253845623e+01
-3.699999999999999956e-01 -1.558845726811989851e-01 2.806054923055656403e+01
-3.800000000000000044e-01 -1.385640646055102121e-01 2.821284778582855424e+01
-3.900000000000000133e-01 -1.212435565298214252e-01 2.841621138120631329e+01
-4.000000000000000777e-01 -1.039230484541326383e-01 2.866049332353570733e+01
-4.100000000000000311e-01 -8.660254037844392072e-02 2.893357857967249203e+01
-4.200000000000000400e-01 -6.928203230275513380e-02 2.922214783126175774e+01
-4.299999999999999933e-01 -5.196152422706633994e-02 2.951245538625579812e+01
-4.399999999999999467e-01 -3.464101615137758772e-02 2.979106977894652175e+01
-4.499999999999999556e-01 -1.732050807568883202e-02 3.004555213019699522e+01
-4.600000000000000200e-01 0.000000000000000000e+00 3.026506514356297473e+01
-4.699999999999999734e-01 1.732050807568875223e-02 3.044090956978973139e+01
-4.800000000000000377e-01 3.464101615137750445e-02 3.056697494386551028e+01
-4.900000000000000466e-01 5.196152422706625668e-02 3.064007314231442791e+01
-5.000000000000000000e-01 6.928203230275509217e-02 3.066010880217673318e+01
-5.100000000000000089e-01 8.660254037844385133e-02 3.063004554824022563e+01
-5.199999999999999067e-01 1.039230484541325966e-01 3.055566202840598322e+01
-5.300000000000000266e-01 1.212435565298213558e-01 3.044514947261678373e+01
-5.400000000000000355e-01 1.385640646055101011e-01 3.030864975617708623e+01
-5.500000000000000444e-01 1.558845726811989296e-01 3.015782438387581976e+01
-5.600000000000000533e-01 1.732050807568877027e-01 3.000545875639248905e+01
-5.699999999999999512e-01 1.905255888325765312e-01 2.986497903682927557e+01
-5.799999999999999600e-01 2.078460969082651932e-01 2.974968198624017290e+01
-5.899999999999999689e-01 2.251666049839539385e-01 2.967154160050888834e+01
-5.999999999999999778e-01 2.424871130596427671e-01 2.963967252008403719e+01
-6.100000000000000977e-01 2.598076211353315124e-01 2.965879331526233287e+01
-6.200000000000001066e-01 2.771281292110203687e-01 2.972816832878866222e+01
-6.300000000000000044e-01 2.944486372867091140e-01 2.984140104679511296e+01
-6.400000000000000133e-01 3.117691453623978037e-01 2.998715845487787135e+01
-6.500000000000000222e-01 3.290896534380866045e-01 3.015060734911534368e+01
-6.599999999999999201e-01 3.464101615137754608e-01 3.031519551512174004e+01
-6.699999999999999289e-01 3.637306695894641506e-01 3.046443266263176852e+01
-6.800000000000000488e-01 3.810511776651529514e-01 3.058343524566931038e+01
-6.900000000000000577e-01 3.983716857408418077e-01 3.066010896447490808e+01
-7.000000000000000666e-01 4.156921938165304975e-01 3.068591698834044479e+01
-7.099999999999999645e-01 4.330127018922192983e-01 3.065622821151103850e+01
-7.199999999999999734e-01 4.503332099679079881e-01 3.057027774147869081e+01
-7.299999999999999822e-01 4.676537180435967889e-01 3.043081084891952059e+01
2.700000000000000178e-01 -1.229756073373902581e+00 3.004793387293913653e+01
2.599999999999999534e-01 -1.212435565298214168e+00 2.978499590551741960e+01
2.500000000000000000e-01 -1.195115057222525312e+00 2.949190884195829199e+01
2.400000000000000189e-01 -1.177794549146836456e+00 2.917936390938091762e+01
2.300000000000000377e-01 -1.160474041071147600e+00 2.885944347088420514e+01
2.199999999999999734e-01 -1.143153532995458743e+00 2.854533111294266234e+01
2.100000000000000200e-01 -1.125833024919770331e+00 2.825088339590253739e+01
2.000000000000000389e-01 -1.108512516844081475e+00 2.799001796134659159e+01
1.899999999999999745e-01 -1.091192008768392618e+00 2.777591660040723553e+01
1.799999999999999933e-01 -1.073871500692703762e+00 2.762009654651675916e+01
1.700000000000000122e-01 -1.056550992617015128e+00 2.753145647491006542e+01
1.600000000000000311e-01 -1.039230484541326271e+00 2.751543938949696511e+01
1.499999999999999944e-01 -1.021909976465637637e+00 2.757345704797575792e+01
1.400000000000000133e-01 -1.004589468389948781e+00 2.770268260299779683e+01
1.299999999999999767e-01 -9.872689603142599246e-01 2.789624803164514333e+01
1.200000000000000511e-01 -9.699484522385712904e-01 2.814380374265113005e+01
1.100000000000000283e-01 -9.526279441628824340e-01 2.843233687774171514e+01
1.000000000000000194e-01 -9.353074360871937998e-01 2.874712027387227309e+01
8.999999999999999667e-02 -9.179869280115049435e-01 2.907267690650261471e+01
8.000000000000001554e-02 -9.006664199358160872e-01 2.939368168392375580e+01
7.000000000000000666e-02 -8.833459118601272309e-01 2.969576510318949758e+01
6.000000000000002554e-02 -8.660254037844385966e-01 2.996621570955282365e+01
5.000000000000005135e-02 -8.487048957087499623e-01 3.019459130797574886e+01
4.000000000000002859e-02 -8.313843876330611060e-01 3.037324014825326657e+01
3.000000000000001277e-02 -8.140638795573722497e-01 3.049770732920942251e+01
1.999999999999999348e-02 -7.967433714816833934e-01 3.056697073758618544e+01
1.000000000000001756e-02 -7.794228634059947591e-01 3.058343510350347572e+01
0.000000000000000000e+00 -7.621023553303059028e-01 3.055263415807907279e+01
-9.999999999999977657e-03 -7.447818472546172686e-01 3.048265798854687958e+01
-1.999999999999999348e-02 -7.274613391789284123e-01 3.038341353500539910e+01
-2.999999999999997113e-02 -7.101408311032395559e-01 3.026588730870072297e+01
-3.999999999999998695e-02 -6.928203230275508107e-01 3.014155509957650025e+01
-4.999999999999996808e-02 -6.754998149518620654e-01 3.002196292010728129e+01
-5.999999999999998390e-02 -6.581793068761733201e-01 2.991834790529690480e+01
-6.999999999999997891e-02 -6.408587988004845748e-01 2.984108437584698237e+01
-7.999999999999997391e-02 -6.235382907247957185e-01 2.979880969598491802e+01
-8.999999999999998279e-02 -6.062177826491069732e-01 2.979729282593757134e+01
-9.999999999999999167e-02 -5.888972745734182279e-01 2.983833685062942109e+01
-1.099999999999999867e-01 -5.715767664977293716e-01 2.991910372546335850e+01
-1.199999999999999956e-01 -5.542562584220407373e-01 3.003214298393874770e+01
-1.299999999999999767e-01 -5.369357503463518810e-01 3.016616265220539717e+01
-1.399999999999999856e-01 -5.196152422706631357e-01 3.030734765292431021e+01
-1.499999999999999944e-01 -5.022947341949743905e-01 3.044091794886716329e+01
-1.600000000000000033e-01 -4.849742261192855342e-01 3.055263430308663430e+01
-1.699999999999999845e-01 -4.676537180435967889e-01 3.063004571851024593e+01
-1.799999999999999933e-01 -4.503332099679080436e-01 3.066337045454892163e+01
-1.899999999999999745e-01 -4.330127018922192983e-01 3.064598443114174842e+01
-1.999999999999999833e-01 -4.156921938165305530e-01 3.057455336845649185e+01
-2.099999999999999645e-01 -3.983716857408416967e-01 3.044889018442731299e+01
-2.199999999999999734e-01 -3.810511776651529514e-01 3.027164471390308975e+01
-2.300000000000000100e-01 -3.637306695894642061e-01 3.004793387293913653e+01
-2.399999999999999911e-01 -3.464101615137754053e-01 2.978499590551741960e+01
-2.500000000000000000e-01 -3.290896534380866045e-01 2.949190884195829199e+01
-2.599999999999999534e-01 -3.117691453623978592e-01 2.917936390938091762e+01
-2.700000000000000178e-01 -2.944486372867091140e-01 2.885944347088420514e+01
-2.799999999999999711e-01 -2.771281292110203132e-01 2.854533111294266234e+01
-2.899999999999999800e-01 -2.598076211353315124e-01 2.825088339590253739e+01
-2.999999999999999889e-01 -2.424871130596427671e-01 2.799001796134659159e+01
-3.099999999999999978e-01 -2.251666049839540218e-01 2.777591660040723553e+01
-3.200000000000000067e-01 -2.078460969082652487e-01 2.762009654651675916e+01
-3.299999999999999600e-01 -1.905255888325764757e-01 2.753145647491006542e+01
-3.399999999999999689e-01 -1.732050807568877027e-01 2.751543938949696511e+01
-3.500000000000000333e-01 -1.558845726811989296e-01 2.757345704797575792e+01
-3.599999999999999867e-01 -1.385640646055101566e-01 2.770268260299779683e+01
-3.699999999999999956e-01 -1.212435565298213835e-01 2.789624803164514333e+01
-3.799999999999999489e-01 -1.039230484541325966e-01 2.814380374265113005e+01
-3.900000000000000133e-01 -8.660254037844380970e-02 2.843233687774171514e+01
-3.999999999999999667e-01 -6.928203230275509217e-02 2.874712027387227309e+01
-4.100000000000000311e-01 -5.196152422706629831e-02 2.907267690650261471e+01
-4.200000000000000400e-01 -3.464101615137750445e-02 2.939368168392375580e+01
-4.299999999999999933e-01 -1.732050807568875223e-02 2.969576510318949758e+01
-4.399999999999999467e-01 0.000000000000000000e+00 2.996621570955282365e+01
-4.499999999999999556e-01 1.732050807568883202e-02 3.019459130797574886e+01
-4.599999999999999090e-01 3.464101615137758772e-02 3.037324014825326657e+01
-4.699999999999999734e-01 5.196152422706633994e-02 3.049770732920942251e+01
-4.800000000000000377e-01 6.928203230275509217e-02 3.056697073758618544e+01
-4.900000000000000466e-01 8.660254037844392072e-02 3.058343510350347572e+01
-5.000000000000000000e-01 1.039230484541326799e-01 3.055263415807907279e+01
-5.100000000000000089e-01 1.212435565298214252e-01 3.048265798854687958e+01
-5.199999999999999067e-01 1.385640646055101843e-01 3.038341353500539910e+01
-5.299999999999999156e-01 1.558845726811989296e-01 3.026588730870072297e+01
-5.400000000000000355e-01 1.732050807568877582e-01 3.014155509957650025e+01
-5.500000000000000444e-01 1.905255888325765312e-01 3.002196292010728129e+01
-5.600000000000000533e-01 2.078460969082653598e-01 2.991834790529690480e+01
-5.699999999999999512e-01 2.251666049839540218e-01 2.984108437584698237e+01
-5.799999999999999600e-01 2.424871130596427671e-01 2.979880969598491802e+01
-5.899999999999999689e-01 2.598076211353316234e-01 2.979729282593757134e+01
-5.999999999999999778e-01 2.771281292110203687e-01 2.983833685062942109e+01
-6.099999999999999867e-01 2.944486372867092250e-01 2.991910372546335850e+01
-6.199999999999999956e-01 3.117691453623979703e-01 3.003214298393874770e+01
-6.299999999999998934e-01 3.290896534380866045e-01 3.016616265220539717e+01
-6.400000000000000133e-01 3.464101615137754608e-01 3.030734765292431021e+01
-6.500000000000000222e-01 3.637306695894643171e-01 3.044091794886716329e+01
-6.599999999999999201e-01 3.810511776651529514e-01 3.055263430308663430e+01
-6.700000000000000400e-01 3.983716857408418077e-01 3.063004571851024593e+01
-6.800000000000000488e-01 4.156921938165306085e-01 3.066337045454892163e+01
-6.899999999999999467e-01 4.330127018922192983e-01 3.064598443114174842e+01
-6.999999999999999556e-01 4.503332099679081546e-01 3.057455336845649185e+01
-7.099999999999999645e-01 4.676537180435967889e-01 3.044889018442731299e+01
-7.199999999999999734e-01 4.849742261192856452e-01 3.027164471390308975e+01
2.800000000000000266e-01 -1.212435565298213946e+00 2.979733507891824118e+01
2.699999999999999623e-01 -1.195115057222525312e+00 2.950193515042087711e+01
2.599999999999999534e-01 -1.177794549146836456e+00 2.917492235803820222e+01
2.500000000000000000e-01 -1.160474041071147822e+00 2.882709855062426385e+01
2.400000000000000189e-01 -1.143153532995458965e+00 2.847161110590379351e+01
2.299999999999999545e-01 -1.125833024919770109e+00 2.812358677687054609e+01
2.199999999999999734e-01 -1.108512516844081475e+00 2.779942564971005226e+01
2.100000000000000200e-01 -1.091192008768392618e+00 2.751577106577585141e+01
1.999999999999999556e-01 -1.073871500692703762e+00 2.728823917872480465e+01
1.899999999999999745e-01 -1.056550992617015128e+00 2.713005388271261253e+01
1.799999999999999933e-01 -1.039230484541326494e+00 2.705077868483840575e+01
1.700000000000000122e-01 -1.021909976465637637e+00 2.705534949709997861e+01
1.599999999999999478e-01 -1.004589468389948781e+00 2.714357522524846189e+01
1.499999999999999944e-01 -9.872689603142599246e-01 2.731018631044612732e+01
1.399999999999999578e-01 -9.699484522385710683e-01 2.754539917783160874e+01
1.300000000000000322e-01 -9.526279441628826561e-01 2.783586651972980164e+01
1.200000000000000094e-01 -9.353074360871937998e-01 2.816583308615117076e+01
1.099999999999999867e-01 -9.179869280115049435e-01 2.851832392979369857e+01
9.999999999999997780e-02 -9.006664199358160872e-01 2.887624156513401985e+01
8.999999999999999667e-02 -8.833459118601272309e-01 2.922331281697942984e+01
7.999999999999997391e-02 -8.660254037844385966e-01 2.954488046937520096e+01
7.000000000000000666e-02 -8.487048957087499623e-01 2.982856456355298391e+01
6.000000000000002554e-02 -8.313843876330611060e-01 3.006481885912970498e+01
5.000000000000000971e-02 -8.140638795573722497e-01 3.024738279299210575e+01
3.999999999999998695e-02 -7.967433714816833934e-01 3.037358875401086067e+01
2.999999999999997113e-02 -7.794228634059947591e-01 3.044444798780032713e+01
1.999999999999999348e-02 -7.621023553303061249e-01 3.046443254511421728e+01
9.999999999999977657e-03 -7.447818472546172686e-01 3.044091783300562071e+01
0.000000000000000000e+00 -7.274613391789284123e-01 3.038334817255305964e+01
-1.000000000000001756e-02 -7.101408311032396670e-01 3.030229434914311071e+01
-1.999999999999999348e-02 -6.928203230275509217e-01 3.020861880285696799e+01
-3.000000000000001277e-02 -6.754998149518620654e-01 3.011290047597592334e+01
-3.999999999999998695e-02 -6.581793068761734311e-01 3.002511311210920297e+01
-5.000000000000000971e-02 -6.408587988004845748e-01 2.995438653205262369e+01
-6.000000000000000472e-02 -6.235382907247957185e-01 2.990862041139363825e+01
-7.000000000000000666e-02 -6.062177826491070842e-01 2.989381902340815245e+01
-8.000000000000000167e-02 -5.888972745734182279e-01 2.991322581218325283e+01
-9.000000000000002442e-02 -5.715767664977294826e-01 2.996653154980988276e+01
-1.000000000000000194e-01 -5.542562584220407373e-01 3.004948517714023382e+01
-1.100000000000000144e-01 -5.369357503463518810e-01 3.015411771042053601e+01
-1.200000000000000094e-01 -5.196152422706631357e-01 3.026957309669109364e+01
-1.300000000000000044e-01 -5.022947341949743905e-01 3.038334828694688738e+01
-1.400000000000000133e-01 -4.849742261192856452e-01 3.048265813687223158e+01
-1.500000000000000222e-01 -4.676537180435968999e-01 3.055566220783001441e+01
-1.600000000000000033e-01 -4.503332099679080436e-01 3.059237696090244540e+01
-1.700000000000000122e-01 -4.330127018922192983e-01 3.058520327652480830e+01
-1.799999999999999933e-01 -4.156921938165305530e-01 3.052909774861989334e+01
-1.900000000000000022e-01 -3.983716857408416967e-01 3.042149103624414153e+01
-1.999999999999999833e-01 -3.810511776651529514e-01 3.026209587994577177e+01
-2.100000000000000200e-01 -3.637306695894642061e-01 3.005274292439574779e+01
-2.200000000000000289e-01 -3.464101615137754608e-01 2.979733507891824118e+01
-2.300000000000000100e-01 -3.290896534380866600e-01 2.950193515042087711e+01
-2.400000000000000189e-01 -3.117691453623978592e-01 2.917492235803820222e+01
-2.500000000000000000e-01 -2.944486372867091140e-01 2.882709855062426385e+01
-2.600000000000000089e-01 -2.771281292110203687e-01 2.847161110590379351e+01
-2.700000000000000178e-01 -2.598076211353315679e-01 2.812358677687054609e+01
-2.800000000000000266e-01 -2.424871130596427671e-01 2.779942564971005226e+01
-2.899999999999999800e-01 -2.251666049839540218e-01 2.751577106577585141e+01
-2.999999999999999889e-01 -2.078460969082652765e-01 2.728823917872480465e+01
-3.100000000000000533e-01 -1.905255888325764757e-01 2.713005388271261253e+01
-3.200000000000000067e-01 -1.732050807568877304e-01 2.705077868483840575e+01
-3.299999999999999600e-01 -1.558845726811989296e-01 2.705534949709997861e+01
-3.400000000000000244e-01 -1.385640646055101843e-01 2.714357522524846189e+01
-3.500000000000000333e-01 -1.212435565298213835e-01 2.731018631044612732e+01
-3.599999999999999867e-01 -1.039230484541326383e-01 2.754539917783160874e+01
-3.699999999999999956e-01 -8.660254037844385133e-02 2.783586651972980164e+01
-3.800000000000000044e-01 -6.928203230275505053e-02 2.816583308615117076e+01
-3.900000000000000133e-01 -5.196152422706633994e-02 2.851832392979369857e+01
-4.000000000000000777e-01 -3.464101615137754608e-02 2.887624156513401985e+01
-4.100000000000000311e-01 -1.732050807568875223e-02 2.922331281697942984e+01
-4.200000000000000400e-01 0.000000000000000000e+00 2.954488046937520096e+01
-4.299999999999999933e-01 1.732050807568875223e-02 2.982856456355298391e+01
-4.399999999999999467e-01 3.464101615137758772e-02 3.006481885912970498e+01
-4.499999999999999556e-01 5.196152422706633994e-02 3.024738279299210575e+01
-4.600000000000000200e-01 6.928203230275509217e-02 3.037358875401086067e+01
-4.700000000000000844e-01 8.660254037844385133e-02 3.044444798780032713e+01
-4.800000000000000377e-01 1.039230484541326799e-01 3.046443254511421728e+01
-4.900000000000000466e-01 1.212435565298214252e-01 3.044091783300562071e+01
-5.000000000000000000e-01 1.385640646055101843e-01 3.038334817255305964e+01
-5.100000000000000089e-01 1.558845726811989296e-01 3.030229434914311071e+01
-5.199999999999999067e-01 1.732050807568877027e-01 3.020861880285696799e+01
-5.300000000000000266e-01 1.905255888325765312e-01 3.011290047597592334e+01
-5.400000000000000355e-01 2.078460969082652765e-01 3.002511311210920297e+01
-5.500000000000000444e-01 2.251666049839541051e-01 2.995438653205262369e+01
-5.600000000000000533e-01 2.424871130596427671e-01 2.990862041139363825e+01
-5.699999999999999512e-01 2.598076211353315124e-01 2.989381902340815245e+01
-5.799999999999999600e-01 2.771281292110203687e-01 2.991322581218325283e+01
-5.900000000000000799e-01 2.944486372867091140e-01 2.996653154980988276e+01
-5.999999999999999778e-01 3.117691453623979703e-01 3.004948517714023382e+01
-6.099999999999999867e-01 3.290896534380867156e-01 3.015411771042053601e+01
-6.199999999999999956e-01 3.464101615137754053e-01 3.026957309669109364e+01
-6.300000000000000044e-01 3.637306695894642061e-01 3.038334828694688738e+01
-6.400000000000000133e-01 3.810511776651530624e-01 3.048265813687223158e+01
-6.500000000000000222e-01 3.983716857408416967e-01 3.055566220783001441e+01
-6.600000000000000311e-01 4.156921938165305530e-01 3.059237696090244540e+01
-6.700000000000000400e-01 4.330127018922194093e-01 3.058520327652480830e+01
-6.800000000000000488e-01 4.503332099679080436e-01 3.052909774861989334e+01
-6.899999999999999467e-01 4.676537180435968999e-01 3.042149103624414153e+01
-7.000000000000000666e-01 4.849742261192855342e-01 3.026209587994577177e+01
-7.099999999999999645e-01 5.022947341949743905e-01 3.005274292439574779e+01
2.900000000000000355e-01 -1.195115057222525312e+00 2.950042963805454832e+01
2.799999999999999711e-01 -1.177794549146836456e+00 2.917562035500287365e+01
2.700000000000000178e-01 -1.160474041071147600e+00 2.881580487768964360e+01
2.600000000000000089e-01 -1.143153532995459187e+00 2.843220189479067628e+01
2.500000000000000555e-01 -1.125833024919770331e+00 2.803965537177433021e+01
2.399999999999999911e-01 -1.108512516844081475e+00 2.765602056947402687e+01
2.300000000000000100e-01 -1.091192008768392618e+00 2.730097735264358505e+01
2.200000000000000289e-01 -1.073871500692703762e+00 2.699440361199689775e+01
2.099999999999999645e-01 -1.056550992617014906e+00 2.675451905906456318e+01
1.999999999999999833e-01 -1.039230484541326494e+00 2.659605890803273809e+01
1.900000000000000022e-01 -1.021909976465637637e+00 2.652875572445934083e+01
1.800000000000000488e-01 -1.004589468389948781e+00 2.655637741620076042e+01
1.699999999999999845e-01 -9.872689603142599246e-01 2.667647434449760269e+01
1.600000000000000033e-01 -9.699484522385710683e-01 2.688084260857470653e+01
1.499999999999999944e-01 -9.526279441628824340e-01 2.715656159268453607e+01
1.400000000000000411e-01 -9.353074360871937998e-01 2.748736792195671796e+01
1.300000000000000322e-01 -9.179869280115049435e-01 2.785511435635656952e+01
1.200000000000000094e-01 -9.006664199358160872e-01 2.824111939858653386e+01
1.099999999999999867e-01 -8.833459118601272309e-01 2.862730369991206558e+01
1.000000000000000194e-01 -8.660254037844385966e-01 2.899709382946724645e+01
8.999999999999999667e-02 -8.487048957087499623e-01 2.933612868811463770e+01
8.000000000000001554e-02 -8.313843876330611060e-01 2.963282133667144436e+01
7.000000000000004829e-02 -8.140638795573722497e-01 2.987881246158741178e+01
6.000000000000002554e-02 -7.967433714816833934e-01 3.006931054073680443e+01
5.000000000000000971e-02 -7.794228634059947591e-01 3.020326407221451959e+01
3.999999999999998695e-02 -7.621023553303061249e-01 3.028327768169303269e+01
3.000000000000001277e-02 -7.447818472546172686e-01 3.031519542534910627e+01
1.999999999999999348e-02 -7.274613391789284123e-01 3.030734756814945641e+01
1.000000000000001756e-02 -7.101408311032396670e-01 3.026957301657740018e+01
0.000000000000000000e+00 -6.928203230275509217e-01 3.021222860233674368e+01
-9.999999999999977657e-03 -6.754998149518620654e-01 3.014540666862197682e+01
-1.999999999999999348e-02 -6.581793068761733201e-01 3.007847421541764987e+01
-2.999999999999997113e-02 -6.408587988004845748e-01 3.001986887474616950e+01
-3.999999999999998695e-02 -6.235382907247958295e-01 2.997694569884945537e+01
-4.999999999999998890e-02 -6.062177826491070842e-01 2.995565857402127108e+01
-5.999999999999998390e-02 -5.888972745734182279e-01 2.995999587202513581e+01
-6.999999999999997891e-02 -5.715767664977294826e-01 2.999129305104153431e+01
-8.000000000000000167e-02 -5.542562584220407373e-01 3.004769226648029701e+01
-8.999999999999999667e-02 -5.369357503463518810e-01 3.012402191917162853e+01
-9.999999999999999167e-02 -5.196152422706632468e-01 3.021222867774131515e+01
-1.099999999999999867e-01 -5.022947341949743905e-01 3.030229446173038355e+01
-1.199999999999999956e-01 -4.849742261192856452e-01 3.038341368650598895e+01
-1.299999999999999767e-01 -4.676537180435968999e-01 3.044514966175970727e+01
-1.400000000000000133e-01 -4.503332099679080436e-01 3.047833125135568366e+01
-1.499999999999999944e-01 -4.330127018922192983e-01 3.047555578916183450e+01
-1.600000000000000033e-01 -4.156921938165305530e-01 3.043129173089909045e+01
-1.700000000000000122e-01 -3.983716857408418077e-01 3.034169183893009603e+01
-1.799999999999999933e-01 -3.810511776651530624e-01 3.020430823337028059e+01
-1.899999999999999745e-01 -3.637306695894642061e-01 3.001792293302285586e+01
-1.999999999999999833e-01 -3.464101615137754608e-01 2.978265957822578969e+01
-2.100000000000000200e-01 -3.290896534380867156e-01 2.950042963805454832e+01
-2.199999999999999734e-01 -3.117691453623979148e-01 2.917562035500287365e+01
-2.300000000000000100e-01 -2.944486372867091140e-01 2.881580487768964360e+01
-2.399999999999999911e-01 -2.771281292110203687e-01 2.843220189479067628e+01
-2.500000000000000000e-01 -2.598076211353316234e-01 2.803965537177433021e+01
-2.599999999999999534e-01 -2.424871130596428226e-01 2.765602056947402687e+01
-2.700000000000000178e-01 -2.251666049839540218e-01 2.730097735264358505e+01
-2.800000000000000266e-01 -2.078460969082652765e-01 2.699440361199689775e+01
-2.899999999999999800e-01 -1.905255888325765312e-01 2.675451905906456318e+01
-2.999999999999999889e-01 -1.732050807568877304e-01 2.659605890803273809e+01
-3.099999999999999978e-01 -1.558845726811989851e-01 2.652875572445934083e+01
-3.200000000000000067e-01 -1.385640646055101843e-01 2.655637741620076042e+01
-3.299999999999999600e-01 -1.212435565298214252e-01 2.667647434449760269e+01
-3.400000000000000244e-01 -1.039230484541326383e-01 2.688084260857470653e+01
-3.500000000000000333e-01 -8.660254037844387909e-02 2.715656159268453607e+01
-3.599999999999999867e-01 -6.928203230275509217e-02 2.748736792195671796e+01
-3.699999999999999956e-01 -5.196152422706629831e-02 2.785511435635656952e+01
-3.799999999999999489e-01 -3.464101615137758772e-02 2.824111939858653386e+01
-3.900000000000000133e-01 -1.732050807568879386e-02 2.862730369991206558e+01
-3.999999999999999667e-01 0.000000000000000000e+00 2.899709382946724645e+01
-4.100000000000000311e-01 1.732050807568875223e-02 2.933612868811463770e+01
-4.200000000000000400e-01 3.464101615137750445e-02 2.963282133667144436e+01
-4.299999999999999933e-01 5.196152422706633994e-02 2.987881246158741178e+01
-4.399999999999999467e-01 6.928203230275509217e-02 3.006931054073680443e+01
-4.499999999999999556e-01 8.660254037844385133e-02 3.020326407221451959e+01
-4.600000000000000200e-01 1.039230484541325966e-01 3.028327768169303269e+01
-4.700000000000000844e-01 1.212435565298214252e-01 3.031519542534910627e+01
-4.800000000000000377e-01 1.385640646055101843e-01 3.030734756814945641e+01
-4.900000000000000466e-01 1.558845726811989296e-01 3.026957301657740018e+01
-5.000000000000000000e-01 1.732050807568877027e-01 3.021222860233674368e+01
-5.100000000000000089e-01 1.905255888325764480e-01 3.014540666862197682e+01
-5.199999999999999067e-01 2.078460969082652765e-01 3.007847421541764987e+01
-5.300000000000000266e-01 2.251666049839540218e-01 3.001986887474616950e+01
-5.400000000000000355e-01 2.424871130596428503e-01 2.997694569884945537e+01
-5.499999999999999334e-01 2.598076211353315124e-01 2.995565857402127108e+01
-5.600000000000000533e-01 2.771281292110203132e-01 2.995999587202513581e+01
-5.699999999999999512e-01 2.944486372867091140e-01 2.999129305104153431e+01
-5.799999999999999600e-01 3.117691453623978592e-01 3.004769226648029701e+01
-5.899999999999999689e-01 3.290896534380867156e-01 3.012402191917162853e+01
-5.999999999999999778e-01 3.464101615137754608e-01 3.021222867774131515e+01
-6.099999999999998757e-01 3.637306695894641506e-01 3.030229446173038355e+01
-6.200000000000001066e-01 3.810511776651529514e-01 3.038341368650598895e+01
-6.300000000000000044e-01 3.983716857408418077e-01 3.044514966175970727e+01
-6.400000000000000133e-01 4.156921938165304975e-01 3.047833125135568366e+01
-6.500000000000000222e-01 4.330127018922192983e-01 3.047555578916183450e+01
-6.599999999999999201e-01 4.503332099679081546e-01 3.043129173089909045e+01
-6.699999999999999289e-01 4.676537180435967889e-01 3.034169183893009603e+01
-6.799999999999999378e-01 4.849742261192856452e-01 3.020430823337028059e+01
-6.900000000000000577e-01 5.022947341949742794e-01 3.001792293302285586e+01
-7.000000000000000666e-01 5.196152422706631357e-01 2.978265957822578969e+01
2.999999999999999889e-01 -1.177794549146836456e+00 2.916606794737575115e+01
2.899999999999999245e-01 -1.160474041071147822e+00 2.881478940836634806e+01
2.799999999999999711e-01 -1.143153532995458965e+00 2.842263804539824079e+01
2.700000000000000178e-01 -1.125833024919770331e+00 2.800176326330161558e+01
2.600000000000000089e-01 -1.108512516844081475e+00 2.756959562908711803e+01
2.499999999999999722e-01 -1.091192008768392618e+00 2.714771802960047609e+01
2.399999999999999911e-01 -1.073871500692703984e+00 2.675992703026386366e+01
2.300000000000000100e-01 -1.056550992617015128e+00 2.642981361064000723e+01
2.199999999999999456e-01 -1.039230484541326271e+00 2.617823946793373935e+01
2.099999999999999645e-01 -1.021909976465637637e+00 2.602108614969367295e+01
1.999999999999999833e-01 -1.004589468389948781e+00 2.596762166469313016e+01
1.900000000000000022e-01 -9.872689603142599246e-01 2.601973672494439782e+01
1.799999999999999656e-01 -9.699484522385712904e-01 2.617213518774264003e+01
1.699999999999999845e-01 -9.526279441628824340e-01 2.641335801913857750e+01
1.599999999999999478e-01 -9.353074360871935777e-01 2.672735504724244038e+01
1.500000000000000222e-01 -9.179869280115049435e-01 2.709525783971189483e+01
1.400000000000000133e-01 -9.006664199358160872e-01 2.749705740583907598e+01
1.299999999999999767e-01 -8.833459118601274529e-01 2.791300725019940643e+01
1.199999999999999678e-01 -8.660254037844385966e-01 2.832469630931999660e+01
1.099999999999999867e-01 -8.487048957087497403e-01 2.871582651121507013e+01
9.999999999999997780e-02 -8.313843876330611060e-01 2.907277203842584257e+01
8.999999999999999667e-02 -8.140638795573722497e-01 2.938499589377618904e+01
8.000000000000001554e-02 -7.967433714816836154e-01 2.964536527353578421e+01
7.000000000000000666e-02 -7.794228634059947591e-01 2.985035471515207206e+01
5.999999999999998390e-02 -7.621023553303059028e-01 3.000007443021113218e+01
4.999999999999996808e-02 -7.447818472546172686e-01 3.009803724514092949e+01
3.999999999999998695e-02 -7.274613391789284123e-01 3.015060728867702267e+01
2.999999999999997113e-02 -7.101408311032395559e-01 3.016616259852877846e+01
1.999999999999999348e-02 -6.928203230275509217e-01 3.015411766263920157e+01
9.999999999999977657e-03 -6.754998149518620654e-01 3.012402187667451159e+01
0.000000000000000000e+00 -6.581793068761733201e-01 3.008491587093375941e+01
-1.000000000000001756e-02 -6.408587988004845748e-01 3.004499084848877288e+01
-1.999999999999999348e-02 -6.235382907247958295e-01 3.001143257537641773e+01
-3.000000000000001277e-02 -6.062177826491070842e-01 2.999024540550054851e+01
-4.000000000000000777e-02 -5.888972745734182279e-01 2.998590124861788553e+01
-5.000000000000000971e-02 -5.715767664977294826e-01 3.000081587236902436e+01
-6.000000000000000472e-02 -5.542562584220407373e-01 3.003482526562617494e+01
-7.000000000000002054e-02 -5.369357503463518810e-01 3.008491590838335838e+01
-8.000000000000001554e-02 -5.196152422706631357e-01 3.014540673879961830e+01
-9.000000000000002442e-02 -5.022947341949743905e-01 3.020861891262560661e+01
-1.000000000000000194e-01 -4.849742261192855342e-01 3.026588746232539151e+01
-1.100000000000000144e-01 -4.676537180435968999e-01 3.030864995453796951e+01
-1.200000000000000094e-01 -4.503332099679080436e-01 3.032933033140539081e+01
-1.300000000000000322e-01 -4.330127018922192983e-01 3.032181271010792045e+01
-1.400000000000000133e-01 -4.156921938165305530e-01 3.028143504870151048e+01
-1.500000000000000222e-01 -3.983716857408416967e-01 3.020458542309878425e+01
-1.600000000000000311e-01 -3.810511776651529514e-01 3.008811680506262576e+01
-1.700000000000000122e-01 -3.637306695894642061e-01 2.992887744461647515e+01
-1.799999999999999933e-01 -3.464101615137754608e-01 2.972365533114551539e+01
-1.900000000000000022e-01 -3.290896534380866600e-01 2.946973549212206223e+01
-2.000000000000000389e-01 -3.117691453623978592e-01 2.916606794737575115e+01
-2.100000000000000200e-01 -2.944486372867091140e-01 2.881478940836634806e+01
-2.200000000000000289e-01 -2.771281292110203687e-01 2.842263804539824079e+01
-2.300000000000000100e-01 -2.598076211353315679e-01 2.800176326330161558e+01
-2.400000000000000189e-01 -2.424871130596427671e-01 2.756959562908711803e+01
-2.500000000000000000e-01 -2.251666049839540218e-01 2.714771802960047609e+01
-2.600000000000000089e-01 -2.078460969082652765e-01 2.675992703026386366e+01
-2.700000000000000178e-01 -1.905255888325764757e-01 2.642981361064000723e+01
-2.800000000000000266e-01 -1.732050807568877304e-01 2.617823946793373935e+01
-2.899999999999999800e-01 -1.558845726811989296e-01 2.602108614969367295e+01
-2.999999999999999889e-01 -1.385640646055101843e-01 2.596762166469313016e+01
-3.100000000000000533e-01 -1.212435565298213835e-01 2.601973672494439782e+01
-3.200000000000000067e-01 -1.039230484541326383e-01 2.617213518774264003e+01
-3.300000000000000155e-01 -8.660254037844385133e-02 2.641335801913857750e+01
-3.400000000000000244e-01 -6.928203230275509217e-02 2.672735504724244038e+01
-3.500000000000000333e-01 -5.196152422706629831e-02 2.709525783971189483e+01
-3.599999999999999867e-01 -3.464101615137750445e-02 2.749705740583907598e+01
-3.699999999999999956e-01 -1.732050807568879386e-02 2.791300725019940643e+01
-3.800000000000000044e-01 0.000000000000000000e+00 2.832469630931999660e+01
-3.900000000000000133e-01 1.732050807568879386e-02 2.871582651121507013e+01
-4.000000000000000777e-01 3.464101615137754608e-02 2.907277203842584257e+01
-4.100000000000000311e-01 5.196152422706629831e-02 2.938499589377618904e+01
-4.200000000000000400e-01 6.928203230275513380e-02 2.964536527353578421e+01
-4.299999999999999933e-01 8.660254037844387909e-02 2.985035471515207206e+01
-4.399999999999999467e-01 1.039230484541326383e-01 3.000007443021113218e+01
-4.500000000000000111e-01 1.212435565298213835e-01 3.009803724514092949e+01
-4.600000000000000755e-01 1.385640646055102121e-01 3.015060728867702267e+01
-4.700000000000000844e-01 1.558845726811989851e-01 3.016616259852877846e+01
-4.800000000000000377e-01 1.732050807568877304e-01 3.015411766263920157e+01
-4.900000000000000466e-01 1.905255888325764757e-01 3.012402187667451159e+01
-5.000000000000000000e-01 2.078460969082652487e-01 3.008491587093375941e+01
-5.100000000000000089e-01 2.251666049839540773e-01 3.004499084848877288e+01
-5.200000000000000178e-01 2.424871130596428226e-01 3.001143257537641773e+01
-5.300000000000001377e-01 2.598076211353316789e-01 2.999024540550054851e+01
-5.400000000000000355e-01 2.771281292110203132e-01 2.998590124861788553e+01
-5.500000000000000444e-01 2.944486372867090584e-01 3.000081587236902436e+01
-5.600000000000000533e-01 3.117691453623979148e-01 3.003482526562617494e+01
-5.699999999999999512e-01 3.290896534380866600e-01 3.008491590838335838e+01
-5.799999999999999600e-01 3.464101615137755164e-01 3.014540673879961830e+01
-5.899999999999999689e-01 3.637306695894642061e-01 3.020861891262560661e+01
-5.999999999999999778e-01 3.810511776651528959e-01 3.026588746232539151e+01
-6.100000000000000977e-01 3.983716857408416967e-01 3.030864995453796951e+01
-6.200000000000001066e-01 4.156921938165305530e-01 3.032933033140539081e+01
-6.300000000000000044e-01 4.330127018922192428e-01 3.032181271010792045e+01
-6.400000000000000133e-01 4.503332099679080436e-01 3.028143504870151048e+01
-6.500000000000000222e-01 4.676537180435968999e-01 3.020458542309878425e+01
-6.599999999999999201e-01 4.849742261192855342e-01 3.008811680506262576e+01
-6.699999999999999289e-01 5.022947341949743905e-01 2.992887744461647515e+01
-6.800000000000000488e-01 5.196152422706630247e-01 2.972365533114551539e+01
-6.900000000000000577e-01 5.369357503463518810e-01 2.946973549212206223e+01
3.100000000000000533e-01 -1.160474041071147600e+00 2.880398446801724077e+01
2.999999999999999889e-01 -1.143153532995458965e+00 2.842908542228039792e+01
2.899999999999999800e-01 -1.125833024919770109e+00 2.800430852611901500e+01
2.800000000000000266e-01 -1.108512516844081475e+00 2.754357214328173598e+01
2.700000000000000178e-01 -1.091192008768392618e+00 2.706813218801906729e+01
2.599999999999999534e-01 -1.073871500692703762e+00 2.660453788154848453e+01
2.500000000000000000e-01 -1.056550992617015128e+00 2.618160437256644713e+01
2.400000000000000189e-01 -1.039230484541326271e+00 2.582702033143879916e+01
2.299999999999999545e-01 -1.021909976465637415e+00 2.556414545632357260e+01
2.199999999999999734e-01 -1.004589468389948781e+00 2.540946081722594840e+01
2.100000000000000200e-01 -9.872689603142599246e-01 2.537103273067531362e+01
2.000000000000000389e-01 -9.699484522385710683e-01 2.544818444317842321e+01
1.899999999999999745e-01 -9.526279441628824340e-01 2.563232524594338813e+01
1.799999999999999933e-01 -9.353074360871935777e-01 2.590863815086086319e+01
1.699999999999999845e-01 -9.179869280115049435e-01 2.625818300613902423e+01
1.600000000000000311e-01 -9.006664199358160872e-01 2.665998434282146334e+01
1.500000000000000222e-01 -8.833459118601272309e-01 2.709280664623880952e+01
1.400000000000000133e-01 -8.660254037844385966e-01 2.753649150731130035e+01
1.299999999999999767e-01 -8.487048957087497403e-01 2.797287118373503745e+01
1.200000000000000094e-01 -8.313843876330611060e-01 2.838635173038639437e+01
1.099999999999999867e-01 -8.140638795573722497e-01 2.876427903478262493e+01
1.000000000000000194e-01 -7.967433714816833934e-01 2.909717911421116909e+01
9.000000000000003830e-02 -7.794228634059947591e-01 2.937891677514548050e+01
8.000000000000001554e-02 -7.621023553303059028e-01 2.960676004183815380e+01
7.000000000000000666e-02 -7.447818472546172686e-01 2.978129084187663977e+01
5.999999999999998390e-02 -7.274613391789284123e-01 2.990608928069304895e+01
5.000000000000000971e-02 -7.101408311032396670e-01 2.998715842396437736e+01
3.999999999999998695e-02 -6.928203230275508107e-01 3.003214295971767811e+01
3.000000000000001277e-02 -6.754998149518620654e-01 3.004948515792404962e+01
1.999999999999999348e-02 -6.581793068761733201e-01 3.004769225083459006e+01
1.000000000000001756e-02 -6.408587988004845748e-01 3.003482525254641544e+01
0.000000000000000000e+00 -6.235382907247957185e-01 3.001819042480136090e+01
-9.999999999999977657e-03 -6.062177826491070842e-01 3.000410392731289733e+01
-1.999999999999999348e-02 -5.888972745734182279e-01 2.999758394458806876e+01
-2.999999999999999195e-02 -5.715767664977293716e-01 3.000191703068466609e+01
-3.999999999999998695e-02 -5.542562584220407373e-01 3.001819043562470313e+01
-4.999999999999998890e-02 -5.369357503463518810e-01 3.004499088059908729e+01
-6.000000000000000472e-02 -5.196152422706631357e-01 3.007847427925991468e+01
-7.000000000000000666e-02 -5.022947341949743905e-01 3.011290058107851664e+01
-8.000000000000000167e-02 -4.849742261192855342e-01 3.014155525310791006e+01
-8.999999999999999667e-02 -4.676537180435967889e-01 3.015782458944604727e+01
-9.999999999999999167e-02 -4.503332099679080436e-01 3.015612039879389528e+01
-1.099999999999999867e-01 -4.330127018922192983e-01 3.013238276259855297e+01
-1.200000000000000094e-01 -4.156921938165305530e-01 3.008400988441151114e+01
-1.299999999999999767e-01 -3.983716857408416967e-01 3.000923223849261134e+01
-1.400000000000000133e-01 -3.810511776651529514e-01 2.990612151732374713e+01
-1.499999999999999944e-01 -3.637306695894642061e-01 2.977156825424787101e+01
-1.600000000000000033e-01 -3.464101615137754053e-01 2.960064722938104964e+01
-1.700000000000000122e-01 -3.290896534380866045e-01 2.938678190261523326e+01
-1.799999999999999933e-01 -3.117691453623978592e-01 2.912296769390598783e+01
-1.900000000000000022e-01 -2.944486372867091140e-01 2.880398446801724077e+01
-1.999999999999999833e-01 -2.771281292110203132e-01 2.842908542228039792e+01
-2.100000000000000200e-01 -2.598076211353315124e-01 2.800430852611901500e+01
-2.199999999999999734e-01 -2.424871130596427671e-01 2.754357214328173598e+01
-2.300000000000000100e-01 -2.251666049839540218e-01 2.706813218801906729e+01
-2.399999999999999911e-01 -2.078460969082652487e-01 2.660453788154848453e+01
-2.500000000000000000e-01 -1.905255888325764480e-01 2.618160437256644713e+01
-2.599999999999999534e-01 -1.732050807568877027e-01 2.582702033143879916e+01
-2.700000000000000178e-01 -1.558845726811989296e-01 2.556414545632357260e+01
-2.800000000000000266e-01 -1.385640646055101566e-01 2.540946081722594840e+01
-2.899999999999999800e-01 -1.212435565298213835e-01 2.537103273067531362e+01
-2.999999999999999889e-01 -1.039230484541325966e-01 2.544818444317842321e+01
-3.100000000000000533e-01 -8.660254037844385133e-02 2.563232524594338813e+01
-3.200000000000000067e-01 -6.928203230275505053e-02 2.590863815086086319e+01
-3.299999999999999600e-01 -5.196152422706629831e-02 2.625818300613902423e+01
-3.400000000000000244e-01 -3.464101615137750445e-02 2.665998434282146334e+01
-3.500000000000000333e-01 -1.732050807568871406e-02 2.709280664623880952e+01
-3.599999999999999867e-01 0.000000000000000000e+00 2.753649150731130035e+01
-3.699999999999999956e-01 1.732050807568879386e-02 2.797287118373503745e+01
-3.799999999999999489e-01 3.464101615137758772e-02 2.838635173038639437e+01
-3.900000000000000133e-01 5.196152422706633994e-02 2.876427903478262493e+01
-3.999999999999999667e-01 6.928203230275509217e-02 2.909717911421116909e+01
-4.100000000000000311e-01 8.660254037844392072e-02 2.937891677514548050e+01
-4.200000000000000400e-01 1.039230484541326799e-01 2.960676004183815380e+01
-4.299999999999999933e-01 1.212435565298214252e-01 2.978129084187663977e+01
-4.399999999999999467e-01 1.385640646055101843e-01 2.990608928069304895e+01
-4.500000000000000111e-01 1.558845726811990129e-01 2.998715842396437736e+01
-4.600000000000000200e-01 1.732050807568877582e-01 3.003214295971767811e+01
-4.699999999999999734e-01 1.905255888325765312e-01 3.004948515792404962e+01
-4.800000000000000377e-01 2.078460969082652765e-01 3.004769225083459006e+01
-4.900000000000000466e-01 2.251666049839540218e-01 3.003482525254641544e+01
-5.000000000000000000e-01 2.424871130596428503e-01 3.001819042480136090e+01
-5.100000000000000089e-01 2.598076211353316234e-01 3.000410392731289733e+01
-5.200000000000000178e-01 2.771281292110204242e-01 2.999758394458806876e+01
-5.299999999999999156e-01 2.944486372867091140e-01 3.000191703068466609e+01
-5.400000000000000355e-01 3.117691453623978592e-01 3.001819043562470313e+01
-5.499999999999999334e-01 3.290896534380867156e-01 3.004499088059908729e+01
-5.600000000000000533e-01 3.464101615137754608e-01 3.007847427925991468e+01
-5.699999999999999512e-01 3.637306695894643171e-01 3.011290058107851664e+01
-5.799999999999999600e-01 3.810511776651530624e-01 3.014155525310791006e+01
-5.899999999999999689e-01 3.983716857408416967e-01 3.015782458944604727e+01
-5.999999999999999778e-01 4.156921938165305530e-01 3.015612039879389528e+01
-6.099999999999999867e-01 4.330127018922194093e-01 3.013238276259855297e+01
-6.199999999999999956e-01 4.503332099679080436e-01 3.008400988441151114e+01
-6.300000000000000044e-01 4.676537180435968999e-01 3.000923223849261134e+01
-6.400000000000000133e-01 4.849742261192857007e-01 2.990612151732374713e+01
-6.500000000000000222e-01 5.022947341949743905e-01 2.977156825424787101e+01
-6.599999999999999201e-01 5.196152422706632468e-01 2.960064722938104964e+01
-6.700000000000000400e-01 5.369357503463518810e-01 2.938678190261523326e+01
-6.800000000000000488e-01 5.542562584220407373e-01 2.912296769390598783e+01
3.200000000000000067e-01 -1.143153532995458965e+00 2.842550592164627687e+01
3.099999999999999423e-01 -1.125833024919770331e+00 2.802959976619057159e+01
2.999999999999999889e-01 -1.108512516844081475e+00 2.757094969007667373e+01
2.899999999999999800e-01 -1.091192008768392840e+00 2.706655181492978457e+01
2.800000000000000266e-01 -1.073871500692703984e+00 2.654315461097223050e+01
2.699999999999999623e-01 -1.056550992617015128e+00 2.603373440501854930e+01
2.599999999999999534e-01 -1.039230484541326494e+00 2.557300981703347631e+01
2.500000000000000000e-01 -1.021909976465637637e+00 2.519297056928149203e+01
2.399999999999999356e-01 -1.004589468389948781e+00 2.491910141240483156e+01
2.299999999999999545e-01 -9.872689603142601467e-01 2.476776559647042575e+01
2.199999999999999734e-01 -9.699484522385712904e-01 2.474504565227952924e+01
2.100000000000000200e-01 -9.526279441628824340e-01 2.484710229572772988e+01
1.999999999999999556e-01 -9.353074360871937998e-01 2.506180093536247711e+01
1.899999999999999745e-01 -9.179869280115049435e-01 2.537109773613144270e+01
1.799999999999999656e-01 -9.006664199358160872e-01 2.575360127973791435e+01
1.700000000000000122e-01 -8.833459118601274529e-01 2.618684421642880622e+01
1.600000000000000033e-01 -8.660254037844385966e-01 2.664901811518172181e+01
1.499999999999999944e-01 -8.487048957087499623e-01 2.712013201775675952e+01
1.399999999999999578e-01 -8.313843876330611060e-01 2.758268832632770895e+01
1.299999999999999767e-01 -8.140638795573722497e-01 2.802202215906790528e+01
1.199999999999999678e-01 -7.967433714816836154e-01 2.842644464450039266e+01
1.099999999999999867e-01 -7.794228634059947591e-01 2.878729232773391544e+01
1.000000000000000194e-01 -7.621023553303061249e-01 2.909893227087900769e+01
8.999999999999999667e-02 -7.447818472546172686e-01 2.935871882166418700e+01
7.999999999999997391e-02 -7.274613391789284123e-01 2.956685768733491315e+01
6.999999999999996503e-02 -7.101408311032397780e-01 2.972612268837959704e+01
5.999999999999998390e-02 -6.928203230275509217e-01 2.984140104451959985e+01
4.999999999999996808e-02 -6.754998149518620654e-01 2.991910372788098016e+01
3.999999999999998695e-02 -6.581793068761734311e-01 2.996653155429651605e+01
2.999999999999997113e-02 -6.408587988004845748e-01 2.999129305538072998e+01
1.999999999999999348e-02 -6.235382907247958295e-01 3.000081587504377367e+01
9.999999999999977657e-03 -6.062177826491070842e-01 3.000191703127885745e+01
0.000000000000000000e+00 -5.888972745734183389e-01 3.000035950925328265e+01
-1.000000000000001756e-02 -5.715767664977295937e-01 3.000035950972712584e+01
-2.000000000000001429e-02 -5.542562584220407373e-01 3.000410393523633701e+01
-3.000000000000001277e-02 -5.369357503463519921e-01 3.001143260115268774e+01
-4.000000000000000777e-02 -5.196152422706632468e-01 3.001986893043495641e+01
-5.000000000000003053e-02 -5.022947341949743905e-01 3.002511320975997933e+01
-6.000000000000002554e-02 -4.849742261192856452e-01 3.002196306996784969e+01
-7.000000000000002054e-02 -4.676537180435968999e-01 3.000545896527961887e+01
-8.000000000000001554e-02 -4.503332099679080436e-01 2.997193964190580928e+01
-9.000000000000002442e-02 -4.330127018922194093e-01 2.991967986554833203e+01
-1.000000000000000194e-01 -4.156921938165305530e-01 2.984887438838068618e+01
-1.100000000000000283e-01 -3.983716857408418077e-01 2.976089706711970706e+01
-1.200000000000000094e-01 -3.810511776651530624e-01 2.965695548293734163e+01
-1.300000000000000322e-01 -3.637306695894642061e-01 2.953644092987506298e+01
-1.400000000000000133e-01 -3.464101615137754608e-01 2.939542398639760634e+01
-1.500000000000000222e-01 -3.290896534380867156e-01 2.922585623974649494e+01
-1.600000000000000311e-01 -3.117691453623979703e-01 2.901606029179593094e+01
-1.700000000000000122e-01 -2.944486372867091695e-01 2.875290145825593058e+01
-1.800000000000000488e-01 -2.771281292110203687e-01 2.842550592164627687e+01
-1.900000000000000022e-01 -2.598076211353316234e-01 2.802959976619057159e+01
-2.000000000000000389e-01 -2.424871130596428503e-01 2.757094969007667373e+01
-2.100000000000000200e-01 -2.251666049839540773e-01 2.706655181492978457e+01
-2.200000000000000289e-01 -2.078460969082652765e-01 2.654315461097223050e+01
-2.300000000000000100e-01 -1.905255888325765312e-01 2.603373440501854930e+01
-2.400000000000000189e-01 -1.732050807568877582e-01 2.557300981703347631e+01
-2.500000000000000000e-01 -1.558845726811989851e-01 2.519297056928149203e+01
-2.600000000000000089e-01 -1.385640646055102121e-01 2.491910141240483156e+01
-2.700000000000000178e-01 -1.212435565298214252e-01 2.476776559647042575e+01
-2.800000000000000266e-01 -1.039230484541326799e-01 2.474504565227952924e+01
-2.899999999999999800e-01 -8.660254037844387909e-02 2.484710229572772988e+01
-3.000000000000000444e-01 -6.928203230275513380e-02 2.506180093536247711e+01
-3.100000000000000533e-01 -5.196152422706633994e-02 2.537109773613144270e+01
-3.200000000000000067e-01 -3.464101615137758772e-02 2.575360127973791435e+01
-3.300000000000000155e-01 -1.732050807568879386e-02 2.618684421642880622e+01
-3.400000000000000244e-01 0.000000000000000000e+00 2.664901811518172181e+01
-3.500000000000000333e-01 1.732050807568871406e-02 2.712013201775675952e+01
-3.599999999999999867e-01 3.464101615137750445e-02 2.758268832632770895e+01
-3.699999999999999956e-01 5.196152422706629831e-02 2.802202215906790528e+01
-3.800000000000000044e-01 6.928203230275505053e-02 2.842644464450039266e+01
-3.900000000000000133e-01 8.660254037844380970e-02 2.878729232773391544e+01
-4.000000000000000777e-01 1.039230484541326383e-01 2.909893227087900769e+01
-4.100000000000000311e-01 1.212435565298213835e-01 2.935871882166418700e+01
-4.200000000000000400e-01 1.385640646055101566e-01 2.956685768733491315e+01
-4.299999999999999933e-01 1.558845726811989019e-01 2.972612268837959704e+01
-4.400000000000000577e-01 1.732050807568877304e-01 2.984140104451959985e+01
-4.500000000000000111e-01 1.905255888325764757e-01 2.991910372788098016e+01
-4.600000000000000200e-01 2.078460969082652487e-01 2.996653155429651605e+01
-4.700000000000000844e-01 2.251666049839539940e-01 2.999129305538072998e+01
-4.800000000000000377e-01 2.424871130596427393e-01 3.000081587504377367e+01
-4.900000000000000466e-01 2.598076211353315679e-01 3.000191703127885745e+01
-5.000000000000000000e-01 2.771281292110203132e-01 3.000035950925328265e+01
-5.100000000000000089e-01 2.944486372867091695e-01 3.000035950972712584e+01
-5.199999999999999067e-01 3.117691453623978592e-01 3.000410393523633701e+01
-5.300000000000000266e-01 3.290896534380866045e-01 3.001143260115268774e+01
-5.400000000000000355e-01 3.464101615137754053e-01 3.001986893043495641e+01
-5.500000000000000444e-01 3.637306695894642061e-01 3.002511320975997933e+01
-5.600000000000000533e-01 3.810511776651530624e-01 3.002196306996784969e+01
-5.699999999999999512e-01 3.983716857408416967e-01 3.000545896527961887e+01
-5.799999999999999600e-01 4.156921938165303865e-01 2.997193964190580928e+01
-5.900000000000000799e-01 4.330127018922192428e-01 2.991967986554833203e+01
-5.999999999999999778e-01 4.503332099679080436e-01 2.984887438838068618e+01
-6.099999999999999867e-01 4.676537180435967334e-01 2.976089706711970706e+01
-6.200000000000001066e-01 4.849742261192855342e-01 2.965695548293734163e+01
-6.300000000000000044e-01 5.022947341949743905e-01 2.953644092987506298e+01
-6.400000000000000133e-01 5.196152422706630247e-01 2.939542398639760634e+01
-6.500000000000000222e-01 5.369357503463518810e-01 2.922585623974649494e+01
-6.600000000000000311e-01 5.542562584220406263e-01 2.901606029179593094e+01
-6.700000000000000400e-01 5.715767664977293716e-01 2.875290145825593058e+01
3.300000000000000155e-01 -1.125833024919770109e+00 2.804411031824338707e+01
3.199999999999999512e-01 -1.108512516844081475e+00 2.762928575148926313e+01
3.099999999999999978e-01 -1.091192008768392618e+00 2.713431385336084745e+01
2.999999999999999889e-01 -1.073871500692703984e+00 2.658120720760370759e+01
2.900000000000000355e-01 -1.056550992617015128e+00 2.600433916195221684e+01
2.799999999999999711e-01 -1.039230484541326271e+00 2.544470917185881476e+01
2.700000000000000178e-01 -1.021909976465637637e+00 2.494367589526191864e+01
2.600000000000000089e-01 -1.004589468389948781e+00 2.453745646668892277e+01
2.499999999999999722e-01 -9.872689603142599246e-01 2.425303566136882694e+01
2.399999999999999911e-01 -9.699484522385712904e-01 2.410581505046138773e+01
2.300000000000000100e-01 -9.526279441628826561e-01 2.409914561502279895e+01
2.200000000000000289e-01 -9.353074360871937998e-01 2.422559913500510476e+01
2.099999999999999645e-01 -9.179869280115049435e-01 2.446948078121646830e+01
1.999999999999999833e-01 -9.006664199358160872e-01 2.480986696187548191e+01
1.899999999999999745e-01 -8.833459118601272309e-01 2.522349174345972500e+01
1.800000000000000488e-01 -8.660254037844388186e-01 2.568704501674767826e+01
1.700000000000000122e-01 -8.487048957087499623e-01 2.617873265988901466e+01
1.600000000000000033e-01 -8.313843876330611060e-01 2.667916290725047546e+01
1.499999999999999944e-01 -8.140638795573722497e-01 2.717172799962019880e+01
1.400000000000000133e-01 -7.967433714816833934e-01 2.764266914060309333e+01
1.299999999999999767e-01 -7.794228634059947591e-01 2.808098472002029666e+01
1.200000000000000094e-01 -7.621023553303061249e-01 2.847829587084715897e+01
1.100000000000000283e-01 -7.447818472546172686e-01 2.882873413528663775e+01
1.000000000000000194e-01 -7.274613391789284123e-01 2.912886855998308988e+01
8.999999999999999667e-02 -7.101408311032396670e-01 2.937764787852881199e+01
7.999999999999997391e-02 -6.928203230275509217e-01 2.957630529622568005e+01
7.000000000000000666e-02 -6.754998149518621764e-01 2.972816835369318511e+01
5.999999999999998390e-02 -6.581793068761733201e-01 2.983833687638615118e+01
5.000000000000000971e-02 -6.408587988004845748e-01 2.991322583529276713e+01
3.999999999999998695e-02 -6.235382907247958295e-01 2.995999588973141670e+01
3.000000000000001277e-02 -6.062177826491070842e-01 2.998590125937550255e+01
1.999999999999999348e-02 -5.888972745734182279e-01 2.999758394859775024e+01
1.000000000000001756e-02 -5.715767664977295937e-01 3.000035950880430846e+01
0.000000000000000000e+00 -5.542562584220407373e-01 2.999758394795826177e+01
-9.999999999999996739e-03 -5.369357503463518810e-01 2.999024542320061215e+01
-1.999999999999999348e-02 -5.196152422706632468e-01 2.997694574386855493e+01
-2.999999999999999195e-02 -5.022947341949743905e-01 2.995438661855409634e+01
-4.000000000000000777e-02 -4.849742261192856452e-01 2.991834804653414892e+01
-5.000000000000000971e-02 -4.676537180435968999e-01 2.986497924309894358e+01
-6.000000000000000472e-02 -4.503332099679080436e-01 2.979208142975764417e+01
-7.000000000000000666e-02 -4.330127018922192983e-01 2.970000677225614893e+01
-8.000000000000000167e-02 -4.156921938165305530e-01 2.959185486848570079e+01
-8.999999999999999667e-02 -3.983716857408418077e-01 2.947279964804705443e+01
-1.000000000000000194e-01 -3.810511776651530624e-01 2.934857582846772672e+01
-1.099999999999999867e-01 -3.637306695894642061e-01 2.922334447800833956e+01
-1.200000000000000094e-01 -3.464101615137754608e-01 2.909732294644440387e+01
-1.300000000000000044e-01 -3.290896534380867156e-01 2.896472754637091640e+01
-1.400000000000000133e-01 -3.117691453623979148e-01 2.881276047262648632e+01
-1.499999999999999944e-01 -2.944486372867091140e-01 2.862250280745559650e+01
-1.600000000000000033e-01 -2.771281292110203687e-01 2.837239138339242572e+01
-1.700000000000000122e-01 -2.598076211353316234e-01 2.804411031824338707e+01
-1.799999999999999933e-01 -2.424871130596428226e-01 2.762928575148926313e+01
-1.900000000000000022e-01 -2.251666049839540218e-01 2.713431385336084745e+01
-1.999999999999999833e-01 -2.078460969082652765e-01 2.658120720760370759e+01
-2.100000000000000200e-01 -1.905255888325765312e-01 2.600433916195221684e+01
-2.199999999999999734e-01 -1.732050807568877304e-01 2.544470917185881476e+01
-2.300000000000000100e-01 -1.558845726811989574e-01 2.494367589526191864e+01
-2.400000000000000189e-01 -1.385640646055101843e-01 2.453745646668892277e+01
-2.500000000000000000e-01 -1.212435565298214252e-01 2.425303566136882694e+01
-2.599999999999999534e-01 -1.039230484541326383e-01 2.410581505046138773e+01
-2.700000000000000178e-01 -8.660254037844387909e-02 2.409914561502279895e+01
-2.800000000000000266e-01 -6.928203230275509217e-02 2.422559913500510476e+01
-2.899999999999999800e-01 -5.196152422706633994e-02 2.446948078121646830e+01
-2.999999999999999889e-01 -3.464101615137754608e-02 2.480986696187548191e+01
-3.100000000000000533e-01 -1.732050807568879386e-02 2.522349174345972500e+01
-3.200000000000000067e-01 0.000000000000000000e+00 2.568704501674767826e+01
-3.300000000000000155e-01 1.732050807568879386e-02 2.617873265988901466e+01
-3.400000000000000244e-01 3.464101615137750445e-02 2.667916290725047546e+01
-3.500000000000000333e-01 5.196152422706629831e-02 2.717172799962019880e+01
-3.599999999999999867e-01 6.928203230275509217e-02 2.764266914060309333e+01
-3.699999999999999956e-01 8.660254037844385133e-02 2.808098472002029666e+01
-3.799999999999999489e-01 1.039230484541325966e-01 2.847829587084715897e+01
-3.900000000000000133e-01 1.212435565298214252e-01 2.882873413528663775e+01
-3.999999999999999667e-01 1.385640646055101843e-01 2.912886855998308988e+01
-4.100000000000000311e-01 1.558845726811989296e-01 2.937764787852881199e+01
-4.200000000000000400e-01 1.732050807568877027e-01 2.957630529622568005e+01
-4.299999999999999933e-01 1.905255888325765312e-01 2.972816835369318511e+01
-4.399999999999999467e-01 2.078460969082652765e-01 2.983833687638615118e+01
-4.499999999999999556e-01 2.251666049839540218e-01 2.991322583529276713e+01
-4.600000000000000200e-01 2.424871130596427671e-01 2.995999588973141670e+01
-4.699999999999999734e-01 2.598076211353315124e-01 2.998590125937550255e+01
-4.800000000000000377e-01 2.771281292110203687e-01 2.999758394859775024e+01
-4.900000000000000466e-01 2.944486372867091140e-01 3.000035950880430846e+01
-5.000000000000000000e-01 3.117691453623979703e-01 2.999758394795826177e+01
-5.100000000000000089e-01 3.290896534380866045e-01 2.999024542320061215e+01
-5.199999999999999067e-01 3.464101615137754053e-01 2.997694574386855493e+01
-5.299999999999999156e-01 3.637306695894642061e-01 2.995438661855409634e+01
-5.400000000000000355e-01 3.810511776651529514e-01 2.991834804653414892e+01
-5.500000000000000444e-01 3.983716857408418077e-01 2.986497924309894358e+01
-5.600000000000000533e-01 4.156921938165305530e-01 2.979208142975764417e+01
-5.699999999999999512e-01 4.330127018922192428e-01 2.970000677225614893e+01
-5.799999999999999600e-01 4.503332099679080436e-01 2.959185486848570079e+01
-5.899999999999999689e-01 4.676537180435968999e-01 2.947279964804705443e+01
-5.999999999999999778e-01 4.849742261192855342e-01 2.934857582846772672e+01
-6.100000000000000977e-01 5.022947341949743905e-01 2.922334447800833956e+01
-6.200000000000001066e-01 5.196152422706632468e-01 2.909732294644440387e+01
-6.300000000000000044e-01 5.369357503463518810e-01 2.896472754637091640e+01
-6.400000000000000133e-01 5.542562584220407373e-01 2.881276047262648632e+01
-6.500000000000000222e-01 5.715767664977293716e-01 2.862250280745559650e+01
-6.599999999999999201e-01 5.888972745734182279e-01 2.837239138339242572e+01
3.400000000000000244e-01 -1.108512516844081253e+00 2.767575162755520068e+01
3.299999999999999600e-01 -1.091192008768392618e+00 2.724319659795115811e+01
3.200000000000000067e-01 -1.073871500692703762e+00 2.670806472921682939e+01
3.100000000000000533e-01 -1.056550992617015128e+00 2.610009534181534363e+01
3.000000000000000444e-01 -1.039230484541326271e+00 2.546383569815224845e+01
2.899999999999999800e-01 -1.021909976465637415e+00 2.484986610323858258e+01
2.800000000000000266e-01 -1.004589468389948781e+00 2.430660759835800988e+01
2.700000000000000178e-01 -9.872689603142599246e-01 2.387407693437237910e+01
2.599999999999999534e-01 -9.699484522385710683e-01 2.357990063617876331e+01
2.500000000000000000e-01 -9.526279441628824340e-01 2.343762716442343574e+01
2.400000000000000189e-01 -9.353074360871937998e-01 2.344725219968335495e+01
2.300000000000000377e-01 -9.179869280115049435e-01 2.359755828655796250e+01
2.199999999999999734e-01 -9.006664199358160872e-01 2.386951004463533366e+01
2.100000000000000200e-01 -8.833459118601272309e-01 2.423981938016783744e+01
1.999999999999999556e-01 -8.660254037844385966e-01 2.468398254290926630e+01
1.900000000000000577e-01 -8.487048957087499623e-01 2.517844446949624171e+01
1.799999999999999933e-01 -8.313843876330611060e-01 2.570186884088476731e+01
1.700000000000000122e-01 -8.140638795573722497e-01 2.623568312990265383e+01
1.599999999999999756e-01 -7.967433714816833934e-01 2.676413102338637273e+01
1.499999999999999944e-01 -7.794228634059947591e-01 2.727405150316242199e+01
1.399999999999999856e-01 -7.621023553303059028e-01 2.775456289038391589e+01
1.300000000000000044e-01 -7.447818472546172686e-01 2.819678705879269387e+01
1.200000000000000372e-01 -7.274613391789284123e-01 2.859370762791746401e+01
1.100000000000000144e-01 -7.101408311032395559e-01 2.894020680379716381e+01
9.999999999999999167e-02 -6.928203230275509217e-01 2.923325915509300543e+01
8.999999999999998279e-02 -6.754998149518620654e-01 2.947218322982525507e+01
8.000000000000000167e-02 -6.581793068761734311e-01 2.965879336603771677e+01
6.999999999999997891e-02 -6.408587988004845748e-01 2.979729287209931243e+01
6.000000000000000472e-02 -6.235382907247957185e-01 2.989381906077293038e+01
4.999999999999998890e-02 -6.062177826491070842e-01 2.995565859971627276e+01
4.000000000000000777e-02 -5.888972745734182279e-01 2.999024541862782556e+01
2.999999999999999195e-02 -5.715767664977293716e-01 3.000410392957109096e+01
2.000000000000001429e-02 -5.542562584220407373e-01 3.000191702723808973e+01
9.999999999999996739e-03 -5.369357503463518810e-01 2.998590125608879831e+01
0.000000000000000000e+00 -5.196152422706631357e-01 2.995565860546811621e+01
-9.999999999999996739e-03 -5.022947341949743905e-01 2.990862048245190863e+01
-1.999999999999999348e-02 -4.849742261192855342e-01 2.984108450244793431e+01
-3.000000000000001277e-02 -4.676537180435968999e-01 2.974968218216256233e+01
-4.000000000000000777e-02 -4.503332099679080436e-01 2.963295572244728504e+01
-5.000000000000000971e-02 -4.330127018922192983e-01 2.949262911543959476e+01
-6.000000000000000472e-02 -4.156921938165305530e-01 2.933417766529711201e+01
-7.000000000000000666e-02 -3.983716857408416967e-01 2.916643122485584882e+01
-8.000000000000000167e-02 -3.810511776651529514e-01 2.900014389750138477e+01
-8.999999999999999667e-02 -3.637306695894642061e-01 2.884566013878719914e+01
-1.000000000000000194e-01 -3.464101615137754608e-01 2.870996255210434001e+01
-1.099999999999999867e-01 -3.290896534380866600e-01 2.859352078761023819e+01
-1.200000000000000094e-01 -3.117691453623978592e-01 2.848755552596449192e+01
-1.300000000000000044e-01 -2.944486372867091140e-01 2.837266307119046260e+01
-1.400000000000000133e-01 -2.771281292110203687e-01 2.822012014301389371e+01
-1.499999999999999944e-01 -2.598076211353315679e-01 2.799710843520664127e+01
-1.600000000000000033e-01 -2.424871130596427671e-01 2.767575162755520068e+01
-1.700000000000000122e-01 -2.251666049839540218e-01 2.724319659795115811e+01
-1.799999999999999933e-01 -2.078460969082652765e-01 2.670806472921682939e+01
-1.900000000000000022e-01 -1.905255888325764757e-01 2.610009534181534363e+01
-1.999999999999999833e-01 -1.732050807568877027e-01 2.546383569815224845e+01
-2.100000000000000200e-01 -1.558845726811989296e-01 2.484986610323858258e+01
-2.199999999999999734e-01 -1.385640646055101566e-01 2.430660759835800988e+01
-2.300000000000000100e-01 -1.212435565298213835e-01 2.387407693437237910e+01
-2.400000000000000189e-01 -1.039230484541326383e-01 2.357990063617876331e+01
-2.500000000000000000e-01 -8.660254037844385133e-02 2.343762716442343574e+01
-2.599999999999999534e-01 -6.928203230275509217e-02 2.344725219968335495e+01
-2.700000000000000178e-01 -5.196152422706629831e-02 2.359755828655796250e+01
-2.800000000000000266e-01 -3.464101615137754608e-02 2.386951004463533366e+01
-2.899999999999999800e-01 -1.732050807568875223e-02 2.423981938016783744e+01
-2.999999999999999889e-01 0.000000000000000000e+00 2.468398254290926630e+01
-3.100000000000000533e-01 1.732050807568879386e-02 2.517844446949624171e+01
-3.200000000000000067e-01 3.464101615137758772e-02 2.570186884088476731e+01
-3.299999999999999600e-01 5.196152422706629831e-02 2.623568312990265383e+01
-3.400000000000000244e-01 6.928203230275509217e-02 2.676413102338637273e+01
-3.500000000000000333e-01 8.660254037844387909e-02 2.727405150316242199e+01
-3.599999999999999867e-01 1.039230484541326383e-01 2.775456289038391589e+01
-3.699999999999999956e-01 1.212435565298213835e-01 2.819678705879269387e+01
-3.800000000000000044e-01 1.385640646055102121e-01 2.859370762791746401e+01
-3.900000000000000133e-01 1.558845726811989851e-01 2.894020680379716381e+01
-3.999999999999999667e-01 1.732050807568877304e-01 2.923325915509300543e+01
-4.100000000000000311e-01 1.905255888325764757e-01 2.947218322982525507e+01
-4.200000000000000400e-01 2.078460969082653043e-01 2.965879336603771677e+01
-4.299999999999999933e-01 2.251666049839540773e-01 2.979729287209931243e+01
-4.399999999999999467e-01 2.424871130596428226e-01 2.989381906077293038e+01
-4.500000000000000111e-01 2.598076211353315679e-01 2.995565859971627276e+01
-4.600000000000000200e-01 2.771281292110203132e-01 2.999024541862782556e+01
-4.699999999999999734e-01 2.944486372867091695e-01 3.000410392957109096e+01
-4.800000000000000377e-01 3.117691453623979148e-01 3.000191702723808973e+01
-4.900000000000000466e-01 3.290896534380867711e-01 2.998590125608879831e+01
-5.000000000000000000e-01 3.464101615137754053e-01 2.995565860546811621e+01
-5.100000000000000089e-01 3.637306695894642061e-01 2.990862048245190863e+01
-5.199999999999999067e-01 3.810511776651530624e-01 2.984108450244793431e+01
-5.300000000000000266e-01 3.983716857408416967e-01 2.974968218216256233e+01
-5.400000000000000355e-01 4.156921938165305530e-01 2.963295572244728504e+01
-5.499999999999999334e-01 4.330127018922194093e-01 2.949262911543959476e+01
-5.599999999999999423e-01 4.503332099679080436e-01 2.933417766529711201e+01
-5.699999999999999512e-01 4.676537180435968999e-01 2.916643122485584882e+01
-5.799999999999999600e-01 4.849742261192857007e-01 2.900014389750138477e+01
-5.899999999999999689e-01 5.022947341949743905e-01 2.884566013878719914e+01
-5.999999999999999778e-01 5.196152422706632468e-01 2.870996255210434001e+01
-6.099999999999999867e-01 5.369357503463521031e-01 2.859352078761023819e+01
-6.199999999999999956e-01 5.542562584220407373e-01 2.848755552596449192e+01
-6.299999999999998934e-01 5.715767664977295937e-01 2.837266307119046260e+01
-6.400000000000000133e-01 5.888972745734182279e-01 2.822012014301389371e+01
-6.500000000000000222e-01 6.062177826491070842e-01 2.799710843520664127e+01
3.500000000000000333e-01 -1.091192008768392618e+00 2.733889428111746511e+01
3.399999999999999689e-01 -1.073871500692703984e+00 2.688852799368790514e+01
3.299999999999999600e-01 -1.056550992617015128e+00 2.630799933677652191e+01
3.200000000000000067e-01 -1.039230484541326494e+00 2.563832931621723432e+01
3.100000000000000533e-01 -1.021909976465637637e+00 2.493702828828991969e+01
2.999999999999999889e-01 -1.004589468389948781e+00 2.426552111813951029e+01
2.899999999999999800e-01 -9.872689603142601467e-01 2.367923484457978844e+01
2.800000000000000266e-01 -9.699484522385712904e-01 2.322117679334878559e+01
2.699999999999999623e-01 -9.526279441628824340e-01 2.291859440738663878e+01
2.599999999999999534e-01 -9.353074360871937998e-01 2.278234924714794829e+01
2.500000000000000000e-01 -9.179869280115049435e-01 2.280866621706634234e+01
2.400000000000000189e-01 -9.006664199358160872e-01 2.298259436220284613e+01
2.299999999999999545e-01 -8.833459118601274529e-01 2.328218421983185848e+01
2.199999999999999734e-01 -8.660254037844385966e-01 2.368239613698364110e+01
2.099999999999999645e-01 -8.487048957087497403e-01 2.415809883034869543e+01
2.000000000000000389e-01 -8.313843876330611060e-01 2.468595536717499428e+01
1.900000000000000022e-01 -8.140638795573722497e-01 2.524531450578004765e+01
1.799999999999999933e-01 -7.967433714816836154e-01 2.581837075877357890e+01
1.699999999999999845e-01 -7.794228634059947591e-01 2.638987538795856125e+01
1.600000000000000033e-01 -7.621023553303059028e-01 2.694664495215626232e+01
1.499999999999999944e-01 -7.447818472546172686e-01 2.747707233556750950e+01
1.400000000000000133e-01 -7.274613391789284123e-01 2.797081121155908789e+01
1.300000000000000322e-01 -7.101408311032397780e-01 2.841876377153296218e+01
1.200000000000000094e-01 -6.928203230275509217e-01 2.881342456734881097e+01
1.099999999999999867e-01 -6.754998149518620654e-01 2.914950499712309906e+01
9.999999999999997780e-02 -6.581793068761734311e-01 2.942461314614863710e+01
8.999999999999999667e-02 -6.408587988004845748e-01 2.963967259649580299e+01
7.999999999999997391e-02 -6.235382907247957185e-01 2.979880976089965827e+01
7.000000000000000666e-02 -6.062177826491070842e-01 2.990862046024878040e+01
5.999999999999998390e-02 -5.888972745734182279e-01 2.997694572921894007e+01
5.000000000000000971e-02 -5.715767664977294826e-01 3.001143258783889323e+01
3.999999999999998695e-02 -5.542562584220407373e-01 3.001819042355613476e+01
3.000000000000001277e-02 -5.369357503463519921e-01 3.000081586794189903e+01
1.999999999999999348e-02 -5.196152422706632468e-01 2.995999588742925823e+01
9.999999999999996739e-03 -5.022947341949743905e-01 2.989381907495314294e+01
0.000000000000000000e+00 -4.849742261192856452e-01 2.979880980169502536e+01
-9.999999999999996739e-03 -4.676537180435968999e-01 2.967154177737940657e+01
-2.000000000000001429e-02 -4.503332099679080436e-01 2.951051637487589474e+01
-3.000000000000001277e-02 -4.330127018922192983e-01 2.931786582888440407e+01
-4.000000000000000777e-02 -4.156921938165305530e-01 2.910041945068186919e+01
-5.000000000000000971e-02 -3.983716857408416967e-01 2.886977326943629407e+01
-6.000000000000000472e-02 -3.810511776651530624e-01 2.864119645696527883e+01
-7.000000000000000666e-02 -3.637306695894642061e-01 2.843141742889088164e+01
-8.000000000000001554e-02 -3.464101615137754608e-01 2.825548909530306574e+01
-8.999999999999999667e-02 -3.290896534380867156e-01 2.812302290298074325e+01
-1.000000000000000194e-01 -3.117691453623979148e-01 2.803417670367469583e+01
-1.100000000000000144e-01 -2.944486372867091140e-01 2.797603314967389565e+01
-1.200000000000000094e-01 -2.771281292110203687e-01 2.792057675396053540e+01
-1.300000000000000044e-01 -2.598076211353316234e-01 2.782629937945468868e+01
-1.400000000000000133e-01 -2.424871130596428226e-01 2.764570431355206637e+01
-1.499999999999999944e-01 -2.251666049839540218e-01 2.733889428111746511e+01
-1.600000000000000033e-01 -2.078460969082652765e-01 2.688852799368790514e+01
-1.700000000000000122e-01 -1.905255888325765312e-01 2.630799933677652191e+01
-1.799999999999999933e-01 -1.732050807568877304e-01 2.563832931621723432e+01
-1.900000000000000022e-01 -1.558845726811989574e-01 2.493702828828991969e+01
-1.999999999999999833e-01 -1.385640646055101843e-01 2.426552111813951029e+01
-2.100000000000000200e-01 -1.212435565298214113e-01 2.367923484457978844e+01
-2.199999999999999734e-01 -1.039230484541326383e-01 2.322117679334878559e+01
-2.300000000000000100e-01 -8.660254037844387909e-02 2.291859440738663878e+01
-2.400000000000000189e-01 -6.928203230275509217e-02 2.278234924714794829e+01
-2.500000000000000000e-01 -5.196152422706633994e-02 2.280866621706634234e+01
-2.599999999999999534e-01 -3.464101615137754608e-02 2.298259436220284613e+01
-2.700000000000000178e-01 -1.732050807568879386e-02 2.328218421983185848e+01
-2.800000000000000266e-01 0.000000000000000000e+00 2.368239613698364110e+01
-2.899999999999999800e-01 1.732050807568875223e-02 2.415809883034869543e+01
-2.999999999999999889e-01 3.464101615137754608e-02 2.468595536717499428e+01
-3.100000000000000533e-01 5.196152422706633994e-02 2.524531450578004765e+01
-3.200000000000000067e-01 6.928203230275505053e-02 2.581837075877357890e+01
-3.300000000000000155e-01 8.660254037844385133e-02 2.638987538795856125e+01
-3.400000000000000244e-01 1.039230484541326383e-01 2.694664495215626232e+01
-3.500000000000000333e-01 1.212435565298213835e-01 2.747707233556750950e+01
-3.599999999999999867e-01 1.385640646055101566e-01 2.797081121155908789e+01
-3.699999999999999956e-01 1.558845726811989851e-01 2.841876377153296218e+01
-3.799999999999999489e-01 1.732050807568877304e-01 2.881342456734881097e+01
-3.900000000000000133e-01 1.905255888325764757e-01 2.914950499712309906e+01
-4.000000000000000777e-01 2.078460969082652487e-01 2.942461314614863710e+01
-4.100000000000000311e-01 2.251666049839540773e-01 2.963967259649580299e+01
-4.200000000000000400e-01 2.424871130596428226e-01 2.979880976089965827e+01
-4.299999999999999933e-01 2.598076211353315679e-01 2.990862046024878040e+01
-4.399999999999999467e-01 2.771281292110203132e-01 2.997694572921894007e+01
-4.499999999999999556e-01 2.944486372867090584e-01 3.001143258783889323e+01
-4.600000000000000200e-01 3.117691453623979148e-01 3.001819042355613476e+01
-4.700000000000000844e-01 3.290896534380866600e-01 3.000081586794189903e+01
-4.800000000000000377e-01 3.464101615137755164e-01 2.995999588742925823e+01
-4.900000000000000466e-01 3.637306695894642061e-01 2.989381907495314294e+01
-5.000000000000000000e-01 3.810511776651528959e-01 2.979880980169502536e+01
-5.100000000000000089e-01 3.983716857408416967e-01 2.967154177737940657e+01
-5.200000000000000178e-01 4.156921938165305530e-01 2.951051637487589474e+01
-5.300000000000000266e-01 4.330127018922194093e-01 2.931786582888440407e+01
-5.400000000000000355e-01 4.503332099679080436e-01 2.910041945068186919e+01
-5.499999999999999334e-01 4.676537180435967334e-01 2.886977326943629407e+01
-5.600000000000000533e-01 4.849742261192855342e-01 2.864119645696527883e+01
-5.699999999999999512e-01 5.022947341949743905e-01 2.843141742889088164e+01
-5.799999999999999600e-01 5.196152422706630247e-01 2.825548909530306574e+01
-5.900000000000000799e-01 5.369357503463518810e-01 2.812302290298074325e+01
-5.999999999999999778e-01 5.542562584220407373e-01 2.803417670367469583e+01
-6.099999999999999867e-01 5.715767664977293716e-01 2.797603314967389565e+01
-6.199999999999999956e-01 5.888972745734182279e-01 2.792057675396053540e+01
-6.300000000000000044e-01 6.062177826491068622e-01 2.782629937945468868e+01
-6.400000000000000133e-01 6.235382907247957185e-01 2.764570431355206637e+01
3.599999999999999867e-01 -1.073871500692703762e+00 2.705422865206053018e+01
3.499999999999999223e-01 -1.056550992617015128e+00 2.658446852570417462e+01
3.399999999999999689e-01 -1.039230484541326271e+00 2.595221791086288476e+01
3.299999999999999600e-01 -1.021909976465637637e+00 2.521411199442624707e+01
3.200000000000000067e-01 -1.004589468389948781e+00 2.444332267881810239e+01
3.099999999999999423e-01 -9.872689603142599246e-01 2.371278992517833473e+01
2.999999999999999889e-01 -9.699484522385712904e-01 2.308429877071338510e+01
2.899999999999999800e-01 -9.526279441628824340e-01 2.260270220735183244e+01
2.799999999999999156e-01 -9.353074360871935777e-01 2.229380149000981248e+01
2.699999999999999623e-01 -9.179869280115049435e-01 2.216510714177211128e+01
2.599999999999999534e-01 -9.006664199358160872e-01 2.220892710572286433e+01
2.500000000000000000e-01 -8.833459118601272309e-01 2.240688337490803761e+01
2.399999999999999356e-01 -8.660254037844385966e-01 2.273468645748089045e+01
2.299999999999999545e-01 -8.487048957087497403e-01 2.316616887975575523e+01
2.199999999999999734e-01 -8.313843876330611060e-01 2.367606432027491437e+01
2.100000000000000200e-01 -8.140638795573722497e-01 2.424149868194724888e+01
2.000000000000000389e-01 -7.967433714816833934e-01 2.484244471896968065e+01
1.899999999999999745e-01 -7.794228634059947591e-01 2.546148226361211186e+01
1.799999999999999933e-01 -7.621023553303059028e-01 2.608318876884840876e+01
1.700000000000000122e-01 -7.447818472546172686e-01 2.669344042593957411e+01
1.599999999999999756e-01 -7.274613391789284123e-01 2.727886969915838122e+01
1.499999999999999944e-01 -7.101408311032396670e-01 2.782669291758299579e+01
1.400000000000000133e-01 -6.928203230275509217e-01 2.832505222253223209e+01
1.300000000000000044e-01 -6.754998149518620654e-01 2.876386874560799001e+01
1.199999999999999956e-01 -6.581793068761733201e-01 2.913598468826039678e+01
1.099999999999999728e-01 -6.408587988004845748e-01 2.943817171474671923e+01
9.999999999999999167e-02 -6.235382907247958295e-01 2.967154170446084649e+01
8.999999999999998279e-02 -6.062177826491069732e-01 2.984108446007294191e+01
8.000000000000000167e-02 -5.888972745734182279e-01 2.995438659199312070e+01
6.999999999999997891e-02 -5.715767664977294826e-01 3.001986890916352735e+01
6.000000000000000472e-02 -5.542562584220407373e-01 3.004499086042056177e+01
4.999999999999998890e-02 -5.369357503463518810e-01 3.003482524974510071e+01
4.000000000000000777e-02 -5.196152422706632468e-01 2.999129304983849664e+01
2.999999999999999195e-02 -5.022947341949743905e-01 2.991322584176758781e+01
1.999999999999999348e-02 -4.849742261192855342e-01 2.979729290570753975e+01
9.999999999999996739e-03 -4.676537180435968999e-01 2.963967266973455139e+01
0.000000000000000000e+00 -4.503332099679080436e-01 2.943817183436392426e+01
-1.000000000000001756e-02 -4.330127018922192983e-01 2.919434605896720214e+01
-2.000000000000001429e-02 -4.156921938165305530e-01 2.891511507256927516e+01
-3.000000000000001277e-02 -3.983716857408416967e-01 2.861343063652155294e+01
-4.000000000000000777e-02 -3.810511776651529514e-01 2.830773222780358367e+01
-5.000000000000000971e-02 -3.637306695894642061e-01 2.802014302625677189e+01
-6.000000000000000472e-02 -3.464101615137754608e-01 2.777353213878752669e+01
-7.000000000000000666e-02 -3.290896534380866600e-01 2.758765015129105436e+01
-8.000000000000001554e-02 -3.117691453623978592e-01 2.747456021656402569e+01
-8.999999999999999667e-02 -2.944486372867091140e-01 2.743364896808042630e+01
-1.000000000000000194e-01 -2.771281292110203687e-01 2.744682548066412764e+01
-1.100000000000000144e-01 -2.598076211353315679e-01 2.747540719760532824e+01
-1.200000000000000094e-01 -2.424871130596427671e-01 2.746173847794564082e+01
-1.300000000000000044e-01 -2.251666049839540218e-01 2.733957797810049328e+01
-1.400000000000000133e-01 -2.078460969082652765e-01 2.705422865206053018e+01
-1.499999999999999944e-01 -1.905255888325764757e-01 2.658446852570417462e+01
-1.600000000000000033e-01 -1.732050807568877027e-01 2.595221791086288476e+01
-1.700000000000000122e-01 -1.558845726811989296e-01 2.521411199442624707e+01
-1.799999999999999933e-01 -1.385640646055101566e-01 2.444332267881810239e+01
-1.900000000000000022e-01 -1.212435565298213835e-01 2.371278992517833473e+01
-2.000000000000000389e-01 -1.039230484541326244e-01 2.308429877071338510e+01
-2.100000000000000200e-01 -8.660254037844385133e-02 2.260270220735183244e+01
-2.199999999999999734e-01 -6.928203230275509217e-02 2.229380149000981248e+01
-2.300000000000000100e-01 -5.196152422706629831e-02 2.216510714177211128e+01
-2.400000000000000189e-01 -3.464101615137754608e-02 2.220892710572286433e+01
-2.500000000000000000e-01 -1.732050807568875223e-02 2.240688337490803761e+01
-2.600000000000000089e-01 0.000000000000000000e+00 2.273468645748089045e+01
-2.700000000000000178e-01 1.732050807568879386e-02 2.316616887975575523e+01
-2.800000000000000266e-01 3.464101615137754608e-02 2.367606432027491437e+01
-2.899999999999999800e-01 5.196152422706633994e-02 2.424149868194724888e+01
-3.000000000000000444e-01 6.928203230275513380e-02 2.484244471896968065e+01
-3.100000000000000533e-01 8.660254037844385133e-02 2.546148226361211186e+01
-3.200000000000000067e-01 1.039230484541326383e-01 2.608318876884840876e+01
-3.299999999999999600e-01 1.212435565298214252e-01 2.669344042593957411e+01
-3.400000000000000244e-01 1.385640646055101843e-01 2.727886969915838122e+01
-3.500000000000000333e-01 1.558845726811989296e-01 2.782669291758299579e+01
-3.599999999999999867e-01 1.732050807568877582e-01 2.832505222253223209e+01
-3.699999999999999956e-01 1.905255888325765312e-01 2.876386874560799001e+01
-3.800000000000000044e-01 2.078460969082652765e-01 2.913598468826039678e+01
-3.900000000000000133e-01 2.251666049839540218e-01 2.943817171474671923e+01
-4.000000000000000777e-01 2.424871130596428503e-01 2.967154170446084649e+01
-4.100000000000000311e-01 2.598076211353316234e-01 2.984108446007294191e+01
-4.200000000000000400e-01 2.771281292110203687e-01 2.995438659199312070e+01
-4.299999999999999933e-01 2.944486372867091140e-01 3.001986890916352735e+01
-4.399999999999999467e-01 3.117691453623978592e-01 3.004499086042056177e+01
-4.500000000000000111e-01 3.290896534380867156e-01 3.003482524974510071e+01
-4.600000000000000200e-01 3.464101615137754608e-01 2.999129304983849664e+01
-4.700000000000000844e-01 3.637306695894643171e-01 2.991322584176758781e+01
-4.799999999999999822e-01 3.810511776651529514e-01 2.979729290570753975e+01
-4.900000000000000466e-01 3.983716857408416967e-01 2.963967266973455139e+01
-5.000000000000000000e-01 4.156921938165305530e-01 2.943817183436392426e+01
-5.100000000000000089e-01 4.330127018922192983e-01 2.919434605896720214e+01
-5.200000000000000178e-01 4.503332099679081546e-01 2.891511507256927516e+01
-5.300000000000000266e-01 4.676537180435968999e-01 2.861343063652155294e+01
-5.400000000000000355e-01 4.849742261192855342e-01 2.830773222780358367e+01
-5.500000000000000444e-01 5.022947341949743905e-01 2.802014302625677189e+01
-5.600000000000000533e-01 5.196152422706632468e-01 2.777353213878752669e+01
-5.699999999999999512e-01 5.369357503463518810e-01 2.758765015129105436e+01
-5.800000000000000711e-01 5.542562584220407373e-01 2.747456021656402569e+01
-5.900000000000000799e-01 5.715767664977295937e-01 2.743364896808042630e+01
-5.999999999999999778e-01 5.888972745734182279e-01 2.744682548066412764e+01
-6.099999999999999867e-01 6.062177826491070842e-01 2.747540719760532824e+01
-6.200000000000001066e-01 6.235382907247957185e-01 2.746173847794564082e+01
-6.300000000000000044e-01 6.408587988004845748e-01 2.733957797810049328e+01
3.700000000000000511e-01 -1.056550992617014906e+00 2.684406228100799652e+01
3.599999999999999867e-01 -1.039230484541326494e+00 2.635187635213087631e+01
3.500000000000000333e-01 -1.021909976465637637e+00 2.566124907175826309e+01
3.400000000000000244e-01 -1.004589468389948781e+00 2.484925218934197488e+01
3.300000000000000711e-01 -9.872689603142599246e-01 2.400685867366414428e+01
3.200000000000000067e-01 -9.699484522385710683e-01 2.321833196907663321e+01
3.100000000000000533e-01 -9.526279441628826561e-01 2.255056044059644549e+01
3.000000000000000444e-01 -9.353074360871937998e-01 2.204887984699288594e+01
2.899999999999999800e-01 -9.179869280115049435e-01 2.173666965280673935e+01
2.800000000000000266e-01 -9.006664199358160872e-01 2.161768772231864588e+01
2.700000000000000178e-01 -8.833459118601274529e-01 2.168047004628936847e+01
2.600000000000000644e-01 -8.660254037844385966e-01 2.190372455226352599e+01
2.500000000000000000e-01 -8.487048957087499623e-01 2.226145770990139994e+01
2.400000000000000189e-01 -8.313843876330611060e-01 2.272690886909289887e+01
2.299999999999999545e-01 -8.140638795573722497e-01 2.327495515727129316e+01
2.200000000000000566e-01 -7.967433714816836154e-01 2.388312765549027716e+01
2.100000000000000200e-01 -7.794228634059947591e-01 2.453160910376928072e+01
2.000000000000000389e-01 -7.621023553303061249e-01 2.520262258520622467e+01
1.899999999999999745e-01 -7.447818472546172686e-01 2.587958101707821257e+01
1.799999999999999933e-01 -7.274613391789284123e-01 2.654632318359562149e+01
1.700000000000000122e-01 -7.101408311032396670e-01 2.718672776941311042e+01
1.600000000000000311e-01 -6.928203230275509217e-01 2.778493648567215146e+01
1.500000000000000500e-01 -6.754998149518621764e-01 2.832627386807251568e+01
1.400000000000000133e-01 -6.581793068761733201e-01 2.879870025023301139e+01
1.300000000000000044e-01 -6.408587988004845748e-01 2.919434589482516884e+01
1.199999999999999956e-01 -6.235382907247958295e-01 2.951051627214118511e+01
1.100000000000000144e-01 -6.062177826491070842e-01 2.974968212286288605e+01
9.999999999999999167e-02 -5.888972745734182279e-01 2.991834801239789954e+01
9.000000000000002442e-02 -5.715767664977294826e-01 3.002511318571610133e+01
8.000000000000000167e-02 -5.542562584220407373e-01 3.007847425643239703e+01
7.000000000000002054e-02 -5.369357503463518810e-01 3.008491588598571909e+01
6.000000000000000472e-02 -5.196152422706631357e-01 3.004769225219661166e+01
5.000000000000003053e-02 -5.022947341949743905e-01 2.996653155867345930e+01
4.000000000000000777e-02 -4.849742261192856452e-01 2.983833690264425798e+01
3.000000000000001277e-02 -4.676537180435968999e-01 2.965879343220079178e+01
2.000000000000001429e-02 -4.503332099679080436e-01 2.942461326620637863e+01
1.000000000000001756e-02 -4.330127018922192983e-01 2.913598486929780407e+01
0.000000000000000000e+00 -4.156921938165305530e-01 2.879870049023214307e+01
-9.999999999999996739e-03 -3.983716857408416967e-01 2.842546304532733714e+01
-1.999999999999999348e-02 -3.810511776651530624e-01 2.803602349972189600e+01
-2.999999999999999195e-02 -3.637306695894642061e-01 2.765601219015412227e+01
-3.999999999999998695e-02 -3.464101615137754608e-01 2.731451332539291954e+01
-4.999999999999998890e-02 -3.290896534380867156e-01 2.704052581310367742e+01
-5.999999999999999778e-02 -3.117691453623979148e-01 2.685845110939188984e+01
-6.999999999999999278e-02 -2.944486372867091140e-01 2.678270713186847729e+01
-7.999999999999998779e-02 -2.771281292110203687e-01 2.681160781300295781e+01
-8.999999999999999667e-02 -2.598076211353316234e-01 2.692102841068333419e+01
-9.999999999999999167e-02 -2.424871130596428226e-01 2.705961561940295468e+01
-1.099999999999999867e-01 -2.251666049839540218e-01 2.714990562951236086e+01
-1.199999999999999956e-01 -2.078460969082652765e-01 2.710221929459422086e+01
-1.299999999999999767e-01 -1.905255888325765312e-01 2.684406228100799652e+01
-1.399999999999999856e-01 -1.732050807568877304e-01 2.635187635213087631e+01
-1.499999999999999944e-01 -1.558845726811989574e-01 2.566124907175826309e+01
-1.600000000000000033e-01 -1.385640646055101843e-01 2.484925218934197488e+01
-1.699999999999999845e-01 -1.212435565298214113e-01 2.400685867366414428e+01
-1.799999999999999933e-01 -1.039230484541326383e-01 2.321833196907663321e+01
-1.899999999999999745e-01 -8.660254037844386521e-02 2.255056044059644549e+01
-1.999999999999999833e-01 -6.928203230275509217e-02 2.204887984699288594e+01
-2.100000000000000200e-01 -5.196152422706633994e-02 2.173666965280673935e+01
-2.199999999999999734e-01 -3.464101615137754608e-02 2.161768772231864588e+01
-2.299999999999999545e-01 -1.732050807568879386e-02 2.168047004628936847e+01
-2.399999999999999911e-01 0.000000000000000000e+00 2.190372455226352599e+01
-2.500000000000000000e-01 1.732050807568875223e-02 2.226145770990139994e+01
-2.599999999999999534e-01 3.464101615137754608e-02 2.272690886909289887e+01
-2.700000000000000178e-01 5.196152422706629831e-02 2.327495515727129316e+01
-2.800000000000000266e-01 6.928203230275509217e-02 2.388312765549027716e+01
-2.899999999999999800e-01 8.660254037844387909e-02 2.453160910376928072e+01
-2.999999999999999889e-01 1.039230484541325966e-01 2.520262258520622467e+01
-3.100000000000000533e-01 1.212435565298213835e-01 2.587958101707821257e+01
-3.200000000000000067e-01 1.385640646055101843e-01 2.654632318359562149e+01
-3.299999999999999600e-01 1.558845726811989296e-01 2.718672776941311042e+01
-3.399999999999999689e-01 1.732050807568877027e-01 2.778493648567215146e+01
-3.500000000000000333e-01 1.905255888325765312e-01 2.832627386807251568e+01
-3.599999999999999867e-01 2.078460969082652765e-01 2.879870025023301139e+01
-3.699999999999999956e-01 2.251666049839540218e-01 2.919434589482516884e+01
-3.800000000000000044e-01 2.424871130596427671e-01 2.951051627214118511e+01
-3.900000000000000133e-01 2.598076211353316234e-01 2.974968212286288605e+01
-3.999999999999999667e-01 2.771281292110203687e-01 2.991834801239789954e+01
-4.099999999999999756e-01 2.944486372867091140e-01 3.002511318571610133e+01
-4.200000000000000400e-01 3.117691453623978592e-01 3.007847425643239703e+01
-4.299999999999999933e-01 3.290896534380866045e-01 3.008491588598571909e+01
-4.399999999999999467e-01 3.464101615137754608e-01 3.004769225219661166e+01
-4.500000000000000111e-01 3.637306695894642061e-01 2.996653155867345930e+01
-4.600000000000000200e-01 3.810511776651530624e-01 2.983833690264425798e+01
-4.699999999999999734e-01 3.983716857408416967e-01 2.965879343220079178e+01
-4.799999999999999822e-01 4.156921938165304975e-01 2.942461326620637863e+01
-4.899999999999999356e-01 4.330127018922192983e-01 2.913598486929780407e+01
-5.000000000000000000e-01 4.503332099679080436e-01 2.879870049023214307e+01
-5.100000000000000089e-01 4.676537180435968999e-01 2.842546304532733714e+01
-5.199999999999999067e-01 4.849742261192856452e-01 2.803602349972189600e+01
-5.299999999999999156e-01 5.022947341949742794e-01 2.765601219015412227e+01
-5.400000000000000355e-01 5.196152422706631357e-01 2.731451332539291954e+01
-5.499999999999999334e-01 5.369357503463519921e-01 2.704052581310367742e+01
-5.599999999999999423e-01 5.542562584220406263e-01 2.685845110939188984e+01
-5.699999999999999512e-01 5.715767664977294826e-01 2.678270713186847729e+01
-5.799999999999999600e-01 5.888972745734183389e-01 2.681160781300295781e+01
-5.899999999999999689e-01 6.062177826491069732e-01 2.692102841068333419e+01
-5.999999999999999778e-01 6.235382907247958295e-01 2.705961561940295468e+01
-6.099999999999999867e-01 6.408587988004844638e-01 2.714990562951236086e+01
-6.199999999999999956e-01 6.581793068761733201e-01 2.710221929459422086e+01
3.800000000000000044e-01 -1.039230484541326271e+00 2.673140299987197821e+01
3.699999999999999956e-01 -1.021909976465637637e+00 2.621280047028040627e+01
3.599999999999999867e-01 -1.004589468389948781e+00 2.545809074990801335e+01
3.500000000000000333e-01 -9.872689603142601467e-01 2.456953065407940784e+01
3.400000000000000244e-01 -9.699484522385712904e-01 2.365695180805671427e+01
3.299999999999999600e-01 -9.526279441628824340e-01 2.281473839210201859e+01
3.200000000000000067e-01 -9.353074360871937998e-01 2.211312293653522332e+01
3.100000000000000533e-01 -9.179869280115049435e-01 2.159650620071751348e+01
2.999999999999999889e-01 -9.006664199358160872e-01 2.128508504665926893e+01
2.899999999999999800e-01 -8.833459118601274529e-01 2.117877345173013737e+01
2.800000000000000266e-01 -8.660254037844385966e-01 2.126274335480760058e+01
2.700000000000000178e-01 -8.487048957087497403e-01 2.151342515670595645e+01
2.599999999999999534e-01 -8.313843876330611060e-01 2.190371146563085958e+01
2.500000000000000000e-01 -8.140638795573722497e-01 2.240658594261280001e+01
2.399999999999999911e-01 -7.967433714816833934e-01 2.299704060514651260e+01
2.300000000000000377e-01 -7.794228634059947591e-01 2.365258657196189773e+01
2.200000000000000289e-01 -7.621023553303059028e-01 2.435283175317870530e+01
2.100000000000000200e-01 -7.447818472546172686e-01 2.507859858695615785e+01
1.999999999999999833e-01 -7.274613391789284123e-01 2.581100261449087441e+01
1.900000000000000022e-01 -7.101408311032395559e-01 2.653086209804023099e+01
1.799999999999999933e-01 -6.928203230275509217e-01 2.721874484394648519e+01
1.700000000000000122e-01 -6.754998149518620654e-01 2.785582396650809756e+01
1.600000000000000311e-01 -6.581793068761734311e-01 2.842546275901369768e+01
1.500000000000000222e-01 -6.408587988004845748e-01 2.891511487677611569e+01
1.400000000000000133e-01 -6.235382907247957185e-01 2.931786570953276438e+01
1.299999999999999767e-01 -6.062177826491070842e-01 2.963295565987911218e+01
1.200000000000000094e-01 -5.888972745734182279e-01 2.986497921546371614e+01
1.099999999999999867e-01 -5.715767664977293716e-01 3.002196305734416981e+01
1.000000000000000194e-01 -5.542562584220407373e-01 3.011290056934479153e+01
8.999999999999999667e-02 -5.369357503463518810e-01 3.014540672241361463e+01
8.000000000000001554e-02 -5.196152422706631357e-01 3.012402190227314591e+01
7.000000000000000666e-02 -5.022947341949743905e-01 3.004948517287164833e+01
6.000000000000002554e-02 -4.849742261192856452e-01 2.991910375368522779e+01
5.000000000000000971e-02 -4.676537180435968999e-01 2.972816841274505961e+01
4.000000000000000777e-02 -4.503332099679080436e-01 2.947218334198931089e+01
3.000000000000001277e-02 -4.330127018922192983e-01 2.914950517667325158e+01
2.000000000000001429e-02 -4.156921938165305530e-01 2.876386899896399285e+01
9.999999999999996739e-03 -3.983716857408416967e-01 2.832627419254318824e+01
0.000000000000000000e+00 -3.810511776651529514e-01 2.785582434975752975e+01
-9.999999999999996739e-03 -3.637306695894642061e-01 2.737931414386762796e+01
-1.999999999999999348e-02 -3.464101615137754053e-01 2.692954207218178908e+01
-2.999999999999999195e-02 -3.290896534380866600e-01 2.654242656425642721e+01
-3.999999999999998695e-02 -3.117691453623978592e-01 2.625300022454180038e+01
-4.999999999999999584e-02 -2.944486372867091140e-01 2.609029597423129232e+01
-5.999999999999999778e-02 -2.771281292110203687e-01 2.607108164850435728e+01
-6.999999999999999278e-02 -2.598076211353315679e-01 2.619243058124309798e+01
-8.000000000000000167e-02 -2.424871130596427671e-01 2.642349673597621518e+01
-8.999999999999999667e-02 -2.251666049839540218e-01 2.669838979666572243e+01
-9.999999999999999167e-02 -2.078460969082652765e-01 2.691603505575335120e+01
-1.099999999999999867e-01 -1.905255888325764757e-01 2.695813310600492230e+01
-1.199999999999999956e-01 -1.732050807568877027e-01 2.673140299987197821e+01
-1.299999999999999767e-01 -1.558845726811989296e-01 2.621280047028040627e+01
-1.399999999999999856e-01 -1.385640646055101566e-01 2.545809074990801335e+01
-1.499999999999999944e-01 -1.212435565298213835e-01 2.456953065407940784e+01
-1.600000000000000033e-01 -1.039230484541326244e-01 2.365695180805671427e+01
-1.699999999999999845e-01 -8.660254037844385133e-02 2.281473839210201859e+01
-1.799999999999999933e-01 -6.928203230275507829e-02 2.211312293653522332e+01
-1.899999999999999745e-01 -5.196152422706629831e-02 2.159650620071751348e+01
-1.999999999999999833e-01 -3.464101615137754608e-02 2.128508504665926893e+01
-2.100000000000000200e-01 -1.732050807568875223e-02 2.117877345173013737e+01
-2.199999999999999734e-01 0.000000000000000000e+00 2.126274335480760058e+01
-2.299999999999999545e-01 1.732050807568879386e-02 2.151342515670595645e+01
-2.400000000000000189e-01 3.464101615137754608e-02 2.190371146563085958e+01
-2.500000000000000000e-01 5.196152422706633994e-02 2.240658594261280001e+01
-2.599999999999999534e-01 6.928203230275509217e-02 2.299704060514651260e+01
-2.700000000000000178e-01 8.660254037844387909e-02 2.365258657196189773e+01
-2.800000000000000266e-01 1.039230484541326799e-01 2.435283175317870530e+01
-2.899999999999999800e-01 1.212435565298213835e-01 2.507859858695615785e+01
-2.999999999999999889e-01 1.385640646055101843e-01 2.581100261449087441e+01
-3.099999999999999978e-01 1.558845726811989851e-01 2.653086209804023099e+01
-3.200000000000000067e-01 1.732050807568877304e-01 2.721874484394648519e+01
-3.299999999999999600e-01 1.905255888325764757e-01 2.785582396650809756e+01
-3.400000000000000244e-01 2.078460969082653043e-01 2.842546275901369768e+01
-3.499999999999999778e-01 2.251666049839540773e-01 2.891511487677611569e+01
-3.599999999999999867e-01 2.424871130596428226e-01 2.931786570953276438e+01
-3.699999999999999956e-01 2.598076211353315679e-01 2.963295565987911218e+01
-3.800000000000000044e-01 2.771281292110204242e-01 2.986497921546371614e+01
-3.900000000000000133e-01 2.944486372867091695e-01 3.002196305734416981e+01
-3.999999999999999667e-01 3.117691453623979148e-01 3.011290056934479153e+01
-4.100000000000000311e-01 3.290896534380866600e-01 3.014540672241361463e+01
-4.200000000000000400e-01 3.464101615137754053e-01 3.012402190227314591e+01
-4.299999999999999933e-01 3.637306695894642061e-01 3.004948517287164833e+01
-4.399999999999999467e-01 3.810511776651530624e-01 2.991910375368522779e+01
-4.500000000000000111e-01 3.983716857408418632e-01 2.972816841274505961e+01
-4.599999999999999090e-01 4.156921938165305530e-01 2.947218334198931089e+01
-4.699999999999999734e-01 4.330127018922192428e-01 2.914950517667325158e+01
-4.799999999999999822e-01 4.503332099679080436e-01 2.876386899896399285e+01
-4.900000000000000466e-01 4.676537180435968999e-01 2.832627419254318824e+01
-5.000000000000000000e-01 4.849742261192857007e-01 2.785582434975752975e+01
-5.100000000000000089e-01 5.022947341949743905e-01 2.737931414386762796e+01
-5.199999999999999067e-01 5.196152422706630247e-01 2.692954207218178908e+01
-5.300000000000000266e-01 5.369357503463518810e-01 2.654242656425642721e+01
-5.400000000000000355e-01 5.542562584220407373e-01 2.625300022454180038e+01
-5.499999999999999334e-01 5.715767664977293716e-01 2.609029597423129232e+01
-5.600000000000000533e-01 5.888972745734182279e-01 2.607108164850435728e+01
-5.699999999999999512e-01 6.062177826491070842e-01 2.619243058124309798e+01
-5.799999999999999600e-01 6.235382907247957185e-01 2.642349673597621518e+01
-5.899999999999999689e-01 6.408587988004845748e-01 2.669838979666572243e+01
-5.999999999999999778e-01 6.581793068761732091e-01 2.691603505575335120e+01
-6.099999999999999867e-01 6.754998149518620654e-01 2.695813310600492230e+01
3.900000000000000133e-01 -1.021909976465637415e+00 2.673876958381260494e+01
3.799999999999999489e-01 -1.004589468389948781e+00 2.618983685193221334e+01
3.699999999999999956e-01 -9.872689603142599246e-01 2.536802929002313078e+01
3.599999999999999867e-01 -9.699484522385712904e-01 2.440464605469427894e+01
3.500000000000000333e-01 -9.526279441628824340e-01 2.342792157814654885e+01
3.399999999999999689e-01 -9.353074360871935777e-01 2.254018706069338407e+01
3.299999999999999600e-01 -9.179869280115049435e-01 2.181295378377923200e+01
3.200000000000000067e-01 -9.006664199358160872e-01 2.128837690334917099e+01
3.099999999999999423e-01 -8.833459118601272309e-01 2.098299706167416900e+01
2.999999999999999889e-01 -8.660254037844385966e-01 2.089308758925589871e+01
2.899999999999999800e-01 -8.487048957087499623e-01 2.100104510669797975e+01
2.800000000000000266e-01 -8.313843876330611060e-01 2.128166699568323494e+01
2.699999999999999623e-01 -8.140638795573722497e-01 2.170715875280482265e+01
2.599999999999999534e-01 -7.967433714816833934e-01 2.225029287126467636e+01
2.500000000000000000e-01 -7.794228634059947591e-01 2.288578676262087441e+01
2.400000000000000189e-01 -7.621023553303061249e-01 2.359035132926745604e+01
2.300000000000000377e-01 -7.447818472546172686e-01 2.434197349008204725e+01
2.199999999999999734e-01 -7.274613391789284123e-01 2.511896411612957181e+01
2.100000000000000200e-01 -7.101408311032395559e-01 2.589923172390662387e+01
2.000000000000000389e-01 -6.928203230275509217e-01 2.666015771791441225e+01
1.899999999999999745e-01 -6.754998149518620654e-01 2.737931372427926391e+01
1.799999999999999933e-01 -6.581793068761734311e-01 2.803602319160392042e+01
1.700000000000000400e-01 -6.408587988004845748e-01 2.861343043509956274e+01
1.600000000000000311e-01 -6.235382907247957185e-01 2.910041934175700007e+01
1.499999999999999944e-01 -6.062177826491070842e-01 2.949262907721994509e+01
1.399999999999999856e-01 -5.888972745734182279e-01 2.979208143634126671e+01
1.300000000000000044e-01 -5.715767664977295937e-01 3.000545899129347660e+01
1.199999999999999956e-01 -5.542562584220407373e-01 3.014155527842898863e+01
1.100000000000000144e-01 -5.369357503463518810e-01 3.020861892610104960e+01
9.999999999999999167e-02 -5.196152422706632468e-01 3.021222867910644538e+01
9.000000000000002442e-02 -5.022947341949743905e-01 3.015411771012344033e+01
8.000000000000000167e-02 -4.849742261192855342e-01 3.003214300104728451e+01
7.000000000000002054e-02 -4.676537180435968999e-01 2.984140110551125602e+01
6.000000000000000472e-02 -4.503332099679080436e-01 2.957630540166267252e+01
5.000000000000000971e-02 -4.330127018922192983e-01 2.923325932526710247e+01
4.000000000000000777e-02 -4.156921938165305530e-01 2.881342481554138857e+01
3.000000000000001277e-02 -3.983716857408416967e-01 2.832505255369444086e+01
1.999999999999999348e-02 -3.810511776651530624e-01 2.778493689623084961e+01
9.999999999999996739e-03 -3.637306695894642061e-01 2.721874532215773357e+01
0.000000000000000000e+00 -3.464101615137754608e-01 2.666015824394341038e+01
-9.999999999999996739e-03 -3.290896534380866600e-01 2.614885164981650689e+01
-1.999999999999999348e-02 -3.117691453623979148e-01 2.572733588413633754e+01
-2.999999999999999195e-02 -2.944486372867091140e-01 2.543657830848955470e+01
-4.000000000000000083e-02 -2.771281292110203687e-01 2.531026512135481354e+01
-4.999999999999999584e-02 -2.598076211353316234e-01 2.536753914449585423e+01
-5.999999999999999778e-02 -2.424871130596428226e-01 2.560408727832363951e+01
-7.000000000000000666e-02 -2.251666049839540218e-01 2.598174370872730066e+01
-8.000000000000000167e-02 -2.078460969082652765e-01 2.641841248420551125e+01
-8.999999999999999667e-02 -1.905255888325765312e-01 2.678571190891565479e+01
-9.999999999999999167e-02 -1.732050807568877304e-01 2.693137945282764179e+01
-1.099999999999999867e-01 -1.558845726811989574e-01 2.673876958381260494e+01
-1.199999999999999956e-01 -1.385640646055101843e-01 2.618983685193221334e+01
-1.299999999999999767e-01 -1.212435565298214113e-01 2.536802929002313078e+01
-1.400000000000000133e-01 -1.039230484541326383e-01 2.440464605469427894e+01
-1.499999999999999944e-01 -8.660254037844386521e-02 2.342792157814654885e+01
-1.600000000000000033e-01 -6.928203230275509217e-02 2.254018706069338407e+01
-1.700000000000000122e-01 -5.196152422706631913e-02 2.181295378377923200e+01
-1.799999999999999933e-01 -3.464101615137754608e-02 2.128837690334917099e+01
-1.899999999999999745e-01 -1.732050807568879386e-02 2.098299706167416900e+01
-1.999999999999999833e-01 0.000000000000000000e+00 2.089308758925589871e+01
-2.100000000000000200e-01 1.732050807568875223e-02 2.100104510669797975e+01
-2.199999999999999734e-01 3.464101615137754608e-02 2.128166699568323494e+01
-2.300000000000000100e-01 5.196152422706629831e-02 2.170715875280482265e+01
-2.400000000000000189e-01 6.928203230275509217e-02 2.225029287126467636e+01
-2.500000000000000000e-01 8.660254037844385133e-02 2.288578676262087441e+01
-2.599999999999999534e-01 1.039230484541326383e-01 2.359035132926745604e+01
-2.700000000000000178e-01 1.212435565298214252e-01 2.434197349008204725e+01
-2.800000000000000266e-01 1.385640646055101566e-01 2.511896411612957181e+01
-2.899999999999999800e-01 1.558845726811989296e-01 2.589923172390662387e+01
-2.999999999999999889e-01 1.732050807568877304e-01 2.666015771791441225e+01
-3.100000000000000533e-01 1.905255888325764757e-01 2.737931372427926391e+01
-3.200000000000000067e-01 2.078460969082652487e-01 2.803602319160392042e+01
-3.299999999999999600e-01 2.251666049839540773e-01 2.861343043509956274e+01
-3.399999999999999689e-01 2.424871130596428226e-01 2.910041934175700007e+01
-3.500000000000000333e-01 2.598076211353315679e-01 2.949262907721994509e+01
-3.599999999999999867e-01 2.771281292110203132e-01 2.979208143634126671e+01
-3.700000000000000511e-01 2.944486372867091695e-01 3.000545899129347660e+01
-3.800000000000000044e-01 3.117691453623979148e-01 3.014155527842898863e+01
-3.900000000000000133e-01 3.290896534380866600e-01 3.020861892610104960e+01
-3.999999999999999667e-01 3.464101615137754053e-01 3.021222867910644538e+01
-4.099999999999999756e-01 3.637306695894642061e-01 3.015411771012344033e+01
-4.200000000000000400e-01 3.810511776651530624e-01 3.003214300104728451e+01
-4.299999999999999933e-01 3.983716857408416967e-01 2.984140110551125602e+01
-4.400000000000000577e-01 4.156921938165305530e-01 2.957630540166267252e+01
-4.499999999999999556e-01 4.330127018922192428e-01 2.923325932526710247e+01
-4.600000000000000200e-01 4.503332099679080436e-01 2.881342481554138857e+01
-4.699999999999999734e-01 4.676537180435968999e-01 2.832505255369444086e+01
-4.800000000000000377e-01 4.849742261192855342e-01 2.778493689623084961e+01
-4.900000000000000466e-01 5.022947341949743905e-01 2.721874532215773357e+01
-5.000000000000000000e-01 5.196152422706632468e-01 2.666015824394341038e+01
-5.100000000000000089e-01 5.369357503463518810e-01 2.614885164981650689e+01
-5.200000000000000178e-01 5.542562584220407373e-01 2.572733588413633754e+01
-5.300000000000000266e-01 5.715767664977295937e-01 2.543657830848955470e+01
-5.400000000000000355e-01 5.888972745734182279e-01 2.531026512135481354e+01
-5.500000000000000444e-01 6.062177826491070842e-01 2.536753914449585423e+01
-5.600000000000000533e-01 6.235382907247959405e-01 2.560408727832363951e+01
-5.699999999999999512e-01 6.408587988004845748e-01 2.598174370872730066e+01
-5.799999999999999600e-01 6.581793068761734311e-01 2.641841248420551125e+01
-5.900000000000000799e-01 6.754998149518620654e-01 2.678571190891565479e+01
-5.999999999999999778e-01 6.928203230275509217e-01 2.693137945282764179e+01
4.000000000000000777e-01 -1.004589468389948781e+00 2.688677506980186038e+01
3.899999999999999023e-01 -9.872689603142599246e-01 2.630523491098157862e+01
3.799999999999999489e-01 -9.699484522385710683e-01 2.541794558457466380e+01
3.699999999999999956e-01 -9.526279441628826561e-01 2.438729312054910281e+01
3.599999999999999867e-01 -9.353074360871937998e-01 2.335777066305810834e+01
3.499999999999999778e-01 -9.179869280115049435e-01 2.243675174859838251e+01
3.400000000000000244e-01 -9.006664199358160872e-01 2.169489379733713363e+01
3.300000000000000155e-01 -8.833459118601272309e-01 2.117101804153875833e+01
3.199999999999999512e-01 -8.660254037844384856e-01 2.087782179055563958e+01
3.099999999999999978e-01 -8.487048957087499623e-01 2.080835287368998365e+01
2.999999999999999889e-01 -8.313843876330611060e-01 2.094287799406702177e+01
2.900000000000000355e-01 -8.140638795573722497e-01 2.125508916956464489e+01
2.799999999999999711e-01 -7.967433714816833934e-01 2.171667725748038791e+01
2.700000000000000178e-01 -7.794228634059946481e-01 2.229992666817448566e+01
2.599999999999999534e-01 -7.621023553303059028e-01 2.297859136624769150e+01
2.500000000000000555e-01 -7.447818472546172686e-01 2.372762594316535356e+01
2.400000000000000189e-01 -7.274613391789284123e-01 2.452240259634930197e+01
2.300000000000000100e-01 -7.101408311032396670e-01 2.533797658649650231e+01
2.199999999999999734e-01 -6.928203230275508107e-01 2.614885110497855436e+01
2.100000000000000200e-01 -6.754998149518620654e-01 2.692954165008298872e+01
1.999999999999999833e-01 -6.581793068761733201e-01 2.765601189838662322e+01
1.900000000000000022e-01 -6.408587988004845748e-01 2.830773206238745843e+01
1.800000000000000488e-01 -6.235382907247958295e-01 2.886977321501627003e+01
1.700000000000000122e-01 -6.062177826491069732e-01 2.933417769685187082e+01
1.600000000000000033e-01 -5.888972745734182279e-01 2.970000685871987400e+01
1.499999999999999944e-01 -5.715767664977294826e-01 2.997193975131695609e+01
1.400000000000000133e-01 -5.542562584220407373e-01 3.015782469453354153e+01
1.299999999999999767e-01 -5.369357503463518810e-01 3.026588754521020164e+01
1.200000000000000094e-01 -5.196152422706631357e-01 3.030229451673083219e+01
1.099999999999999867e-01 -5.022947341949743905e-01 3.026957313072919931e+01
1.000000000000000194e-01 -4.849742261192855342e-01 3.016616268293903502e+01
8.999999999999999667e-02 -4.676537180435967889e-01 2.998715850708988384e+01
8.000000000000001554e-02 -4.503332099679080436e-01 2.972612279928643630e+01
7.000000000000000666e-02 -4.330127018922192983e-01 2.937764804290443621e+01
6.000000000000000472e-02 -4.156921938165305530e-01 2.894020704092303831e+01
5.000000000000000971e-02 -3.983716857408416967e-01 2.841876409266408388e+01
4.000000000000000777e-02 -3.810511776651529514e-01 2.782669332578446841e+01
2.999999999999999195e-02 -3.637306695894642061e-01 2.718672826033952106e+01
1.999999999999999348e-02 -3.464101615137754053e-01 2.653086266092463674e+01
9.999999999999996739e-03 -3.290896534380866600e-01 2.589923234185631529e+01
0.000000000000000000e+00 -3.117691453623978592e-01 2.533797723536723723e+01
-9.999999999999996739e-03 -2.944486372867091140e-01 2.489594655905102982e+01
-1.999999999999999348e-02 -2.771281292110203687e-01 2.461997206007326966e+01
-3.000000000000000236e-02 -2.598076211353315679e-01 2.454840254379853093e+01
-4.000000000000000083e-02 -2.424871130596427671e-01 2.470267731419228951e+01
-4.999999999999999584e-02 -2.251666049839540218e-01 2.507679032828225019e+01
-6.000000000000000472e-02 -2.078460969082652765e-01 2.562459606682354618e+01
-7.000000000000000666e-02 -1.905255888325764757e-01 2.624635568358257842e+01
-8.000000000000000167e-02 -1.732050807568877027e-01 2.678314160991579485e+01
-8.999999999999999667e-02 -1.558845726811989296e-01 2.704380687531493521e+01
-9.999999999999999167e-02 -1.385640646055101566e-01 2.688677506980186038e+01
-1.099999999999999867e-01 -1.212435565298213835e-01 2.630523491098157862e+01
-1.199999999999999956e-01 -1.039230484541326244e-01 2.541794558457466380e+01
-1.299999999999999767e-01 -8.660254037844385133e-02 2.438729312054910281e+01
-1.400000000000000133e-01 -6.928203230275507829e-02 2.335777066305810834e+01
-1.499999999999999944e-01 -5.196152422706629831e-02 2.243675174859838251e+01
-1.600000000000000033e-01 -3.464101615137752527e-02 2.169489379733713363e+01
-1.700000000000000122e-01 -1.732050807568875223e-02 2.117101804153875833e+01
-1.799999999999999933e-01 0.000000000000000000e+00 2.087782179055563958e+01
-1.899999999999999745e-01 1.732050807568879386e-02 2.080835287368998365e+01
-1.999999999999999833e-01 3.464101615137754608e-02 2.094287799406702177e+01
-2.100000000000000200e-01 5.196152422706633994e-02 2.125508916956464489e+01
-2.199999999999999734e-01 6.928203230275509217e-02 2.171667725748038791e+01
-2.300000000000000100e-01 8.660254037844387909e-02 2.229992666817448566e+01
-2.400000000000000189e-01 1.039230484541326383e-01 2.297859136624769150e+01
-2.500000000000000000e-01 1.212435565298214252e-01 2.372762594316535356e+01
-2.600000000000000089e-01 1.385640646055102121e-01 2.452240259634930197e+01
-2.700000000000000178e-01 1.558845726811989296e-01 2.533797658649650231e+01
-2.800000000000000266e-01 1.732050807568877304e-01 2.614885110497855436e+01
-2.899999999999999800e-01 1.905255888325765312e-01 2.692954165008298872e+01
-2.999999999999999889e-01 2.078460969082652765e-01 2.765601189838662322e+01
-3.099999999999999978e-01 2.251666049839540218e-01 2.830773206238745843e+01
-3.200000000000000067e-01 2.424871130596428503e-01 2.886977321501627003e+01
-3.299999999999999600e-01 2.598076211353316234e-01 2.933417769685187082e+01
-3.400000000000000244e-01 2.771281292110203687e-01 2.970000685871987400e+01
-3.500000000000000333e-01 2.944486372867091140e-01 2.997193975131695609e+01
-3.599999999999999867e-01 3.117691453623979703e-01 3.015782469453354153e+01
-3.699999999999999956e-01 3.290896534380867156e-01 3.026588754521020164e+01
-3.799999999999999489e-01 3.464101615137754608e-01 3.030229451673083219e+01
-3.900000000000000133e-01 3.637306695894642061e-01 3.026957313072919931e+01
-3.999999999999999667e-01 3.810511776651529514e-01 3.016616268293903502e+01
-4.100000000000000311e-01 3.983716857408418077e-01 2.998715850708988384e+01
-4.200000000000000400e-01 4.156921938165305530e-01 2.972612279928643630e+01
-4.299999999999999933e-01 4.330127018922194093e-01 2.937764804290443621e+01
-4.399999999999999467e-01 4.503332099679080436e-01 2.894020704092303831e+01
-4.499999999999999556e-01 4.676537180435967889e-01 2.841876409266408388e+01
-4.599999999999999090e-01 4.849742261192856452e-01 2.782669332578446841e+01
-4.700000000000000844e-01 5.022947341949743905e-01 2.718672826033952106e+01
-4.800000000000000377e-01 5.196152422706632468e-01 2.653086266092463674e+01
-4.900000000000000466e-01 5.369357503463519921e-01 2.589923234185631529e+01
-5.000000000000000000e-01 5.542562584220406263e-01 2.533797723536723723e+01
-5.100000000000000089e-01 5.715767664977294826e-01 2.489594655905102982e+01
-5.199999999999999067e-01 5.888972745734183389e-01 2.461997206007326966e+01
-5.299999999999999156e-01 6.062177826491069732e-01 2.454840254379853093e+01
-5.400000000000000355e-01 6.235382907247958295e-01 2.470267731419228951e+01
-5.500000000000000444e-01 6.408587988004846858e-01 2.507679032828225019e+01
-5.600000000000000533e-01 6.581793068761733201e-01 2.562459606682354618e+01
-5.699999999999999512e-01 6.754998149518621764e-01 2.624635568358257842e+01
-5.799999999999999600e-01 6.928203230275508107e-01 2.678314160991579485e+01
-5.899999999999999689e-01 7.101408311032396670e-01 2.704380687531493521e+01
4.100000000000000311e-01 -9.872689603142599246e-01 2.719249970041914821e+01
3.999999999999999667e-01 -9.699484522385712904e-01 2.657953207917485017e+01
3.900000000000000133e-01 -9.526279441628824340e-01 2.563463632885998322e+01
3.800000000000000044e-01 -9.353074360871937998e-01 2.455076191545302322e+01
3.700000000000000511e-01 -9.179869280115049435e-01 2.348501270526037743e+01
3.599999999999999867e-01 -9.006664199358160872e-01 2.254654776825981699e+01
3.500000000000000333e-01 -8.833459118601274529e-01 2.180318884670739976e+01
3.400000000000000244e-01 -8.660254037844385966e-01 2.128960483962361039e+01
3.299999999999999600e-01 -8.487048957087497403e-01 2.101468413603413410e+01
3.200000000000000067e-01 -8.313843876330611060e-01 2.096875417052856960e+01
3.100000000000000533e-01 -8.140638795573722497e-01 2.113052901789247429e+01
3.000000000000000444e-01 -7.967433714816833934e-01 2.147292758338670282e+01
2.899999999999999800e-01 -7.794228634059947591e-01 2.196705078398419886e+01
2.800000000000000266e-01 -7.621023553303059028e-01 2.258421719435466102e+01
2.699999999999999623e-01 -7.447818472546172686e-01 2.329648211213175557e+01
2.600000000000000644e-01 -7.274613391789284123e-01 2.407629492731677701e+01
2.500000000000000000e-01 -7.101408311032396670e-01 2.489594591385824174e+01
2.400000000000000189e-01 -6.928203230275509217e-01 2.572733536179727665e+01
2.299999999999999545e-01 -6.754998149518620654e-01 2.654242618805424669e+01
2.199999999999999734e-01 -6.581793068761733201e-01 2.731451310517529762e+01
2.100000000000000200e-01 -6.408587988004845748e-01 2.802014295787103038e+01
2.000000000000000389e-01 -6.235382907247958295e-01 2.864119652243113379e+01
1.900000000000000577e-01 -6.062177826491070842e-01 2.916643139415109331e+01
1.799999999999999933e-01 -5.888972745734182279e-01 2.959185510350881287e+01
1.700000000000000122e-01 -5.715767664977294826e-01 2.991968012591117443e+01
1.599999999999999756e-01 -5.542562584220407373e-01 3.015612064835826445e+01
1.499999999999999944e-01 -5.369357503463519921e-01 3.030865016715855731e+01
1.399999999999999856e-01 -5.196152422706631357e-01 3.038341384977849557e+01
1.300000000000000044e-01 -5.022947341949743905e-01 3.038334840327294728e+01
1.199999999999999956e-01 -4.849742261192856452e-01 3.030734773791321501e+01
1.100000000000000144e-01 -4.676537180435968999e-01 3.015060742784214654e+01
9.999999999999999167e-02 -4.503332099679080436e-01 2.990608942221673061e+01
9.000000000000002442e-02 -4.330127018922194093e-01 2.956685786210089262e+01
8.000000000000000167e-02 -4.156921938165305530e-01 2.912886879306153531e+01
7.000000000000000666e-02 -3.983716857408416967e-01 2.859370793639781638e+01
6.000000000000000472e-02 -3.810511776651530624e-01 2.797081160410996858e+01
5.000000000000000971e-02 -3.637306695894642061e-01 2.727887017693797489e+01
3.999999999999998695e-02 -3.464101615137754608e-01 2.654632374180154741e+01
2.999999999999999195e-02 -3.290896534380866600e-01 2.581100324363960752e+01
1.999999999999999348e-02 -3.117691453623979148e-01 2.511896480229669493e+01
9.999999999999996739e-03 -2.944486372867091140e-01 2.452240331981814236e+01
0.000000000000000000e+00 -2.771281292110203687e-01 2.407629565926816539e+01
-9.999999999999996739e-03 -2.598076211353316234e-01 2.383326201743107831e+01
-2.000000000000000389e-02 -2.424871130596428226e-01 2.383619243004542199e+01
-3.000000000000000236e-02 -2.251666049839540218e-01 2.410845292844498999e+01
-4.000000000000000083e-02 -2.078460969082652765e-01 2.464165569488852015e+01
-5.000000000000000971e-02 -1.905255888325765312e-01 2.538077487177492486e+01
-6.000000000000000472e-02 -1.732050807568877304e-01 2.620724213751968179e+01
-7.000000000000000666e-02 -1.558845726811989574e-01 2.692923997251073231e+01
-8.000000000000000167e-02 -1.385640646055101843e-01 2.731309424670280706e+01
-8.999999999999999667e-02 -1.212435565298214113e-01 2.719249970041914821e+01
-9.999999999999999167e-02 -1.039230484541326383e-01 2.657953207917485017e+01
-1.099999999999999867e-01 -8.660254037844386521e-02 2.563463632885998322e+01
-1.200000000000000094e-01 -6.928203230275509217e-02 2.455076191545302322e+01
-1.299999999999999767e-01 -5.196152422706631913e-02 2.348501270526037743e+01
-1.400000000000000133e-01 -3.464101615137754608e-02 2.254654776825981699e+01
-1.499999999999999944e-01 -1.732050807568877304e-02 2.180318884670739976e+01
-1.600000000000000033e-01 0.000000000000000000e+00 2.128960483962361039e+01
-1.700000000000000122e-01 1.732050807568875223e-02 2.101468413603413410e+01
-1.799999999999999933e-01 3.464101615137754608e-02 2.096875417052856960e+01
-1.899999999999999745e-01 5.196152422706629831e-02 2.113052901789247429e+01
-1.999999999999999833e-01 6.928203230275509217e-02 2.147292758338670282e+01
-2.100000000000000200e-01 8.660254037844385133e-02 2.196705078398419886e+01
-2.199999999999999734e-01 1.039230484541326383e-01 2.258421719435466102e+01
-2.300000000000000100e-01 1.212435565298213835e-01 2.329648211213175557e+01
-2.400000000000000189e-01 1.385640646055101843e-01 2.407629492731677701e+01
-2.500000000000000000e-01 1.558845726811989851e-01 2.489594591385824174e+01
-2.599999999999999534e-01 1.732050807568877027e-01 2.572733536179727665e+01
-2.700000000000000178e-01 1.905255888325764757e-01 2.654242618805424669e+01
-2.800000000000000266e-01 2.078460969082652765e-01 2.731451310517529762e+01
-2.899999999999999800e-01 2.251666049839540218e-01 2.802014295787103038e+01
-2.999999999999999889e-01 2.424871130596427671e-01 2.864119652243113379e+01
-3.100000000000000533e-01 2.598076211353316234e-01 2.916643139415109331e+01
-3.200000000000000067e-01 2.771281292110203687e-01 2.959185510350881287e+01
-3.299999999999999600e-01 2.944486372867091140e-01 2.991968012591117443e+01
-3.400000000000000244e-01 3.117691453623978592e-01 3.015612064835826445e+01
-3.500000000000000333e-01 3.290896534380867156e-01 3.030865016715855731e+01
-3.599999999999999867e-01 3.464101615137754608e-01 3.038341384977849557e+01
-3.699999999999999956e-01 3.637306695894642061e-01 3.038334840327294728e+01
-3.800000000000000044e-01 3.810511776651529514e-01 3.030734773791321501e+01
-3.900000000000000133e-01 3.983716857408416967e-01 3.015060742784214654e+01
-3.999999999999999667e-01 4.156921938165305530e-01 2.990608942221673061e+01
-4.100000000000000311e-01 4.330127018922192983e-01 2.956685786210089262e+01
-4.200000000000000400e-01 4.503332099679081546e-01 2.912886879306153531e+01
-4.299999999999999933e-01 4.676537180435967889e-01 2.859370793639781638e+01
-4.399999999999999467e-01 4.849742261192855342e-01 2.797081160410996858e+01
-4.499999999999999556e-01 5.022947341949743905e-01 2.727887017693797489e+01
-4.600000000000000200e-01 5.196152422706631357e-01 2.654632374180154741e+01
-4.699999999999999734e-01 5.369357503463519921e-01 2.581100324363960752e+01
-4.799999999999999822e-01 5.542562584220407373e-01 2.511896480229669493e+01
-4.899999999999999356e-01 5.715767664977293716e-01 2.452240331981814236e+01
-5.000000000000000000e-01 5.888972745734182279e-01 2.407629565926816539e+01
-5.100000000000000089e-01 6.062177826491070842e-01 2.383326201743107831e+01
-5.199999999999999067e-01 6.235382907247957185e-01 2.383619243004542199e+01
-5.300000000000000266e-01 6.408587988004845748e-01 2.410845292844498999e+01
-5.400000000000000355e-01 6.581793068761734311e-01 2.464165569488852015e+01
-5.499999999999999334e-01 6.754998149518620654e-01 2.538077487177492486e+01
-5.599999999999999423e-01 6.928203230275509217e-01 2.620724213751968179e+01
-5.699999999999999512e-01 7.101408311032395559e-01 2.692923997251073231e+01
-5.799999999999999600e-01 7.274613391789284123e-01 2.731309424670280706e+01
4.200000000000000400e-01 -9.699484522385710683e-01 2.766755019231714741e+01
4.099999999999999756e-01 -9.526279441628824340e-01 2.702929554635469245e+01
3.999999999999999667e-01 -9.353074360871935777e-01 2.604154054029184095e+01
3.900000000000000133e-01 -9.179869280115049435e-01 2.492440563578002255e+01
3.800000000000000044e-01 -9.006664199358160872e-01 2.384296356195791944e+01
3.699999999999999956e-01 -8.833459118601272309e-01 2.290496233368033430e+01
3.599999999999999867e-01 -8.660254037844385966e-01 2.217372049946719770e+01
3.500000000000000333e-01 -8.487048957087497403e-01 2.167921009824702594e+01
3.399999999999999689e-01 -8.313843876330609950e-01 2.142668975030703749e+01
3.299999999999999600e-01 -8.140638795573722497e-01 2.140426768012027026e+01
3.200000000000000067e-01 -7.967433714816836154e-01 2.158956440483450478e+01
3.100000000000000533e-01 -7.794228634059947591e-01 2.195490662723376118e+01
2.999999999999999889e-01 -7.621023553303059028e-01 2.247065152589522441e+01
2.899999999999999800e-01 -7.447818472546170465e-01 2.310677468861710437e+01
2.799999999999999711e-01 -7.274613391789284123e-01 2.383326132044416568e+01
2.700000000000000178e-01 -7.101408311032397780e-01 2.461997146946126591e+01
2.600000000000000089e-01 -6.928203230275509217e-01 2.543657786837227874e+01
2.500000000000000000e-01 -6.754998149518621764e-01 2.625299996349728104e+01
2.399999999999999911e-01 -6.581793068761733201e-01 2.704052574306725631e+01
2.300000000000000100e-01 -6.408587988004845748e-01 2.777353225431866690e+01
2.199999999999999734e-01 -6.235382907247958295e-01 2.843141770744406216e+01
2.100000000000000200e-01 -6.062177826491070842e-01 2.900014430159458811e+01
2.000000000000000389e-01 -5.888972745734183389e-01 2.947280012986341902e+01
1.900000000000000022e-01 -5.715767664977294826e-01 2.984887489649201697e+01
1.799999999999999933e-01 -5.542562584220407373e-01 3.013238324959388592e+01
1.699999999999999845e-01 -5.369357503463519921e-01 3.032933076081212320e+01
1.600000000000000033e-01 -5.196152422706632468e-01 3.044515001277892097e+01
1.499999999999999944e-01 -5.022947341949743905e-01 3.048265840613995081e+01
1.400000000000000133e-01 -4.849742261192856452e-01 3.044091814915717009e+01
1.299999999999999767e-01 -4.676537180435968999e-01 3.031519567153040384e+01
1.200000000000000094e-01 -4.503332099679080436e-01 3.009803745792627439e+01
1.099999999999999867e-01 -4.330127018922192983e-01 2.978129105747706618e+01
1.000000000000000194e-01 -4.156921938165305530e-01 2.935871907128362324e+01
8.999999999999999667e-02 -3.983716857408418077e-01 2.882873444213807090e+01
8.000000000000000167e-02 -3.810511776651529514e-01 2.819678743709719271e+01
7.000000000000000666e-02 -3.637306695894642061e-01 2.747707279130118252e+01
6.000000000000000472e-02 -3.464101615137754608e-01 2.669344095863657174e+01
4.999999999999998890e-02 -3.290896534380867156e-01 2.587958162180648003e+01
3.999999999999998695e-02 -3.117691453623978592e-01 2.507859925561328751e+01
2.999999999999999195e-02 -2.944486372867091140e-01 2.434197421140149586e+01
1.999999999999999348e-02 -2.771281292110203687e-01 2.372762670107153582e+01
9.999999999999996739e-03 -2.598076211353316234e-01 2.329648288233565623e+01
0.000000000000000000e+00 -2.424871130596428226e-01 2.310677543355810215e+01
-1.000000000000000715e-02 -2.251666049839540218e-01 2.320551254213443215e+01
-2.000000000000000389e-02 -2.078460969082652765e-01 2.361710658044513522e+01
-3.000000000000000236e-02 -1.905255888325765312e-01 2.432950012471657431e+01
-4.000000000000000777e-02 -1.732050807568877304e-01 2.527749585840499691e+01
-5.000000000000000971e-02 -1.558845726811989574e-01 2.632278809223942417e+01
-6.000000000000000472e-02 -1.385640646055101843e-01 2.723968946164090355e+01
-7.000000000000000666e-02 -1.212435565298214113e-01 2.775070246742084024e+01
-8.000000000000000167e-02 -1.039230484541326383e-01 2.766755019231714741e+01
-8.999999999999999667e-02 -8.660254037844386521e-02 2.702929554635469245e+01
-9.999999999999999167e-02 -6.928203230275509217e-02 2.604154054029184095e+01
-1.099999999999999867e-01 -5.196152422706631913e-02 2.492440563578002255e+01
-1.200000000000000094e-01 -3.464101615137754608e-02 2.384296356195791944e+01
-1.299999999999999767e-01 -1.732050807568877304e-02 2.290496233368033430e+01
-1.400000000000000133e-01 0.000000000000000000e+00 2.217372049946719770e+01
-1.499999999999999944e-01 1.732050807568877304e-02 2.167921009824702594e+01
-1.600000000000000033e-01 3.464101615137752527e-02 2.142668975030703749e+01
-1.700000000000000122e-01 5.196152422706631913e-02 2.140426768012027026e+01
-1.799999999999999933e-01 6.928203230275507829e-02 2.158956440483450478e+01
-1.899999999999999745e-01 8.660254037844386521e-02 2.195490662723376118e+01
-2.000000000000000389e-01 1.039230484541326244e-01 2.247065152589522441e+01
-2.100000000000000200e-01 1.212435565298214113e-01 2.310677468861710437e+01
-2.199999999999999734e-01 1.385640646055101566e-01 2.383326132044416568e+01
-2.300000000000000100e-01 1.558845726811989574e-01 2.461997146946126591e+01
-2.400000000000000189e-01 1.732050807568877582e-01 2.543657786837227874e+01
-2.500000000000000000e-01 1.905255888325764480e-01 2.625299996349728104e+01
-2.600000000000000089e-01 2.078460969082652765e-01 2.704052574306725631e+01
-2.700000000000000178e-01 2.251666049839540218e-01 2.777353225431866690e+01
-2.800000000000000266e-01 2.424871130596427671e-01 2.843141770744406216e+01
-2.899999999999999800e-01 2.598076211353315124e-01 2.900014430159458811e+01
-2.999999999999999889e-01 2.771281292110203687e-01 2.947280012986341902e+01
-3.099999999999999978e-01 2.944486372867091140e-01 2.984887489649201697e+01
-3.200000000000000067e-01 3.117691453623978592e-01 3.013238324959388592e+01
-3.300000000000000155e-01 3.290896534380866045e-01 3.032933076081212320e+01
-3.400000000000000244e-01 3.464101615137754608e-01 3.044515001277892097e+01
-3.500000000000000333e-01 3.637306695894642061e-01 3.048265840613995081e+01
-3.599999999999999867e-01 3.810511776651529514e-01 3.044091814915717009e+01
-3.699999999999999956e-01 3.983716857408416967e-01 3.031519567153040384e+01
-3.799999999999999489e-01 4.156921938165304975e-01 3.009803745792627439e+01
-3.900000000000000133e-01 4.330127018922192983e-01 2.978129105747706618e+01
-4.000000000000000777e-01 4.503332099679080436e-01 2.935871907128362324e+01
-4.100000000000000311e-01 4.676537180435968999e-01 2.882873444213807090e+01
-4.200000000000000400e-01 4.849742261192855342e-01 2.819678743709719271e+01
-4.299999999999999933e-01 5.022947341949742794e-01 2.747707279130118252e+01
-4.399999999999999467e-01 5.196152422706631357e-01 2.669344095863657174e+01
-4.500000000000000111e-01 5.369357503463518810e-01 2.587958162180648003e+01
-4.600000000000000200e-01 5.542562584220407373e-01 2.507859925561328751e+01
-4.699999999999999734e-01 5.715767664977294826e-01 2.434197421140149586e+01
-4.799999999999999822e-01 5.888972745734181169e-01 2.372762670107153582e+01
-4.900000000000000466e-01 6.062177826491069732e-01 2.329648288233565623e+01
-5.000000000000000000e-01 6.235382907247958295e-01 2.310677543355810215e+01
-5.100000000000000089e-01 6.408587988004844638e-01 2.320551254213443215e+01
-5.200000000000000178e-01 6.581793068761733201e-01 2.361710658044513522e+01
-5.300000000000000266e-01 6.754998149518621764e-01 2.432950012471657431e+01
-5.400000000000000355e-01 6.928203230275508107e-01 2.527749585840499691e+01
-5.499999999999999334e-01 7.101408311032396670e-01 2.632278809223942417e+01
-5.600000000000000533e-01 7.274613391789284123e-01 2.723968946164090355e+01
-5.699999999999999512e-01 7.447818472546172686e-01 2.775070246742084024e+01
4.299999999999999933e-01 -9.526279441628824340e-01 2.831541619208488569e+01
4.199999999999999289e-01 -9.353074360871937998e-01 2.766330735833921750e+01
4.099999999999999756e-01 -9.179869280115049435e-01 2.665322462124919412e+01
3.999999999999999667e-01 -9.006664199358163092e-01 2.552648194156770245e+01
3.900000000000000133e-01 -8.833459118601274529e-01 2.445114760191113845e+01
3.799999999999999489e-01 -8.660254037844385966e-01 2.353077244117063316e+01
3.699999999999999956e-01 -8.487048957087499623e-01 2.282294108675797517e+01
3.599999999999999867e-01 -8.313843876330611060e-01 2.235268174089677373e+01
3.499999999999999778e-01 -8.140638795573722497e-01 2.212194042391990578e+01
3.400000000000000244e-01 -7.967433714816836154e-01 2.211712071238958188e+01
3.300000000000000155e-01 -7.794228634059947591e-01 2.231518180954328301e+01
3.200000000000000622e-01 -7.621023553303059028e-01 2.268808445522063622e+01
3.099999999999999978e-01 -7.447818472546172686e-01 2.320551188016795052e+01
2.999999999999999889e-01 -7.274613391789284123e-01 2.383619183442320377e+01
2.899999999999999800e-01 -7.101408311032395559e-01 2.454840208452457873e+01
2.800000000000000266e-01 -6.928203230275509217e-01 2.531026485201914866e+01
2.700000000000000178e-01 -6.754998149518620654e-01 2.609029592938583164e+01
2.600000000000000089e-01 -6.581793068761734311e-01 2.685845130263597724e+01
2.500000000000000000e-01 -6.408587988004845748e-01 2.758765057425716094e+01
2.400000000000000189e-01 -6.235382907247957185e-01 2.825548971822877675e+01
2.300000000000000100e-01 -6.062177826491070842e-01 2.884566091342577465e+01
2.200000000000000289e-01 -5.888972745734182279e-01 2.934857669376933487e+01
2.100000000000000477e-01 -5.715767664977295937e-01 2.976089795723124709e+01
2.000000000000000389e-01 -5.542562584220407373e-01 3.008401073765210043e+01
1.900000000000000022e-01 -5.369357503463518810e-01 3.032181347713081010e+01
1.799999999999999933e-01 -5.196152422706632468e-01 3.047833190092230637e+01
1.700000000000000122e-01 -5.022947341949743905e-01 3.055566272930043681e+01
1.600000000000000033e-01 -4.849742261192855342e-01 3.055263470546254467e+01
1.500000000000000222e-01 -4.676537180435968999e-01 3.046443297065470901e+01
1.400000000000000133e-01 -4.503332099679080436e-01 3.028327802534303004e+01
1.300000000000000322e-01 -4.330127018922192983e-01 3.000007473384158629e+01
1.200000000000000094e-01 -4.156921938165305530e-01 2.960676034354614572e+01
1.100000000000000283e-01 -3.983716857408418077e-01 2.909893260094698064e+01
1.000000000000000194e-01 -3.810511776651530624e-01 2.847829624987863184e+01
8.999999999999999667e-02 -3.637306695894642061e-01 2.775456332956816041e+01
8.000000000000001554e-02 -3.464101615137754608e-01 2.694664545503577813e+01
7.000000000000000666e-02 -3.290896534380866600e-01 2.608318933370812331e+01
5.999999999999999778e-02 -3.117691453623979148e-01 2.520262320718247295e+01
4.999999999999999584e-02 -2.944486372867091140e-01 2.435283242540320359e+01
4.000000000000000083e-02 -2.771281292110203687e-01 2.359035204256620943e+01
3.000000000000000236e-02 -2.598076211353315679e-01 2.297859210726516110e+01
2.000000000000000389e-02 -2.424871130596428226e-01 2.258421794216181056e+01
1.000000000000000715e-02 -2.251666049839540218e-01 2.247065224751354506e+01
0.000000000000000000e+00 -2.078460969082652765e-01 2.268808510043740512e+01
-9.999999999999996739e-03 -1.905255888325765312e-01 2.326036293323330284e+01
-1.999999999999999348e-02 -1.732050807568877304e-01 2.416971844336446296e+01
-2.999999999999999889e-02 -1.558845726811989574e-01 2.533905077034770414e+01
-3.999999999999999389e-02 -1.385640646055101843e-01 2.660974243886782276e+01
-4.999999999999999584e-02 -1.212435565298214113e-01 2.772300926180060188e+01
-5.999999999999999778e-02 -1.039230484541326383e-01 2.835966819409385664e+01
-6.999999999999999278e-02 -8.660254037844386521e-02 2.831541619208488569e+01
-8.000000000000000167e-02 -6.928203230275509217e-02 2.766330735833921750e+01
-8.999999999999999667e-02 -5.196152422706631913e-02 2.665322462124919412e+01
-9.999999999999999167e-02 -3.464101615137754608e-02 2.552648194156770245e+01
-1.099999999999999867e-01 -1.732050807568877304e-02 2.445114760191113845e+01
-1.199999999999999956e-01 0.000000000000000000e+00 2.353077244117063316e+01
-1.299999999999999767e-01 1.732050807568877304e-02 2.282294108675797517e+01
-1.400000000000000133e-01 3.464101615137754608e-02 2.235268174089677373e+01
-1.499999999999999944e-01 5.196152422706629831e-02 2.212194042391990578e+01
-1.600000000000000033e-01 6.928203230275509217e-02 2.211712071238958188e+01
-1.699999999999999845e-01 8.660254037844385133e-02 2.231518180954328301e+01
-1.799999999999999933e-01 1.039230484541326383e-01 2.268808445522063622e+01
-1.900000000000000022e-01 1.212435565298213835e-01 2.320551188016795052e+01
-1.999999999999999833e-01 1.385640646055101843e-01 2.383619183442320377e+01
-2.100000000000000200e-01 1.558845726811989296e-01 2.454840208452457873e+01
-2.199999999999999734e-01 1.732050807568877304e-01 2.531026485201914866e+01
-2.300000000000000100e-01 1.905255888325765312e-01 2.609029592938583164e+01
-2.399999999999999911e-01 2.078460969082652487e-01 2.685845130263597724e+01
-2.500000000000000000e-01 2.251666049839540218e-01 2.758765057425716094e+01
-2.599999999999999534e-01 2.424871130596428226e-01 2.825548971822877675e+01
-2.700000000000000178e-01 2.598076211353315679e-01 2.884566091342577465e+01
-2.799999999999999711e-01 2.771281292110203132e-01 2.934857669376933487e+01
-2.899999999999999800e-01 2.944486372867091695e-01 2.976089795723124709e+01
-2.999999999999999889e-01 3.117691453623979148e-01 3.008401073765210043e+01
-3.099999999999999978e-01 3.290896534380866600e-01 3.032181347713081010e+01
-3.200000000000000067e-01 3.464101615137754053e-01 3.047833190092230637e+01
-3.300000000000000155e-01 3.637306695894642061e-01 3.055566272930043681e+01
-3.400000000000000244e-01 3.810511776651530624e-01 3.055263470546254467e+01
-3.499999999999999778e-01 3.983716857408416967e-01 3.046443297065470901e+01
-3.599999999999999867e-01 4.156921938165305530e-01 3.028327802534303004e+01
-3.699999999999999956e-01 4.330127018922192428e-01 3.000007473384158629e+01
-3.800000000000000044e-01 4.503332099679080436e-01 2.960676034354614572e+01
-3.900000000000000133e-01 4.676537180435968999e-01 2.909893260094698064e+01
-4.000000000000000777e-01 4.849742261192857007e-01 2.847829624987863184e+01
-4.099999999999999756e-01 5.022947341949743905e-01 2.775456332956816041e+01
-4.200000000000000400e-01 5.196152422706630247e-01 2.694664545503577813e+01
-4.299999999999999933e-01 5.369357503463518810e-01 2.608318933370812331e+01
-4.400000000000000577e-01 5.542562584220407373e-01 2.520262320718247295e+01
-4.500000000000000111e-01 5.715767664977295937e-01 2.435283242540320359e+01
-4.600000000000000200e-01 5.888972745734182279e-01 2.359035204256620943e+01
-4.699999999999999734e-01 6.062177826491068622e-01 2.297859210726516110e+01
-4.800000000000000377e-01 6.235382907247957185e-01 2.258421794216181056e+01
-4.900000000000000466e-01 6.408587988004845748e-01 2.247065224751354506e+01
-5.000000000000000000e-01 6.581793068761732091e-01 2.268808510043740512e+01
-5.100000000000000089e-01 6.754998149518620654e-01 2.326036293323330284e+01
-5.200000000000000178e-01 6.928203230275509217e-01 2.416971844336446296e+01
-5.300000000000000266e-01 7.101408311032395559e-01 2.533905077034770414e+01
-5.400000000000000355e-01 7.274613391789284123e-01 2.660974243886782276e+01
-5.500000000000000444e-01 7.447818472546170465e-01 2.772300926180060188e+01
-5.600000000000000533e-01 7.621023553303059028e-01 2.835966819409385664e+01
4.400000000000000577e-01 -9.353074360871935777e-01 2.912720330905571586e+01
4.299999999999999933e-01 -9.179869280115049435e-01 2.847619649478572157e+01
4.200000000000000400e-01 -9.006664199358160872e-01 2.746692214961576894e+01
4.100000000000000311e-01 -8.833459118601274529e-01 2.635404059100077134e+01
4.000000000000000777e-01 -8.660254037844385966e-01 2.530389130593091451e+01
3.900000000000000133e-01 -8.487048957087497403e-01 2.441369292606676566e+01
3.800000000000000044e-01 -8.313843876330611060e-01 2.373462417327010243e+01
3.700000000000000511e-01 -8.140638795573722497e-01 2.328692360609307954e+01
3.599999999999999867e-01 -7.967433714816833934e-01 2.306979916343454562e+01
3.499999999999999778e-01 -7.794228634059947591e-01 2.306863830236061119e+01
3.400000000000000244e-01 -7.621023553303061249e-01 2.326036243848372820e+01
3.300000000000000155e-01 -7.447818472546172686e-01 2.361710608927536370e+01
3.199999999999999512e-01 -7.274613391789284123e-01 2.410845253653270959e+01
3.099999999999999978e-01 -7.101408311032395559e-01 2.470267710429219221e+01
2.999999999999999889e-01 -6.928203230275508107e-01 2.536753918044176714e+01
2.900000000000000355e-01 -6.754998149518621764e-01 2.607108197057916854e+01
2.800000000000000266e-01 -6.581793068761733201e-01 2.678270775371682788e+01
2.700000000000000178e-01 -6.408587988004845748e-01 2.747456112397195227e+01
2.599999999999999534e-01 -6.235382907247957185e-01 2.812302405506494907e+01
2.500000000000000000e-01 -6.062177826491069732e-01 2.870996388546576128e+01
2.399999999999999911e-01 -5.888972745734182279e-01 2.922334591400543857e+01
2.300000000000000100e-01 -5.715767664977294826e-01 2.965695693733083615e+01
2.200000000000000289e-01 -5.542562584220407373e-01 3.000923363193797044e+01
2.100000000000000200e-01 -5.369357503463518810e-01 3.028143631620094922e+01
1.999999999999999833e-01 -5.196152422706631357e-01 3.047555688684733255e+01
1.899999999999999745e-01 -5.022947341949743905e-01 3.059237786921187308e+01
1.799999999999999933e-01 -4.849742261192856452e-01 3.063004644159361689e+01
1.699999999999999845e-01 -4.676537180435967889e-01 3.058343580744615764e+01
1.600000000000000033e-01 -4.503332099679080436e-01 3.044444854536587641e+01
1.499999999999999944e-01 -4.330127018922192983e-01 3.020326453136101819e+01
1.400000000000000133e-01 -4.156921938165305530e-01 2.985035512190448159e+01
1.299999999999999767e-01 -3.983716857408416967e-01 2.937891716829943434e+01
1.200000000000000094e-01 -3.810511776651530624e-01 2.878729273585411974e+01
1.099999999999999867e-01 -3.637306695894642061e-01 2.808098516088497476e+01
1.000000000000000194e-01 -3.464101615137754608e-01 2.727405198516885676e+01
8.999999999999999667e-02 -3.290896534380867156e-01 2.638987591263486365e+01
8.000000000000001554e-02 -3.117691453623978592e-01 2.546148282830840159e+01
6.999999999999999278e-02 -2.944486372867091140e-01 2.453160970371470739e+01
5.999999999999999778e-02 -2.771281292110203687e-01 2.365258720117857649e+01
4.999999999999999584e-02 -2.598076211353316234e-01 2.288578741341940059e+01
4.000000000000000083e-02 -2.424871130596427671e-01 2.229992732916175058e+01
3.000000000000000236e-02 -2.251666049839540218e-01 2.196705143688681972e+01
2.000000000000000389e-02 -2.078460969082652765e-01 2.195490724321436105e+01
9.999999999999996739e-03 -1.905255888325765312e-01 2.231518234584894955e+01
0.000000000000000000e+00 -1.732050807568877304e-01 2.306863869909392406e+01
-9.999999999999996739e-03 -1.558845726811989574e-01 2.418898850445039272e+01
-2.000000000000000042e-02 -1.385640646055101843e-01 2.558515517658532801e+01
-2.999999999999999889e-02 -1.212435565298214113e-01 2.707802381815493931e+01
-4.000000000000000083e-02 -1.039230484541326383e-01 2.837837294414224942e+01
-4.999999999999999584e-02 -8.660254037844386521e-02 2.913171039272599572e+01
-5.999999999999999778e-02 -6.928203230275509217e-02 2.912720330905571586e+01
-7.000000000000000666e-02 -5.196152422706631913e-02 2.847619649478572157e+01
-8.000000000000000167e-02 -3.464101615137754608e-02 2.746692214961576894e+01
-8.999999999999999667e-02 -1.732050807568877304e-02 2.635404059100077134e+01
-9.999999999999999167e-02 0.000000000000000000e+00 2.530389130593091451e+01
-1.099999999999999867e-01 1.732050807568877304e-02 2.441369292606676566e+01
-1.200000000000000094e-01 3.464101615137754608e-02 2.373462417327010243e+01
-1.299999999999999767e-01 5.196152422706631913e-02 2.328692360609307954e+01
-1.400000000000000133e-01 6.928203230275507829e-02 2.306979916343454562e+01
-1.499999999999999944e-01 8.660254037844386521e-02 2.306863830236061119e+01
-1.600000000000000033e-01 1.039230484541326244e-01 2.326036243848372820e+01
-1.699999999999999845e-01 1.212435565298214113e-01 2.361710608927536370e+01
-1.799999999999999933e-01 1.385640646055101566e-01 2.410845253653270959e+01
-1.900000000000000022e-01 1.558845726811989574e-01 2.470267710429219221e+01
-1.999999999999999833e-01 1.732050807568877027e-01 2.536753918044176714e+01
-2.100000000000000200e-01 1.905255888325765312e-01 2.607108197057916854e+01
-2.200000000000000289e-01 2.078460969082652765e-01 2.678270775371682788e+01
-2.300000000000000100e-01 2.251666049839540218e-01 2.747456112397195227e+01
-2.400000000000000189e-01 2.424871130596427671e-01 2.812302405506494907e+01
-2.500000000000000000e-01 2.598076211353316234e-01 2.870996388546576128e+01
-2.600000000000000089e-01 2.771281292110203687e-01 2.922334591400543857e+01
-2.700000000000000178e-01 2.944486372867091140e-01 2.965695693733083615e+01
-2.800000000000000266e-01 3.117691453623979703e-01 3.000923363193797044e+01
-2.899999999999999800e-01 3.290896534380867156e-01 3.028143631620094922e+01
-2.999999999999999889e-01 3.464101615137754608e-01 3.047555688684733255e+01
-3.100000000000000533e-01 3.637306695894642061e-01 3.059237786921187308e+01
-3.200000000000000622e-01 3.810511776651530624e-01 3.063004644159361689e+01
-3.300000000000000155e-01 3.983716857408418077e-01 3.058343580744615764e+01
-3.400000000000000244e-01 4.156921938165305530e-01 3.044444854536587641e+01
-3.500000000000000333e-01 4.330127018922192983e-01 3.020326453136101819e+01
-3.599999999999999867e-01 4.503332099679080436e-01 2.985035512190448159e+01
-3.699999999999999956e-01 4.676537180435968999e-01 2.937891716829943434e+01
-3.800000000000000044e-01 4.849742261192856452e-01 2.878729273585411974e+01
-3.900000000000000133e-01 5.022947341949745015e-01 2.808098516088497476e+01
-3.999999999999999667e-01 5.196152422706631357e-01 2.727405198516885676e+01
-4.099999999999999756e-01 5.369357503463518810e-01 2.638987591263486365e+01
-4.199999999999999289e-01 5.542562584220407373e-01 2.546148282830840159e+01
-4.299999999999999933e-01 5.715767664977294826e-01 2.453160970371470739e+01
-4.399999999999999467e-01 5.888972745734183389e-01 2.365258720117857649e+01
-4.499999999999999556e-01 6.062177826491070842e-01 2.288578741341940059e+01
-4.599999999999999090e-01 6.235382907247957185e-01 2.229992732916175058e+01
-4.699999999999999734e-01 6.408587988004845748e-01 2.196705143688681972e+01
-4.799999999999999822e-01 6.581793068761734311e-01 2.195490724321436105e+01
-4.899999999999999356e-01 6.754998149518620654e-01 2.231518234584894955e+01
-5.000000000000000000e-01 6.928203230275509217e-01 2.306863869909392406e+01
-5.100000000000000089e-01 7.101408311032397780e-01 2.418898850445039272e+01
-5.199999999999999067e-01 7.274613391789284123e-01 2.558515517658532801e+01
-5.299999999999999156e-01 7.447818472546172686e-01 2.707802381815493931e+01
-5.400000000000000355e-01 7.621023553303059028e-01 2.837837294414224942e+01
-5.499999999999999334e-01 7.794228634059947591e-01 2.913171039272599572e+01
4.500000000000000111e-01 -9.179869280115049435e-01 3.007392501876404722e+01
4.399999999999999467e-01 -9.006664199358160872e-01 2.943781790370891827e+01
4.299999999999999933e-01 -8.833459118601272309e-01 2.844982613418123307e+01
4.200000000000000400e-01 -8.660254037844388186e-01 2.736899251536240030e+01
4.100000000000000311e-01 -8.487048957087499623e-01 2.635575425694058893e+01
3.999999999999999667e-01 -8.313843876330611060e-01 2.549963742014726975e+01
3.900000000000000133e-01 -8.140638795573722497e-01 2.484544929199916652e+01
3.800000000000000044e-01 -7.967433714816833934e-01 2.440938984075646800e+01
3.699999999999999956e-01 -7.794228634059946481e-01 2.418898833083504840e+01
3.599999999999999867e-01 -7.621023553303061249e-01 2.416971820881208544e+01
3.500000000000000333e-01 -7.447818472546172686e-01 2.432949993947230993e+01
3.400000000000000244e-01 -7.274613391789284123e-01 2.464165566689091591e+01
3.299999999999999600e-01 -7.101408311032396670e-01 2.507679055250688904e+01
3.200000000000000067e-01 -6.928203230275508107e-01 2.560408782739109768e+01
3.099999999999999978e-01 -6.754998149518620654e-01 2.619243149831662620e+01
3.000000000000000444e-01 -6.581793068761734311e-01 2.681160910751279047e+01
2.900000000000000355e-01 -6.408587988004845748e-01 2.743365061464198007e+01
2.800000000000000266e-01 -6.235382907247958295e-01 2.803417864449242458e+01
2.700000000000000178e-01 -6.062177826491069732e-01 2.859352293851369353e+01
2.600000000000000089e-01 -5.888972745734182279e-01 2.909732520620655905e+01
2.500000000000000000e-01 -5.715767664977294826e-01 2.953644319173198696e+01
2.400000000000000189e-01 -5.542562584220407373e-01 2.990612368098810592e+01
2.300000000000000377e-01 -5.369357503463519921e-01 3.020458740536247078e+01
2.200000000000000289e-01 -5.196152422706631357e-01 3.043129347328976664e+01
2.100000000000000200e-01 -5.022947341949743905e-01 3.058520474907000519e+01
1.999999999999999833e-01 -4.849742261192856452e-01 3.066337165550514499e+01
1.900000000000000022e-01 -4.676537180435968999e-01 3.066010991644096961e+01
1.799999999999999933e-01 -4.503332099679080436e-01 3.056697162100130427e+01
1.700000000000000122e-01 -4.330127018922192983e-01 3.037358946103241308e+01
1.600000000000000033e-01 -4.156921938165305530e-01 3.006931112647892590e+01
1.500000000000000222e-01 -3.983716857408416967e-01 2.964536578709342507e+01
1.400000000000000133e-01 -3.810511776651529514e-01 2.909717959426671996e+01
1.300000000000000322e-01 -3.637306695894642061e-01 2.842644511761927006e+01
1.200000000000000094e-01 -3.464101615137754608e-01 2.764266962193318022e+01
1.099999999999999867e-01 -3.290896534380866600e-01 2.676413151897349962e+01
1.000000000000000194e-01 -3.117691453623979148e-01 2.581837126855068831e+01
8.999999999999999667e-02 -2.944486372867091140e-01 2.484244523952439110e+01
7.999999999999998779e-02 -2.771281292110203687e-01 2.388312818201443477e+01
6.999999999999999278e-02 -2.598076211353315679e-01 2.299704113220357726e+01
5.999999999999999778e-02 -2.424871130596428226e-01 2.225029339222128755e+01
4.999999999999999584e-02 -2.251666049839540218e-01 2.171667776269359251e+01
4.000000000000000083e-02 -2.078460969082652765e-01 2.147292805749234645e+01
3.000000000000000236e-02 -1.905255888325765312e-01 2.158956482408003197e+01
1.999999999999999348e-02 -1.732050807568877304e-01 2.211712104315965988e+01
9.999999999999996739e-03 -1.558845726811989574e-01 2.306979936201392078e+01
0.000000000000000000e+00 -1.385640646055101843e-01 2.440938985125429284e+01
-1.000000000000000194e-02 -1.212435565298214113e-01 2.602865102668872055e+01
-2.000000000000000042e-02 -1.039230484541326383e-01 2.772809771869066964e+01
-3.000000000000000236e-02 -8.660254037844386521e-02 2.919227720566341944e+01
-4.000000000000000083e-02 -6.928203230275509217e-02 3.004224051424975173e+01
-4.999999999999999584e-02 -5.196152422706631913e-02 3.007392501876404722e+01
-6.000000000000000472e-02 -3.464101615137754608e-02 2.943781790370891827e+01
-7.000000000000000666e-02 -1.732050807568877304e-02 2.844982613418123307e+01
-8.000000000000000167e-02 0.000000000000000000e+00 2.736899251536240030e+01
-8.999999999999999667e-02 1.732050807568877304e-02 2.635575425694058893e+01
-9.999999999999999167e-02 3.464101615137754608e-02 2.549963742014726975e+01
-1.099999999999999867e-01 5.196152422706631913e-02 2.484544929199916652e+01
-1.200000000000000094e-01 6.928203230275509217e-02 2.440938984075646800e+01
-1.299999999999999767e-01 8.660254037844385133e-02 2.418898833083504840e+01
-1.400000000000000133e-01 1.039230484541326383e-01 2.416971820881208544e+01
-1.499999999999999944e-01 1.212435565298213835e-01 2.432949993947230993e+01
-1.600000000000000033e-01 1.385640646055101843e-01 2.464165566689091591e+01
-1.700000000000000122e-01 1.558845726811989296e-01 2.507679055250688904e+01
-1.799999999999999933e-01 1.732050807568877304e-01 2.560408782739109768e+01
-1.900000000000000022e-01 1.905255888325764757e-01 2.619243149831662620e+01
-1.999999999999999833e-01 2.078460969082652765e-01 2.681160910751279047e+01
-2.100000000000000200e-01 2.251666049839540773e-01 2.743365061464198007e+01
-2.199999999999999734e-01 2.424871130596427671e-01 2.803417864449242458e+01
-2.300000000000000100e-01 2.598076211353315679e-01 2.859352293851369353e+01
-2.399999999999999911e-01 2.771281292110203687e-01 2.909732520620655905e+01
-2.500000000000000000e-01 2.944486372867091140e-01 2.953644319173198696e+01
-2.599999999999999534e-01 3.117691453623978592e-01 2.990612368098810592e+01
-2.700000000000000178e-01 3.290896534380867156e-01 3.020458740536247078e+01
-2.799999999999999711e-01 3.464101615137754608e-01 3.043129347328976664e+01
-2.899999999999999800e-01 3.637306695894642061e-01 3.058520474907000519e+01
-2.999999999999999889e-01 3.810511776651529514e-01 3.066337165550514499e+01
-3.100000000000000533e-01 3.983716857408418077e-01 3.066010991644096961e+01
-3.200000000000000067e-01 4.156921938165305530e-01 3.056697162100130427e+01
-3.299999999999999600e-01 4.330127018922192983e-01 3.037358946103241308e+01
-3.400000000000000244e-01 4.503332099679080436e-01 3.006931112647892590e+01
-3.499999999999999778e-01 4.676537180435967889e-01 2.964536578709342507e+01
-3.599999999999999867e-01 4.849742261192856452e-01 2.909717959426671996e+01
-3.700000000000000511e-01 5.022947341949743905e-01 2.842644511761927006e+01
-3.800000000000000044e-01 5.196152422706632468e-01 2.764266962193318022e+01
-3.900000000000000133e-01 5.369357503463518810e-01 2.676413151897349962e+01
-3.999999999999999667e-01 5.542562584220406263e-01 2.581837126855068831e+01
-4.099999999999999756e-01 5.715767664977294826e-01 2.484244523952439110e+01
-4.200000000000000400e-01 5.888972745734182279e-01 2.388312818201443477e+01
-4.299999999999999933e-01 6.062177826491070842e-01 2.299704113220357726e+01
-4.399999999999999467e-01 6.235382907247958295e-01 2.225029339222128755e+01
-4.499999999999999556e-01 6.408587988004844638e-01 2.171667776269359251e+01
-4.600000000000000200e-01 6.581793068761733201e-01 2.147292805749234645e+01
-4.699999999999999734e-01 6.754998149518621764e-01 2.158956482408003197e+01
-4.799999999999999822e-01 6.928203230275508107e-01 2.211712104315965988e+01
-4.900000000000000466e-01 7.101408311032396670e-01 2.306979936201392078e+01
-5.000000000000000000e-01 7.274613391789284123e-01 2.440938985125429284e+01
-5.100000000000000089e-01 7.447818472546172686e-01 2.602865102668872055e+01
-5.199999999999999067e-01 7.621023553303061249e-01 2.772809771869066964e+01
-5.300000000000000266e-01 7.794228634059946481e-01 2.919227720566341944e+01
-5.400000000000000355e-01 7.967433714816833934e-01 3.004224051424975173e+01
4.600000000000000200e-01 -9.006664199358160872e-01 3.109205493015920752e+01
4.499999999999999556e-01 -8.833459118601274529e-01 3.047505932934191364e+01
4.399999999999999467e-01 -8.660254037844385966e-01 2.951892426815438952e+01
4.299999999999999933e-01 -8.487048957087499623e-01 2.847739357625966861e+01
4.200000000000000400e-01 -8.313843876330611060e-01 2.750131280675738310e+01
4.099999999999999756e-01 -8.140638795573722497e-01 2.667194980810583260e+01
3.999999999999999667e-01 -7.967433714816836154e-01 2.602865128266662609e+01
3.900000000000000133e-01 -7.794228634059947591e-01 2.558515535051508749e+01
3.799999999999999489e-01 -7.621023553303059028e-01 2.533905096624167186e+01
3.699999999999999956e-01 -7.447818472546172686e-01 2.527749619351515875e+01
3.599999999999999867e-01 -7.274613391789284123e-01 2.538077546322181632e+01
3.500000000000000333e-01 -7.101408311032396670e-01 2.562459701709762783e+01
3.399999999999999689e-01 -6.928203230275509217e-01 2.598174509282502598e+01
3.299999999999999600e-01 -6.754998149518620654e-01 2.642349859209414120e+01
3.199999999999999512e-01 -6.581793068761733201e-01 2.692103073539175995e+01
3.100000000000000533e-01 -6.408587988004846858e-01 2.744682822880450956e+01
2.999999999999999889e-01 -6.235382907247958295e-01 2.797603623875444256e+01
2.899999999999999800e-01 -6.062177826491070842e-01 2.848755884459119869e+01
2.799999999999999711e-01 -5.888972745734182279e-01 2.896473096578455753e+01
2.700000000000000178e-01 -5.715767664977294826e-01 2.939542737373557202e+01
2.599999999999999534e-01 -5.542562584220407373e-01 2.977157148578468693e+01
2.500000000000000000e-01 -5.369357503463519921e-01 3.008811977764125345e+01
2.400000000000000189e-01 -5.196152422706632468e-01 3.034169447817891552e+01
2.300000000000000100e-01 -5.022947341949743905e-01 3.052910001316977429e+01
2.199999999999999734e-01 -4.849742261192856452e-01 3.064598631263892869e+01
2.099999999999999645e-01 -4.676537180435968999e-01 3.068591850766289042e+01
1.999999999999999833e-01 -4.503332099679081546e-01 3.064007449848515918e+01
1.899999999999999745e-01 -4.330127018922192983e-01 3.049770840677146211e+01
1.799999999999999933e-01 -4.156921938165305530e-01 3.024738365729540135e+01
1.700000000000000122e-01 -3.983716857408418077e-01 2.987881317394291969e+01
1.600000000000000311e-01 -3.810511776651529514e-01 2.938499650551129605e+01
1.499999999999999944e-01 -3.637306695894642061e-01 2.876427958410232577e+01
1.400000000000000133e-01 -3.464101615137754608e-01 2.802202267065867503e+01
1.300000000000000044e-01 -3.290896534380867156e-01 2.717172848641880023e+01
1.200000000000000094e-01 -3.117691453623978592e-01 2.623568359607375555e+01
1.100000000000000144e-01 -2.944486372867091140e-01 2.524531494995363445e+01
1.000000000000000194e-01 -2.771281292110203687e-01 2.424149909999773200e+01
8.999999999999999667e-02 -2.598076211353316234e-01 2.327495554420133672e+01
8.000000000000000167e-02 -2.424871130596427671e-01 2.240658629336156338e+01
7.000000000000000666e-02 -2.251666049839540218e-01 2.170715906193088074e+01
6.000000000000000472e-02 -2.078460969082652765e-01 2.125508942991771733e+01
5.000000000000000971e-02 -1.905255888325765312e-01 2.113052921870384182e+01
4.000000000000000777e-02 -1.732050807568877304e-01 2.140426780550885866e+01
2.999999999999999889e-02 -1.558845726811989574e-01 2.212194045300419631e+01
2.000000000000000042e-02 -1.385640646055101843e-01 2.328692351475725175e+01
1.000000000000000194e-02 -1.212435565298214113e-01 2.484544905364138856e+01
0.000000000000000000e+00 -1.039230484541326383e-01 2.667194938866579434e+01
-9.999999999999996739e-03 -8.660254037844386521e-02 2.854650440573180958e+01
-1.999999999999999695e-02 -6.928203230275509217e-02 3.013215128784851871e+01
-2.999999999999999889e-02 -5.196152422706631913e-02 3.104047672343801523e+01
-4.000000000000000083e-02 -3.464101615137754608e-02 3.109205493015920752e+01
-4.999999999999999584e-02 -1.732050807568877304e-02 3.047505932934191364e+01
-5.999999999999999778e-02 0.000000000000000000e+00 2.951892426815438952e+01
-7.000000000000000666e-02 1.732050807568877304e-02 2.847739357625966861e+01
-8.000000000000000167e-02 3.464101615137754608e-02 2.750131280675738310e+01
-8.999999999999999667e-02 5.196152422706631913e-02 2.667194980810583260e+01
-9.999999999999999167e-02 6.928203230275509217e-02 2.602865128266662609e+01
-1.099999999999999867e-01 8.660254037844386521e-02 2.558515535051508749e+01
-1.199999999999999956e-01 1.039230484541326244e-01 2.533905096624167186e+01
-1.299999999999999767e-01 1.212435565298214113e-01 2.527749619351515875e+01
-1.399999999999999856e-01 1.385640646055101566e-01 2.538077546322181632e+01
-1.499999999999999944e-01 1.558845726811989574e-01 2.562459701709762783e+01
-1.600000000000000033e-01 1.732050807568877027e-01 2.598174509282502598e+01
-1.700000000000000122e-01 1.905255888325765312e-01 2.642349859209414120e+01
-1.799999999999999933e-01 2.078460969082652765e-01 2.692103073539175995e+01
-1.900000000000000022e-01 2.251666049839540218e-01 2.744682822880450956e+01
-2.000000000000000389e-01 2.424871130596428503e-01 2.797603623875444256e+01
-2.100000000000000200e-01 2.598076211353315124e-01 2.848755884459119869e+01
-2.200000000000000289e-01 2.771281292110203687e-01 2.896473096578455753e+01
-2.300000000000000100e-01 2.944486372867091140e-01 2.939542737373557202e+01
-2.400000000000000189e-01 3.117691453623978592e-01 2.977157148578468693e+01
-2.500000000000000000e-01 3.290896534380866045e-01 3.008811977764125345e+01
-2.600000000000000089e-01 3.464101615137754608e-01 3.034169447817891552e+01
-2.700000000000000178e-01 3.637306695894642061e-01 3.052910001316977429e+01
-2.800000000000000266e-01 3.810511776651529514e-01 3.064598631263892869e+01
-2.900000000000000355e-01 3.983716857408416967e-01 3.068591850766289042e+01
-3.000000000000000444e-01 4.156921938165305530e-01 3.064007449848515918e+01
-3.100000000000000533e-01 4.330127018922192983e-01 3.049770840677146211e+01
-3.200000000000000067e-01 4.503332099679080436e-01 3.024738365729540135e+01
-3.300000000000000155e-01 4.676537180435967889e-01 2.987881317394291969e+01
-3.400000000000000244e-01 4.849742261192855342e-01 2.938499650551129605e+01
-3.500000000000000333e-01 5.022947341949743905e-01 2.876427958410232577e+01
-3.599999999999999867e-01 5.196152422706631357e-01 2.802202267065867503e+01
-3.700000000000000511e-01 5.369357503463519921e-01 2.717172848641880023e+01
-3.799999999999999489e-01 5.542562584220406263e-01 2.623568359607375555e+01
-3.900000000000000133e-01 5.715767664977293716e-01 2.524531494995363445e+01
-3.999999999999999667e-01 5.888972745734182279e-01 2.424149909999773200e+01
-4.100000000000000311e-01 6.062177826491069732e-01 2.327495554420133672e+01
-4.200000000000000400e-01 6.235382907247958295e-01 2.240658629336156338e+01
-4.299999999999999933e-01 6.408587988004845748e-01 2.170715906193088074e+01
-4.399999999999999467e-01 6.581793068761732091e-01 2.125508942991771733e+01
-4.500000000000000111e-01 6.754998149518620654e-01 2.113052921870384182e+01
-4.600000000000000200e-01 6.928203230275509217e-01 2.140426780550885866e+01
-4.699999999999999734e-01 7.101408311032395559e-01 2.212194045300419631e+01
-4.800000000000000377e-01 7.274613391789284123e-01 2.328692351475725175e+01
-4.900000000000000466e-01 7.447818472546172686e-01 2.484544905364138856e+01
-5.000000000000000000e-01 7.621023553303059028e-01 2.667194938866579434e+01
-5.100000000000000089e-01 7.794228634059947591e-01 2.854650440573180958e+01
-5.200000000000000178e-01 7.967433714816833934e-01 3.013215128784851871e+01
-5.300000000000000266e-01 8.140638795573722497e-01 3.104047672343801523e+01
4.699999999999999734e-01 -8.833459118601272309e-01 3.205739517196404620e+01
4.599999999999999090e-01 -8.660254037844385966e-01 3.144098065256528685e+01
4.499999999999999556e-01 -8.487048957087497403e-01 3.050834923181788838e+01
4.399999999999999467e-01 -8.313843876330611060e-01 2.949762424282154072e+01
4.299999999999999933e-01 -8.140638795573722497e-01 2.854650505862466048e+01
4.199999999999999289e-01 -7.967433714816833934e-01 2.772809836380973891e+01
4.099999999999999756e-01 -7.794228634059947591e-01 2.707802453771224194e+01
3.999999999999999667e-01 -7.621023553303059028e-01 2.660974333844912110e+01
3.899999999999999023e-01 -7.447818472546170465e-01 2.632278929070475115e+01
3.799999999999999489e-01 -7.274613391789284123e-01 2.620724375139493745e+01
3.699999999999999956e-01 -7.101408311032397780e-01 2.624635780989859057e+01
3.599999999999999867e-01 -6.928203230275509217e-01 2.641841518564058688e+01
3.499999999999999778e-01 -6.754998149518620654e-01 2.669839309162203023e+01
3.400000000000000244e-01 -6.581793068761732091e-01 2.705961947804569334e+01
3.299999999999999600e-01 -6.408587988004845748e-01 2.747541154369370631e+01
3.200000000000000622e-01 -6.235382907247959405e-01 2.792058147168097193e+01
3.100000000000000533e-01 -6.062177826491070842e-01 2.837266801590310195e+01
2.999999999999999889e-01 -5.888972745734182279e-01 2.881276548421807249e+01
2.899999999999999800e-01 -5.715767664977293716e-01 2.922586115706371501e+01
2.800000000000000266e-01 -5.542562584220407373e-01 2.960065190412208835e+01
2.700000000000000178e-01 -5.369357503463518810e-01 2.992888175311314569e+01
2.600000000000000089e-01 -5.196152422706632468e-01 3.020431208505769405e+01
2.500000000000000555e-01 -5.022947341949743905e-01 3.042149437811536572e+01
2.400000000000000189e-01 -4.849742261192855342e-01 3.057455618532012309e+01
2.300000000000000100e-01 -4.676537180435968999e-01 3.065623052238430901e+01
2.199999999999999734e-01 -4.503332099679080436e-01 3.065734987372437104e+01
2.100000000000000200e-01 -4.330127018922194093e-01 3.056697655082052378e+01
1.999999999999999833e-01 -4.156921938165305530e-01 3.037324142165331864e+01
1.900000000000000022e-01 -3.983716857408416967e-01 3.006481987436471215e+01
1.799999999999999933e-01 -3.810511776651530624e-01 2.963282216037832484e+01
1.700000000000000122e-01 -3.637306695894642061e-01 2.907277272368435916e+01
1.600000000000000033e-01 -3.464101615137754053e-01 2.838635231490416189e+01
1.500000000000000222e-01 -3.290896534380867156e-01 2.758268883325243337e+01
1.400000000000000133e-01 -3.117691453623979148e-01 2.667916334777231668e+01
1.300000000000000044e-01 -2.944486372867091140e-01 2.570186921765227339e+01
1.200000000000000094e-01 -2.771281292110203687e-01 2.468595567768216981e+01
1.100000000000000144e-01 -2.598076211353315679e-01 2.367606455968385148e+01
9.999999999999999167e-02 -2.424871130596428226e-01 2.272690903225171866e+01
8.999999999999999667e-02 -2.251666049839540218e-01 2.190371154821857402e+01
8.000000000000000167e-02 -2.078460969082652765e-01 2.128166699453126753e+01
7.000000000000000666e-02 -1.905255888325764757e-01 2.094287790672133553e+01
6.000000000000000472e-02 -1.732050807568877304e-01 2.096875399438991039e+01
5.000000000000000971e-02 -1.558845726811989574e-01 2.142668948214465630e+01
3.999999999999999389e-02 -1.385640646055101843e-01 2.235268137765666907e+01
2.999999999999999889e-02 -1.212435565298214113e-01 2.373462371421242167e+01
2.000000000000000042e-02 -1.039230484541326383e-01 2.549963686844503030e+01
9.999999999999996739e-03 -8.660254037844386521e-02 2.750131216825657532e+01
0.000000000000000000e+00 -6.928203230275509217e-02 2.949762352516405173e+01
-1.000000000000000021e-02 -5.196152422706631913e-02 3.113352741763941722e+01
-2.000000000000000042e-02 -3.464101615137754608e-02 3.203012113957548479e+01
-3.000000000000000236e-02 -1.732050807568877304e-02 3.205739517196404620e+01
-4.000000000000000083e-02 0.000000000000000000e+00 3.144098065256528685e+01
-4.999999999999999584e-02 1.732050807568877304e-02 3.050834923181788838e+01
-6.000000000000000472e-02 3.464101615137754608e-02 2.949762424282154072e+01
-7.000000000000000666e-02 5.196152422706631913e-02 2.854650505862466048e+01
-8.000000000000000167e-02 6.928203230275509217e-02 2.772809836380973891e+01
-8.999999999999999667e-02 8.660254037844386521e-02 2.707802453771224194e+01
-9.999999999999999167e-02 1.039230484541326383e-01 2.660974333844912110e+01
-1.099999999999999867e-01 1.212435565298213835e-01 2.632278929070475115e+01
-1.199999999999999956e-01 1.385640646055101843e-01 2.620724375139493745e+01
-1.299999999999999767e-01 1.558845726811989296e-01 2.624635780989859057e+01
-1.399999999999999856e-01 1.732050807568877304e-01 2.641841518564058688e+01
-1.499999999999999944e-01 1.905255888325764757e-01 2.669839309162203023e+01
-1.600000000000000033e-01 2.078460969082652765e-01 2.705961947804569334e+01
-1.700000000000000122e-01 2.251666049839540218e-01 2.747541154369370631e+01
-1.799999999999999933e-01 2.424871130596428226e-01 2.792058147168097193e+01
-1.900000000000000022e-01 2.598076211353316234e-01 2.837266801590310195e+01
-1.999999999999999833e-01 2.771281292110203132e-01 2.881276548421807249e+01
-2.100000000000000200e-01 2.944486372867091140e-01 2.922586115706371501e+01
-2.199999999999999734e-01 3.117691453623979148e-01 2.960065190412208835e+01
-2.300000000000000100e-01 3.290896534380866600e-01 2.992888175311314569e+01
-2.399999999999999911e-01 3.464101615137754053e-01 3.020431208505769405e+01
-2.500000000000000000e-01 3.637306695894642061e-01 3.042149437811536572e+01
-2.599999999999999534e-01 3.810511776651530624e-01 3.057455618532012309e+01
-2.700000000000000178e-01 3.983716857408416967e-01 3.065623052238430901e+01
-2.800000000000000266e-01 4.156921938165305530e-01 3.065734987372437104e+01
-2.900000000000000355e-01 4.330127018922194093e-01 3.056697655082052378e+01
-2.999999999999999889e-01 4.503332099679080436e-01 3.037324142165331864e+01
-3.099999999999999978e-01 4.676537180435968999e-01 3.006481987436471215e+01
-3.200000000000000067e-01 4.849742261192855342e-01 2.963282216037832484e+01
-3.299999999999999600e-01 5.022947341949743905e-01 2.907277272368435916e+01
-3.400000000000000244e-01 5.196152422706632468e-01 2.838635231490416189e+01
-3.500000000000000333e-01 5.369357503463518810e-01 2.758268883325243337e+01
-3.600000000000000977e-01 5.542562584220407373e-01 2.667916334777231668e+01
-3.699999999999999956e-01 5.715767664977293716e-01 2.570186921765227339e+01
-3.800000000000000044e-01 5.888972745734182279e-01 2.468595567768216981e+01
-3.900000000000000133e-01 6.062177826491070842e-01 2.367606455968385148e+01
-4.000000000000000777e-01 6.235382907247957185e-01 2.272690903225171866e+01
-4.100000000000000311e-01 6.408587988004845748e-01 2.190371154821857402e+01
-4.200000000000000400e-01 6.581793068761734311e-01 2.128166699453126753e+01
-4.299999999999999933e-01 6.754998149518620654e-01 2.094287790672133553e+01
-4.400000000000000577e-01 6.928203230275509217e-01 2.096875399438991039e+01
-4.500000000000000111e-01 7.101408311032397780e-01 2.142668948214465630e+01
-4.600000000000000200e-01 7.274613391789284123e-01 2.235268137765666907e+01
-4.700000000000000844e-01 7.447818472546172686e-01 2.373462371421242167e+01
-4.800000000000000377e-01 7.621023553303061249e-01 2.549963686844503030e+01
-4.900000000000000466e-01 7.794228634059947591e-01 2.750131216825657532e+01
-5.000000000000000000e-01 7.967433714816836154e-01 2.949762352516405173e+01
-5.100000000000000089e-01 8.140638795573722497e-01 3.113352741763941722e+01
-5.200000000000000178e-01 8.313843876330611060e-01 3.203012113957548479e+01
4.800000000000000377e-01 -8.660254037844385966e-01 3.274751807262177294e+01
4.699999999999999734e-01 -8.487048957087499623e-01 3.207595198107382828e+01
4.600000000000000200e-01 -8.313843876330611060e-01 3.113352818183301451e+01
4.500000000000000111e-01 -8.140638795573724718e-01 3.013215223346676908e+01
4.400000000000000577e-01 -7.967433714816836154e-01 2.919227840811533525e+01
4.299999999999999933e-01 -7.794228634059947591e-01 2.837837449336122475e+01
4.200000000000000400e-01 -7.621023553303061249e-01 2.772301126062481913e+01
4.100000000000000311e-01 -7.447818472546172686e-01 2.723969201629650172e+01
3.999999999999999667e-01 -7.274613391789284123e-01 2.692924317786360433e+01
3.900000000000000133e-01 -7.101408311032396670e-01 2.678314553343597026e+01
3.800000000000000044e-01 -6.928203230275509217e-01 2.678571657734885036e+01
3.700000000000000511e-01 -6.754998149518620654e-01 2.691604044705853127e+01
3.599999999999999867e-01 -6.581793068761733201e-01 2.714991167104541248e+01
3.499999999999999778e-01 -6.408587988004844638e-01 2.746174505047349612e+01
3.399999999999999689e-01 -6.235382907247957185e-01 2.782630632592963948e+01
3.300000000000000155e-01 -6.062177826491070842e-01 2.822012728079714705e+01
3.200000000000000067e-01 -5.888972745734182279e-01 2.862250994257298231e+01
3.099999999999999978e-01 -5.715767664977294826e-01 2.901606723375405039e+01
2.999999999999999889e-01 -5.542562584220406263e-01 2.938678847832143504e+01
2.899999999999999800e-01 -5.369357503463518810e-01 2.972366139662652174e+01
2.799999999999999711e-01 -5.196152422706631357e-01 3.001792838184158541e+01
2.700000000000000178e-01 -5.022947341949743905e-01 3.026210064773771080e+01
2.600000000000000089e-01 -4.849742261192856452e-01 3.044889424934371647e+01
2.500000000000000000e-01 -4.676537180435967889e-01 3.057028112078041815e+01
2.399999999999999911e-01 -4.503332099679080436e-01 3.061685787948320581e+01
2.299999999999999545e-01 -4.330127018922192983e-01 3.057771343150417209e+01
2.199999999999999734e-01 -4.156921938165305530e-01 3.044091141941596135e+01
2.099999999999999645e-01 -3.983716857408416967e-01 3.019459276108849011e+01
1.999999999999999833e-01 -3.810511776651529514e-01 2.982856570462866230e+01
1.899999999999999745e-01 -3.637306695894642061e-01 2.933612958846376628e+01
1.799999999999999933e-01 -3.464101615137754608e-01 2.871582722546595079e+01
1.700000000000000122e-01 -3.290896534380866045e-01 2.797287174928708708e+01
1.600000000000000311e-01 -3.117691453623979703e-01 2.712013245660527261e+01
1.499999999999999944e-01 -2.944486372867091140e-01 2.617873298184525410e+01
1.400000000000000133e-01 -2.771281292110203687e-01 2.517844467592311730e+01
1.300000000000000044e-01 -2.598076211353316234e-01 2.415809891771480977e+01
1.200000000000000094e-01 -2.424871130596427671e-01 2.316616884267652665e+01
1.099999999999999867e-01 -2.251666049839540218e-01 2.226145754359443174e+01
9.999999999999999167e-02 -2.078460969082652765e-01 2.151342485891882816e+01
8.999999999999999667e-02 -1.905255888325765312e-01 2.100104467910846040e+01
8.000000000000000167e-02 -1.732050807568877027e-01 2.080835232271471824e+01
7.000000000000000666e-02 -1.558845726811989574e-01 2.101468347291790550e+01
6.000000000000000472e-02 -1.385640646055101843e-01 2.167920933872213851e+01
4.999999999999999584e-02 -1.212435565298214113e-01 2.282294025089814937e+01
4.000000000000000083e-02 -1.039230484541326383e-01 2.441369203874987903e+01
3.000000000000000236e-02 -8.660254037844386521e-02 2.635575334865114527e+01
1.999999999999999695e-02 -6.928203230275509217e-02 2.847739268461157991e+01
1.000000000000000021e-02 -5.196152422706631913e-02 3.050834840979455009e+01
0.000000000000000000e+00 -3.464101615137754608e-02 3.207595133014473276e+01
-1.000000000000000021e-02 -1.732050807568877304e-02 3.283693832813794700e+01
-2.000000000000000042e-02 0.000000000000000000e+00 3.274751807262177294e+01
-3.000000000000000236e-02 1.732050807568877304e-02 3.207595198107382828e+01
-4.000000000000000083e-02 3.464101615137754608e-02 3.113352818183301451e+01
-4.999999999999999584e-02 5.196152422706631913e-02 3.013215223346676908e+01
-5.999999999999999778e-02 6.928203230275509217e-02 2.919227840811533525e+01
-6.999999999999999278e-02 8.660254037844386521e-02 2.837837449336122475e+01
-8.000000000000000167e-02 1.039230484541326383e-01 2.772301126062481913e+01
-8.999999999999999667e-02 1.212435565298214113e-01 2.723969201629650172e+01
-9.999999999999999167e-02 1.385640646055101566e-01 2.692924317786360433e+01
-1.099999999999999867e-01 1.558845726811989574e-01 2.678314553343597026e+01
-1.199999999999999956e-01 1.732050807568877027e-01 2.678571657734885036e+01
-1.299999999999999767e-01 1.905255888325765312e-01 2.691604044705853127e+01
-1.400000000000000133e-01 2.078460969082652765e-01 2.714991167104541248e+01
-1.499999999999999944e-01 2.251666049839540218e-01 2.746174505047349612e+01
-1.600000000000000033e-01 2.424871130596427671e-01 2.782630632592963948e+01
-1.700000000000000122e-01 2.598076211353316234e-01 2.822012728079714705e+01
-1.800000000000000488e-01 2.771281292110203687e-01 2.862250994257298231e+01
-1.900000000000000022e-01 2.944486372867091140e-01 2.901606723375405039e+01
-2.000000000000000389e-01 3.117691453623978592e-01 2.938678847832143504e+01
-2.100000000000000200e-01 3.290896534380867156e-01 2.972366139662652174e+01
-2.200000000000000289e-01 3.464101615137754608e-01 3.001792838184158541e+01
-2.300000000000000100e-01 3.637306695894642061e-01 3.026210064773771080e+01
-2.400000000000000189e-01 3.810511776651530624e-01 3.044889424934371647e+01
-2.500000000000000000e-01 3.983716857408418077e-01 3.057028112078041815e+01
-2.600000000000000089e-01 4.156921938165305530e-01 3.061685787948320581e+01
-2.700000000000000178e-01 4.330127018922192983e-01 3.057771343150417209e+01
-2.800000000000000266e-01 4.503332099679081546e-01 3.044091141941596135e+01
-2.900000000000000355e-01 4.676537180435968999e-01 3.019459276108849011e+01
-2.999999999999999889e-01 4.849742261192856452e-01 2.982856570462866230e+01
-3.100000000000000533e-01 5.022947341949743905e-01 2.933612958846376628e+01
-3.200000000000000067e-01 5.196152422706631357e-01 2.871582722546595079e+01
-3.300000000000000155e-01 5.369357503463519921e-01 2.797287174928708708e+01
-3.400000000000000244e-01 5.542562584220407373e-01 2.712013245660527261e+01
-3.500000000000000333e-01 5.715767664977295937e-01 2.617873298184525410e+01
-3.599999999999999867e-01 5.888972745734182279e-01 2.517844467592311730e+01
-3.699999999999999956e-01 6.062177826491069732e-01 2.415809891771480977e+01
-3.799999999999999489e-01 6.235382907247958295e-01 2.316616884267652665e+01
-3.900000000000000133e-01 6.408587988004845748e-01 2.226145754359443174e+01
-3.999999999999999667e-01 6.581793068761734311e-01 2.151342485891882816e+01
-4.099999999999999756e-01 6.754998149518621764e-01 2.100104467910846040e+01
-4.199999999999999289e-01 6.928203230275508107e-01 2.080835232271471824e+01
-4.299999999999999933e-01 7.101408311032396670e-01 2.101468347291790550e+01
-4.399999999999999467e-01 7.274613391789284123e-01 2.167920933872213851e+01
-4.499999999999999556e-01 7.447818472546170465e-01 2.282294025089814937e+01
-4.600000000000000200e-01 7.621023553303059028e-01 2.441369203874987903e+01
-4.699999999999999734e-01 7.794228634059947591e-01 2.635575334865114527e+01
-4.799999999999999822e-01 7.967433714816833934e-01 2.847739268461157991e+01
-4.899999999999999356e-01 8.140638795573722497e-01 3.050834840979455009e+01
-5.000000000000000000e-01 8.313843876330609950e-01 3.207595133014473276e+01
-5.100000000000000089e-01 8.487048957087497403e-01 3.283693832813794700e+01
4.900000000000000466e-01 -8.487048957087497403e-01 3.283693860022030009e+01
4.799999999999999822e-01 -8.313843876330611060e-01 3.203012180756292793e+01
4.699999999999999734e-01 -8.140638795573722497e-01 3.104047791541875156e+01
4.600000000000000200e-01 -7.967433714816836154e-01 3.004224235191044201e+01
4.500000000000000111e-01 -7.794228634059947591e-01 2.913171298853356461e+01
4.399999999999999467e-01 -7.621023553303059028e-01 2.835967164696162612e+01
4.299999999999999933e-01 -7.447818472546172686e-01 2.775070685564973161e+01
4.200000000000000400e-01 -7.274613391789284123e-01 2.731309961896055682e+01
4.099999999999999756e-01 -7.101408311032395559e-01 2.704381324140836540e+01
3.999999999999999667e-01 -6.928203230275509217e-01 2.693138677646667034e+01
3.900000000000000133e-01 -6.754998149518621764e-01 2.695814130140972154e+01
3.800000000000000044e-01 -6.581793068761733201e-01 2.710222822786612085e+01
3.699999999999999956e-01 -6.408587988004845748e-01 2.733958747326070693e+01
3.599999999999999867e-01 -6.235382907247957185e-01 2.764571416251548897e+01
3.499999999999999778e-01 -6.062177826491069732e-01 2.799711841057428430e+01
3.400000000000000244e-01 -5.888972745734183389e-01 2.837240125276707658e+01
3.300000000000000155e-01 -5.715767664977294826e-01 2.875291099881716050e+01
3.200000000000000067e-01 -5.542562584220407373e-01 2.912297670593622101e+01
3.099999999999999978e-01 -5.369357503463518810e-01 2.946974381027933632e+01
2.999999999999999889e-01 -5.196152422706631357e-01 2.978266707967103244e+01
2.899999999999999800e-01 -5.022947341949743905e-01 3.005274953317949027e+01
2.800000000000000266e-01 -4.849742261192856452e-01 3.027165040143975361e+01
2.700000000000000178e-01 -4.676537180435968999e-01 3.043081563070515472e+01
2.600000000000000089e-01 -4.503332099679080436e-01 3.052080363210452063e+01
2.500000000000000000e-01 -4.330127018922192983e-01 3.053097687146300032e+01
2.399999999999999911e-01 -4.156921938165305530e-01 3.044969474927761155e+01
2.300000000000000100e-01 -3.983716857408418077e-01 3.026506720583421739e+01
2.199999999999999734e-01 -3.810511776651529514e-01 2.996621730359505520e+01
2.100000000000000200e-01 -3.637306695894642061e-01 2.954488168788316216e+01
1.999999999999999833e-01 -3.464101615137754608e-01 2.899709474797562692e+01
1.900000000000000022e-01 -3.290896534380866600e-01 2.832469698396700153e+01
1.799999999999999933e-01 -3.117691453623978592e-01 2.753649197542973326e+01
1.700000000000000122e-01 -2.944486372867091695e-01 2.664901839791244953e+01
1.600000000000000033e-01 -2.771281292110203687e-01 2.568704512277131258e+01
1.499999999999999944e-01 -2.598076211353315679e-01 2.468398247246961219e+01
1.400000000000000133e-01 -2.424871130596428226e-01 2.368239588577791821e+01
1.300000000000000044e-01 -2.251666049839540218e-01 2.273468602023376306e+01
1.199999999999999956e-01 -2.078460969082652765e-01 2.190372392607997654e+01
1.099999999999999867e-01 -1.905255888325764757e-01 2.126274254238591510e+01
9.999999999999999167e-02 -1.732050807568877304e-01 2.089308660181554700e+01
8.999999999999999667e-02 -1.558845726811989296e-01 2.087782064982857122e+01
8.000000000000000167e-02 -1.385640646055101843e-01 2.128960357804876580e+01
7.000000000000000666e-02 -1.212435565298214113e-01 2.217371915815835592e+01
5.999999999999999778e-02 -1.039230484541326383e-01 2.353077106653289619e+01
4.999999999999999584e-02 -8.660254037844386521e-02 2.530388994671950442e+01
4.000000000000000083e-02 -6.928203230275509217e-02 2.736899122200853185e+01
2.999999999999999889e-02 -5.196152422706631913e-02 2.951892309725323571e+01
2.000000000000000042e-02 -3.464101615137754608e-02 3.144097968547177047e+01
1.000000000000000021e-02 -1.732050807568877304e-02 3.274751746068859859e+01
0.000000000000000000e+00 0.000000000000000000e+00 3.318098027954086149e+01
-1.000000000000000021e-02 1.732050807568877304e-02 3.283693860022030009e+01
-2.000000000000000042e-02 3.464101615137754608e-02 3.203012180756292793e+01
-2.999999999999999889e-02 5.196152422706631913e-02 3.104047791541875156e+01
-4.000000000000000083e-02 6.928203230275509217e-02 3.004224235191044201e+01
-4.999999999999999584e-02 8.660254037844386521e-02 2.913171298853356461e+01
-5.999999999999999778e-02 1.039230484541326383e-01 2.835967164696162612e+01
-7.000000000000000666e-02 1.212435565298214113e-01 2.775070685564973161e+01
-8.000000000000000167e-02 1.385640646055101843e-01 2.731309961896055682e+01
-8.999999999999999667e-02 1.558845726811989296e-01 2.704381324140836540e+01
-9.999999999999999167e-02 1.732050807568877304e-01 2.693138677646667034e+01
-1.099999999999999867e-01 1.905255888325764757e-01 2.695814130140972154e+01
-1.199999999999999956e-01 2.078460969082652765e-01 2.710222822786612085e+01
-1.300000000000000044e-01 2.251666049839540218e-01 2.733958747326070693e+01
-1.400000000000000133e-01 2.424871130596428226e-01 2.764571416251548897e+01
-1.499999999999999944e-01 2.598076211353315679e-01 2.799711841057428430e+01
-1.600000000000000033e-01 2.771281292110203687e-01 2.837240125276707658e+01
-1.700000000000000122e-01 2.944486372867091695e-01 2.875291099881716050e+01
-1.799999999999999933e-01 3.117691453623978592e-01 2.912297670593622101e+01
-1.900000000000000022e-01 3.290896534380866600e-01 2.946974381027933632e+01
-1.999999999999999833e-01 3.464101615137754608e-01 2.978266707967103244e+01
-2.100000000000000200e-01 3.637306695894642061e-01 3.005274953317949027e+01
-2.199999999999999734e-01 3.810511776651529514e-01 3.027165040143975361e+01
-2.300000000000000100e-01 3.983716857408418077e-01 3.043081563070515472e+01
-2.399999999999999911e-01 4.156921938165305530e-01 3.052080363210452063e+01
-2.500000000000000000e-01 4.330127018922192983e-01 3.053097687146300032e+01
-2.600000000000000089e-01 4.503332099679080436e-01 3.044969474927761155e+01
-2.700000000000000178e-01 4.676537180435968999e-01 3.026506720583421739e+01
-2.800000000000000266e-01 4.849742261192856452e-01 2.996621730359505520e+01
-2.899999999999999800e-01 5.022947341949743905e-01 2.954488168788316216e+01
-2.999999999999999889e-01 5.196152422706631357e-01 2.899709474797562692e+01
-3.099999999999999978e-01 5.369357503463518810e-01 2.832469698396700153e+01
-3.200000000000000067e-01 5.542562584220407373e-01 2.753649197542973326e+01
-3.300000000000000155e-01 5.715767664977294826e-01 2.664901839791244953e+01
-3.400000000000000244e-01 5.888972745734183389e-01 2.568704512277131258e+01
-3.499999999999999778e-01 6.062177826491069732e-01 2.468398247246961219e+01
-3.599999999999999867e-01 6.235382907247957185e-01 2.368239588577791821e+01
-3.699999999999999956e-01 6.408587988004845748e-01 2.273468602023376306e+01
-3.800000000000000044e-01 6.581793068761733201e-01 2.190372392607997654e+01
-3.900000000000000133e-01 6.754998149518621764e-01 2.126274254238591510e+01
-3.999999999999999667e-01 6.928203230275509217e-01 2.089308660181554700e+01
-4.099999999999999756e-01 7.101408311032395559e-01 2.087782064982857122e+01
-4.200000000000000400e-01 7.274613391789284123e-01 2.128960357804876580e+01
-4.299999999999999933e-01 7.447818472546172686e-01 2.217371915815835592e+01
-4.399999999999999467e-01 7.621023553303059028e-01 2.353077106653289619e+01
-4.500000000000000111e-01 7.794228634059947591e-01 2.530388994671950442e+01
-4.600000000000000200e-01 7.967433714816836154e-01 2.736899122200853185e+01
-4.699999999999999734e-01 8.140638795573722497e-01 2.951892309725323571e+01
-4.799999999999999822e-01 8.313843876330611060e-01 3.144097968547177047e+01
-4.900000000000000466e-01 8.487048957087497403e-01 3.274751746068859859e+01
-5.000000000000000000e-01 8.660254037844385966e-01 3.318098027954086149e+01
5.000000000000000000e-01 -8.313843876330609950e-01 3.205739543848862638e+01
4.899999999999999356e-01 -8.140638795573722497e-01 3.109205513411472666e+01
4.799999999999999822e-01 -7.967433714816833934e-01 3.007392516209028699e+01
4.699999999999999734e-01 -7.794228634059947591e-01 2.912720339862362451e+01
4.600000000000000200e-01 -7.621023553303059028e-01 2.831541623355793291e+01
4.499999999999999556e-01 -7.447818472546170465e-01 2.766755018925382004e+01
4.399999999999999467e-01 -7.274613391789284123e-01 2.719249965515224687e+01
4.299999999999999933e-01 -7.101408311032396670e-01 2.688677498468372562e+01
4.199999999999999289e-01 -6.928203230275508107e-01 2.673876946213660233e+01
4.099999999999999756e-01 -6.754998149518621764e-01 2.673140284623487517e+01
3.999999999999999667e-01 -6.581793068761734311e-01 2.684406210116874192e+01
3.900000000000000133e-01 -6.408587988004845748e-01 2.705422845250904373e+01
3.799999999999999489e-01 -6.235382907247958295e-01 2.733889406853728943e+01
3.699999999999999956e-01 -6.062177826491069732e-01 2.767575140832345681e+01
3.599999999999999867e-01 -5.888972745734182279e-01 2.804411009803819965e+01
3.500000000000000333e-01 -5.715767664977295937e-01 2.842550570519764008e+01
3.400000000000000244e-01 -5.542562584220407373e-01 2.880398425897601200e+01
3.300000000000000155e-01 -5.369357503463519921e-01 2.916606774831853599e+01
3.200000000000000067e-01 -5.196152422706631357e-01 2.950042945057163024e+01
3.100000000000000533e-01 -5.022947341949743905e-01 2.979733490377212135e+01
2.999999999999999889e-01 -4.849742261192856452e-01 3.004793371024394588e+01
2.900000000000000355e-01 -4.676537180435968999e-01 3.024351606418074212e+01
2.800000000000000266e-01 -4.503332099679081546e-01 3.037487088123169698e+01
2.700000000000000178e-01 -4.330127018922192983e-01 3.043189230329224060e+01
2.600000000000000089e-01 -4.156921938165305530e-01 3.040356853941661441e+01
2.500000000000000000e-01 -3.983716857408418077e-01 3.027844221836195615e+01
2.400000000000000189e-01 -3.810511776651530624e-01 3.004555216762971881e+01
2.300000000000000100e-01 -3.637306695894642061e-01 2.969576514649663324e+01
2.200000000000000289e-01 -3.464101615137754608e-01 2.922331286708024223e+01
2.100000000000000200e-01 -3.290896534380867156e-01 2.862730375766808777e+01
2.000000000000000389e-01 -3.117691453623978592e-01 2.791300731629853260e+01
1.900000000000000022e-01 -2.944486372867091140e-01 2.709280672104874554e+01
1.800000000000000488e-01 -2.771281292110203687e-01 2.618684429979323269e+01
1.700000000000000122e-01 -2.598076211353316234e-01 2.522349183446914722e+01
1.600000000000000033e-01 -2.424871130596427671e-01 2.423981947691533634e+01
1.499999999999999944e-01 -2.251666049839540218e-01 2.328218431921413867e+01
1.400000000000000133e-01 -2.078460969082652765e-01 2.240688347254371493e+01
1.299999999999999767e-01 -1.905255888325765312e-01 2.168047013669704981e+01
1.199999999999999956e-01 -1.732050807568877027e-01 2.117877352890484843e+01
1.099999999999999867e-01 -1.558845726811989574e-01 2.098299712018247831e+01
9.999999999999999167e-02 -1.385640646055101566e-01 2.117101807805132907e+01
8.999999999999999667e-02 -1.212435565298214113e-01 2.180318886154797298e+01
8.000000000000000167e-02 -1.039230484541326383e-01 2.290496233186267716e+01
6.999999999999999278e-02 -8.660254037844386521e-02 2.445114759362043699e+01
5.999999999999999778e-02 -6.928203230275509217e-02 2.635404059243784403e+01
4.999999999999999584e-02 -5.196152422706631913e-02 2.844982617081504017e+01
4.000000000000000083e-02 -3.464101615137754608e-02 3.047505944405060063e+01
3.000000000000000236e-02 -1.732050807568877304e-02 3.205739543817553994e+01
2.000000000000000042e-02 0.000000000000000000e+00 3.283693885417804381e+01
1.000000000000000021e-02 1.732050807568877304e-02 3.274751837933509080e+01
0.000000000000000000e+00 3.464101615137754608e-02 3.205739543848862638e+01
-1.000000000000000021e-02 5.196152422706631913e-02 3.109205513411472666e+01
-1.999999999999999695e-02 6.928203230275509217e-02 3.007392516209028699e+01
-3.000000000000000236e-02 8.660254037844386521e-02 2.912720339862362451e+01
-4.000000000000000083e-02 1.039230484541326383e-01 2.831541623355793291e+01
-4.999999999999999584e-02 1.212435565298214113e-01 2.766755018925382004e+01
-6.000000000000000472e-02 1.385640646055101843e-01 2.719249965515224687e+01
-7.000000000000000666e-02 1.558845726811989574e-01 2.688677498468372562e+01
-8.000000000000000167e-02 1.732050807568877027e-01 2.673876946213660233e+01
-8.999999999999999667e-02 1.905255888325765312e-01 2.673140284623487517e+01
-9.999999999999999167e-02 2.078460969082652765e-01 2.684406210116874192e+01
-1.099999999999999867e-01 2.251666049839540218e-01 2.705422845250904373e+01
-1.200000000000000094e-01 2.424871130596427671e-01 2.733889406853728943e+01
-1.300000000000000044e-01 2.598076211353316234e-01 2.767575140832345681e+01
-1.400000000000000133e-01 2.771281292110203687e-01 2.804411009803819965e+01
-1.499999999999999944e-01 2.944486372867091140e-01 2.842550570519764008e+01
-1.600000000000000311e-01 3.117691453623979703e-01 2.880398425897601200e+01
-1.700000000000000122e-01 3.290896534380866045e-01 2.916606774831853599e+01
-1.799999999999999933e-01 3.464101615137754608e-01 2.950042945057163024e+01
-1.899999999999999745e-01 3.637306695894642061e-01 2.979733490377212135e+01
-1.999999999999999833e-01 3.810511776651529514e-01 3.004793371024394588e+01
-2.099999999999999645e-01 3.983716857408416967e-01 3.024351606418074212e+01
-2.199999999999999734e-01 4.156921938165305530e-01 3.037487088123169698e+01
-2.299999999999999545e-01 4.330127018922192983e-01 3.043189230329224060e+01
-2.399999999999999911e-01 4.503332099679080436e-01 3.040356853941661441e+01
-2.500000000000000000e-01 4.676537180435967889e-01 3.027844221836195615e+01
-2.600000000000000089e-01 4.849742261192856452e-01 3.004555216762971881e+01
-2.700000000000000178e-01 5.022947341949743905e-01 2.969576514649663324e+01
-2.799999999999999711e-01 5.196152422706631357e-01 2.922331286708024223e+01
-2.899999999999999800e-01 5.369357503463518810e-01 2.862730375766808777e+01
-2.999999999999999889e-01 5.542562584220406263e-01 2.791300731629853260e+01
-3.099999999999999978e-01 5.715767664977294826e-01 2.709280672104874554e+01
-3.200000000000000067e-01 5.888972745734182279e-01 2.618684429979323269e+01
-3.300000000000000155e-01 6.062177826491070842e-01 2.522349183446914722e+01
-3.399999999999999689e-01 6.235382907247957185e-01 2.423981947691533634e+01
-3.499999999999999778e-01 6.408587988004844638e-01 2.328218431921413867e+01
-3.599999999999999867e-01 6.581793068761733201e-01 2.240688347254371493e+01
-3.700000000000000511e-01 6.754998149518620654e-01 2.168047013669704981e+01
-3.800000000000000044e-01 6.928203230275509217e-01 2.117877352890484843e+01
-3.900000000000000133e-01 7.101408311032396670e-01 2.098299712018247831e+01
-3.999999999999999667e-01 7.274613391789284123e-01 2.117101807805132907e+01
-4.100000000000000311e-01 7.447818472546172686e-01 2.180318886154797298e+01
-4.200000000000000400e-01 7.621023553303061249e-01 2.290496233186267716e+01
-4.299999999999999933e-01 7.794228634059947591e-01 2.445114759362043699e+01
-4.400000000000000577e-01 7.967433714816836154e-01 2.635404059243784403e+01
-4.500000000000000111e-01 8.140638795573724718e-01 2.844982617081504017e+01
-4.600000000000000200e-01 8.313843876330611060e-01 3.047505944405060063e+01
-4.699999999999999734e-01 8.487048957087499623e-01 3.205739543817553994e+01
-4.800000000000000377e-01 8.660254037844385966e-01 3.283693885417804381e+01
-4.900000000000000466e-01 8.833459118601274529e-01 3.274751837933509080e+01
5.100000000000000089e-01 -8.140638795573722497e-01 3.047505944506756492e+01
5.000000000000000000e-01 -7.967433714816836154e-01 2.943781799101730101e+01
4.900000000000000466e-01 -7.794228634059947591e-01 2.847619655440292163e+01
4.800000000000000377e-01 -7.621023553303061249e-01 2.766330739451161591e+01
4.700000000000000844e-01 -7.447818472546172686e-01 2.702929556158828461e+01
4.600000000000000200e-01 -7.274613391789284123e-01 2.657953207363883408e+01
4.500000000000000111e-01 -7.101408311032397780e-01 2.630523488349423289e+01
4.400000000000000577e-01 -6.928203230275509217e-01 2.618983680122610735e+01
4.299999999999999933e-01 -6.754998149518620654e-01 2.621280039597007061e+01
4.200000000000000400e-01 -6.581793068761734311e-01 2.635187625517998455e+01
4.100000000000000311e-01 -6.408587988004845748e-01 2.658446840843309289e+01
4.000000000000000777e-01 -6.235382907247957185e-01 2.688852785948503410e+01
3.900000000000000133e-01 -6.062177826491070842e-01 2.724319645084394281e+01
3.800000000000000044e-01 -5.888972745734182279e-01 2.762928559571120601e+01
3.699999999999999956e-01 -5.715767664977293716e-01 2.802959960579265442e+01
3.600000000000000977e-01 -5.542562584220407373e-01 2.842908526086596055e+01
3.500000000000000333e-01 -5.369357503463518810e-01 2.881478924891922588e+01
3.400000000000000244e-01 -5.196152422706632468e-01 2.917562019982389288e+01
3.299999999999999600e-01 -5.022947341949743905e-01 2.950193500114206557e+01
3.200000000000000067e-01 -4.849742261192855342e-01 2.978499576318194286e+01
3.099999999999999978e-01 -4.676537180435968999e-01 3.001637101073040270e+01
2.999999999999999889e-01 -4.503332099679080436e-01 3.018737896364731554e+01
2.900000000000000355e-01 -4.330127018922194093e-01 3.028868739070000871e+01
2.800000000000000266e-01 -4.156921938165305530e-01 3.031018674268892710e+01
2.700000000000000178e-01 -3.983716857408416967e-01 3.024123300692860283e+01
2.599999999999999534e-01 -3.810511776651530624e-01 3.007130798795376592e+01
2.500000000000000000e-01 -3.637306695894642061e-01 2.979106982087742495e+01
2.399999999999999911e-01 -3.464101615137754053e-01 2.939368173176237775e+01
2.300000000000000100e-01 -3.290896534380866600e-01 2.887624161954160940e+01
2.199999999999999734e-01 -3.117691453623979148e-01 2.824111946005958274e+01
2.100000000000000200e-01 -2.944486372867091140e-01 2.749705747457920069e+01
1.999999999999999833e-01 -2.771281292110203132e-01 2.665998441858485890e+01
1.900000000000000022e-01 -2.598076211353316234e-01 2.575360136165105729e+01
1.799999999999999933e-01 -2.424871130596428226e-01 2.480986704825838274e+01
1.700000000000000122e-01 -2.251666049839540218e-01 2.386951013283988843e+01
1.600000000000000033e-01 -2.078460969082652765e-01 2.298259444857198019e+01
1.499999999999999944e-01 -1.905255888325764757e-01 2.220892718569267288e+01
1.399999999999999856e-01 -1.732050807568877304e-01 2.161768779086115089e+01
1.299999999999999767e-01 -1.558845726811989296e-01 2.128508509909998736e+01
1.199999999999999956e-01 -1.385640646055101843e-01 2.128837693655105667e+01
1.099999999999999867e-01 -1.212435565298213835e-01 2.169489381105238479e+01
9.999999999999999167e-02 -1.039230484541326383e-01 2.254654776620723666e+01
8.999999999999999667e-02 -8.660254037844386521e-02 2.384296355245174581e+01
8.000000000000000167e-02 -6.928203230275509217e-02 2.552648193821127620e+01
7.000000000000000666e-02 -5.196152422706631913e-02 2.746692217351531795e+01
6.000000000000000472e-02 -3.464101615137754608e-02 2.943781798905531488e+01
4.999999999999999584e-02 -1.732050807568877304e-02 3.109205513302093493e+01
4.000000000000000083e-02 0.000000000000000000e+00 3.203012153888673197e+01
3.000000000000000236e-02 1.732050807568877304e-02 3.207595202322099937e+01
2.000000000000000042e-02 3.464101615137754608e-02 3.144098077624413179e+01
1.000000000000000021e-02 5.196152422706631913e-02 3.047505944506756492e+01
0.000000000000000000e+00 6.928203230275509217e-02 2.943781799101730101e+01
-9.999999999999996739e-03 8.660254037844386521e-02 2.847619655440292163e+01
-2.000000000000000042e-02 1.039230484541326383e-01 2.766330739451161591e+01
-2.999999999999999889e-02 1.212435565298214113e-01 2.702929556158828461e+01
-3.999999999999999389e-02 1.385640646055101843e-01 2.657953207363883408e+01
-5.000000000000000971e-02 1.558845726811989574e-01 2.630523488349423289e+01
-6.000000000000000472e-02 1.732050807568877304e-01 2.618983680122610735e+01
-7.000000000000000666e-02 1.905255888325764757e-01 2.621280039597007061e+01
-8.000000000000000167e-02 2.078460969082652765e-01 2.635187625517998455e+01
-8.999999999999999667e-02 2.251666049839540218e-01 2.658446840843309289e+01
-9.999999999999999167e-02 2.424871130596428226e-01 2.688852785948503410e+01
-1.100000000000000144e-01 2.598076211353315679e-01 2.724319645084394281e+01
-1.200000000000000094e-01 2.771281292110203687e-01 2.762928559571120601e+01
-1.300000000000000044e-01 2.944486372867091140e-01 2.802959960579265442e+01
-1.400000000000000133e-01 3.117691453623979148e-01 2.842908526086596055e+01
-1.500000000000000222e-01 3.290896534380867156e-01 2.881478924891922588e+01
-1.600000000000000033e-01 3.464101615137754053e-01 2.917562019982389288e+01
-1.700000000000000122e-01 3.637306695894642061e-01 2.950193500114206557e+01
-1.799999999999999933e-01 3.810511776651530624e-01 2.978499576318194286e+01
-1.900000000000000022e-01 3.983716857408416967e-01 3.001637101073040270e+01
-1.999999999999999833e-01 4.156921938165305530e-01 3.018737896364731554e+01
-2.100000000000000200e-01 4.330127018922194093e-01 3.028868739070000871e+01
-2.199999999999999734e-01 4.503332099679080436e-01 3.031018674268892710e+01
-2.300000000000000100e-01 4.676537180435968999e-01 3.024123300692860283e+01
-2.400000000000000189e-01 4.849742261192855342e-01 3.007130798795376592e+01
-2.500000000000000555e-01 5.022947341949743905e-01 2.979106982087742495e+01
-2.600000000000000089e-01 5.196152422706632468e-01 2.939368173176237775e+01
-2.700000000000000178e-01 5.369357503463518810e-01 2.887624161954160940e+01
-2.800000000000000266e-01 5.542562584220407373e-01 2.824111946005958274e+01
-2.899999999999999800e-01 5.715767664977293716e-01 2.749705747457920069e+01
-2.999999999999999889e-01 5.888972745734182279e-01 2.665998441858485890e+01
-3.100000000000000533e-01 6.062177826491070842e-01 2.575360136165105729e+01
-3.200000000000000622e-01 6.235382907247959405e-01 2.480986704825838274e+01
-3.299999999999999600e-01 6.408587988004845748e-01 2.386951013283988843e+01
-3.400000000000000244e-01 6.581793068761732091e-01 2.298259444857198019e+01
-3.499999999999999778e-01 6.754998149518620654e-01 2.220892718569267288e+01
-3.599999999999999867e-01 6.928203230275509217e-01 2.161768779086115089e+01
-3.699999999999999956e-01 7.101408311032397780e-01 2.128508509909998736e+01
-3.799999999999999489e-01 7.274613391789284123e-01 2.128837693655105667e+01
-3.899999999999999023e-01 7.447818472546170465e-01 2.169489381105238479e+01
-3.999999999999999667e-01 7.621023553303059028e-01 2.254654776620723666e+01
-4.099999999999999756e-01 7.794228634059947591e-01 2.384296355245174581e+01
-4.199999999999999289e-01 7.967433714816833934e-01 2.552648193821127620e+01
-4.299999999999999933e-01 8.140638795573722497e-01 2.746692217351531795e+01
-4.399999999999999467e-01 8.313843876330611060e-01 2.943781798905531488e+01
-4.499999999999999556e-01 8.487048957087497403e-01 3.109205513302093493e+01
-4.599999999999999090e-01 8.660254037844385966e-01 3.203012153888673197e+01
-4.699999999999999734e-01 8.833459118601272309e-01 3.207595202322099937e+01
-4.799999999999999822e-01 9.006664199358160872e-01 3.144098077624413179e+01
5.200000000000000178e-01 -7.967433714816833934e-01 2.844982617260560787e+01
5.100000000000000089e-01 -7.794228634059947591e-01 2.746692217646096168e+01
5.000000000000000000e-01 -7.621023553303059028e-01 2.665322463813479814e+01
4.900000000000000466e-01 -7.447818472546172686e-01 2.604154054991614231e+01
4.800000000000000377e-01 -7.274613391789284123e-01 2.563463633189977386e+01
4.699999999999999734e-01 -7.101408311032395559e-01 2.541794557962617773e+01
4.600000000000000200e-01 -6.928203230275509217e-01 2.536802927452574963e+01
4.500000000000000111e-01 -6.754998149518620654e-01 2.545809072120386318e+01
4.399999999999999467e-01 -6.581793068761732091e-01 2.566124902787869644e+01
4.299999999999999933e-01 -6.408587988004845748e-01 2.595221785096768485e+01
4.200000000000000400e-01 -6.235382907247958295e-01 2.630799926124405275e+01
4.100000000000000311e-01 -6.062177826491069732e-01 2.670806463949748633e+01
3.999999999999999667e-01 -5.888972745734182279e-01 2.713431375168440240e+01
3.900000000000000133e-01 -5.715767664977293716e-01 2.757094957911565558e+01
3.799999999999999489e-01 -5.542562584220406263e-01 2.800430840868139981e+01
3.700000000000000511e-01 -5.369357503463519921e-01 2.842263792416588331e+01
3.599999999999999867e-01 -5.196152422706631357e-01 2.881580475504463834e+01
3.500000000000000333e-01 -5.022947341949743905e-01 2.917492223596473977e+01
3.400000000000000244e-01 -4.849742261192855342e-01 2.949190872200979641e+01
3.300000000000000155e-01 -4.676537180435967889e-01 2.975901038162387380e+01
3.200000000000000067e-01 -4.503332099679080436e-01 2.996834586087615548e+01
3.100000000000000533e-01 -4.330127018922192983e-01 3.011154996778442339e+01
3.000000000000000444e-01 -4.156921938165305530e-01 3.017960500294147863e+01
2.900000000000000355e-01 -3.983716857408416967e-01 3.016294547694542416e+01
2.800000000000000266e-01 -3.810511776651529514e-01 3.005189834492671963e+01
2.700000000000000178e-01 -3.637306695894642061e-01 2.983747365789701789e+01
2.600000000000000089e-01 -3.464101615137754608e-01 2.951245543084368705e+01
2.500000000000000000e-01 -3.290896534380866045e-01 2.907267695661186480e+01
2.400000000000000189e-01 -3.117691453623978592e-01 2.851832398577647254e+01
2.300000000000000100e-01 -2.944486372867091140e-01 2.785511441830124113e+01
[truncated: 359,930 more chars]
