# Supplementary material for: Quantum anomalous Hall crystals in moiré bands with higher Chern number
Source: Nat Commun. 2025 Jul 25;16:6875. doi: 10.1038/s41467-025-62224-9 (PMC12297688; doi:10.1038/s41467-025-62224-9)
Supplement: Supplementary file 3 — Source Data [file 41467_2025_62224_MOESM3_ESM.zip › Fig4b.txt]

# Emergent hole dispersion. 1st column: kx. 2nd column: ky. 3rd column: Energy (meV).
0.000000000000000000e+00 -1.697409791417499481e+00 6.483362455178665051e+00
-1.000000000000005745e-02 -1.680089283341810624e+00 8.718912400881183800e+00
-2.000000000000003511e-02 -1.662768775266122212e+00 1.131159963716450001e+01
-3.000000000000001277e-02 -1.645448267190433356e+00 1.399466261456487004e+01
-3.999999999999998695e-02 -1.628127759114744499e+00 1.661113360735112821e+01
-5.000000000000005135e-02 -1.610807251039055643e+00 1.906797647365231896e+01
-6.000000000000002554e-02 -1.593486742963366787e+00 2.131219817525085247e+01
-7.000000000000000666e-02 -1.576166234887678375e+00 2.331913674083298815e+01
-8.000000000000005718e-02 -1.558845726811989296e+00 2.508535101379416687e+01
-9.000000000000003830e-02 -1.541525218736300662e+00 2.662273203530725851e+01
-1.000000000000000194e-01 -1.524204710660611806e+00 2.795301449434036556e+01
-1.099999999999999867e-01 -1.506884202584922949e+00 2.910288533674585665e+01
-1.200000000000000511e-01 -1.489563694509234537e+00 3.010002748805019834e+01
-1.300000000000000322e-01 -1.472243186433545459e+00 3.097025928124903160e+01
-1.400000000000000411e-01 -1.454922678357856825e+00 3.173573442420270752e+01
-1.499999999999999944e-01 -1.437602170282167968e+00 3.241404870713116537e+01
-1.600000000000000033e-01 -1.420281662206479112e+00 3.301805608864200536e+01
-1.700000000000000122e-01 -1.402961154130790478e+00 3.355620115865463760e+01
-1.800000000000000488e-01 -1.385640646055101621e+00 3.403320379451475475e+01
-1.900000000000000022e-01 -1.368320137979412987e+00 3.445096964681638951e+01
-2.000000000000000389e-01 -1.350999629903724131e+00 3.480963643426640886e+01
-2.100000000000000200e-01 -1.333679121828035274e+00 3.510869279902785678e+01
-2.199999999999999734e-01 -1.316358613752346640e+00 3.534811710180786548e+01
-2.300000000000000100e-01 -1.299038105676657784e+00 3.552947302277227948e+01
-2.400000000000000189e-01 -1.281717597600969150e+00 3.565686506314751369e+01
-2.500000000000000555e-01 -1.264397089525280293e+00 3.573760515757605560e+01
-2.600000000000000089e-01 -1.247076581449591437e+00 3.578239151033334053e+01
-2.700000000000000178e-01 -1.229756073373902581e+00 3.580479056468606558e+01
-2.800000000000000266e-01 -1.212435565298213946e+00 3.581988470813864467e+01
-2.900000000000000355e-01 -1.195115057222525312e+00 3.584211138580076295e+01
-2.999999999999999889e-01 -1.177794549146836456e+00 3.588251742695761237e+01
-3.100000000000000533e-01 -1.160474041071147600e+00 3.594577700478492233e+01
-3.200000000000000067e-01 -1.143153532995458965e+00 3.602728176838238738e+01
-3.300000000000000155e-01 -1.125833024919770109e+00 3.611040679019116340e+01
-3.400000000000000244e-01 -1.108512516844081253e+00 3.616379058164765326e+01
-3.500000000000000333e-01 -1.091192008768392618e+00 3.613831715719202009e+01
-3.599999999999999867e-01 -1.073871500692703762e+00 3.596368913578601934e+01
-3.700000000000000511e-01 -1.056550992617014906e+00 3.554537207896071749e+01
-3.800000000000000044e-01 -1.039230484541326271e+00 3.476464803106308921e+01
-3.900000000000000133e-01 -1.021909976465637415e+00 3.348729587246642581e+01
-4.000000000000000777e-01 -1.004589468389948781e+00 3.158748800264810797e+01
-4.100000000000000311e-01 -9.872689603142599246e-01 2.898739158754063538e+01
-4.200000000000000400e-01 -9.699484522385710683e-01 2.569809401620930345e+01
-4.299999999999999933e-01 -9.526279441628824340e-01 2.183857546903506730e+01
-4.400000000000000577e-01 -9.353074360871935777e-01 1.762701670611467009e+01
-4.500000000000000111e-01 -9.179869280115049435e-01 1.337013643719445888e+01
-4.600000000000000200e-01 -9.006664199358160872e-01 9.478582127160718684e+00
-4.699999999999999734e-01 -8.833459118601272309e-01 6.483363367294672663e+00
-4.800000000000000377e-01 -8.660254037844385966e-01 4.929694834533343339e+00
-4.900000000000000466e-01 -8.487048957087497403e-01 5.037445272650091788e+00
-5.000000000000000000e-01 -8.313843876330609950e-01 6.483362455178665051e+00
-5.100000000000000089e-01 -8.140638795573722497e-01 8.718912400881183800e+00
-5.200000000000000178e-01 -7.967433714816833934e-01 1.131159963716450001e+01
-5.300000000000000266e-01 -7.794228634059946481e-01 1.399466261456487004e+01
-5.400000000000000355e-01 -7.621023553303059028e-01 1.661113360735112821e+01
-5.500000000000000444e-01 -7.447818472546170465e-01 1.906797647365231896e+01
-5.600000000000000533e-01 -7.274613391789284123e-01 2.131219817525085247e+01
-5.699999999999999512e-01 -7.101408311032395559e-01 2.331913674083298815e+01
-5.799999999999999600e-01 -6.928203230275508107e-01 2.508535101379416687e+01
-5.900000000000000799e-01 -6.754998149518620654e-01 2.662273203530725851e+01
-5.999999999999999778e-01 -6.581793068761732091e-01 2.795301449434036556e+01
-6.099999999999999867e-01 -6.408587988004844638e-01 2.910288533674585665e+01
-6.200000000000001066e-01 -6.235382907247957185e-01 3.010002748805019834e+01
-6.300000000000000044e-01 -6.062177826491068622e-01 3.097025928124903160e+01
-6.400000000000000133e-01 -5.888972745734182279e-01 3.173573442420270752e+01
-6.500000000000000222e-01 -5.715767664977293716e-01 3.241404870713116537e+01
-6.600000000000000311e-01 -5.542562584220406263e-01 3.301805608864200536e+01
-6.700000000000000400e-01 -5.369357503463518810e-01 3.355620115865463760e+01
-6.800000000000000488e-01 -5.196152422706630247e-01 3.403320379451475475e+01
-6.900000000000000577e-01 -5.022947341949742794e-01 3.445096964681638951e+01
-7.000000000000000666e-01 -4.849742261192855342e-01 3.480963643426640886e+01
-7.099999999999999645e-01 -4.676537180435967889e-01 3.510869279902785678e+01
-7.199999999999999734e-01 -4.503332099679079881e-01 3.534811710180786548e+01
-7.299999999999999822e-01 -4.330127018922192428e-01 3.552947302277227948e+01
-7.399999999999999911e-01 -4.156921938165304975e-01 3.565686506314751369e+01
-7.500000000000001110e-01 -3.983716857408416967e-01 3.573760515757605560e+01
-7.600000000000000089e-01 -3.810511776651528959e-01 3.578239151033334053e+01
-7.700000000000000178e-01 -3.637306695894641506e-01 3.580479056468606558e+01
-7.800000000000000266e-01 -3.464101615137754053e-01 3.581988470813864467e+01
-7.900000000000000355e-01 -3.290896534380866045e-01 3.584211138580076295e+01
-7.999999999999999334e-01 -3.117691453623978592e-01 3.588251742695761237e+01
-8.100000000000000533e-01 -2.944486372867090584e-01 3.594577700478492233e+01
-8.200000000000000622e-01 -2.771281292110203132e-01 3.602728176838238738e+01
-8.300000000000000711e-01 -2.598076211353314569e-01 3.611040679019116340e+01
-8.400000000000000799e-01 -2.424871130596427671e-01 3.616379058164765326e+01
-8.499999999999999778e-01 -2.251666049839540218e-01 3.613831715719202009e+01
-8.599999999999999867e-01 -2.078460969082651932e-01 3.596368913578601934e+01
-8.699999999999999956e-01 -1.905255888325764480e-01 3.554537207896071749e+01
-8.799999999999998934e-01 -1.732050807568876194e-01 3.476464803106308921e+01
-8.899999999999999023e-01 -1.558845726811988464e-01 3.348729587246642581e+01
-8.999999999999999112e-01 -1.385640646055101843e-01 3.158748800264810797e+01
-9.100000000000000311e-01 -1.212435565298213558e-01 2.898739158754063538e+01
-9.200000000000000400e-01 -1.039230484541325134e-01 2.569809401620930345e+01
-9.300000000000000488e-01 -8.660254037844385133e-02 2.183857546903506730e+01
-9.400000000000001688e-01 -6.928203230275500890e-02 1.762701670611467009e+01
-9.500000000000000666e-01 -5.196152422706618035e-02 1.337013643719445888e+01
-9.600000000000000755e-01 -3.464101615137750445e-02 9.478582127160718684e+00
-9.700000000000000844e-01 -1.732050807568867243e-02 6.483363367294672663e+00
-9.800000000000000933e-01 0.000000000000000000e+00 4.929694834533343339e+00
-9.899999999999999911e-01 1.732050807568883202e-02 5.037445272650091788e+00
1.000000000000005745e-02 -1.680089283341810624e+00 9.478580633482419415e+00
0.000000000000000000e+00 -1.662768775266122212e+00 1.177824418787053240e+01
-9.999999999999977657e-03 -1.645448267190433356e+00 1.420531336023321600e+01
-1.999999999999995531e-02 -1.628127759114744499e+00 1.659740863404147859e+01
-2.999999999999993297e-02 -1.610807251039056087e+00 1.886606837038592133e+01
-3.999999999999998695e-02 -1.593486742963366787e+00 2.096483264696582438e+01
-4.999999999999996808e-02 -1.576166234887678375e+00 2.287214415249643551e+01
-5.999999999999994227e-02 -1.558845726811989518e+00 2.458238053399112388e+01
-7.000000000000000666e-02 -1.541525218736300662e+00 2.610079090675081304e+01
-7.999999999999997391e-02 -1.524204710660612250e+00 2.744005917666204297e+01
-8.999999999999995504e-02 -1.506884202584923393e+00 2.861746681026025030e+01
-9.999999999999993616e-02 -1.489563694509234537e+00 2.965237239593988861e+01
-1.099999999999999867e-01 -1.472243186433545681e+00 3.056406821667241758e+01
-1.199999999999999678e-01 -1.454922678357856825e+00 3.137014367851556784e+01
-1.299999999999999767e-01 -1.437602170282167968e+00 3.208542519173339258e+01
-1.399999999999999301e-01 -1.420281662206479556e+00 3.272147521915455570e+01
-1.499999999999999389e-01 -1.402961154130790700e+00 3.328656858406480268e+01
-1.599999999999999478e-01 -1.385640646055101843e+00 3.378603370677618756e+01
-1.699999999999999845e-01 -1.368320137979412987e+00 3.422284528732718911e+01
-1.799999999999999656e-01 -1.350999629903724131e+00 3.459837266796863986e+01
-1.899999999999999745e-01 -1.333679121828035496e+00 3.491321319602894135e+01
-1.999999999999999556e-01 -1.316358613752346862e+00 3.516806120488271148e+01
-2.099999999999999367e-01 -1.299038105676658006e+00 3.536457069135495601e+01
-2.199999999999999456e-01 -1.281717597600969150e+00 3.550615574862864321e+01
-2.299999999999999545e-01 -1.264397089525280293e+00 3.559863522001219138e+01
-2.399999999999999911e-01 -1.247076581449591659e+00 3.565057613637739564e+01
-2.499999999999999722e-01 -1.229756073373903025e+00 3.567315039972319823e+01
-2.599999999999999534e-01 -1.212435565298214168e+00 3.567932997014779062e+01
-2.699999999999999623e-01 -1.195115057222525312e+00 3.568233745499123444e+01
-2.799999999999999711e-01 -1.177794549146836456e+00 3.569342895199947918e+01
-2.899999999999999245e-01 -1.160474041071147822e+00 3.571924479027251209e+01
-2.999999999999999889e-01 -1.143153532995458965e+00 3.575902764505029552e+01
-3.099999999999999423e-01 -1.125833024919770331e+00 3.580192424971662035e+01
-3.199999999999999512e-01 -1.108512516844081475e+00 3.582439329360972380e+01
-3.299999999999999600e-01 -1.091192008768392618e+00 3.578756032039648005e+01
-3.399999999999999689e-01 -1.073871500692703984e+00 3.563437425913812007e+01
-3.499999999999999223e-01 -1.056550992617015128e+00 3.528687883283492965e+01
-3.599999999999999867e-01 -1.039230484541326494e+00 3.464512389616123755e+01
-3.699999999999999956e-01 -1.021909976465637637e+00 3.359130981843895825e+01
-3.799999999999999489e-01 -1.004589468389948781e+00 3.200464439854935961e+01
-3.899999999999999023e-01 -9.872689603142599246e-01 2.979071634056861129e+01
-3.999999999999999667e-01 -9.699484522385712904e-01 2.692019625250042481e+01
-4.099999999999999756e-01 -9.526279441628824340e-01 2.346001000637658862e+01
-4.199999999999999289e-01 -9.353074360871937998e-01 1.958263179085038885e+01
-4.299999999999999933e-01 -9.179869280115049435e-01 1.556194690580751860e+01
-4.399999999999999467e-01 -9.006664199358160872e-01 1.177824595103111527e+01
-4.499999999999999556e-01 -8.833459118601274529e-01 8.718913590092844501e+00
-4.599999999999999090e-01 -8.660254037844385966e-01 6.888207456587864819e+00
-4.699999999999999734e-01 -8.487048957087499623e-01 6.569184253166826082e+00
-4.799999999999999822e-01 -8.313843876330611060e-01 7.593292984172938631e+00
-4.899999999999999356e-01 -8.140638795573722497e-01 9.478580633482419415e+00
-5.000000000000000000e-01 -7.967433714816836154e-01 1.177824418787053240e+01
-5.100000000000000089e-01 -7.794228634059947591e-01 1.420531336023321600e+01
-5.199999999999999067e-01 -7.621023553303061249e-01 1.659740863404147859e+01
-5.299999999999999156e-01 -7.447818472546172686e-01 1.886606837038592133e+01
-5.400000000000000355e-01 -7.274613391789284123e-01 2.096483264696582438e+01
-5.499999999999999334e-01 -7.101408311032396670e-01 2.287214415249643551e+01
-5.599999999999999423e-01 -6.928203230275509217e-01 2.458238053399112388e+01
-5.699999999999999512e-01 -6.754998149518621764e-01 2.610079090675081304e+01
-5.799999999999999600e-01 -6.581793068761734311e-01 2.744005917666204297e+01
-5.899999999999999689e-01 -6.408587988004845748e-01 2.861746681026025030e+01
-5.999999999999999778e-01 -6.235382907247958295e-01 2.965237239593988861e+01
-6.099999999999999867e-01 -6.062177826491070842e-01 3.056406821667241758e+01
-6.199999999999999956e-01 -5.888972745734182279e-01 3.137014367851556784e+01
-6.299999999999998934e-01 -5.715767664977295937e-01 3.208542519173339258e+01
-6.400000000000000133e-01 -5.542562584220407373e-01 3.272147521915455570e+01
-6.500000000000000222e-01 -5.369357503463518810e-01 3.328656858406480268e+01
-6.599999999999999201e-01 -5.196152422706632468e-01 3.378603370677618756e+01
-6.699999999999999289e-01 -5.022947341949743905e-01 3.422284528732718911e+01
-6.799999999999999378e-01 -4.849742261192856452e-01 3.459837266796863986e+01
-6.899999999999999467e-01 -4.676537180435968999e-01 3.491321319602894135e+01
-6.999999999999999556e-01 -4.503332099679081546e-01 3.516806120488271148e+01
-7.099999999999999645e-01 -4.330127018922192983e-01 3.536457069135495601e+01
-7.199999999999999734e-01 -4.156921938165305530e-01 3.550615574862864321e+01
-7.299999999999999822e-01 -3.983716857408418077e-01 3.559863522001219138e+01
-7.399999999999999911e-01 -3.810511776651530624e-01 3.565057613637739564e+01
-7.499999999999998890e-01 -3.637306695894642061e-01 3.567315039972319823e+01
-7.599999999999998979e-01 -3.464101615137754608e-01 3.567932997014779062e+01
-7.699999999999999067e-01 -3.290896534380867156e-01 3.568233745499123444e+01
-7.800000000000000266e-01 -3.117691453623979703e-01 3.569342895199947918e+01
-7.900000000000000355e-01 -2.944486372867092250e-01 3.571924479027251209e+01
-7.999999999999999334e-01 -2.771281292110203687e-01 3.575902764505029552e+01
-8.099999999999999423e-01 -2.598076211353316234e-01 3.580192424971662035e+01
-8.200000000000000622e-01 -2.424871130596427671e-01 3.582439329360972380e+01
-8.299999999999998490e-01 -2.251666049839541051e-01 3.578756032039648005e+01
-8.400000000000000799e-01 -2.078460969082653598e-01 3.563437425913812007e+01
-8.499999999999999778e-01 -1.905255888325765312e-01 3.528687883283492965e+01
-8.599999999999999867e-01 -1.732050807568877582e-01 3.464512389616123755e+01
-8.699999999999999956e-01 -1.558845726811989296e-01 3.359130981843895825e+01
-8.799999999999998934e-01 -1.385640646055101843e-01 3.200464439854935961e+01
-8.899999999999999023e-01 -1.212435565298215084e-01 2.979071634056861129e+01
-8.999999999999999112e-01 -1.039230484541326799e-01 2.692019625250042481e+01
-9.099999999999999201e-01 -8.660254037844385133e-02 2.346001000637658862e+01
-9.199999999999998179e-01 -6.928203230275517543e-02 1.958263179085038885e+01
-9.300000000000000488e-01 -5.196152422706633994e-02 1.556194690580751860e+01
-9.399999999999999467e-01 -3.464101615137750445e-02 1.177824595103111527e+01
-9.499999999999999556e-01 -1.732050807568883202e-02 8.718913590092844501e+00
-9.599999999999999645e-01 0.000000000000000000e+00 6.888207456587864819e+00
-9.700000000000000844e-01 1.732050807568867243e-02 6.569184253166826082e+00
-9.800000000000000933e-01 3.464101615137750445e-02 7.593292984172938631e+00
2.000000000000003511e-02 -1.662768775266122212e+00 1.337013461979621987e+01
9.999999999999977657e-03 -1.645448267190433356e+00 1.556194485259872806e+01
0.000000000000000000e+00 -1.628127759114744499e+00 1.771030016161845921e+01
-9.999999999999977657e-03 -1.610807251039056087e+00 1.972858091825227689e+01
-1.999999999999995531e-02 -1.593486742963366787e+00 2.158244905342440134e+01
-3.000000000000001277e-02 -1.576166234887678375e+00 2.326581611541747563e+01
-3.999999999999998695e-02 -1.558845726811989518e+00 2.478585239181629163e+01
-4.999999999999996808e-02 -1.541525218736300662e+00 2.615459413847360537e+01
-6.000000000000002554e-02 -1.524204710660611806e+00 2.738509884434077435e+01
-7.000000000000000666e-02 -1.506884202584922949e+00 2.849015801737737874e+01
-7.999999999999997391e-02 -1.489563694509234537e+00 2.948200658250137707e+01
-8.999999999999995504e-02 -1.472243186433545681e+00 3.037216309673373971e+01
-1.000000000000000194e-01 -1.454922678357856825e+00 3.117113437576016821e+01
-1.099999999999999867e-01 -1.437602170282167968e+00 3.188804485620401508e+01
-1.200000000000000094e-01 -1.420281662206479112e+00 3.253033832147587390e+01
-1.299999999999999489e-01 -1.402961154130790700e+00 3.310365912770429730e+01
-1.399999999999999578e-01 -1.385640646055101843e+00 3.361194609917689036e+01
-1.499999999999999944e-01 -1.368320137979412987e+00 3.405771477770236544e+01
-1.600000000000000033e-01 -1.350999629903724131e+00 3.444247723868974731e+01
-1.699999999999999845e-01 -1.333679121828035274e+00 3.476724824463457963e+01
-1.799999999999999933e-01 -1.316358613752346640e+00 3.503309925683696946e+01
-1.899999999999999745e-01 -1.299038105676658006e+00 3.524173354095873378e+01
-1.999999999999999556e-01 -1.281717597600969150e+00 3.539605401303384724e+01
-2.099999999999999645e-01 -1.264397089525280293e+00 3.550067291712915818e+01
-2.199999999999999734e-01 -1.247076581449591437e+00 3.556226968124910570e+01
-2.300000000000000100e-01 -1.229756073373902803e+00 3.558965440354307219e+01
-2.399999999999999911e-01 -1.212435565298214168e+00 3.559336801066753964e+01
-2.500000000000000000e-01 -1.195115057222525312e+00 3.558467957904765200e+01
-2.599999999999999534e-01 -1.177794549146836456e+00 3.557394118247647441e+01
-2.700000000000000178e-01 -1.160474041071147600e+00 3.556840300610124217e+01
-2.799999999999999711e-01 -1.143153532995458965e+00 3.556970794322260332e+01
-2.899999999999999800e-01 -1.125833024919770109e+00 3.557130599965612561e+01
-2.999999999999999889e-01 -1.108512516844081475e+00 3.555593713056065752e+01
-3.099999999999999978e-01 -1.091192008768392618e+00 3.549318861216165999e+01
-3.200000000000000067e-01 -1.073871500692703762e+00 3.533707286510127688e+01
-3.299999999999999600e-01 -1.056550992617015128e+00 3.502378241320416663e+01
-3.399999999999999689e-01 -1.039230484541326271e+00 3.447049084249568551e+01
-3.500000000000000333e-01 -1.021909976465637637e+00 3.357744149460270933e+01
-3.599999999999999867e-01 -1.004589468389948781e+00 3.223722551960298688e+01
-3.699999999999999956e-01 -9.872689603142599246e-01 3.035533920982509670e+01
-3.799999999999999489e-01 -9.699484522385710683e-01 2.788183667828837642e+01
-3.900000000000000133e-01 -9.526279441628824340e-01 2.484514981811748058e+01
-3.999999999999999667e-01 -9.353074360871935777e-01 2.137482495077119893e+01
-4.099999999999999756e-01 -9.179869280115049435e-01 1.771030245944028181e+01
-4.200000000000000400e-01 -9.006664199358160872e-01 1.420531539994220083e+01
-4.299999999999999933e-01 -8.833459118601272309e-01 1.131160112082775449e+01
-4.399999999999999467e-01 -8.660254037844385966e-01 9.472050745618306067e+00
-4.499999999999999556e-01 -8.487048957087497403e-01 8.950427288437042606e+00
-4.600000000000000200e-01 -8.313843876330611060e-01 9.690633595789137189e+00
-4.699999999999999734e-01 -8.140638795573722497e-01 1.131017417718574514e+01
-4.799999999999999822e-01 -7.967433714816833934e-01 1.337013461979621987e+01
-4.900000000000000466e-01 -7.794228634059947591e-01 1.556194485259872806e+01
-5.000000000000000000e-01 -7.621023553303059028e-01 1.771030016161845921e+01
-5.100000000000000089e-01 -7.447818472546172686e-01 1.972858091825227689e+01
-5.199999999999999067e-01 -7.274613391789284123e-01 2.158244905342440134e+01
-5.300000000000000266e-01 -7.101408311032395559e-01 2.326581611541747563e+01
-5.400000000000000355e-01 -6.928203230275508107e-01 2.478585239181629163e+01
-5.499999999999999334e-01 -6.754998149518620654e-01 2.615459413847360537e+01
-5.600000000000000533e-01 -6.581793068761733201e-01 2.738509884434077435e+01
-5.699999999999999512e-01 -6.408587988004845748e-01 2.849015801737737874e+01
-5.799999999999999600e-01 -6.235382907247957185e-01 2.948200658250137707e+01
-5.899999999999999689e-01 -6.062177826491069732e-01 3.037216309673373971e+01
-5.999999999999999778e-01 -5.888972745734182279e-01 3.117113437576016821e+01
-6.099999999999999867e-01 -5.715767664977293716e-01 3.188804485620401508e+01
-6.199999999999999956e-01 -5.542562584220407373e-01 3.253033832147587390e+01
-6.300000000000000044e-01 -5.369357503463518810e-01 3.310365912770429730e+01
-6.400000000000000133e-01 -5.196152422706630247e-01 3.361194609917689036e+01
-6.500000000000000222e-01 -5.022947341949743905e-01 3.405771477770236544e+01
-6.599999999999999201e-01 -4.849742261192855342e-01 3.444247723868974731e+01
-6.699999999999999289e-01 -4.676537180435967889e-01 3.476724824463457963e+01
-6.800000000000000488e-01 -4.503332099679080436e-01 3.503309925683696946e+01
-6.899999999999999467e-01 -4.330127018922192983e-01 3.524173354095873378e+01
-7.000000000000000666e-01 -4.156921938165304975e-01 3.539605401303384724e+01
-7.099999999999999645e-01 -3.983716857408416967e-01 3.550067291712915818e+01
-7.199999999999999734e-01 -3.810511776651529514e-01 3.556226968124910570e+01
-7.299999999999999822e-01 -3.637306695894642061e-01 3.558965440354307219e+01
-7.399999999999999911e-01 -3.464101615137754053e-01 3.559336801066753964e+01
-7.499999999999998890e-01 -3.290896534380866045e-01 3.558467957904765200e+01
-7.599999999999998979e-01 -3.117691453623978592e-01 3.557394118247647441e+01
-7.700000000000000178e-01 -2.944486372867091140e-01 3.556840300610124217e+01
-7.800000000000000266e-01 -2.771281292110203687e-01 3.556970794322260332e+01
-7.900000000000000355e-01 -2.598076211353315124e-01 3.557130599965612561e+01
-7.999999999999999334e-01 -2.424871130596427671e-01 3.555593713056065752e+01
-8.100000000000000533e-01 -2.251666049839539385e-01 3.549318861216165999e+01
-8.199999999999999512e-01 -2.078460969082652765e-01 3.533707286510127688e+01
-8.300000000000000711e-01 -1.905255888325765312e-01 3.502378241320416663e+01
-8.400000000000000799e-01 -1.732050807568877027e-01 3.447049084249568551e+01
-8.499999999999999778e-01 -1.558845726811989296e-01 3.357744149460270933e+01
-8.599999999999999867e-01 -1.385640646055101011e-01 3.223722551960298688e+01
-8.699999999999999956e-01 -1.212435565298213558e-01 3.035533920982509670e+01
-8.799999999999998934e-01 -1.039230484541326799e-01 2.788183667828837642e+01
-8.899999999999999023e-01 -8.660254037844385133e-02 2.484514981811748058e+01
-8.999999999999999112e-01 -6.928203230275500890e-02 2.137482495077119893e+01
-9.099999999999999201e-01 -5.196152422706633994e-02 1.771030245944028181e+01
-9.200000000000000400e-01 -3.464101615137750445e-02 1.420531539994220083e+01
-9.300000000000000488e-01 -1.732050807568867243e-02 1.131160112082775449e+01
-9.399999999999999467e-01 0.000000000000000000e+00 9.472050745618306067e+00
-9.499999999999999556e-01 1.732050807568883202e-02 8.950427288437042606e+00
-9.600000000000000755e-01 3.464101615137750445e-02 9.690633595789137189e+00
-9.700000000000000844e-01 5.196152422706633994e-02 1.131017417718574514e+01
3.000000000000001277e-02 -1.645448267190433356e+00 1.762701474355470666e+01
1.999999999999995531e-02 -1.628127759114744499e+00 1.958262962329090939e+01
9.999999999999977657e-03 -1.610807251039056087e+00 2.137482256665336422e+01
0.000000000000000000e+00 -1.593486742963367231e+00 2.297482430725089486e+01
-9.999999999999977657e-03 -1.576166234887678375e+00 2.439232050257093931e+01
-2.000000000000003511e-02 -1.558845726811989518e+00 2.565368769896269541e+01
-3.000000000000001277e-02 -1.541525218736300662e+00 2.678772201901373506e+01
-3.999999999999998695e-02 -1.524204710660612250e+00 2.781842154896969177e+01
-5.000000000000005135e-02 -1.506884202584922949e+00 2.876295857118474331e+01
-6.000000000000002554e-02 -1.489563694509234537e+00 2.963247555870898609e+01
-7.000000000000000666e-02 -1.472243186433545681e+00 3.043381631327010695e+01
-7.999999999999997391e-02 -1.454922678357856825e+00 3.117113169697267239e+01
-9.000000000000003830e-02 -1.437602170282168190e+00 3.184699062823161952e+01
-1.000000000000000194e-01 -1.420281662206479334e+00 3.246302167319884546e+01
-1.100000000000000283e-01 -1.402961154130790700e+00 3.302025244251372982e+01
-1.199999999999999678e-01 -1.385640646055101843e+00 3.351930953142021252e+01
-1.299999999999999767e-01 -1.368320137979412987e+00 3.396058353105653538e+01
-1.400000000000000133e-01 -1.350999629903724353e+00 3.434440685107031754e+01
-1.500000000000000222e-01 -1.333679121828035496e+00 3.467125790580850975e+01
-1.600000000000000033e-01 -1.316358613752346862e+00 3.494199304043007004e+01
-1.700000000000000122e-01 -1.299038105676658006e+00 3.515810664493615434e+01
-1.799999999999999933e-01 -1.281717597600969150e+00 3.532201716270166969e+01
-1.899999999999999745e-01 -1.264397089525280515e+00 3.543736145193759768e+01
-1.999999999999999833e-01 -1.247076581449591659e+00 3.550924727336234099e+01
-2.100000000000000200e-01 -1.229756073373903025e+00 3.554436801051756589e+01
-2.200000000000000289e-01 -1.212435565298214168e+00 3.555084176090028336e+01
-2.300000000000000100e-01 -1.195115057222525312e+00 3.553762516653468140e+01
-2.400000000000000189e-01 -1.177794549146836456e+00 3.551339464745809238e+01
-2.500000000000000000e-01 -1.160474041071147822e+00 3.548488529260561108e+01
-2.600000000000000089e-01 -1.143153532995459187e+00 3.545479635694439935e+01
-2.700000000000000178e-01 -1.125833024919770331e+00 3.541945464391850606e+01
-2.800000000000000266e-01 -1.108512516844081475e+00 3.536642974754008861e+01
-2.899999999999999800e-01 -1.091192008768392840e+00 3.527222813805860824e+01
-2.999999999999999889e-01 -1.073871500692703984e+00 3.510013461816911473e+01
-3.100000000000000533e-01 -1.056550992617015128e+00 3.479835628476502052e+01
-3.200000000000000067e-01 -1.039230484541326494e+00 3.429902758696382392e+01
-3.299999999999999600e-01 -1.021909976465637637e+00 3.351949627499087114e+01
-3.400000000000000244e-01 -1.004589468389948781e+00 3.236851165174054756e+01
-3.500000000000000333e-01 -9.872689603142601467e-01 3.076062614614185620e+01
-3.599999999999999867e-01 -9.699484522385712904e-01 2.864048280509357625e+01
-3.699999999999999956e-01 -9.526279441628826561e-01 2.601356250509708090e+01
-3.800000000000000044e-01 -9.353074360871937998e-01 2.297482691223352091e+01
-3.900000000000000133e-01 -9.179869280115049435e-01 1.972858346452612111e+01
-3.999999999999999667e-01 -9.006664199358163092e-01 1.659741095396668342e+01
-4.100000000000000311e-01 -8.833459118601274529e-01 1.399466440303683612e+01
-4.200000000000000400e-01 -8.660254037844388186e-01 1.229818287665344911e+01
-4.299999999999999933e-01 -8.487048957087499623e-01 1.172045701517106231e+01
-4.399999999999999467e-01 -8.313843876330611060e-01 1.228099545133228077e+01
-4.500000000000000111e-01 -8.140638795573724718e-01 1.371217161448089250e+01
-4.600000000000000200e-01 -7.967433714816836154e-01 1.560401885743900507e+01
-4.699999999999999734e-01 -7.794228634059947591e-01 1.762701474355470666e+01
-4.800000000000000377e-01 -7.621023553303061249e-01 1.958262962329090939e+01
-4.900000000000000466e-01 -7.447818472546172686e-01 2.137482256665336422e+01
-5.000000000000000000e-01 -7.274613391789284123e-01 2.297482430725089486e+01
-5.100000000000000089e-01 -7.101408311032397780e-01 2.439232050257093931e+01
-5.200000000000000178e-01 -6.928203230275509217e-01 2.565368769896269541e+01
-5.300000000000000266e-01 -6.754998149518621764e-01 2.678772201901373506e+01
-5.400000000000000355e-01 -6.581793068761734311e-01 2.781842154896969177e+01
-5.500000000000000444e-01 -6.408587988004846858e-01 2.876295857118474331e+01
-5.600000000000000533e-01 -6.235382907247959405e-01 2.963247555870898609e+01
-5.699999999999999512e-01 -6.062177826491070842e-01 3.043381631327010695e+01
-5.799999999999999600e-01 -5.888972745734183389e-01 3.117113169697267239e+01
-5.900000000000000799e-01 -5.715767664977295937e-01 3.184699062823161952e+01
-5.999999999999999778e-01 -5.542562584220407373e-01 3.246302167319884546e+01
-6.099999999999999867e-01 -5.369357503463521031e-01 3.302025244251372982e+01
-6.200000000000001066e-01 -5.196152422706632468e-01 3.351930953142021252e+01
-6.300000000000000044e-01 -5.022947341949743905e-01 3.396058353105653538e+01
-6.400000000000000133e-01 -4.849742261192857007e-01 3.434440685107031754e+01
-6.500000000000000222e-01 -4.676537180435968999e-01 3.467125790580850975e+01
-6.599999999999999201e-01 -4.503332099679081546e-01 3.494199304043007004e+01
-6.700000000000000400e-01 -4.330127018922194093e-01 3.515810664493615434e+01
-6.800000000000000488e-01 -4.156921938165306085e-01 3.532201716270166969e+01
-6.900000000000000577e-01 -3.983716857408418077e-01 3.543736145193759768e+01
-7.000000000000000666e-01 -3.810511776651530624e-01 3.550924727336234099e+01
-7.099999999999999645e-01 -3.637306695894643171e-01 3.554436801051756589e+01
-7.199999999999999734e-01 -3.464101615137755164e-01 3.555084176090028336e+01
-7.299999999999999822e-01 -3.290896534380867156e-01 3.553762516653468140e+01
-7.399999999999999911e-01 -3.117691453623979703e-01 3.551339464745809238e+01
-7.499999999999998890e-01 -2.944486372867092250e-01 3.548488529260561108e+01
-7.600000000000000089e-01 -2.771281292110204242e-01 3.545479635694439935e+01
-7.700000000000000178e-01 -2.598076211353316789e-01 3.541945464391850606e+01
-7.800000000000000266e-01 -2.424871130596428503e-01 3.536642974754008861e+01
-7.900000000000000355e-01 -2.251666049839541051e-01 3.527222813805860824e+01
-8.000000000000001554e-01 -2.078460969082652765e-01 3.510013461816911473e+01
-8.099999999999999423e-01 -1.905255888325766145e-01 3.479835628476502052e+01
-8.200000000000000622e-01 -1.732050807568878414e-01 3.429902758696382392e+01
-8.300000000000000711e-01 -1.558845726811990129e-01 3.351949627499087114e+01
-8.400000000000000799e-01 -1.385640646055102676e-01 3.236851165174054756e+01
-8.499999999999999778e-01 -1.212435565298214252e-01 3.076062614614185620e+01
-8.599999999999999867e-01 -1.039230484541326799e-01 2.864048280509357625e+01
-8.699999999999999956e-01 -8.660254037844400399e-02 2.601356250509708090e+01
-8.799999999999998934e-01 -6.928203230275517543e-02 2.297482691223352091e+01
-8.899999999999999023e-01 -5.196152422706633994e-02 1.972858346452612111e+01
-8.999999999999999112e-01 -3.464101615137766405e-02 1.659741095396668342e+01
-9.100000000000000311e-01 -1.732050807568883202e-02 1.399466440303683612e+01
-9.200000000000000400e-01 0.000000000000000000e+00 1.229818287665344911e+01
-9.300000000000000488e-01 1.732050807568867243e-02 1.172045701517106231e+01
-9.399999999999999467e-01 3.464101615137750445e-02 1.228099545133228077e+01
-9.500000000000000666e-01 5.196152422706618035e-02 1.371217161448089250e+01
-9.600000000000000755e-01 6.928203230275500890e-02 1.560401885743900507e+01
3.999999999999998695e-02 -1.628127759114744499e+00 2.183857346297962820e+01
2.999999999999993297e-02 -1.610807251039056087e+00 2.346000781822971959e+01
1.999999999999995531e-02 -1.593486742963366787e+00 2.484514743474801435e+01
9.999999999999977657e-03 -1.576166234887678375e+00 2.601355992273570550e+01
0.000000000000000000e+00 -1.558845726811989518e+00 2.700938062430171982e+01
-1.000000000000005745e-02 -1.541525218736300662e+00 2.788068861901400197e+01
-2.000000000000003511e-02 -1.524204710660612250e+00 2.866771598543714461e+01
-3.000000000000001277e-02 -1.506884202584922949e+00 2.939857688978900896e+01
-4.000000000000007022e-02 -1.489563694509234537e+00 3.008971005847737601e+01
-5.000000000000005135e-02 -1.472243186433545681e+00 3.074844468004669196e+01
-6.000000000000002554e-02 -1.454922678357856825e+00 3.137600210626708019e+01
-7.000000000000000666e-02 -1.437602170282167968e+00 3.197009458390456160e+01
-8.000000000000005718e-02 -1.420281662206479334e+00 3.252684450011749817e+01
-9.000000000000003830e-02 -1.402961154130790478e+00 3.304204576407175864e+01
-1.000000000000000611e-01 -1.385640646055101843e+00 3.351190811518349477e+01
-1.099999999999999867e-01 -1.368320137979412987e+00 3.393344332653902740e+01
-1.200000000000000094e-01 -1.350999629903724131e+00 3.430462623351743190e+01
-1.300000000000000322e-01 -1.333679121828035496e+00 3.462442831897649853e+01
-1.400000000000000411e-01 -1.316358613752346640e+00 3.489279331230817149e+01
-1.500000000000000222e-01 -1.299038105676658006e+00 3.511060518254448226e+01
-1.600000000000000311e-01 -1.281717597600969150e+00 3.527968364705309767e+01
-1.700000000000000122e-01 -1.264397089525280293e+00 3.540282316092933712e+01
-1.799999999999999933e-01 -1.247076581449591659e+00 3.548386220536660574e+01
-1.900000000000000022e-01 -1.229756073373902803e+00 3.552772944540767952e+01
-2.000000000000000389e-01 -1.212435565298214168e+00 3.554036897257024918e+01
-2.100000000000000477e-01 -1.195115057222525312e+00 3.552841467107452189e+01
-2.200000000000000289e-01 -1.177794549146836456e+00 3.549848493339322175e+01
-2.300000000000000377e-01 -1.160474041071147600e+00 3.545601768521669328e+01
-2.400000000000000189e-01 -1.143153532995458965e+00 3.540365483151665416e+01
-2.500000000000000555e-01 -1.125833024919770331e+00 3.533928222981752043e+01
-2.600000000000000089e-01 -1.108512516844081475e+00 3.525389431406399154e+01
-2.700000000000000178e-01 -1.091192008768392618e+00 3.512946181925993017e+01
-2.800000000000000266e-01 -1.073871500692703984e+00 3.493696607725505743e+01
-2.900000000000000355e-01 -1.056550992617015128e+00 3.463480872120575071e+01
-3.000000000000000444e-01 -1.039230484541326271e+00 3.416803389695626691e+01
-3.100000000000000533e-01 -1.021909976465637637e+00 3.346932330680016321e+01
-3.200000000000000067e-01 -1.004589468389948781e+00 3.246352077682769988e+01
-3.300000000000000711e-01 -9.872689603142599246e-01 3.107810933083444382e+01
-3.400000000000000244e-01 -9.699484522385712904e-01 2.926161758393840273e+01
-3.500000000000000333e-01 -9.526279441628824340e-01 2.700938339426877377e+01
-3.599999999999999867e-01 -9.353074360871937998e-01 2.439232331817945010e+01
-3.700000000000000511e-01 -9.179869280115049435e-01 2.158245183822492308e+01
-3.800000000000000044e-01 -9.006664199358160872e-01 1.886607096125607441e+01
-3.900000000000000133e-01 -8.833459118601274529e-01 1.661113569752858865e+01
-4.000000000000000777e-01 -8.660254037844385966e-01 1.513209042366422885e+01
-4.100000000000000311e-01 -8.487048957087499623e-01 1.458542689866136577e+01
-4.200000000000000400e-01 -8.313843876330611060e-01 1.503475206314178259e+01
-4.299999999999999933e-01 -8.140638795573722497e-01 1.632653322403403706e+01
-4.400000000000000577e-01 -7.967433714816836154e-01 1.810046957242171572e+01
-4.500000000000000111e-01 -7.794228634059947591e-01 2.001351928500311317e+01
-4.600000000000000200e-01 -7.621023553303059028e-01 2.183857346297962820e+01
-4.700000000000000844e-01 -7.447818472546172686e-01 2.346000781822971959e+01
-4.800000000000000377e-01 -7.274613391789284123e-01 2.484514743474801435e+01
-4.900000000000000466e-01 -7.101408311032396670e-01 2.601355992273570550e+01
-5.000000000000000000e-01 -6.928203230275509217e-01 2.700938062430171982e+01
-5.100000000000000089e-01 -6.754998149518620654e-01 2.788068861901400197e+01
-5.200000000000000178e-01 -6.581793068761733201e-01 2.866771598543714461e+01
-5.300000000000000266e-01 -6.408587988004845748e-01 2.939857688978900896e+01
-5.400000000000000355e-01 -6.235382907247958295e-01 3.008971005847737601e+01
-5.500000000000000444e-01 -6.062177826491070842e-01 3.074844468004669196e+01
-5.600000000000000533e-01 -5.888972745734182279e-01 3.137600210626708019e+01
-5.699999999999999512e-01 -5.715767664977294826e-01 3.197009458390456160e+01
-5.800000000000000711e-01 -5.542562584220407373e-01 3.252684450011749817e+01
-5.900000000000000799e-01 -5.369357503463518810e-01 3.304204576407175864e+01
-5.999999999999999778e-01 -5.196152422706632468e-01 3.351190811518349477e+01
-6.100000000000000977e-01 -5.022947341949743905e-01 3.393344332653902740e+01
-6.200000000000001066e-01 -4.849742261192855342e-01 3.430462623351743190e+01
-6.300000000000000044e-01 -4.676537180435968999e-01 3.462442831897649853e+01
-6.400000000000000133e-01 -4.503332099679080436e-01 3.489279331230817149e+01
-6.500000000000000222e-01 -4.330127018922192983e-01 3.511060518254448226e+01
-6.600000000000000311e-01 -4.156921938165305530e-01 3.527968364705309767e+01
-6.700000000000000400e-01 -3.983716857408418077e-01 3.540282316092933712e+01
-6.800000000000000488e-01 -3.810511776651529514e-01 3.548386220536660574e+01
-6.900000000000000577e-01 -3.637306695894642061e-01 3.552772944540767952e+01
-7.000000000000000666e-01 -3.464101615137754608e-01 3.554036897257024918e+01
-7.099999999999999645e-01 -3.290896534380867156e-01 3.552841467107452189e+01
-7.199999999999999734e-01 -3.117691453623978592e-01 3.549848493339322175e+01
-7.299999999999999822e-01 -2.944486372867091140e-01 3.545601768521669328e+01
-7.399999999999999911e-01 -2.771281292110203687e-01 3.540365483151665416e+01
-7.500000000000001110e-01 -2.598076211353316234e-01 3.533928222981752043e+01
-7.600000000000000089e-01 -2.424871130596428503e-01 3.525389431406399154e+01
-7.700000000000000178e-01 -2.251666049839540218e-01 3.512946181925993017e+01
-7.800000000000000266e-01 -2.078460969082652765e-01 3.493696607725505743e+01
-7.900000000000001465e-01 -1.905255888325764480e-01 3.463480872120575071e+01
-7.999999999999999334e-01 -1.732050807568877582e-01 3.416803389695626691e+01
-8.100000000000000533e-01 -1.558845726811990129e-01 3.346932330680016321e+01
-8.200000000000000622e-01 -1.385640646055101843e-01 3.246352077682769988e+01
-8.300000000000000711e-01 -1.212435565298214252e-01 3.107810933083444382e+01
-8.400000000000000799e-01 -1.039230484541325966e-01 2.926161758393840273e+01
-8.499999999999999778e-01 -8.660254037844385133e-02 2.700938339426877377e+01
-8.599999999999999867e-01 -6.928203230275517543e-02 2.439232331817945010e+01
-8.699999999999999956e-01 -5.196152422706633994e-02 2.158245183822492308e+01
-8.799999999999998934e-01 -3.464101615137750445e-02 1.886607096125607441e+01
-8.899999999999999023e-01 -1.732050807568883202e-02 1.661113569752858865e+01
-9.000000000000000222e-01 0.000000000000000000e+00 1.513209042366422885e+01
-9.100000000000000311e-01 1.732050807568883202e-02 1.458542689866136577e+01
-9.200000000000000400e-01 3.464101615137750445e-02 1.503475206314178259e+01
-9.300000000000000488e-01 5.196152422706633994e-02 1.632653322403403706e+01
-9.400000000000001688e-01 6.928203230275500890e-02 1.810046957242171572e+01
-9.500000000000000666e-01 8.660254037844385133e-02 2.001351928500311317e+01
5.000000000000005135e-02 -1.610807251039055643e+00 2.569809202067460063e+01
3.999999999999998695e-02 -1.593486742963366787e+00 2.692019408999317420e+01
3.000000000000001277e-02 -1.576166234887678375e+00 2.788183433560164559e+01
2.000000000000003511e-02 -1.558845726811989518e+00 2.864048028028800275e+01
1.000000000000005745e-02 -1.541525218736300662e+00 2.926161489063624188e+01
0.000000000000000000e+00 -1.524204710660611806e+00 2.980213309982897130e+01
-9.999999999999977657e-03 -1.506884202584922949e+00 3.030343293607401378e+01
-1.999999999999995531e-02 -1.489563694509234537e+00 3.079088601294546734e+01
-3.000000000000001277e-02 -1.472243186433545459e+00 3.127643576393451141e+01
-3.999999999999998695e-02 -1.454922678357856825e+00 3.176220597456874017e+01
-4.999999999999996808e-02 -1.437602170282167968e+00 3.224402395337290272e+01
-5.999999999999994227e-02 -1.420281662206479112e+00 3.271438129662909944e+01
-7.000000000000000666e-02 -1.402961154130790478e+00 3.316467481590542121e+01
-7.999999999999997391e-02 -1.385640646055101621e+00 3.358673322103008729e+01
-8.999999999999999667e-02 -1.368320137979412987e+00 3.397372141217805819e+01
-9.999999999999993616e-02 -1.350999629903724131e+00 3.432055554033485123e+01
-1.099999999999999589e-01 -1.333679121828035274e+00 3.462397230675057358e+01
-1.199999999999999678e-01 -1.316358613752346640e+00 3.488238599706239285e+01
-1.299999999999999767e-01 -1.299038105676657784e+00 3.509564571083954831e+01
-1.399999999999999578e-01 -1.281717597600969150e+00 3.526477903790145518e+01
-1.499999999999999944e-01 -1.264397089525280293e+00 3.539177894554451598e+01
-1.599999999999999478e-01 -1.247076581449591437e+00 3.547945699999458213e+01
-1.699999999999999289e-01 -1.229756073373902803e+00 3.553134707589723718e+01
-1.799999999999999656e-01 -1.212435565298213946e+00 3.555160112145071594e+01
-1.899999999999999745e-01 -1.195115057222525312e+00 3.554477981737736059e+01
-1.999999999999999833e-01 -1.177794549146836456e+00 3.551541969194992276e+01
-2.099999999999999645e-01 -1.160474041071147600e+00 3.546726945595293756e+01
-2.199999999999999734e-01 -1.143153532995458743e+00 3.540213884931549160e+01
-2.299999999999999545e-01 -1.125833024919770109e+00 3.531838299345564991e+01
-2.399999999999999911e-01 -1.108512516844081475e+00 3.520912821298973938e+01
-2.499999999999999722e-01 -1.091192008768392618e+00 3.506040590452979444e+01
-2.599999999999999534e-01 -1.073871500692703762e+00 3.484939785276338142e+01
-2.699999999999999623e-01 -1.056550992617015128e+00 3.454304869971980452e+01
-2.799999999999999711e-01 -1.039230484541326271e+00 3.409744537693242705e+01
-2.899999999999999800e-01 -1.021909976465637415e+00 3.345868081109994563e+01
-2.999999999999999889e-01 -1.004589468389948781e+00 3.256642311961655167e+01
-3.099999999999999423e-01 -9.872689603142599246e-01 3.136191584202537186e+01
-3.200000000000000067e-01 -9.699484522385710683e-01 2.980213593181557741e+01
-3.299999999999999600e-01 -9.526279441628824340e-01 2.788069154847196884e+01
-3.399999999999999689e-01 -9.353074360871935777e-01 2.565369069791090340e+01
-3.499999999999999778e-01 -9.179869280115049435e-01 2.326581911170908512e+01
-3.599999999999999867e-01 -9.006664199358160872e-01 2.096483548273244679e+01
-3.699999999999999956e-01 -8.833459118601272309e-01 1.906797884594740111e+01
-3.799999999999999489e-01 -8.660254037844385966e-01 1.783135237380616189e+01
-3.900000000000000133e-01 -8.487048957087497403e-01 1.736409668463036127e+01
-3.999999999999999667e-01 -8.313843876330611060e-01 1.774797678557331437e+01
-4.099999999999999756e-01 -8.140638795573722497e-01 1.892779452084259617e+01
-4.199999999999999289e-01 -7.967433714816833934e-01 2.060947039163778882e+01
-4.299999999999999933e-01 -7.794228634059947591e-01 2.244954409410975771e+01
-4.399999999999999467e-01 -7.621023553303059028e-01 2.419295625585507636e+01
-4.499999999999999556e-01 -7.447818472546170465e-01 2.569809202067460063e+01
-4.600000000000000200e-01 -7.274613391789284123e-01 2.692019408999317420e+01
-4.699999999999999734e-01 -7.101408311032395559e-01 2.788183433560164559e+01
-4.799999999999999822e-01 -6.928203230275508107e-01 2.864048028028800275e+01
-4.899999999999999356e-01 -6.754998149518620654e-01 2.926161489063624188e+01
-5.000000000000000000e-01 -6.581793068761732091e-01 2.980213309982897130e+01
-5.100000000000000089e-01 -6.408587988004844638e-01 3.030343293607401378e+01
-5.199999999999999067e-01 -6.235382907247957185e-01 3.079088601294546734e+01
-5.299999999999999156e-01 -6.062177826491069732e-01 3.127643576393451141e+01
-5.400000000000000355e-01 -5.888972745734182279e-01 3.176220597456874017e+01
-5.499999999999999334e-01 -5.715767664977293716e-01 3.224402395337290272e+01
-5.599999999999999423e-01 -5.542562584220406263e-01 3.271438129662909944e+01
-5.699999999999999512e-01 -5.369357503463518810e-01 3.316467481590542121e+01
-5.799999999999999600e-01 -5.196152422706630247e-01 3.358673322103008729e+01
-5.899999999999999689e-01 -5.022947341949743905e-01 3.397372141217805819e+01
-5.999999999999999778e-01 -4.849742261192855342e-01 3.432055554033485123e+01
-6.099999999999999867e-01 -4.676537180435967334e-01 3.462397230675057358e+01
-6.199999999999999956e-01 -4.503332099679080436e-01 3.488238599706239285e+01
-6.300000000000000044e-01 -4.330127018922192428e-01 3.509564571083954831e+01
-6.400000000000000133e-01 -4.156921938165304975e-01 3.526477903790145518e+01
-6.500000000000000222e-01 -3.983716857408416967e-01 3.539177894554451598e+01
-6.599999999999999201e-01 -3.810511776651529514e-01 3.547945699999458213e+01
-6.699999999999999289e-01 -3.637306695894641506e-01 3.553134707589723718e+01
-6.799999999999999378e-01 -3.464101615137754053e-01 3.555160112145071594e+01
-6.899999999999999467e-01 -3.290896534380866045e-01 3.554477981737736059e+01
-7.000000000000000666e-01 -3.117691453623978592e-01 3.551541969194992276e+01
-7.099999999999999645e-01 -2.944486372867090584e-01 3.546726945595293756e+01
-7.199999999999999734e-01 -2.771281292110203132e-01 3.540213884931549160e+01
-7.299999999999999822e-01 -2.598076211353315124e-01 3.531838299345564991e+01
-7.399999999999999911e-01 -2.424871130596427671e-01 3.520912821298973938e+01
-7.499999999999998890e-01 -2.251666049839540218e-01 3.506040590452979444e+01
-7.599999999999998979e-01 -2.078460969082651932e-01 3.484939785276338142e+01
-7.700000000000000178e-01 -1.905255888325764480e-01 3.454304869971980452e+01
-7.800000000000000266e-01 -1.732050807568876194e-01 3.409744537693242705e+01
-7.900000000000000355e-01 -1.558845726811989296e-01 3.345868081109994563e+01
-7.999999999999999334e-01 -1.385640646055101843e-01 3.256642311961655167e+01
-8.099999999999999423e-01 -1.212435565298213558e-01 3.136191584202537186e+01
-8.200000000000000622e-01 -1.039230484541325966e-01 2.980213593181557741e+01
-8.300000000000000711e-01 -8.660254037844376807e-02 2.788069154847196884e+01
-8.400000000000000799e-01 -6.928203230275500890e-02 2.565369069791090340e+01
-8.499999999999999778e-01 -5.196152422706633994e-02 2.326581911170908512e+01
-8.599999999999999867e-01 -3.464101615137750445e-02 2.096483548273244679e+01
-8.699999999999999956e-01 -1.732050807568867243e-02 1.906797884594740111e+01
-8.799999999999998934e-01 0.000000000000000000e+00 1.783135237380616189e+01
-8.899999999999999023e-01 1.732050807568883202e-02 1.736409668463036127e+01
-8.999999999999999112e-01 3.464101615137766405e-02 1.774797678557331437e+01
-9.099999999999999201e-01 5.196152422706633994e-02 1.892779452084259617e+01
-9.199999999999998179e-01 6.928203230275517543e-02 2.060947039163778882e+01
-9.300000000000000488e-01 8.660254037844385133e-02 2.244954409410975771e+01
-9.399999999999999467e-01 1.039230484541326799e-01 2.419295625585507636e+01
6.000000000000002554e-02 -1.593486742963366787e+00 2.898738962730849877e+01
4.999999999999996808e-02 -1.576166234887678375e+00 2.979071422187026030e+01
3.999999999999998695e-02 -1.558845726811989518e+00 3.035533692125852312e+01
3.000000000000001277e-02 -1.541525218736300662e+00 3.076062368901586552e+01
2.000000000000003511e-02 -1.524204710660612250e+00 3.107810672205458502e+01
9.999999999999977657e-03 -1.506884202584922949e+00 3.136191311381748292e+01
0.000000000000000000e+00 -1.489563694509234537e+00 3.164719909279289922e+01
-9.999999999999977657e-03 -1.472243186433545681e+00 3.195251470635554369e+01
-2.000000000000003511e-02 -1.454922678357856825e+00 3.228353728597607386e+01
-3.000000000000001277e-02 -1.437602170282168190e+00 3.263695126083412390e+01
-3.999999999999998695e-02 -1.420281662206479556e+00 3.300396868262124883e+01
-4.999999999999996808e-02 -1.402961154130790700e+00 3.337327014289763127e+01
-6.000000000000002554e-02 -1.385640646055101843e+00 3.373325660595707376e+01
-7.000000000000000666e-02 -1.368320137979412987e+00 3.407358054761264299e+01
-8.000000000000001554e-02 -1.350999629903724131e+00 3.438600498432739272e+01
-8.999999999999995504e-02 -1.333679121828035719e+00 3.466470763528485577e+01
-9.999999999999997780e-02 -1.316358613752346862e+00 3.490618644206977450e+01
-1.099999999999999867e-01 -1.299038105676658006e+00 3.510892759617739500e+01
-1.200000000000000094e-01 -1.281717597600969150e+00 3.527297588283119723e+01
-1.299999999999999767e-01 -1.264397089525280293e+00 3.539951114129935661e+01
-1.400000000000000133e-01 -1.247076581449591659e+00 3.549049294504016672e+01
-1.499999999999999944e-01 -1.229756073373903025e+00 3.554839268975279509e+01
-1.599999999999999478e-01 -1.212435565298214168e+00 3.557598989457635952e+01
-1.699999999999999845e-01 -1.195115057222525312e+00 3.557617018015964305e+01
-1.799999999999999933e-01 -1.177794549146836456e+00 3.555163230980443245e+01
-1.900000000000000022e-01 -1.160474041071147822e+00 3.550440095105644644e+01
-1.999999999999999833e-01 -1.143153532995459187e+00 3.543506031325896544e+01
-2.100000000000000200e-01 -1.125833024919770331e+00 3.534167428239999253e+01
-2.199999999999999734e-01 -1.108512516844081475e+00 3.521843200992673673e+01
-2.300000000000000100e-01 -1.091192008768392618e+00 3.505413684944696229e+01
-2.399999999999999911e-01 -1.073871500692703984e+00 3.483072904062195363e+01
-2.500000000000000000e-01 -1.056550992617015128e+00 3.452210788618720017e+01
-2.599999999999999534e-01 -1.039230484541326494e+00 3.409363433113814779e+01
-2.700000000000000178e-01 -1.021909976465637637e+00 3.350289997024388811e+01
-2.800000000000000266e-01 -1.004589468389948781e+00 3.270266380354423319e+01
-2.899999999999999800e-01 -9.872689603142601467e-01 3.164720189501729664e+01
-2.999999999999999889e-01 -9.699484522385712904e-01 3.030343586233600561e+01
-3.100000000000000533e-01 -9.526279441628826561e-01 2.866771903050615578e+01
-3.200000000000000067e-01 -9.353074360871937998e-01 2.678772515736961424e+01
-3.299999999999999600e-01 -9.179869280115049435e-01 2.478585555534678520e+01
-3.400000000000000244e-01 -9.006664199358160872e-01 2.287214718983926431e+01
-3.500000000000000333e-01 -8.833459118601274529e-01 2.131220079292028657e+01
-3.599999999999999867e-01 -8.660254037844385966e-01 2.031141811424135568e+01
-3.699999999999999956e-01 -8.487048957087499623e-01 1.994490688025084424e+01
-3.800000000000000044e-01 -8.313843876330611060e-01 2.029419908285604635e+01
-3.900000000000000133e-01 -8.140638795573722497e-01 2.137674880042496994e+01
-3.999999999999999667e-01 -7.967433714816836154e-01 2.297335132247452094e+01
-4.099999999999999756e-01 -7.794228634059947591e-01 2.475618030290678462e+01
-4.200000000000000400e-01 -7.621023553303061249e-01 2.644827091502096295e+01
-4.299999999999999933e-01 -7.447818472546172686e-01 2.787964743454892513e+01
-4.399999999999999467e-01 -7.274613391789284123e-01 2.898738962730849877e+01
-4.500000000000000111e-01 -7.101408311032397780e-01 2.979071422187026030e+01
-4.600000000000000200e-01 -6.928203230275509217e-01 3.035533692125852312e+01
-4.699999999999999734e-01 -6.754998149518621764e-01 3.076062368901586552e+01
-4.799999999999999822e-01 -6.581793068761734311e-01 3.107810672205458502e+01
-4.900000000000000466e-01 -6.408587988004845748e-01 3.136191311381748292e+01
-5.000000000000000000e-01 -6.235382907247958295e-01 3.164719909279289922e+01
-5.100000000000000089e-01 -6.062177826491070842e-01 3.195251470635554369e+01
-5.199999999999999067e-01 -5.888972745734183389e-01 3.228353728597607386e+01
-5.300000000000000266e-01 -5.715767664977295937e-01 3.263695126083412390e+01
-5.400000000000000355e-01 -5.542562584220407373e-01 3.300396868262124883e+01
-5.499999999999999334e-01 -5.369357503463519921e-01 3.337327014289763127e+01
-5.600000000000000533e-01 -5.196152422706632468e-01 3.373325660595707376e+01
-5.699999999999999512e-01 -5.022947341949743905e-01 3.407358054761264299e+01
-5.799999999999999600e-01 -4.849742261192857007e-01 3.438600498432739272e+01
-5.899999999999999689e-01 -4.676537180435968999e-01 3.466470763528485577e+01
-5.999999999999999778e-01 -4.503332099679080436e-01 3.490618644206977450e+01
-6.099999999999999867e-01 -4.330127018922194093e-01 3.510892759617739500e+01
-6.200000000000001066e-01 -4.156921938165305530e-01 3.527297588283119723e+01
-6.300000000000000044e-01 -3.983716857408418077e-01 3.539951114129935661e+01
-6.400000000000000133e-01 -3.810511776651530624e-01 3.549049294504016672e+01
-6.500000000000000222e-01 -3.637306695894643171e-01 3.554839268975279509e+01
-6.599999999999999201e-01 -3.464101615137754608e-01 3.557598989457635952e+01
-6.699999999999999289e-01 -3.290896534380867156e-01 3.557617018015964305e+01
-6.800000000000000488e-01 -3.117691453623979703e-01 3.555163230980443245e+01
-6.900000000000000577e-01 -2.944486372867092250e-01 3.550440095105644644e+01
-7.000000000000000666e-01 -2.771281292110203687e-01 3.543506031325896544e+01
-7.099999999999999645e-01 -2.598076211353316234e-01 3.534167428239999253e+01
-7.199999999999999734e-01 -2.424871130596428503e-01 3.521843200992673673e+01
-7.299999999999999822e-01 -2.251666049839541051e-01 3.505413684944696229e+01
-7.399999999999999911e-01 -2.078460969082653598e-01 3.483072904062195363e+01
-7.499999999999998890e-01 -1.905255888325765312e-01 3.452210788618720017e+01
-7.600000000000000089e-01 -1.732050807568877582e-01 3.409363433113814779e+01
-7.700000000000000178e-01 -1.558845726811989296e-01 3.350289997024388811e+01
-7.800000000000000266e-01 -1.385640646055102676e-01 3.270266380354423319e+01
-7.900000000000000355e-01 -1.212435565298215084e-01 3.164720189501729664e+01
-7.999999999999999334e-01 -1.039230484541326799e-01 3.030343586233600561e+01
-8.100000000000000533e-01 -8.660254037844392072e-02 2.866771903050615578e+01
-8.200000000000000622e-01 -6.928203230275509217e-02 2.678772515736961424e+01
-8.300000000000000711e-01 -5.196152422706633994e-02 2.478585555534678520e+01
-8.400000000000000799e-01 -3.464101615137766405e-02 2.287214718983926431e+01
-8.499999999999999778e-01 -1.732050807568883202e-02 2.131220079292028657e+01
-8.599999999999999867e-01 0.000000000000000000e+00 2.031141811424135568e+01
-8.699999999999999956e-01 1.732050807568867243e-02 1.994490688025084424e+01
-8.799999999999998934e-01 3.464101615137750445e-02 2.029419908285604635e+01
-8.899999999999999023e-01 5.196152422706633994e-02 2.137674880042496994e+01
-8.999999999999999112e-01 6.928203230275500890e-02 2.297335132247452094e+01
-9.099999999999999201e-01 8.660254037844385133e-02 2.475618030290678462e+01
-9.200000000000000400e-01 1.039230484541325134e-01 2.644827091502096295e+01
-9.300000000000000488e-01 1.212435565298213558e-01 2.787964743454892513e+01
7.000000000000000666e-02 -1.576166234887678375e+00 3.158748608331085705e+01
5.999999999999994227e-02 -1.558845726811989518e+00 3.200464232478616822e+01
4.999999999999996808e-02 -1.541525218736300662e+00 3.223722328380515023e+01
3.999999999999998695e-02 -1.524204710660612250e+00 3.236850925972154869e+01
3.000000000000001277e-02 -1.506884202584922949e+00 3.246351824951080545e+01
1.999999999999995531e-02 -1.489563694509234537e+00 3.256642049202565659e+01
9.999999999999977657e-03 -1.472243186433545681e+00 3.270266112227677979e+01
0.000000000000000000e+00 -1.454922678357856825e+00 3.288266341069842724e+01
-1.000000000000005745e-02 -1.437602170282167968e+00 3.310574682192201124e+01
-2.000000000000003511e-02 -1.420281662206479334e+00 3.336380578075291936e+01
-3.000000000000001277e-02 -1.402961154130790700e+00 3.364458476719748603e+01
-3.999999999999998695e-02 -1.385640646055101843e+00 3.393441786577143660e+01
-5.000000000000005135e-02 -1.368320137979412987e+00 3.422030745329519874e+01
-6.000000000000002554e-02 -1.350999629903724131e+00 3.449127715435406571e+01
-7.000000000000004829e-02 -1.333679121828035274e+00 3.473903314523206376e+01
-7.999999999999997391e-02 -1.316358613752346862e+00 3.495805920891213958e+01
-8.999999999999999667e-02 -1.299038105676658006e+00 3.514532151812163363e+01
-1.000000000000000194e-01 -1.281717597600969150e+00 3.529976269798529387e+01
-1.100000000000000283e-01 -1.264397089525280293e+00 3.542173418712424393e+01
-1.200000000000000094e-01 -1.247076581449591437e+00 3.551246929367091099e+01
-1.300000000000000322e-01 -1.229756073373902803e+00 3.557365013594335323e+01
-1.400000000000000133e-01 -1.212435565298214168e+00 3.560707636420636391e+01
-1.499999999999999944e-01 -1.195115057222525312e+00 3.561440416577936219e+01
-1.600000000000000033e-01 -1.177794549146836456e+00 3.559689217935123651e+01
-1.700000000000000122e-01 -1.160474041071147600e+00 3.555507086465335931e+01
-1.800000000000000488e-01 -1.143153532995458965e+00 3.548825063030943028e+01
-1.900000000000000022e-01 -1.125833024919770331e+00 3.539380819249564070e+01
-2.000000000000000389e-01 -1.108512516844081475e+00 3.526624163806737755e+01
-2.100000000000000200e-01 -1.091192008768392618e+00 3.509605655068090613e+01
-2.200000000000000289e-01 -1.073871500692703762e+00 3.486862890880563981e+01
-2.300000000000000100e-01 -1.056550992617015128e+00 3.456328178109573201e+01
-2.400000000000000189e-01 -1.039230484541326271e+00 3.415292286991572013e+01
-2.500000000000000000e-01 -1.021909976465637637e+00 3.360474112942207370e+01
-2.600000000000000089e-01 -1.004589468389948781e+00 3.288266609120656625e+01
-2.700000000000000178e-01 -9.872689603142599246e-01 3.195251752751527974e+01
-2.800000000000000266e-01 -9.699484522385712904e-01 3.079088897774573397e+01
-2.899999999999999800e-01 -9.526279441628824340e-01 2.939857999383201204e+01
-3.000000000000000444e-01 -9.353074360871937998e-01 2.781842476887582549e+01
-3.100000000000000533e-01 -9.179869280115049435e-01 2.615459741031647667e+01
-3.200000000000000067e-01 -9.006664199358160872e-01 2.458238371458598692e+01
-3.300000000000000155e-01 -8.833459118601272309e-01 2.331913955168266028e+01
-3.400000000000000244e-01 -8.660254037844385966e-01 2.252855460558043887e+01
-3.500000000000000333e-01 -8.487048957087497403e-01 2.226439452951249720e+01
-3.599999999999999867e-01 -8.313843876330611060e-01 2.259784319834405508e+01
-3.700000000000000511e-01 -8.140638795573722497e-01 2.359069959925511739e+01
-3.800000000000000044e-01 -7.967433714816833934e-01 2.509782412713636290e+01
-3.900000000000000133e-01 -7.794228634059947591e-01 2.682270872561536734e+01
-3.999999999999999667e-01 -7.621023553303059028e-01 2.847671903357463208e+01
-4.100000000000000311e-01 -7.447818472546172686e-01 2.986299973401110464e+01
-4.200000000000000400e-01 -7.274613391789284123e-01 3.089652860375954191e+01
-4.299999999999999933e-01 -7.101408311032396670e-01 3.158748608331085705e+01
-4.400000000000000577e-01 -6.928203230275509217e-01 3.200464232478616822e+01
-4.500000000000000111e-01 -6.754998149518620654e-01 3.223722328380515023e+01
-4.600000000000000200e-01 -6.581793068761733201e-01 3.236850925972154869e+01
-4.699999999999999734e-01 -6.408587988004845748e-01 3.246351824951080545e+01
-4.800000000000000377e-01 -6.235382907247957185e-01 3.256642049202565659e+01
-4.900000000000000466e-01 -6.062177826491069732e-01 3.270266112227677979e+01
-5.000000000000000000e-01 -5.888972745734182279e-01 3.288266341069842724e+01
-5.100000000000000089e-01 -5.715767664977294826e-01 3.310574682192201124e+01
-5.200000000000000178e-01 -5.542562584220407373e-01 3.336380578075291936e+01
-5.300000000000000266e-01 -5.369357503463518810e-01 3.364458476719748603e+01
-5.400000000000000355e-01 -5.196152422706631357e-01 3.393441786577143660e+01
-5.500000000000000444e-01 -5.022947341949743905e-01 3.422030745329519874e+01
-5.600000000000000533e-01 -4.849742261192855342e-01 3.449127715435406571e+01
-5.699999999999999512e-01 -4.676537180435968999e-01 3.473903314523206376e+01
-5.799999999999999600e-01 -4.503332099679080436e-01 3.495805920891213958e+01
-5.900000000000000799e-01 -4.330127018922192428e-01 3.514532151812163363e+01
-5.999999999999999778e-01 -4.156921938165305530e-01 3.529976269798529387e+01
-6.100000000000000977e-01 -3.983716857408416967e-01 3.542173418712424393e+01
-6.200000000000001066e-01 -3.810511776651529514e-01 3.551246929367091099e+01
-6.300000000000000044e-01 -3.637306695894642061e-01 3.557365013594335323e+01
-6.400000000000000133e-01 -3.464101615137754608e-01 3.560707636420636391e+01
-6.500000000000000222e-01 -3.290896534380866045e-01 3.561440416577936219e+01
-6.599999999999999201e-01 -3.117691453623978592e-01 3.559689217935123651e+01
-6.700000000000000400e-01 -2.944486372867091140e-01 3.555507086465335931e+01
-6.800000000000000488e-01 -2.771281292110203687e-01 3.548825063030943028e+01
-6.900000000000000577e-01 -2.598076211353315124e-01 3.539380819249564070e+01
-7.000000000000000666e-01 -2.424871130596427671e-01 3.526624163806737755e+01
-7.099999999999999645e-01 -2.251666049839540218e-01 3.509605655068090613e+01
-7.199999999999999734e-01 -2.078460969082652765e-01 3.486862890880563981e+01
-7.299999999999999822e-01 -1.905255888325765312e-01 3.456328178109573201e+01
-7.399999999999999911e-01 -1.732050807568877027e-01 3.415292286991572013e+01
-7.500000000000001110e-01 -1.558845726811989296e-01 3.360474112942207370e+01
-7.600000000000000089e-01 -1.385640646055101011e-01 3.288266609120656625e+01
-7.700000000000000178e-01 -1.212435565298214252e-01 3.195251752751527974e+01
-7.800000000000000266e-01 -1.039230484541326799e-01 3.079088897774573397e+01
-7.900000000000000355e-01 -8.660254037844385133e-02 2.939857999383201204e+01
-8.000000000000001554e-01 -6.928203230275509217e-02 2.781842476887582549e+01
-8.100000000000000533e-01 -5.196152422706625668e-02 2.615459741031647667e+01
-8.200000000000000622e-01 -3.464101615137750445e-02 2.458238371458598692e+01
-8.300000000000000711e-01 -1.732050807568883202e-02 2.331913955168266028e+01
-8.400000000000000799e-01 0.000000000000000000e+00 2.252855460558043887e+01
-8.499999999999999778e-01 1.732050807568883202e-02 2.226439452951249720e+01
-8.599999999999999867e-01 3.464101615137750445e-02 2.259784319834405508e+01
-8.699999999999999956e-01 5.196152422706633994e-02 2.359069959925511739e+01
-8.799999999999998934e-01 6.928203230275517543e-02 2.509782412713636290e+01
-8.899999999999999023e-01 8.660254037844385133e-02 2.682270872561536734e+01
-8.999999999999999112e-01 1.039230484541326799e-01 2.847671903357463208e+01
-9.100000000000000311e-01 1.212435565298213558e-01 2.986299973401110464e+01
-9.200000000000000400e-01 1.385640646055101843e-01 3.089652860375954191e+01
8.000000000000005718e-02 -1.558845726811989296e+00 3.348729398754355913e+01
7.000000000000000666e-02 -1.541525218736300662e+00 3.359130778139098794e+01
6.000000000000002554e-02 -1.524204710660611806e+00 3.357743930322243386e+01
5.000000000000005135e-02 -1.506884202584922949e+00 3.351949394039274210e+01
4.000000000000007022e-02 -1.489563694509234537e+00 3.346932085423030401e+01
3.000000000000001277e-02 -1.472243186433545459e+00 3.345867827844030273e+01
2.000000000000003511e-02 -1.454922678357856825e+00 3.350289740515219705e+01
1.000000000000005745e-02 -1.437602170282167968e+00 3.360473858544652614e+01
0.000000000000000000e+00 -1.420281662206479112e+00 3.375801620457740881e+01
-9.999999999999977657e-03 -1.402961154130790478e+00 3.395093277086009920e+01
-1.999999999999995531e-02 -1.385640646055101843e+00 3.416904903102171431e+01
-2.999999999999993297e-02 -1.368320137979412987e+00 3.439773795935591494e+01
-3.999999999999998695e-02 -1.350999629903724131e+00 3.462396842164793043e+01
-4.999999999999996808e-02 -1.333679121828035274e+00 3.483735185424401237e+01
-5.999999999999998390e-02 -1.316358613752346418e+00 3.503050822079015347e+01
-6.999999999999992339e-02 -1.299038105676658006e+00 3.519890524052242142e+01
-7.999999999999994615e-02 -1.281717597600969150e+00 3.534036643424011714e+01
-8.999999999999995504e-02 -1.264397089525280293e+00 3.545443170327608584e+01
-9.999999999999997780e-02 -1.247076581449591437e+00 3.554171011476540798e+01
-1.099999999999999589e-01 -1.229756073373902581e+00 3.560331050288682775e+01
-1.199999999999999678e-01 -1.212435565298213946e+00 3.564038536705209026e+01
-1.299999999999999489e-01 -1.195115057222525312e+00 3.565378248112810411e+01
-1.399999999999999301e-01 -1.177794549146836456e+00 3.564376693990487155e+01
-1.499999999999999389e-01 -1.160474041071147600e+00 3.560975416730233434e+01
-1.599999999999999478e-01 -1.143153532995458743e+00 3.554998433038255001e+01
-1.699999999999999845e-01 -1.125833024919770109e+00 3.546107572648904238e+01
-1.799999999999999656e-01 -1.108512516844081475e+00 3.533742402557918183e+01
-1.899999999999999745e-01 -1.091192008768392618e+00 3.517046744904271804e+01
-1.999999999999999556e-01 -1.073871500692703762e+00 3.494791230931338788e+01
-2.099999999999999645e-01 -1.056550992617014906e+00 3.465310433714748939e+01
-2.199999999999999456e-01 -1.039230484541326271e+00 3.426483762434244085e+01
-2.299999999999999545e-01 -1.021909976465637415e+00 3.375801867249857935e+01
-2.399999999999999356e-01 -1.004589468389948781e+00 3.310574944393189156e+01
-2.499999999999999722e-01 -9.872689603142599246e-01 3.228354006585899327e+01
-2.599999999999999534e-01 -9.699484522385710683e-01 3.127643870472299881e+01
-2.699999999999999623e-01 -9.526279441628824340e-01 3.008971315657763057e+01
-2.799999999999999156e-01 -9.353074360871935777e-01 2.876296180535201685e+01
-2.899999999999999800e-01 -9.179869280115049435e-01 2.738510215533628056e+01
-2.999999999999999889e-01 -9.006664199358160872e-01 2.610079416151179998e+01
-3.099999999999999423e-01 -8.833459118601272309e-01 2.508535395372765109e+01
-3.199999999999999512e-01 -8.660254037844384856e-01 2.446969829387372286e+01
-3.299999999999999600e-01 -8.487048957087497403e-01 2.429587219755021010e+01
-3.399999999999999689e-01 -8.313843876330609950e-01 2.462143802714685137e+01
-3.499999999999999778e-01 -8.140638795573722497e-01 2.552797894010637592e+01
-3.599999999999999867e-01 -7.967433714816833934e-01 2.693545854629152814e+01
-3.699999999999999956e-01 -7.794228634059946481e-01 2.859102768768088154e+01
-3.799999999999999489e-01 -7.621023553303059028e-01 3.020704040696595172e+01
-3.899999999999999023e-01 -7.447818472546170465e-01 3.156458795569925257e+01
-3.999999999999999667e-01 -7.274613391789284123e-01 3.255467079134869834e+01
-4.099999999999999756e-01 -7.101408311032395559e-01 3.317338444241111972e+01
-4.199999999999999289e-01 -6.928203230275508107e-01 3.348729398754355913e+01
-4.299999999999999933e-01 -6.754998149518620654e-01 3.359130778139098794e+01
-4.399999999999999467e-01 -6.581793068761732091e-01 3.357743930322243386e+01
-4.499999999999999556e-01 -6.408587988004844638e-01 3.351949394039274210e+01
-4.599999999999999090e-01 -6.235382907247957185e-01 3.346932085423030401e+01
-4.699999999999999734e-01 -6.062177826491068622e-01 3.345867827844030273e+01
-4.799999999999999822e-01 -5.888972745734181169e-01 3.350289740515219705e+01
-4.899999999999999356e-01 -5.715767664977293716e-01 3.360473858544652614e+01
-5.000000000000000000e-01 -5.542562584220406263e-01 3.375801620457740881e+01
-5.100000000000000089e-01 -5.369357503463518810e-01 3.395093277086009920e+01
-5.199999999999999067e-01 -5.196152422706630247e-01 3.416904903102171431e+01
-5.299999999999999156e-01 -5.022947341949742794e-01 3.439773795935591494e+01
-5.400000000000000355e-01 -4.849742261192855342e-01 3.462396842164793043e+01
-5.499999999999999334e-01 -4.676537180435967334e-01 3.483735185424401237e+01
-5.599999999999999423e-01 -4.503332099679080436e-01 3.503050822079015347e+01
-5.699999999999999512e-01 -4.330127018922192428e-01 3.519890524052242142e+01
-5.799999999999999600e-01 -4.156921938165303865e-01 3.534036643424011714e+01
-5.899999999999999689e-01 -3.983716857408416967e-01 3.545443170327608584e+01
-5.999999999999999778e-01 -3.810511776651528959e-01 3.554171011476540798e+01
-6.099999999999998757e-01 -3.637306695894641506e-01 3.560331050288682775e+01
-6.199999999999999956e-01 -3.464101615137754053e-01 3.564038536705209026e+01
-6.299999999999998934e-01 -3.290896534380866045e-01 3.565378248112810411e+01
-6.400000000000000133e-01 -3.117691453623978037e-01 3.564376693990487155e+01
-6.500000000000000222e-01 -2.944486372867090584e-01 3.560975416730233434e+01
-6.599999999999999201e-01 -2.771281292110203132e-01 3.554998433038255001e+01
-6.699999999999999289e-01 -2.598076211353315124e-01 3.546107572648904238e+01
-6.800000000000000488e-01 -2.424871130596427116e-01 3.533742402557918183e+01
-6.899999999999999467e-01 -2.251666049839539385e-01 3.517046744904271804e+01
-6.999999999999999556e-01 -2.078460969082651932e-01 3.494791230931338788e+01
-7.099999999999999645e-01 -1.905255888325764480e-01 3.465310433714748939e+01
-7.199999999999999734e-01 -1.732050807568877027e-01 3.426483762434244085e+01
-7.299999999999999822e-01 -1.558845726811988464e-01 3.375801867249857935e+01
-7.399999999999999911e-01 -1.385640646055101011e-01 3.310574944393189156e+01
-7.499999999999998890e-01 -1.212435565298212725e-01 3.228354006585899327e+01
-7.599999999999998979e-01 -1.039230484541325966e-01 3.127643870472299881e+01
-7.699999999999999067e-01 -8.660254037844385133e-02 3.008971315657763057e+01
-7.799999999999998046e-01 -6.928203230275500890e-02 2.876296180535201685e+01
-7.900000000000000355e-01 -5.196152422706625668e-02 2.738510215533628056e+01
-7.999999999999999334e-01 -3.464101615137742812e-02 2.610079416151179998e+01
-8.099999999999999423e-01 -1.732050807568867243e-02 2.508535395372765109e+01
-8.199999999999999512e-01 0.000000000000000000e+00 2.446969829387372286e+01
-8.300000000000000711e-01 1.732050807568883202e-02 2.429587219755021010e+01
-8.400000000000000799e-01 3.464101615137766405e-02 2.462143802714685137e+01
-8.499999999999999778e-01 5.196152422706633994e-02 2.552797894010637592e+01
-8.599999999999999867e-01 6.928203230275517543e-02 2.693545854629152814e+01
-8.699999999999999956e-01 8.660254037844400399e-02 2.859102768768088154e+01
-8.799999999999998934e-01 1.039230484541326799e-01 3.020704040696595172e+01
-8.899999999999999023e-01 1.212435565298215084e-01 3.156458795569925257e+01
-8.999999999999999112e-01 1.385640646055101843e-01 3.255467079134869834e+01
-9.099999999999999201e-01 1.558845726811990129e-01 3.317338444241111972e+01
9.000000000000003830e-02 -1.541525218736300662e+00 3.476464616812947384e+01
7.999999999999997391e-02 -1.524204710660612250e+00 3.464512188419472238e+01
7.000000000000000666e-02 -1.506884202584922949e+00 3.447048868561949320e+01
6.000000000000002554e-02 -1.489563694509234537e+00 3.429902530188086729e+01
5.000000000000005135e-02 -1.472243186433545681e+00 3.416803151321041554e+01
3.999999999999998695e-02 -1.454922678357856825e+00 3.409744293502220103e+01
3.000000000000001277e-02 -1.437602170282168190e+00 3.409363187942003748e+01
2.000000000000003511e-02 -1.420281662206479334e+00 3.415292046060972098e+01
9.999999999999977657e-03 -1.402961154130790478e+00 3.426483530908834751e+01
0.000000000000000000e+00 -1.385640646055101843e+00 3.441512578330674188e+01
-9.999999999999977657e-03 -1.368320137979412987e+00 3.458842445364509643e+01
-1.999999999999995531e-02 -1.350999629903724131e+00 3.477035151261236479e+01
-3.000000000000001277e-02 -1.333679121828035496e+00 3.494890986880511008e+01
-3.999999999999998695e-02 -1.316358613752346640e+00 3.511514437354342277e+01
-5.000000000000000971e-02 -1.299038105676658006e+00 3.526317137212686958e+01
-5.999999999999994227e-02 -1.281717597600969150e+00 3.538976679428692051e+01
-6.999999999999996503e-02 -1.264397089525280293e+00 3.549371676115841012e+01
-7.999999999999997391e-02 -1.247076581449591659e+00 3.557510106515417192e+01
-8.999999999999999667e-02 -1.229756073373902803e+00 3.563462456321998673e+01
-9.999999999999997780e-02 -1.212435565298214168e+00 3.567305637620452075e+01
-1.099999999999999867e-01 -1.195115057222525312e+00 3.569079231175427225e+01
-1.199999999999999678e-01 -1.177794549146836456e+00 3.568752381937162710e+01
-1.299999999999999489e-01 -1.160474041071147822e+00 3.566197519317130826e+01
-1.399999999999999578e-01 -1.143153532995458965e+00 3.561165861907275598e+01
-1.499999999999999944e-01 -1.125833024919770331e+00 3.553259578606314761e+01
-1.600000000000000033e-01 -1.108512516844081475e+00 3.541896928964985136e+01
-1.699999999999999845e-01 -1.091192008768392618e+00 3.526270132968866022e+01
-1.799999999999999933e-01 -1.073871500692703762e+00 3.505301344151114051e+01
-1.899999999999999745e-01 -1.056550992617015128e+00 3.477609813690865792e+01
-1.999999999999999833e-01 -1.039230484541326494e+00 3.441512795775976485e+01
-2.099999999999999645e-01 -1.021909976465637637e+00 3.395093511100406403e+01
-2.199999999999999734e-01 -1.004589468389948781e+00 3.336380828805436494e+01
-2.299999999999999545e-01 -9.872689603142601467e-01 3.263695393910496989e+01
-2.399999999999999911e-01 -9.699484522385712904e-01 3.176220882714185478e+01
-2.500000000000000000e-01 -9.526279441628824340e-01 3.074844770429260166e+01
-2.599999999999999534e-01 -9.353074360871937998e-01 2.963247873580388614e+01
-2.699999999999999623e-01 -9.179869280115049435e-01 2.849016129355096183e+01
-2.800000000000000266e-01 -9.006664199358160872e-01 2.744006243089230068e+01
-2.899999999999999800e-01 -8.833459118601274529e-01 2.662273503284595577e+01
-2.999999999999999889e-01 -8.660254037844385966e-01 2.614416176742579623e+01
-3.099999999999999978e-01 -8.487048957087499623e-01 2.604084345546520041e+01
-3.200000000000000067e-01 -8.313843876330611060e-01 2.635771702100431213e+01
-3.299999999999999600e-01 -8.140638795573722497e-01 2.717866508469351317e+01
-3.400000000000000244e-01 -7.967433714816836154e-01 2.847489494604094773e+01
-3.499999999999999778e-01 -7.794228634059947591e-01 3.004443551941892565e+01
-3.599999999999999867e-01 -7.621023553303061249e-01 3.161377603515650492e+01
-3.699999999999999956e-01 -7.447818472546172686e-01 3.294938403674544958e+01
-3.799999999999999489e-01 -7.274613391789284123e-01 3.391837550063149820e+01
-3.900000000000000133e-01 -7.101408311032396670e-01 3.449836069098123659e+01
-3.999999999999999667e-01 -6.928203230275509217e-01 3.474834750912648929e+01
-4.099999999999999756e-01 -6.754998149518621764e-01 3.476464616812947384e+01
-4.200000000000000400e-01 -6.581793068761734311e-01 3.464512188419472238e+01
-4.299999999999999933e-01 -6.408587988004845748e-01 3.447048868561949320e+01
-4.399999999999999467e-01 -6.235382907247958295e-01 3.429902530188086729e+01
-4.499999999999999556e-01 -6.062177826491070842e-01 3.416803151321041554e+01
-4.600000000000000200e-01 -5.888972745734182279e-01 3.409744293502220103e+01
-4.699999999999999734e-01 -5.715767664977294826e-01 3.409363187942003748e+01
-4.799999999999999822e-01 -5.542562584220407373e-01 3.415292046060972098e+01
-4.900000000000000466e-01 -5.369357503463519921e-01 3.426483530908834751e+01
-5.000000000000000000e-01 -5.196152422706632468e-01 3.441512578330674188e+01
-5.100000000000000089e-01 -5.022947341949743905e-01 3.458842445364509643e+01
-5.199999999999999067e-01 -4.849742261192856452e-01 3.477035151261236479e+01
-5.300000000000000266e-01 -4.676537180435968999e-01 3.494890986880511008e+01
-5.400000000000000355e-01 -4.503332099679080436e-01 3.511514437354342277e+01
-5.499999999999999334e-01 -4.330127018922194093e-01 3.526317137212686958e+01
-5.600000000000000533e-01 -4.156921938165305530e-01 3.538976679428692051e+01
-5.699999999999999512e-01 -3.983716857408416967e-01 3.549371676115841012e+01
-5.799999999999999600e-01 -3.810511776651530624e-01 3.557510106515417192e+01
-5.899999999999999689e-01 -3.637306695894642061e-01 3.563462456321998673e+01
-5.999999999999999778e-01 -3.464101615137754608e-01 3.567305637620452075e+01
-6.099999999999999867e-01 -3.290896534380867156e-01 3.569079231175427225e+01
-6.199999999999999956e-01 -3.117691453623979703e-01 3.568752381937162710e+01
-6.300000000000000044e-01 -2.944486372867091140e-01 3.566197519317130826e+01
-6.400000000000000133e-01 -2.771281292110203687e-01 3.561165861907275598e+01
-6.500000000000000222e-01 -2.598076211353316234e-01 3.553259578606314761e+01
-6.599999999999999201e-01 -2.424871130596428503e-01 3.541896928964985136e+01
-6.700000000000000400e-01 -2.251666049839540218e-01 3.526270132968866022e+01
-6.800000000000000488e-01 -2.078460969082652765e-01 3.505301344151114051e+01
-6.899999999999999467e-01 -1.905255888325765312e-01 3.477609813690865792e+01
-7.000000000000000666e-01 -1.732050807568877582e-01 3.441512795775976485e+01
-7.099999999999999645e-01 -1.558845726811990129e-01 3.395093511100406403e+01
-7.199999999999999734e-01 -1.385640646055101843e-01 3.336380828805436494e+01
-7.299999999999999822e-01 -1.212435565298214252e-01 3.263695393910496989e+01
-7.399999999999999911e-01 -1.039230484541325966e-01 3.176220882714185478e+01
-7.499999999999998890e-01 -8.660254037844392072e-02 3.074844770429260166e+01
-7.599999999999998979e-01 -6.928203230275517543e-02 2.963247873580388614e+01
-7.699999999999999067e-01 -5.196152422706633994e-02 2.849016129355096183e+01
-7.800000000000000266e-01 -3.464101615137758772e-02 2.744006243089230068e+01
-7.900000000000000355e-01 -1.732050807568875223e-02 2.662273503284595577e+01
-7.999999999999999334e-01 0.000000000000000000e+00 2.614416176742579623e+01
-8.099999999999999423e-01 1.732050807568867243e-02 2.604084345546520041e+01
-8.200000000000000622e-01 3.464101615137750445e-02 2.635771702100431213e+01
-8.300000000000000711e-01 5.196152422706633994e-02 2.717866508469351317e+01
-8.400000000000000799e-01 6.928203230275500890e-02 2.847489494604094773e+01
-8.499999999999999778e-01 8.660254037844385133e-02 3.004443551941892565e+01
-8.599999999999999867e-01 1.039230484541326799e-01 3.161377603515650492e+01
-8.699999999999999956e-01 1.212435565298213558e-01 3.294938403674544958e+01
-8.799999999999998934e-01 1.385640646055101843e-01 3.391837550063149820e+01
-8.899999999999999023e-01 1.558845726811988464e-01 3.449836069098123659e+01
-8.999999999999999112e-01 1.732050807568877027e-01 3.474834750912648929e+01
1.000000000000000194e-01 -1.524204710660611806e+00 3.554537022455038198e+01
8.999999999999995504e-02 -1.506884202584923393e+00 3.528687683510901962e+01
7.999999999999997391e-02 -1.489563694509234537e+00 3.502378028289785306e+01
7.000000000000000666e-02 -1.472243186433545681e+00 3.479835404410744815e+01
6.000000000000002554e-02 -1.454922678357856825e+00 3.463480640375016861e+01
4.999999999999996808e-02 -1.437602170282167968e+00 3.454304634815613184e+01
3.999999999999998695e-02 -1.420281662206479556e+00 3.452210554902910644e+01
3.000000000000001277e-02 -1.402961154130790700e+00 3.456327950859471088e+01
1.999999999999995531e-02 -1.385640646055101843e+00 3.465310217700839246e+01
9.999999999999977657e-03 -1.368320137979412987e+00 3.477609613036118930e+01
0.000000000000000000e+00 -1.350999629903724353e+00 3.491709680763128887e+01
-9.999999999999977657e-03 -1.333679121828035496e+00 3.506293758432260432e+01
-2.000000000000003511e-02 -1.316358613752346862e+00 3.520339023661422573e+01
-3.000000000000001277e-02 -1.299038105676658006e+00 3.533140681720836795e+01
-4.000000000000002859e-02 -1.281717597600969150e+00 3.544282698808436294e+01
-4.999999999999996808e-02 -1.264397089525280515e+00 3.553576204693651164e+01
-5.999999999999998390e-02 -1.247076581449591659e+00 3.560984955106955141e+01
-7.000000000000000666e-02 -1.229756073373903025e+00 3.566551964453820744e+01
-8.000000000000001554e-02 -1.212435565298214168e+00 3.570335473988222930e+01
-8.999999999999999667e-02 -1.195115057222525312e+00 3.572357501523985945e+01
-1.000000000000000194e-01 -1.177794549146836456e+00 3.572564810547565628e+01
-1.099999999999999867e-01 -1.160474041071147822e+00 3.570800040292451882e+01
-1.199999999999999678e-01 -1.143153532995459187e+00 3.566779616831089328e+01
-1.299999999999999767e-01 -1.125833024919770331e+00 3.560074779298966519e+01
-1.400000000000000133e-01 -1.108512516844081475e+00 3.550092764021099612e+01
-1.500000000000000222e-01 -1.091192008768392618e+00 3.536057263787723315e+01
-1.600000000000000033e-01 -1.073871500692703984e+00 3.516991106385197696e+01
-1.700000000000000122e-01 -1.056550992617015128e+00 3.491709862886641247e+01
-1.799999999999999933e-01 -1.039230484541326494e+00 3.458842644904886043e+01
-1.900000000000000022e-01 -1.021909976465637637e+00 3.416905119897706555e+01
-1.999999999999999833e-01 -1.004589468389948781e+00 3.364458710959063126e+01
-2.100000000000000200e-01 -9.872689603142599246e-01 3.300397120365396120e+01
-2.199999999999999734e-01 -9.699484522385712904e-01 3.224402665697841286e+01
-2.300000000000000100e-01 -9.526279441628826561e-01 3.137600499110804009e+01
-2.400000000000000189e-01 -9.353074360871937998e-01 3.043381936339841687e+01
-2.500000000000000000e-01 -9.179869280115049435e-01 2.948200975051285155e+01
-2.599999999999999534e-01 -9.006664199358160872e-01 2.861746998882174609e+01
-2.700000000000000178e-01 -8.833459118601274529e-01 2.795301747526071523e+01
-2.800000000000000266e-01 -8.660254037844385966e-01 2.757595459869356702e+01
-2.899999999999999800e-01 -8.487048957087499623e-01 2.752064673997065825e+01
-2.999999999999999889e-01 -8.313843876330611060e-01 2.782228202528785133e+01
-3.100000000000000533e-01 -8.140638795573722497e-01 2.855688650481159740e+01
-3.200000000000000067e-01 -7.967433714816836154e-01 2.973166660157743735e+01
-3.300000000000000155e-01 -7.794228634059947591e-01 3.119724546012607291e+01
-3.400000000000000244e-01 -7.621023553303061249e-01 3.270618725576392904e+01
-3.500000000000000333e-01 -7.447818472546172686e-01 3.401958333778485866e+01
-3.599999999999999867e-01 -7.274613391789284123e-01 3.498273323399391188e+01
-3.699999999999999956e-01 -7.101408311032397780e-01 3.555120378188867392e+01
-3.800000000000000044e-01 -6.928203230275509217e-01 3.577103044714296232e+01
-3.900000000000000133e-01 -6.754998149518621764e-01 3.573544560495787437e+01
-3.999999999999999667e-01 -6.581793068761734311e-01 3.554537022455038198e+01
-4.100000000000000311e-01 -6.408587988004845748e-01 3.528687683510901962e+01
-4.200000000000000400e-01 -6.235382907247958295e-01 3.502378028289785306e+01
-4.299999999999999933e-01 -6.062177826491070842e-01 3.479835404410744815e+01
-4.399999999999999467e-01 -5.888972745734183389e-01 3.463480640375016861e+01
-4.500000000000000111e-01 -5.715767664977295937e-01 3.454304634815613184e+01
-4.600000000000000200e-01 -5.542562584220407373e-01 3.452210554902910644e+01
-4.699999999999999734e-01 -5.369357503463519921e-01 3.456327950859471088e+01
-4.800000000000000377e-01 -5.196152422706632468e-01 3.465310217700839246e+01
-4.900000000000000466e-01 -5.022947341949743905e-01 3.477609613036118930e+01
-5.000000000000000000e-01 -4.849742261192857007e-01 3.491709680763128887e+01
-5.100000000000000089e-01 -4.676537180435968999e-01 3.506293758432260432e+01
-5.200000000000000178e-01 -4.503332099679081546e-01 3.520339023661422573e+01
-5.300000000000000266e-01 -4.330127018922194093e-01 3.533140681720836795e+01
-5.400000000000000355e-01 -4.156921938165305530e-01 3.544282698808436294e+01
-5.500000000000000444e-01 -3.983716857408418077e-01 3.553576204693651164e+01
-5.600000000000000533e-01 -3.810511776651530624e-01 3.560984955106955141e+01
-5.699999999999999512e-01 -3.637306695894643171e-01 3.566551964453820744e+01
-5.799999999999999600e-01 -3.464101615137755164e-01 3.570335473988222930e+01
-5.899999999999999689e-01 -3.290896534380867156e-01 3.572357501523985945e+01
-5.999999999999999778e-01 -3.117691453623979703e-01 3.572564810547565628e+01
-6.099999999999999867e-01 -2.944486372867092250e-01 3.570800040292451882e+01
-6.200000000000001066e-01 -2.771281292110203687e-01 3.566779616831089328e+01
-6.300000000000000044e-01 -2.598076211353316234e-01 3.560074779298966519e+01
-6.400000000000000133e-01 -2.424871130596428503e-01 3.550092764021099612e+01
-6.500000000000000222e-01 -2.251666049839541051e-01 3.536057263787723315e+01
-6.600000000000000311e-01 -2.078460969082652765e-01 3.516991106385197696e+01
-6.700000000000000400e-01 -1.905255888325765312e-01 3.491709862886641247e+01
-6.800000000000000488e-01 -1.732050807568877582e-01 3.458842644904886043e+01
-6.900000000000000577e-01 -1.558845726811990129e-01 3.416905119897706555e+01
-7.000000000000000666e-01 -1.385640646055102676e-01 3.364458710959063126e+01
-7.099999999999999645e-01 -1.212435565298214252e-01 3.300397120365396120e+01
-7.199999999999999734e-01 -1.039230484541326799e-01 3.224402665697841286e+01
-7.299999999999999822e-01 -8.660254037844385133e-02 3.137600499110804009e+01
-7.399999999999999911e-01 -6.928203230275517543e-02 3.043381936339841687e+01
-7.499999999999998890e-01 -5.196152422706641627e-02 2.948200975051285155e+01
-7.599999999999998979e-01 -3.464101615137758772e-02 2.861746998882174609e+01
-7.700000000000000178e-01 -1.732050807568883202e-02 2.795301747526071523e+01
-7.800000000000000266e-01 0.000000000000000000e+00 2.757595459869356702e+01
-7.900000000000000355e-01 1.732050807568875223e-02 2.752064673997065825e+01
-7.999999999999999334e-01 3.464101615137742812e-02 2.782228202528785133e+01
-8.100000000000000533e-01 5.196152422706625668e-02 2.855688650481159740e+01
-8.200000000000000622e-01 6.928203230275509217e-02 2.973166660157743735e+01
-8.300000000000000711e-01 8.660254037844376807e-02 3.119724546012607291e+01
-8.400000000000000799e-01 1.039230484541325966e-01 3.270618725576392904e+01
-8.499999999999999778e-01 1.212435565298214252e-01 3.401958333778485866e+01
-8.599999999999999867e-01 1.385640646055101011e-01 3.498273323399391188e+01
-8.699999999999999956e-01 1.558845726811989296e-01 3.555120378188867392e+01
-8.799999999999998934e-01 1.732050807568876194e-01 3.577103044714296232e+01
-8.899999999999999023e-01 1.905255888325764480e-01 3.573544560495787437e+01
1.099999999999999867e-01 -1.506884202584922949e+00 3.596368727872670945e+01
9.999999999999993616e-02 -1.489563694509234537e+00 3.563437226818602710e+01
8.999999999999995504e-02 -1.472243186433545681e+00 3.533707075752730731e+01
7.999999999999997391e-02 -1.454922678357856825e+00 3.510013242142652246e+01
7.000000000000000666e-02 -1.437602170282167968e+00 3.493696382845278237e+01
5.999999999999994227e-02 -1.420281662206479112e+00 3.484939559618272398e+01
4.999999999999996808e-02 -1.402961154130790700e+00 3.483072682418594468e+01
3.999999999999998695e-02 -1.385640646055101843e+00 3.486862678001847371e+01
2.999999999999993297e-02 -1.368320137979412987e+00 3.494791031121563663e+01
1.999999999999995531e-02 -1.350999629903724131e+00 3.505301160925971971e+01
9.999999999999977657e-03 -1.333679121828035496e+00 3.516990942230677319e+01
0.000000000000000000e+00 -1.316358613752346640e+00 3.528733001238514078e+01
-1.000000000000005745e-02 -1.299038105676658006e+00 3.539720910126650466e+01
-2.000000000000003511e-02 -1.281717597600969150e+00 3.549454132643642623e+01
-3.000000000000005440e-02 -1.264397089525280293e+00 3.557682570411774492e+01
-3.999999999999998695e-02 -1.247076581449591659e+00 3.564331907376726605e+01
-5.000000000000000971e-02 -1.229756073373902803e+00 3.569426265549525823e+01
-6.000000000000002554e-02 -1.212435565298214168e+00 3.573018395676790249e+01
-7.000000000000004829e-02 -1.195115057222525312e+00 3.575132120383852907e+01
-8.000000000000001554e-02 -1.177794549146836456e+00 3.575717951674533879e+01
-9.000000000000003830e-02 -1.160474041071147600e+00 3.574620637474763640e+01
-1.000000000000000194e-01 -1.143153532995458965e+00 3.571556397746748956e+01
-1.099999999999999867e-01 -1.125833024919770331e+00 3.566097410040060112e+01
-1.200000000000000094e-01 -1.108512516844081475e+00 3.557661590075230151e+01
-1.300000000000000322e-01 -1.091192008768392618e+00 3.545507052131606684e+01
-1.400000000000000411e-01 -1.073871500692703762e+00 3.528733144985405090e+01
-1.500000000000000222e-01 -1.056550992617015128e+00 3.506293919991463071e+01
-1.600000000000000311e-01 -1.039230484541326271e+00 3.477035330172209626e+01
-1.700000000000000122e-01 -1.021909976465637637e+00 3.439773992111370404e+01
-1.800000000000000488e-01 -1.004589468389948781e+00 3.393442000270676573e+01
-1.900000000000000022e-01 -9.872689603142599246e-01 3.337327245984965884e+01
-2.000000000000000389e-01 -9.699484522385710683e-01 3.271438379842845734e+01
-2.100000000000000200e-01 -9.526279441628824340e-01 3.197009727086320297e+01
-2.200000000000000289e-01 -9.353074360871937998e-01 3.117113455653995757e+01
-2.300000000000000377e-01 -9.179869280115049435e-01 3.037216608869303158e+01
-2.400000000000000189e-01 -9.006664199358160872e-01 2.965237542780191404e+01
-2.500000000000000000e-01 -8.833459118601272309e-01 2.910288822833480893e+01
-2.600000000000000644e-01 -8.660254037844385966e-01 2.879697759681694436e+01
-2.700000000000000178e-01 -8.487048957087497403e-01 2.876844179551173752e+01
-2.800000000000000266e-01 -8.313843876330611060e-01 2.904591674347219055e+01
-2.900000000000000355e-01 -8.140638795573722497e-01 2.969321480185287854e+01
-3.000000000000000444e-01 -7.967433714816833934e-01 3.073948652793903591e+01
-3.100000000000000533e-01 -7.794228634059947591e-01 3.208478106400080065e+01
-3.200000000000000622e-01 -7.621023553303059028e-01 3.351716273278293556e+01
-3.300000000000000155e-01 -7.447818472546172686e-01 3.480264565967867441e+01
-3.400000000000000244e-01 -7.274613391789284123e-01 3.576889998900418988e+01
-3.500000000000000333e-01 -7.101408311032396670e-01 3.634718739156077305e+01
-3.599999999999999867e-01 -6.928203230275509217e-01 3.656529315211474795e+01
-3.700000000000000511e-01 -6.754998149518620654e-01 3.650856146011489756e+01
-3.800000000000000044e-01 -6.581793068761733201e-01 3.627801316479011007e+01
-3.900000000000000133e-01 -6.408587988004845748e-01 3.596368727872670945e+01
-4.000000000000000777e-01 -6.235382907247957185e-01 3.563437226818602710e+01
-4.100000000000000311e-01 -6.062177826491069732e-01 3.533707075752730731e+01
-4.200000000000000400e-01 -5.888972745734182279e-01 3.510013242142652246e+01
-4.299999999999999933e-01 -5.715767664977294826e-01 3.493696382845278237e+01
-4.400000000000000577e-01 -5.542562584220407373e-01 3.484939559618272398e+01
-4.500000000000000111e-01 -5.369357503463518810e-01 3.483072682418594468e+01
-4.600000000000000200e-01 -5.196152422706631357e-01 3.486862678001847371e+01
-4.700000000000000844e-01 -5.022947341949743905e-01 3.494791031121563663e+01
-4.800000000000000377e-01 -4.849742261192855342e-01 3.505301160925971971e+01
-4.900000000000000466e-01 -4.676537180435968999e-01 3.516990942230677319e+01
-5.000000000000000000e-01 -4.503332099679080436e-01 3.528733001238514078e+01
-5.100000000000000089e-01 -4.330127018922192983e-01 3.539720910126650466e+01
-5.200000000000000178e-01 -4.156921938165305530e-01 3.549454132643642623e+01
-5.300000000000000266e-01 -3.983716857408416967e-01 3.557682570411774492e+01
-5.400000000000000355e-01 -3.810511776651529514e-01 3.564331907376726605e+01
-5.500000000000000444e-01 -3.637306695894642061e-01 3.569426265549525823e+01
-5.600000000000000533e-01 -3.464101615137754608e-01 3.573018395676790249e+01
-5.699999999999999512e-01 -3.290896534380866600e-01 3.575132120383852907e+01
-5.799999999999999600e-01 -3.117691453623978592e-01 3.575717951674533879e+01
-5.900000000000000799e-01 -2.944486372867091140e-01 3.574620637474763640e+01
-5.999999999999999778e-01 -2.771281292110203687e-01 3.571556397746748956e+01
-6.100000000000000977e-01 -2.598076211353315124e-01 3.566097410040060112e+01
-6.200000000000001066e-01 -2.424871130596427671e-01 3.557661590075230151e+01
-6.300000000000000044e-01 -2.251666049839540218e-01 3.545507052131606684e+01
-6.400000000000000133e-01 -2.078460969082652765e-01 3.528733144985405090e+01
-6.500000000000000222e-01 -1.905255888325764480e-01 3.506293919991463071e+01
-6.600000000000000311e-01 -1.732050807568877027e-01 3.477035330172209626e+01
-6.700000000000000400e-01 -1.558845726811989296e-01 3.439773992111370404e+01
-6.800000000000000488e-01 -1.385640646055101843e-01 3.393442000270676573e+01
-6.900000000000000577e-01 -1.212435565298214252e-01 3.337327245984965884e+01
-7.000000000000000666e-01 -1.039230484541325966e-01 3.271438379842845734e+01
-7.099999999999999645e-01 -8.660254037844385133e-02 3.197009727086320297e+01
-7.199999999999999734e-01 -6.928203230275500890e-02 3.117113455653995757e+01
-7.299999999999999822e-01 -5.196152422706633994e-02 3.037216608869303158e+01
-7.399999999999999911e-01 -3.464101615137758772e-02 2.965237542780191404e+01
-7.499999999999998890e-01 -1.732050807568875223e-02 2.910288822833480893e+01
-7.600000000000000089e-01 0.000000000000000000e+00 2.879697759681694436e+01
-7.700000000000000178e-01 1.732050807568883202e-02 2.876844179551173752e+01
-7.800000000000000266e-01 3.464101615137758772e-02 2.904591674347219055e+01
-7.900000000000000355e-01 5.196152422706625668e-02 2.969321480185287854e+01
-8.000000000000001554e-01 6.928203230275509217e-02 3.073948652793903591e+01
-8.100000000000000533e-01 8.660254037844392072e-02 3.208478106400080065e+01
-8.200000000000000622e-01 1.039230484541325966e-01 3.351716273278293556e+01
-8.300000000000000711e-01 1.212435565298214252e-01 3.480264565967867441e+01
-8.400000000000000799e-01 1.385640646055102676e-01 3.576889998900418988e+01
-8.499999999999999778e-01 1.558845726811989296e-01 3.634718739156077305e+01
-8.599999999999999867e-01 1.732050807568877582e-01 3.656529315211474795e+01
-8.699999999999999956e-01 1.905255888325764480e-01 3.650856146011489756e+01
-8.799999999999998934e-01 2.078460969082652765e-01 3.627801316479011007e+01
1.200000000000000511e-01 -1.489563694509234537e+00 3.613831529051417135e+01
1.099999999999999867e-01 -1.472243186433545681e+00 3.578755833362429684e+01
1.000000000000000194e-01 -1.454922678357856825e+00 3.549318652879613722e+01
9.000000000000003830e-02 -1.437602170282168190e+00 3.527222599031782835e+01
8.000000000000005718e-02 -1.420281662206479334e+00 3.512945964717490455e+01
7.000000000000000666e-02 -1.402961154130790478e+00 3.506040375317242308e+01
6.000000000000002554e-02 -1.385640646055101843e+00 3.505413476524358174e+01
5.000000000000005135e-02 -1.368320137979412987e+00 3.509605457747736068e+01
3.999999999999998695e-02 -1.350999629903724131e+00 3.517046562445538882e+01
3.000000000000001277e-02 -1.333679121828035496e+00 3.526269968227332896e+01
2.000000000000003511e-02 -1.316358613752346862e+00 3.536057118540973931e+01
1.000000000000005745e-02 -1.299038105676658006e+00 3.545506927025469679e+01
0.000000000000000000e+00 -1.281717597600969150e+00 3.554037106466991247e+01
-9.999999999999977657e-03 -1.264397089525280293e+00 3.561337213848600669e+01
-1.999999999999999348e-02 -1.247076581449591437e+00 3.567295938865874660e+01
-2.999999999999993297e-02 -1.229756073373903025e+00 3.571921515197000474e+01
-3.999999999999995226e-02 -1.212435565298214168e+00 3.575267649735506836e+01
-4.999999999999996808e-02 -1.195115057222525312e+00 3.577371169746606938e+01
-5.999999999999998390e-02 -1.177794549146836456e+00 3.578203187713413769e+01
-6.999999999999996503e-02 -1.160474041071147600e+00 3.577633136644021761e+01
-7.999999999999997391e-02 -1.143153532995458965e+00 3.575404050328097583e+01
-8.999999999999995504e-02 -1.125833024919770331e+00 3.571117401972472294e+01
-9.999999999999993616e-02 -1.108512516844081475e+00 3.564226339239304053e+01
-1.099999999999999589e-01 -1.091192008768392618e+00 3.554037211874435087e+01
-1.199999999999999678e-01 -1.073871500692703762e+00 3.539721033283645113e+01
-1.299999999999999767e-01 -1.056550992617015128e+00 3.520339163823224737e+01
-1.399999999999999578e-01 -1.039230484541326494e+00 3.494891143660699839e+01
-1.499999999999999944e-01 -1.021909976465637637e+00 3.462397015544461709e+01
-1.599999999999999478e-01 -1.004589468389948781e+00 3.422030935626396797e+01
-1.699999999999999845e-01 -9.872689603142599246e-01 3.373325868368082325e+01
-1.799999999999999656e-01 -9.699484522385712904e-01 3.316467707430511780e+01
-1.899999999999999745e-01 -9.526279441628824340e-01 3.252684694144350885e+01
-1.999999999999999556e-01 -9.353074360871937998e-01 3.184699324375771923e+01
-2.099999999999999645e-01 -9.179869280115049435e-01 3.117113713302554245e+01
-2.199999999999999734e-01 -9.006664199358160872e-01 3.056407103857978313e+01
-2.299999999999999545e-01 -8.833459118601274529e-01 3.010003022269960837e+01
-2.399999999999999356e-01 -8.660254037844385966e-01 2.984153684550506469e+01
-2.500000000000000000e-01 -8.487048957087499623e-01 2.982231340883373250e+01
-2.599999999999999534e-01 -8.313843876330611060e-01 3.006720266089719829e+01
-2.699999999999999623e-01 -8.140638795573722497e-01 3.062728546068008129e+01
-2.799999999999999711e-01 -7.967433714816833934e-01 3.154218325815705981e+01
-2.899999999999999800e-01 -7.794228634059947591e-01 3.275443411392720350e+01
-2.999999999999999889e-01 -7.621023553303059028e-01 3.409354386264103454e+01
-3.099999999999999978e-01 -7.447818472546172686e-01 3.534093079854350350e+01
-3.199999999999999512e-01 -7.274613391789284123e-01 3.631306095523752475e+01
-3.299999999999999600e-01 -7.101408311032396670e-01 3.691659633471982715e+01
-3.399999999999999689e-01 -6.928203230275509217e-01 3.715640576219541913e+01
-3.499999999999999778e-01 -6.754998149518620654e-01 3.710479149207120031e+01
-3.599999999999999867e-01 -6.581793068761733201e-01 3.685945856118127750e+01
-3.699999999999999956e-01 -6.408587988004845748e-01 3.651285953687853691e+01
-3.799999999999999489e-01 -6.235382907247958295e-01 3.613831529051417135e+01
-3.900000000000000133e-01 -6.062177826491070842e-01 3.578755833362429684e+01
-3.999999999999999667e-01 -5.888972745734182279e-01 3.549318652879613722e+01
-4.099999999999999756e-01 -5.715767664977294826e-01 3.527222599031782835e+01
-4.199999999999999289e-01 -5.542562584220407373e-01 3.512945964717490455e+01
-4.299999999999999933e-01 -5.369357503463518810e-01 3.506040375317242308e+01
-4.399999999999999467e-01 -5.196152422706631357e-01 3.505413476524358174e+01
-4.499999999999999556e-01 -5.022947341949743905e-01 3.509605457747736068e+01
-4.599999999999999090e-01 -4.849742261192856452e-01 3.517046562445538882e+01
-4.699999999999999734e-01 -4.676537180435968999e-01 3.526269968227332896e+01
-4.799999999999999822e-01 -4.503332099679080436e-01 3.536057118540973931e+01
-4.899999999999999356e-01 -4.330127018922192983e-01 3.545506927025469679e+01
-5.000000000000000000e-01 -4.156921938165305530e-01 3.554037106466991247e+01
-5.100000000000000089e-01 -3.983716857408416967e-01 3.561337213848600669e+01
-5.199999999999999067e-01 -3.810511776651530624e-01 3.567295938865874660e+01
-5.299999999999999156e-01 -3.637306695894642061e-01 3.571921515197000474e+01
-5.400000000000000355e-01 -3.464101615137754053e-01 3.575267649735506836e+01
-5.499999999999999334e-01 -3.290896534380867156e-01 3.577371169746606938e+01
-5.600000000000000533e-01 -3.117691453623979148e-01 3.578203187713413769e+01
-5.699999999999999512e-01 -2.944486372867091140e-01 3.577633136644021761e+01
-5.799999999999999600e-01 -2.771281292110203687e-01 3.575404050328097583e+01
-5.899999999999999689e-01 -2.598076211353316234e-01 3.571117401972472294e+01
-5.999999999999999778e-01 -2.424871130596427671e-01 3.564226339239304053e+01
-6.099999999999998757e-01 -2.251666049839540218e-01 3.554037211874435087e+01
-6.199999999999999956e-01 -2.078460969082652765e-01 3.539721033283645113e+01
-6.300000000000000044e-01 -1.905255888325765312e-01 3.520339163823224737e+01
-6.400000000000000133e-01 -1.732050807568877027e-01 3.494891143660699839e+01
-6.500000000000000222e-01 -1.558845726811989296e-01 3.462397015544461709e+01
-6.599999999999999201e-01 -1.385640646055101843e-01 3.422030935626396797e+01
-6.699999999999999289e-01 -1.212435565298214252e-01 3.373325868368082325e+01
-6.799999999999999378e-01 -1.039230484541326799e-01 3.316467707430511780e+01
-6.899999999999999467e-01 -8.660254037844385133e-02 3.252684694144350885e+01
-7.000000000000000666e-01 -6.928203230275509217e-02 3.184699324375771923e+01
-7.099999999999999645e-01 -5.196152422706625668e-02 3.117113713302554245e+01
-7.199999999999999734e-01 -3.464101615137758772e-02 3.056407103857978313e+01
-7.299999999999999822e-01 -1.732050807568883202e-02 3.010003022269960837e+01
-7.399999999999999911e-01 0.000000000000000000e+00 2.984153684550506469e+01
-7.499999999999998890e-01 1.732050807568875223e-02 2.982231340883373250e+01
-7.599999999999998979e-01 3.464101615137758772e-02 3.006720266089719829e+01
-7.699999999999999067e-01 5.196152422706633994e-02 3.062728546068008129e+01
-7.799999999999998046e-01 6.928203230275500890e-02 3.154218325815705981e+01
-7.900000000000000355e-01 8.660254037844385133e-02 3.275443411392720350e+01
-7.999999999999999334e-01 1.039230484541326799e-01 3.409354386264103454e+01
-8.099999999999999423e-01 1.212435565298213558e-01 3.534093079854350350e+01
-8.200000000000000622e-01 1.385640646055101843e-01 3.631306095523752475e+01
-8.300000000000000711e-01 1.558845726811990129e-01 3.691659633471982715e+01
-8.400000000000000799e-01 1.732050807568877027e-01 3.715640576219541913e+01
-8.499999999999999778e-01 1.905255888325765312e-01 3.710479149207120031e+01
-8.599999999999999867e-01 2.078460969082651932e-01 3.685945856118127750e+01
-8.699999999999999956e-01 2.251666049839540218e-01 3.651285953687853691e+01
1.300000000000000322e-01 -1.472243186433545459e+00 3.616378870368821197e+01
1.199999999999999678e-01 -1.454922678357856825e+00 3.582439131418141187e+01
1.099999999999999867e-01 -1.437602170282167968e+00 3.555593507892025684e+01
1.000000000000000194e-01 -1.420281662206479334e+00 3.536642766004814575e+01
9.000000000000003830e-02 -1.402961154130790478e+00 3.525389223283595896e+01
7.999999999999997391e-02 -1.385640646055101621e+00 3.520912618286072870e+01
7.000000000000000666e-02 -1.368320137979412987e+00 3.521843007476424248e+01
6.000000000000002554e-02 -1.350999629903724131e+00 3.526623983708497434e+01
4.999999999999996808e-02 -1.333679121828035274e+00 3.533742239021653120e+01
3.999999999999998695e-02 -1.316358613752346640e+00 3.541896784143177968e+01
3.000000000000001277e-02 -1.299038105676658006e+00 3.550092638974052051e+01
2.000000000000003511e-02 -1.281717597600969150e+00 3.557661484774573069e+01
9.999999999999977657e-03 -1.264397089525280293e+00 3.564226252654530214e+01
0.000000000000000000e+00 -1.247076581449591437e+00 3.569632721434308564e+01
-1.000000000000001756e-02 -1.229756073373902581e+00 3.573869275268974377e+01
-1.999999999999995531e-02 -1.212435565298214168e+00 3.576989665981840716e+01
-2.999999999999997113e-02 -1.195115057222525312e+00 3.579046746319425409e+01
-3.999999999999998695e-02 -1.177794549146836456e+00 3.580039927279606360e+01
-5.000000000000000971e-02 -1.160474041071147600e+00 3.579876128738801810e+01
-5.999999999999998390e-02 -1.143153532995458743e+00 3.578342828439446066e+01
-7.000000000000000666e-02 -1.125833024919770109e+00 3.575091804069889179e+01
-7.999999999999997391e-02 -1.108512516844081475e+00 3.569632791197084742e+01
-8.999999999999995504e-02 -1.091192008768392618e+00 3.561337300969815090e+01
-9.999999999999997780e-02 -1.073871500692703762e+00 3.549454236099147408e+01
-1.099999999999999867e-01 -1.056550992617014906e+00 3.533140800808673276e+01
-1.200000000000000094e-01 -1.039230484541326271e+00 3.511514571729917833e+01
-1.299999999999999767e-01 -1.021909976465637637e+00 3.483735335110193887e+01
-1.400000000000000133e-01 -1.004589468389948781e+00 3.449127880797347956e+01
-1.499999999999999944e-01 -9.872689603142599246e-01 3.407358236424405362e+01
-1.600000000000000033e-01 -9.699484522385710683e-01 3.358673520770224741e+01
-1.699999999999999845e-01 -9.526279441628824340e-01 3.304204792509581523e+01
-1.799999999999999933e-01 -9.353074360871935777e-01 3.246302400388323406e+01
-1.899999999999999745e-01 -9.179869280115049435e-01 3.188804733204698394e+01
-1.999999999999999833e-01 -9.006664199358160872e-01 3.137014623770130584e+01
-2.100000000000000200e-01 -8.833459118601272309e-01 3.097026179936562684e+01
-2.199999999999999734e-01 -8.660254037844385966e-01 3.074236857115807098e+01
-2.299999999999999545e-01 -8.487048957087497403e-01 3.072001845097958750e+01
-2.400000000000000189e-01 -8.313843876330611060e-01 3.092632534450919479e+01
-2.500000000000000000e-01 -8.140638795573722497e-01 3.140130924198983209e+01
-2.599999999999999534e-01 -7.967433714816833934e-01 3.218671507851720293e+01
-2.700000000000000178e-01 -7.794228634059946481e-01 3.325821517469760380e+01
-2.800000000000000266e-01 -7.621023553303059028e-01 3.448856219003359769e+01
-2.899999999999999800e-01 -7.447818472546170465e-01 3.568411396488313159e+01
-2.999999999999999889e-01 -7.274613391789284123e-01 3.665859387439088124e+01
-3.099999999999999978e-01 -7.101408311032395559e-01 3.729641509091651841e+01
-3.200000000000000067e-01 -6.928203230275508107e-01 3.757623419882136062e+01
-3.299999999999999600e-01 -6.754998149518620654e-01 3.755206833970379421e+01
-3.400000000000000244e-01 -6.581793068761732091e-01 3.731422988940482810e+01
-3.499999999999999778e-01 -6.408587988004844638e-01 3.695552650781286275e+01
-3.599999999999999867e-01 -6.235382907247957185e-01 3.655320328655454176e+01
-3.699999999999999956e-01 -6.062177826491069732e-01 3.616378870368821197e+01
-3.800000000000000044e-01 -5.888972745734182279e-01 3.582439131418141187e+01
-3.900000000000000133e-01 -5.715767664977293716e-01 3.555593507892025684e+01
-3.999999999999999667e-01 -5.542562584220406263e-01 3.536642766004814575e+01
-4.099999999999999756e-01 -5.369357503463518810e-01 3.525389223283595896e+01
-4.200000000000000400e-01 -5.196152422706630247e-01 3.520912618286072870e+01
-4.299999999999999933e-01 -5.022947341949742794e-01 3.521843007476424248e+01
-4.399999999999999467e-01 -4.849742261192855342e-01 3.526623983708497434e+01
-4.499999999999999556e-01 -4.676537180435967889e-01 3.533742239021653120e+01
-4.600000000000000200e-01 -4.503332099679080436e-01 3.541896784143177968e+01
-4.699999999999999734e-01 -4.330127018922192428e-01 3.550092638974052051e+01
-4.799999999999999822e-01 -4.156921938165304975e-01 3.557661484774573069e+01
-4.900000000000000466e-01 -3.983716857408416967e-01 3.564226252654530214e+01
-5.000000000000000000e-01 -3.810511776651528959e-01 3.569632721434308564e+01
-5.100000000000000089e-01 -3.637306695894642061e-01 3.573869275268974377e+01
-5.199999999999999067e-01 -3.464101615137754053e-01 3.576989665981840716e+01
-5.300000000000000266e-01 -3.290896534380866045e-01 3.579046746319425409e+01
-5.400000000000000355e-01 -3.117691453623978592e-01 3.580039927279606360e+01
-5.500000000000000444e-01 -2.944486372867090584e-01 3.579876128738801810e+01
-5.600000000000000533e-01 -2.771281292110203132e-01 3.578342828439446066e+01
-5.699999999999999512e-01 -2.598076211353315124e-01 3.575091804069889179e+01
-5.799999999999999600e-01 -2.424871130596427671e-01 3.569632791197084742e+01
-5.899999999999999689e-01 -2.251666049839539385e-01 3.561337300969815090e+01
-5.999999999999999778e-01 -2.078460969082651932e-01 3.549454236099147408e+01
-6.099999999999999867e-01 -1.905255888325764480e-01 3.533140800808673276e+01
-6.200000000000001066e-01 -1.732050807568877027e-01 3.511514571729917833e+01
-6.300000000000000044e-01 -1.558845726811988464e-01 3.483735335110193887e+01
-6.400000000000000133e-01 -1.385640646055101011e-01 3.449127880797347956e+01
-6.500000000000000222e-01 -1.212435565298213558e-01 3.407358236424405362e+01
-6.599999999999999201e-01 -1.039230484541325966e-01 3.358673520770224741e+01
-6.699999999999999289e-01 -8.660254037844385133e-02 3.304204792509581523e+01
-6.800000000000000488e-01 -6.928203230275500890e-02 3.246302400388323406e+01
-6.900000000000000577e-01 -5.196152422706625668e-02 3.188804733204698394e+01
-7.000000000000000666e-01 -3.464101615137742812e-02 3.137014623770130584e+01
-7.099999999999999645e-01 -1.732050807568875223e-02 3.097026179936562684e+01
-7.199999999999999734e-01 0.000000000000000000e+00 3.074236857115807098e+01
-7.299999999999999822e-01 1.732050807568883202e-02 3.072001845097958750e+01
-7.399999999999999911e-01 3.464101615137758772e-02 3.092632534450919479e+01
-7.499999999999998890e-01 5.196152422706641627e-02 3.140130924198983209e+01
-7.599999999999998979e-01 6.928203230275517543e-02 3.218671507851720293e+01
-7.699999999999999067e-01 8.660254037844385133e-02 3.325821517469760380e+01
-7.800000000000000266e-01 1.039230484541326799e-01 3.448856219003359769e+01
-7.900000000000000355e-01 1.212435565298215084e-01 3.568411396488313159e+01
-7.999999999999999334e-01 1.385640646055101843e-01 3.665859387439088124e+01
-8.100000000000000533e-01 1.558845726811990129e-01 3.729641509091651841e+01
-8.200000000000000622e-01 1.732050807568878414e-01 3.757623419882136062e+01
-8.300000000000000711e-01 1.905255888325765312e-01 3.755206833970379421e+01
-8.400000000000000799e-01 2.078460969082653598e-01 3.731422988940482810e+01
-8.499999999999999778e-01 2.251666049839540218e-01 3.695552650781286275e+01
-8.599999999999999867e-01 2.424871130596428503e-01 3.655320328655454176e+01
1.400000000000000411e-01 -1.454922678357856825e+00 3.611040490532941760e+01
1.299999999999999767e-01 -1.437602170282167968e+00 3.580192228717662317e+01
1.200000000000000094e-01 -1.420281662206479112e+00 3.557130399381486541e+01
1.100000000000000283e-01 -1.402961154130790700e+00 3.541945263438964275e+01
1.000000000000000611e-01 -1.385640646055101843e+00 3.533928025970108422e+01
8.999999999999999667e-02 -1.368320137979412987e+00 3.531838110614396697e+01
8.000000000000001554e-02 -1.350999629903724131e+00 3.534167251801806486e+01
7.000000000000004829e-02 -1.333679121828035274e+00 3.539380658464558138e+01
5.999999999999998390e-02 -1.316358613752346418e+00 3.546107429978738423e+01
5.000000000000000971e-02 -1.299038105676658006e+00 3.553259455472315409e+01
4.000000000000002859e-02 -1.281717597600969150e+00 3.560074676047718611e+01
3.000000000000005440e-02 -1.264397089525280293e+00 3.566097325998141088e+01
1.999999999999999348e-02 -1.247076581449591437e+00 3.571117335561038431e+01
1.000000000000001756e-02 -1.229756073373902581e+00 3.575091752960628355e+01
0.000000000000000000e+00 -1.212435565298213946e+00 3.578065644853653282e+01
-9.999999999999937758e-03 -1.195115057222525312e+00 3.580102653024511028e+01
-1.999999999999995531e-02 -1.177794549146836456e+00 3.581229269607575105e+01
-2.999999999999997113e-02 -1.160474041071147600e+00 3.581393118087257221e+01
-3.999999999999998695e-02 -1.143153532995458743e+00 3.580433919488436345e+01
-4.999999999999996808e-02 -1.125833024919770109e+00 3.578065683571468725e+01
-5.999999999999998390e-02 -1.108512516844081475e+00 3.573869330798476796e+01
-6.999999999999996503e-02 -1.091192008768392618e+00 3.567296009924491074e+01
-7.999999999999994615e-02 -1.073871500692703762e+00 3.557682655979112241e+01
-8.999999999999995504e-02 -1.056550992617014906e+00 3.544282798181502869e+01
-9.999999999999997780e-02 -1.039230484541326271e+00 3.526317250046048457e+01
-1.099999999999999867e-01 -1.021909976465637637e+00 3.503050948398860243e+01
-1.199999999999999678e-01 -1.004589468389948781e+00 3.473903454711845029e+01
-1.299999999999999767e-01 -9.872689603142599246e-01 3.438600653157873666e+01
-1.399999999999999578e-01 -9.699484522385710683e-01 3.397372311276275525e+01
-1.499999999999999944e-01 -9.526279441628824340e-01 3.351190997537717209e+01
-1.599999999999999478e-01 -9.353074360871935777e-01 3.302025446158406652e+01
-1.699999999999999845e-01 -9.179869280115049435e-01 3.253034048265266165e+01
-1.799999999999999656e-01 -9.006664199358160872e-01 3.208542744776970324e+01
-1.899999999999999745e-01 -8.833459118601272309e-01 3.173573667649103669e+01
-1.999999999999999556e-01 -8.660254037844385966e-01 3.152809748141938684e+01
-2.099999999999999645e-01 -8.487048957087497403e-01 3.149547378718459711e+01
-2.199999999999999734e-01 -8.313843876330611060e-01 3.166058387047493383e+01
-2.299999999999999545e-01 -8.140638795573722497e-01 3.205505819034385695e+01
-2.399999999999999911e-01 -7.967433714816833934e-01 3.271760043953504749e+01
-2.500000000000000000e-01 -7.794228634059947591e-01 3.364678069016387241e+01
-2.599999999999999534e-01 -7.621023553303059028e-01 3.475609591335292947e+01
-2.699999999999999623e-01 -7.447818472546172686e-01 3.588406159985639476e+01
-2.799999999999999711e-01 -7.274613391789284123e-01 3.685136576418422294e+01
-2.899999999999999800e-01 -7.101408311032395559e-01 3.752552472711976606e+01
-2.999999999999999889e-01 -6.928203230275508107e-01 3.785796825678644950e+01
-3.099999999999999978e-01 -6.754998149518620654e-01 3.787969807728986638e+01
-3.199999999999999512e-01 -6.581793068761733201e-01 3.766893055972900584e+01
-3.299999999999999600e-01 -6.408587988004845748e-01 3.731599425580931495e+01
-3.399999999999999689e-01 -6.235382907247957185e-01 3.690098829187865448e+01
-3.499999999999999778e-01 -6.062177826491069732e-01 3.648515576294804674e+01
-3.599999999999999867e-01 -5.888972745734182279e-01 3.611040490532941760e+01
-3.699999999999999956e-01 -5.715767664977293716e-01 3.580192228717662317e+01
-3.799999999999999489e-01 -5.542562584220406263e-01 3.557130399381486541e+01
-3.900000000000000133e-01 -5.369357503463518810e-01 3.541945263438964275e+01
-3.999999999999999667e-01 -5.196152422706631357e-01 3.533928025970108422e+01
-4.099999999999999756e-01 -5.022947341949743905e-01 3.531838110614396697e+01
-4.200000000000000400e-01 -4.849742261192855342e-01 3.534167251801806486e+01
-4.299999999999999933e-01 -4.676537180435967889e-01 3.539380658464558138e+01
-4.399999999999999467e-01 -4.503332099679080436e-01 3.546107429978738423e+01
-4.499999999999999556e-01 -4.330127018922192428e-01 3.553259455472315409e+01
-4.599999999999999090e-01 -4.156921938165305530e-01 3.560074676047718611e+01
-4.699999999999999734e-01 -3.983716857408416967e-01 3.566097325998141088e+01
-4.799999999999999822e-01 -3.810511776651529514e-01 3.571117335561038431e+01
-4.900000000000000466e-01 -3.637306695894642061e-01 3.575091752960628355e+01
-5.000000000000000000e-01 -3.464101615137754053e-01 3.578065644853653282e+01
-5.100000000000000089e-01 -3.290896534380866045e-01 3.580102653024511028e+01
-5.199999999999999067e-01 -3.117691453623978592e-01 3.581229269607575105e+01
-5.299999999999999156e-01 -2.944486372867091140e-01 3.581393118087257221e+01
-5.400000000000000355e-01 -2.771281292110203132e-01 3.580433919488436345e+01
-5.499999999999999334e-01 -2.598076211353315124e-01 3.578065683571468725e+01
-5.600000000000000533e-01 -2.424871130596427671e-01 3.573869330798476796e+01
-5.699999999999999512e-01 -2.251666049839540218e-01 3.567296009924491074e+01
-5.799999999999999600e-01 -2.078460969082651932e-01 3.557682655979112241e+01
-5.899999999999999689e-01 -1.905255888325764480e-01 3.544282798181502869e+01
-5.999999999999999778e-01 -1.732050807568877027e-01 3.526317250046048457e+01
-6.099999999999999867e-01 -1.558845726811989296e-01 3.503050948398860243e+01
-6.200000000000001066e-01 -1.385640646055101011e-01 3.473903454711845029e+01
-6.300000000000000044e-01 -1.212435565298213558e-01 3.438600653157873666e+01
-6.400000000000000133e-01 -1.039230484541325966e-01 3.397372311276275525e+01
-6.500000000000000222e-01 -8.660254037844385133e-02 3.351190997537717209e+01
-6.599999999999999201e-01 -6.928203230275509217e-02 3.302025446158406652e+01
-6.699999999999999289e-01 -5.196152422706625668e-02 3.253034048265266165e+01
-6.800000000000000488e-01 -3.464101615137750445e-02 3.208542744776970324e+01
-6.900000000000000577e-01 -1.732050807568867243e-02 3.173573667649103669e+01
-6.999999999999999556e-01 0.000000000000000000e+00 3.152809748141938684e+01
-7.099999999999999645e-01 1.732050807568875223e-02 3.149547378718459711e+01
-7.199999999999999734e-01 3.464101615137758772e-02 3.166058387047493383e+01
-7.299999999999999822e-01 5.196152422706633994e-02 3.205505819034385695e+01
-7.399999999999999911e-01 6.928203230275517543e-02 3.271760043953504749e+01
-7.499999999999998890e-01 8.660254037844392072e-02 3.364678069016387241e+01
-7.599999999999998979e-01 1.039230484541325966e-01 3.475609591335292947e+01
-7.700000000000000178e-01 1.212435565298214252e-01 3.588406159985639476e+01
-7.800000000000000266e-01 1.385640646055102676e-01 3.685136576418422294e+01
-7.900000000000000355e-01 1.558845726811989296e-01 3.752552472711976606e+01
-7.999999999999999334e-01 1.732050807568877582e-01 3.785796825678644950e+01
-8.099999999999999423e-01 1.905255888325766145e-01 3.787969807728986638e+01
-8.199999999999999512e-01 2.078460969082652765e-01 3.766893055972900584e+01
-8.299999999999998490e-01 2.251666049839541051e-01 3.731599425580931495e+01
-8.400000000000000799e-01 2.424871130596427671e-01 3.690098829187865448e+01
-8.499999999999999778e-01 2.598076211353316234e-01 3.648515576294804674e+01
1.499999999999999944e-01 -1.437602170282167968e+00 3.602727988768910450e+01
1.399999999999999301e-01 -1.420281662206479556e+00 3.575902571582928147e+01
1.299999999999999489e-01 -1.402961154130790700e+00 3.556970600406947369e+01
1.199999999999999678e-01 -1.385640646055101843e+00 3.545479444955667958e+01
1.099999999999999867e-01 -1.368320137979412987e+00 3.540365299863124449e+01
9.999999999999993616e-02 -1.350999629903724131e+00 3.540213713150007635e+01
8.999999999999995504e-02 -1.333679121828035719e+00 3.543505874568879221e+01
7.999999999999997391e-02 -1.316358613752346862e+00 3.548824924008707171e+01
6.999999999999992339e-02 -1.299038105676658006e+00 3.554998313481245731e+01
5.999999999999994227e-02 -1.281717597600969150e+00 3.561165762494937326e+01
4.999999999999996808e-02 -1.264397089525280515e+00 3.566779537215135321e+01
3.999999999999998695e-02 -1.247076581449591659e+00 3.571556336644418650e+01
2.999999999999993297e-02 -1.229756073373903025e+00 3.575404005658781870e+01
1.999999999999995531e-02 -1.212435565298214168e+00 3.578342797484215509e+01
9.999999999999937758e-03 -1.195115057222525312e+00 3.580433899056359337e+01
0.000000000000000000e+00 -1.177794549146836678e+00 3.581721102027922399e+01
-1.000000000000001756e-02 -1.160474041071147822e+00 3.582186791855995978e+01
-2.000000000000003511e-02 -1.143153532995459187e+00 3.581721115438184455e+01
-3.000000000000005440e-02 -1.125833024919770331e+00 3.580102682673340553e+01
-4.000000000000002859e-02 -1.108512516844081475e+00 3.576989710386689580e+01
-5.000000000000005135e-02 -1.091192008768392618e+00 3.571921573048547316e+01
-6.000000000000002554e-02 -1.073871500692703984e+00 3.564331977617521119e+01
-7.000000000000000666e-02 -1.056550992617015350e+00 3.553576286576814880e+01
-8.000000000000001554e-02 -1.039230484541326494e+00 3.538976772564164719e+01
-9.000000000000003830e-02 -1.021909976465637637e+00 3.519890628427993562e+01
-1.000000000000000611e-01 -1.004589468389948781e+00 3.495806036865185717e+01
-1.100000000000000283e-01 -9.872689603142601467e-01 3.466470891773708018e+01
-1.200000000000000511e-01 -9.699484522385712904e-01 3.432055695407412799e+01
-1.300000000000000322e-01 -9.526279441628826561e-01 3.393344487949364918e+01
-1.400000000000000411e-01 -9.353074360871937998e-01 3.351931122642851335e+01
-1.500000000000000222e-01 -9.179869280115049435e-01 3.310366095511163564e+01
-1.600000000000000311e-01 -9.006664199358160872e-01 3.272147714501828375e+01
-1.700000000000000122e-01 -8.833459118601274529e-01 3.241405065631362703e+01
-1.800000000000000488e-01 -8.660254037844388186e-01 3.222189565879901352e+01
-1.900000000000000577e-01 -8.487048957087499623e-01 3.217677677122068047e+01
-2.000000000000000389e-01 -8.313843876330611060e-01 3.230165276528271079e+01
-2.100000000000000200e-01 -8.140638795573722497e-01 3.262260011093275125e+01
-2.200000000000000566e-01 -7.967433714816836154e-01 3.317300294173671915e+01
-2.300000000000000377e-01 -7.794228634059947591e-01 3.396483260372765045e+01
-2.400000000000000189e-01 -7.621023553303061249e-01 3.494610809986883027e+01
-2.500000000000000555e-01 -7.447818472546172686e-01 3.599110266386381340e+01
-2.600000000000000644e-01 -7.274613391789284123e-01 3.693698494552423739e+01
-2.700000000000000178e-01 -7.101408311032397780e-01 3.764242314855321325e+01
-2.800000000000000266e-01 -6.928203230275509217e-01 3.803365759022695869e+01
-2.900000000000000355e-01 -6.754998149518621764e-01 3.811536592576329241e+01
-3.000000000000000444e-01 -6.581793068761734311e-01 3.794871400320208465e+01
-3.100000000000000533e-01 -6.408587988004846858e-01 3.761783835406090049e+01
-3.200000000000000622e-01 -6.235382907247959405e-01 3.720390263677273879e+01
-3.300000000000000155e-01 -6.062177826491070842e-01 3.677241893539660111e+01
-3.400000000000000244e-01 -5.888972745734183389e-01 3.637027229784087723e+01
-3.500000000000000333e-01 -5.715767664977295937e-01 3.602727988768910450e+01
-3.600000000000000977e-01 -5.542562584220407373e-01 3.575902571582928147e+01
-3.700000000000000511e-01 -5.369357503463519921e-01 3.556970600406947369e+01
-3.800000000000000044e-01 -5.196152422706632468e-01 3.545479444955667958e+01
-3.900000000000000133e-01 -5.022947341949745015e-01 3.540365299863124449e+01
-4.000000000000000777e-01 -4.849742261192857007e-01 3.540213713150007635e+01
-4.100000000000000311e-01 -4.676537180435968999e-01 3.543505874568879221e+01
-4.200000000000000400e-01 -4.503332099679081546e-01 3.548824924008707171e+01
-4.299999999999999933e-01 -4.330127018922194093e-01 3.554998313481245731e+01
-4.400000000000000577e-01 -4.156921938165305530e-01 3.561165762494937326e+01
-4.500000000000000111e-01 -3.983716857408418632e-01 3.566779537215135321e+01
-4.600000000000000200e-01 -3.810511776651530624e-01 3.571556336644418650e+01
-4.700000000000000844e-01 -3.637306695894643171e-01 3.575404005658781870e+01
-4.800000000000000377e-01 -3.464101615137755164e-01 3.578342797484215509e+01
-4.900000000000000466e-01 -3.290896534380867711e-01 3.580433899056359337e+01
-5.000000000000000000e-01 -3.117691453623979703e-01 3.581721102027922399e+01
-5.100000000000000089e-01 -2.944486372867091695e-01 3.582186791855995978e+01
-5.200000000000000178e-01 -2.771281292110204242e-01 3.581721115438184455e+01
-5.300000000000001377e-01 -2.598076211353316789e-01 3.580102682673340553e+01
-5.400000000000000355e-01 -2.424871130596428503e-01 3.576989710386689580e+01
-5.500000000000000444e-01 -2.251666049839541051e-01 3.571921573048547316e+01
-5.600000000000000533e-01 -2.078460969082653598e-01 3.564331977617521119e+01
-5.699999999999999512e-01 -1.905255888325765312e-01 3.553576286576814880e+01
-5.799999999999999600e-01 -1.732050807568877582e-01 3.538976772564164719e+01
-5.900000000000000799e-01 -1.558845726811990129e-01 3.519890628427993562e+01
-6.000000000000000888e-01 -1.385640646055102676e-01 3.495806036865185717e+01
-6.100000000000000977e-01 -1.212435565298214252e-01 3.466470891773708018e+01
-6.200000000000001066e-01 -1.039230484541326799e-01 3.432055695407412799e+01
-6.300000000000000044e-01 -8.660254037844392072e-02 3.393344487949364918e+01
-6.400000000000000133e-01 -6.928203230275517543e-02 3.351931122642851335e+01
-6.500000000000000222e-01 -5.196152422706641627e-02 3.310366095511163564e+01
-6.600000000000000311e-01 -3.464101615137758772e-02 3.272147714501828375e+01
-6.700000000000001510e-01 -1.732050807568883202e-02 3.241405065631362703e+01
-6.800000000000000488e-01 0.000000000000000000e+00 3.222189565879901352e+01
-6.900000000000000577e-01 1.732050807568867243e-02 3.217677677122068047e+01
-7.000000000000000666e-01 3.464101615137742812e-02 3.230165276528271079e+01
-7.099999999999999645e-01 5.196152422706625668e-02 3.262260011093275125e+01
-7.199999999999999734e-01 6.928203230275500890e-02 3.317300294173671915e+01
-7.299999999999999822e-01 8.660254037844385133e-02 3.396483260372765045e+01
-7.399999999999999911e-01 1.039230484541325966e-01 3.494610809986883027e+01
-7.499999999999998890e-01 1.212435565298212725e-01 3.599110266386381340e+01
-7.600000000000000089e-01 1.385640646055101011e-01 3.693698494552423739e+01
-7.700000000000000178e-01 1.558845726811989296e-01 3.764242314855321325e+01
-7.800000000000000266e-01 1.732050807568876194e-01 3.803365759022695869e+01
-7.900000000000001465e-01 1.905255888325764480e-01 3.811536592576329241e+01
-8.000000000000001554e-01 2.078460969082652765e-01 3.794871400320208465e+01
-8.100000000000000533e-01 2.251666049839539385e-01 3.761783835406090049e+01
-8.200000000000000622e-01 2.424871130596427671e-01 3.720390263677273879e+01
-8.300000000000000711e-01 2.598076211353314569e-01 3.677241893539660111e+01
-8.400000000000000799e-01 2.771281292110203132e-01 3.637027229784087723e+01
1.600000000000000033e-01 -1.420281662206479112e+00 3.594577514661317963e+01
1.499999999999999389e-01 -1.402961154130790700e+00 3.571924291804420903e+01
1.399999999999999578e-01 -1.385640646055101843e+00 3.556840116138010188e+01
1.299999999999999767e-01 -1.368320137979412987e+00 3.548488351770340188e+01
1.200000000000000094e-01 -1.350999629903724131e+00 3.545601602094719595e+01
1.099999999999999589e-01 -1.333679121828035274e+00 3.546726793862896443e+01
9.999999999999997780e-02 -1.316358613752346862e+00 3.550439960976664366e+01
8.999999999999999667e-02 -1.299038105676658006e+00 3.555506971929055027e+01
7.999999999999994615e-02 -1.281717597600969150e+00 3.560975322757683870e+01
6.999999999999996503e-02 -1.264397089525280293e+00 3.566197445851822323e+01
5.999999999999998390e-02 -1.247076581449591659e+00 3.570799986321926411e+01
5.000000000000000971e-02 -1.229756073373902803e+00 3.574620601149842969e+01
3.999999999999995226e-02 -1.212435565298214168e+00 3.577633115426921506e+01
2.999999999999997113e-02 -1.195115057222525312e+00 3.579876119564077896e+01
1.999999999999995531e-02 -1.177794549146836456e+00 3.581393117521300695e+01
1.000000000000001756e-02 -1.160474041071147822e+00 3.582186796252428707e+01
0.000000000000000000e+00 -1.143153532995458965e+00 3.582186801900232354e+01
-1.000000000000001756e-02 -1.125833024919770331e+00 3.581229293758889298e+01
-2.000000000000003511e-02 -1.108512516844081475e+00 3.579046783054246106e+01
-3.000000000000001277e-02 -1.091192008768392618e+00 3.575267697686784629e+01
-4.000000000000002859e-02 -1.073871500692703762e+00 3.569426323585921068e+01
-5.000000000000000971e-02 -1.056550992617015128e+00 3.560985022401108324e+01
-5.999999999999998390e-02 -1.039230484541326494e+00 3.549371752193107454e+01
-7.000000000000000666e-02 -1.021909976465637637e+00 3.534036728191920673e+01
-8.000000000000001554e-02 -1.004589468389948781e+00 3.514532245561834145e+01
-9.000000000000003830e-02 -9.872689603142599246e-01 3.490618747572893454e+01
-1.000000000000000194e-01 -9.699484522385712904e-01 3.462397344530432264e+01
-1.100000000000000283e-01 -9.526279441628824340e-01 3.430462748603796541e+01
-1.200000000000000094e-01 -9.353074360871937998e-01 3.396058490334222313e+01
-1.300000000000000322e-01 -9.179869280115049435e-01 3.361194758772005287e+01
-1.400000000000000133e-01 -9.006664199358160872e-01 3.328657016657349743e+01
-1.500000000000000222e-01 -8.833459118601272309e-01 3.301805771058378269e+01
-1.600000000000000033e-01 -8.660254037844385966e-01 3.284106021033402101e+01
-1.700000000000000122e-01 -8.487048957087499623e-01 3.278541407453811729e+01
-1.799999999999999933e-01 -8.313843876330611060e-01 3.287432385199102214e+01
-1.900000000000000022e-01 -8.140638795573722497e-01 3.313071325958330249e+01
-2.000000000000000389e-01 -7.967433714816833934e-01 3.358259886009847150e+01
-2.100000000000000200e-01 -7.794228634059947591e-01 3.424798010694026829e+01
-2.200000000000000289e-01 -7.621023553303059028e-01 3.510092460440257156e+01
-2.300000000000000377e-01 -7.447818472546172686e-01 3.605076834222067816e+01
-2.400000000000000189e-01 -7.274613391789284123e-01 3.695868321981202342e+01
-2.500000000000000000e-01 -7.101408311032396670e-01 3.768408982900045601e+01
-2.600000000000000089e-01 -6.928203230275509217e-01 3.813336968262077420e+01
-2.700000000000000178e-01 -6.754998149518620654e-01 3.828398901098761797e+01
-2.800000000000000266e-01 -6.581793068761733201e-01 3.817560439531851557e+01
-2.900000000000000355e-01 -6.408587988004845748e-01 3.788173144368442280e+01
-2.999999999999999889e-01 -6.235382907247958295e-01 3.748192149571527665e+01
-3.100000000000000533e-01 -6.062177826491070842e-01 3.704493367113111191e+01
-3.200000000000000067e-01 -5.888972745734182279e-01 3.662255070591699280e+01
-3.300000000000000155e-01 -5.715767664977294826e-01 3.624951164451798036e+01
-3.400000000000000244e-01 -5.542562584220407373e-01 3.594577514661317963e+01
-3.500000000000000333e-01 -5.369357503463518810e-01 3.571924291804420903e+01
-3.599999999999999867e-01 -5.196152422706631357e-01 3.556840116138010188e+01
-3.700000000000000511e-01 -5.022947341949743905e-01 3.548488351770340188e+01
-3.800000000000000044e-01 -4.849742261192856452e-01 3.545601602094719595e+01
-3.900000000000000133e-01 -4.676537180435968999e-01 3.546726793862896443e+01
-4.000000000000000777e-01 -4.503332099679080436e-01 3.550439960976664366e+01
-4.100000000000000311e-01 -4.330127018922192983e-01 3.555506971929055027e+01
-4.200000000000000400e-01 -4.156921938165305530e-01 3.560975322757683870e+01
-4.299999999999999933e-01 -3.983716857408416967e-01 3.566197445851822323e+01
-4.399999999999999467e-01 -3.810511776651530624e-01 3.570799986321926411e+01
-4.500000000000000111e-01 -3.637306695894642061e-01 3.574620601149842969e+01
-4.600000000000000200e-01 -3.464101615137754608e-01 3.577633115426921506e+01
-4.700000000000000844e-01 -3.290896534380866600e-01 3.579876119564077896e+01
-4.800000000000000377e-01 -3.117691453623979148e-01 3.581393117521300695e+01
-4.900000000000000466e-01 -2.944486372867091140e-01 3.582186796252428707e+01
-5.000000000000000000e-01 -2.771281292110203132e-01 3.582186801900232354e+01
-5.100000000000000089e-01 -2.598076211353316234e-01 3.581229293758889298e+01
-5.200000000000000178e-01 -2.424871130596428226e-01 3.579046783054246106e+01
-5.300000000000000266e-01 -2.251666049839540218e-01 3.575267697686784629e+01
-5.400000000000000355e-01 -2.078460969082652765e-01 3.569426323585921068e+01
-5.500000000000000444e-01 -1.905255888325765312e-01 3.560985022401108324e+01
-5.600000000000000533e-01 -1.732050807568877027e-01 3.549371752193107454e+01
-5.699999999999999512e-01 -1.558845726811989296e-01 3.534036728191920673e+01
-5.799999999999999600e-01 -1.385640646055101843e-01 3.514532245561834145e+01
-5.900000000000000799e-01 -1.212435565298214252e-01 3.490618747572893454e+01
-6.000000000000000888e-01 -1.039230484541325966e-01 3.462397344530432264e+01
-6.100000000000000977e-01 -8.660254037844385133e-02 3.430462748603796541e+01
-6.200000000000001066e-01 -6.928203230275509217e-02 3.396058490334222313e+01
-6.300000000000000044e-01 -5.196152422706633994e-02 3.361194758772005287e+01
-6.400000000000000133e-01 -3.464101615137758772e-02 3.328657016657349743e+01
-6.500000000000000222e-01 -1.732050807568875223e-02 3.301805771058378269e+01
-6.600000000000000311e-01 0.000000000000000000e+00 3.284106021033402101e+01
-6.700000000000001510e-01 1.732050807568883202e-02 3.278541407453811729e+01
-6.800000000000000488e-01 3.464101615137750445e-02 3.287432385199102214e+01
-6.900000000000000577e-01 5.196152422706625668e-02 3.313071325958330249e+01
-7.000000000000000666e-01 6.928203230275509217e-02 3.358259886009847150e+01
-7.099999999999999645e-01 8.660254037844385133e-02 3.424798010694026829e+01
-7.199999999999999734e-01 1.039230484541326799e-01 3.510092460440257156e+01
-7.299999999999999822e-01 1.212435565298214252e-01 3.605076834222067816e+01
-7.399999999999999911e-01 1.385640646055101011e-01 3.695868321981202342e+01
-7.500000000000001110e-01 1.558845726811989296e-01 3.768408982900045601e+01
-7.600000000000000089e-01 1.732050807568877582e-01 3.813336968262077420e+01
-7.700000000000000178e-01 1.905255888325764480e-01 3.828398901098761797e+01
-7.800000000000000266e-01 2.078460969082652765e-01 3.817560439531851557e+01
-7.900000000000000355e-01 2.251666049839541051e-01 3.788173144368442280e+01
-7.999999999999999334e-01 2.424871130596427671e-01 3.748192149571527665e+01
-8.099999999999999423e-01 2.598076211353316234e-01 3.704493367113111191e+01
-8.200000000000000622e-01 2.771281292110203132e-01 3.662255070591699280e+01
-8.300000000000000711e-01 2.944486372867091140e-01 3.624951164451798036e+01
1.700000000000000122e-01 -1.402961154130790478e+00 3.588251561736775841e+01
1.599999999999999478e-01 -1.385640646055101843e+00 3.569342716769207868e+01
1.499999999999999944e-01 -1.368320137979412987e+00 3.557393946641973770e+01
1.400000000000000133e-01 -1.350999629903724353e+00 3.551339304084302739e+01
1.300000000000000322e-01 -1.333679121828035496e+00 3.549848347345764665e+01
1.199999999999999678e-01 -1.316358613752346640e+00 3.551541840938266148e+01
1.099999999999999867e-01 -1.299038105676658006e+00 3.555163122666715481e+01
1.000000000000000194e-01 -1.281717597600969150e+00 3.559689130785560707e+01
8.999999999999995504e-02 -1.264397089525280293e+00 3.564376628208391651e+01
7.999999999999997391e-02 -1.247076581449591659e+00 3.568752336752534404e+01
7.000000000000000666e-02 -1.229756073373903025e+00 3.572564784322662490e+01
6.000000000000002554e-02 -1.212435565298214168e+00 3.575717942037856290e+01
4.999999999999996808e-02 -1.195115057222525312e+00 3.578203191714216302e+01
3.999999999999998695e-02 -1.177794549146836456e+00 3.580039941544092841e+01
2.999999999999997113e-02 -1.160474041071147600e+00 3.581229290495842577e+01
2.000000000000003511e-02 -1.143153532995459187e+00 3.581721125781729853e+01
1.000000000000001756e-02 -1.125833024919770331e+00 3.581393140405940301e+01
0.000000000000000000e+00 -1.108512516844081475e+00 3.580039959982385511e+01
-1.000000000000001756e-02 -1.091192008768392618e+00 3.577371211379944071e+01
-1.999999999999999348e-02 -1.073871500692703762e+00 3.573018445008207777e+01
-3.000000000000001277e-02 -1.056550992617015128e+00 3.566552020543259260e+01
-3.999999999999998695e-02 -1.039230484541326494e+00 3.557510168769942283e+01
-4.999999999999996808e-02 -1.021909976465637637e+00 3.545443238538345554e+01
-5.999999999999998390e-02 -1.004589468389948781e+00 3.529976344149729783e+01
-7.000000000000000666e-02 -9.872689603142599246e-01 3.510892840661094993e+01
-8.000000000000001554e-02 -9.699484522385712904e-01 3.488238688279580657e+01
-8.999999999999999667e-02 -9.526279441628826561e-01 3.462442928963773170e+01
-1.000000000000000194e-01 -9.353074360871937998e-01 3.434440791460337294e+01
-1.099999999999999867e-01 -9.179869280115049435e-01 3.405771593556212906e+01
-1.200000000000000094e-01 -9.006664199358160872e-01 3.378603494640797322e+01
-1.299999999999999767e-01 -8.833459118601274529e-01 3.355620244298049215e+01
-1.400000000000000133e-01 -8.660254037844385966e-01 3.339724630821759632e+01
-1.499999999999999944e-01 -8.487048957087499623e-01 3.333630467831137167e+01
-1.600000000000000033e-01 -8.313843876330611060e-01 3.339631465178335645e+01
-1.700000000000000122e-01 -8.140638795573722497e-01 3.359863329315474800e+01
-1.799999999999999933e-01 -7.967433714816836154e-01 3.396713983449971863e+01
-1.899999999999999745e-01 -7.794228634059947591e-01 3.452130606244611499e+01
-2.000000000000000389e-01 -7.621023553303061249e-01 3.525254838498773324e+01
-2.100000000000000200e-01 -7.447818472546172686e-01 3.610072532007289681e+01
-2.199999999999999734e-01 -7.274613391789284123e-01 3.695499916901799509e+01
-2.300000000000000100e-01 -7.101408311032396670e-01 3.768486398444059660e+01
-2.400000000000000189e-01 -6.928203230275509217e-01 3.818485324139066250e+01
-2.500000000000000000e-01 -6.754998149518621764e-01 3.840746329823256389e+01
-2.600000000000000089e-01 -6.581793068761734311e-01 3.836788394008976155e+01
-2.700000000000000178e-01 -6.408587988004845748e-01 3.812437100273280066e+01
-2.800000000000000266e-01 -6.235382907247958295e-01 3.775130068258189198e+01
-2.899999999999999800e-01 -6.062177826491070842e-01 3.731889621210245167e+01
-2.999999999999999889e-01 -5.888972745734182279e-01 3.688334218786554430e+01
-3.099999999999999978e-01 -5.715767664977294826e-01 3.648442739164992332e+01
-3.200000000000000067e-01 -5.542562584220407373e-01 3.614682123238002731e+01
-3.300000000000000155e-01 -5.369357503463519921e-01 3.588251561736775841e+01
-3.400000000000000244e-01 -5.196152422706632468e-01 3.569342716769207868e+01
-3.500000000000000333e-01 -5.022947341949743905e-01 3.557393946641973770e+01
-3.599999999999999867e-01 -4.849742261192856452e-01 3.551339304084302739e+01
-3.699999999999999956e-01 -4.676537180435968999e-01 3.549848347345764665e+01
-3.800000000000000044e-01 -4.503332099679080436e-01 3.551541840938266148e+01
-3.900000000000000133e-01 -4.330127018922192983e-01 3.555163122666715481e+01
-3.999999999999999667e-01 -4.156921938165305530e-01 3.559689130785560707e+01
-4.100000000000000311e-01 -3.983716857408418077e-01 3.564376628208391651e+01
-4.200000000000000400e-01 -3.810511776651530624e-01 3.568752336752534404e+01
-4.299999999999999933e-01 -3.637306695894642061e-01 3.572564784322662490e+01
-4.399999999999999467e-01 -3.464101615137754608e-01 3.575717942037856290e+01
-4.500000000000000111e-01 -3.290896534380867156e-01 3.578203191714216302e+01
-4.600000000000000200e-01 -3.117691453623979148e-01 3.580039941544092841e+01
-4.699999999999999734e-01 -2.944486372867091695e-01 3.581229290495842577e+01
-4.800000000000000377e-01 -2.771281292110203687e-01 3.581721125781729853e+01
-4.900000000000000466e-01 -2.598076211353315679e-01 3.581393140405940301e+01
-5.000000000000000000e-01 -2.424871130596428503e-01 3.580039959982385511e+01
-5.100000000000000089e-01 -2.251666049839540773e-01 3.577371211379944071e+01
-5.199999999999999067e-01 -2.078460969082652765e-01 3.573018445008207777e+01
-5.300000000000000266e-01 -1.905255888325765312e-01 3.566552020543259260e+01
-5.400000000000000355e-01 -1.732050807568877582e-01 3.557510168769942283e+01
-5.500000000000000444e-01 -1.558845726811989296e-01 3.545443238538345554e+01
-5.600000000000000533e-01 -1.385640646055101843e-01 3.529976344149729783e+01
-5.699999999999999512e-01 -1.212435565298214252e-01 3.510892840661094993e+01
-5.799999999999999600e-01 -1.039230484541326799e-01 3.488238688279580657e+01
-5.900000000000000799e-01 -8.660254037844385133e-02 3.462442928963773170e+01
-5.999999999999999778e-01 -6.928203230275509217e-02 3.434440791460337294e+01
-6.099999999999999867e-01 -5.196152422706633994e-02 3.405771593556212906e+01
-6.200000000000001066e-01 -3.464101615137758772e-02 3.378603494640797322e+01
-6.300000000000000044e-01 -1.732050807568883202e-02 3.355620244298049215e+01
-6.400000000000000133e-01 0.000000000000000000e+00 3.339724630821759632e+01
-6.500000000000000222e-01 1.732050807568875223e-02 3.333630467831137167e+01
-6.600000000000000311e-01 3.464101615137758772e-02 3.339631465178335645e+01
-6.699999999999999289e-01 5.196152422706625668e-02 3.359863329315474800e+01
-6.800000000000000488e-01 6.928203230275500890e-02 3.396713983449971863e+01
-6.899999999999999467e-01 8.660254037844385133e-02 3.452130606244611499e+01
-7.000000000000000666e-01 1.039230484541325966e-01 3.525254838498773324e+01
-7.099999999999999645e-01 1.212435565298214252e-01 3.610072532007289681e+01
-7.199999999999999734e-01 1.385640646055101843e-01 3.695499916901799509e+01
-7.299999999999999822e-01 1.558845726811988464e-01 3.768486398444059660e+01
-7.399999999999999911e-01 1.732050807568877027e-01 3.818485324139066250e+01
-7.499999999999998890e-01 1.905255888325765312e-01 3.840746329823256389e+01
-7.599999999999998979e-01 2.078460969082651932e-01 3.836788394008976155e+01
-7.700000000000000178e-01 2.251666049839540218e-01 3.812437100273280066e+01
-7.800000000000000266e-01 2.424871130596428503e-01 3.775130068258189198e+01
-7.900000000000000355e-01 2.598076211353315124e-01 3.731889621210245167e+01
-7.999999999999999334e-01 2.771281292110203687e-01 3.688334218786554430e+01
-8.100000000000000533e-01 2.944486372867090584e-01 3.648442739164992332e+01
-8.200000000000000622e-01 3.117691453623978592e-01 3.614682123238002731e+01
1.800000000000000488e-01 -1.385640646055101621e+00 3.584210965857776188e+01
1.699999999999999845e-01 -1.368320137979412987e+00 3.568233579637802677e+01
1.600000000000000033e-01 -1.350999629903724131e+00 3.558467803153583731e+01
1.500000000000000222e-01 -1.333679121828035496e+00 3.553762376835140202e+01
1.400000000000000411e-01 -1.316358613752346640e+00 3.552841345428664255e+01
1.299999999999999767e-01 -1.299038105676657784e+00 3.554477880587936056e+01
1.200000000000000094e-01 -1.281717597600969150e+00 3.557616938831517928e+01
1.100000000000000283e-01 -1.264397089525280293e+00 3.561440359789052934e+01
9.999999999999997780e-02 -1.247076581449591437e+00 3.565378213166790999e+01
8.999999999999999667e-02 -1.229756073373902803e+00 3.569079216623472206e+01
8.000000000000001554e-02 -1.212435565298214168e+00 3.572357505142748124e+01
7.000000000000004829e-02 -1.195115057222525312e+00 3.575132139323066127e+01
5.999999999999998390e-02 -1.177794549146836456e+00 3.577371200681957220e+01
5.000000000000000971e-02 -1.160474041071147600e+00 3.579046785607668824e+01
3.999999999999998695e-02 -1.143153532995458743e+00 3.580102696853375477e+01
3.000000000000005440e-02 -1.125833024919770331e+00 3.580433943589540746e+01
2.000000000000003511e-02 -1.108512516844081475e+00 3.579876161077749686e+01
1.000000000000001756e-02 -1.091192008768392618e+00 3.578203226726022024e+01
0.000000000000000000e+00 -1.073871500692703762e+00 3.575132164711937577e+01
-9.999999999999977657e-03 -1.056550992617014906e+00 3.570335522554768204e+01
-1.999999999999999348e-02 -1.039230484541326271e+00 3.563462508390656325e+01
-2.999999999999997113e-02 -1.021909976465637637e+00 3.554171066692132541e+01
-3.999999999999995226e-02 -1.004589468389948781e+00 3.542173477118591762e+01
-4.999999999999996808e-02 -9.872689603142599246e-01 3.527297650309402144e+01
-5.999999999999998390e-02 -9.699484522385710683e-01 3.509564637485031113e+01
-7.000000000000000666e-02 -9.526279441628824340e-01 3.489279402960374199e+01
-7.999999999999997391e-02 -9.353074360871937998e-01 3.467125868561489455e+01
-8.999999999999999667e-02 -9.179869280115049435e-01 3.444247808612770001e+01
-9.999999999999997780e-02 -9.006664199358160872e-01 3.422284619753666846e+01
-1.099999999999999867e-01 -8.833459118601272309e-01 3.403320474463188106e+01
-1.199999999999999678e-01 -8.660254037844385966e-01 3.389714321675923969e+01
-1.299999999999999767e-01 -8.487048957087497403e-01 3.383838503166053613e+01
-1.399999999999999578e-01 -8.313843876330611060e-01 3.387873867863780220e+01
-1.499999999999999944e-01 -8.140638795573722497e-01 3.403863336343206214e+01
-1.599999999999999756e-01 -7.967433714816833934e-01 3.433930811421676310e+01
-1.699999999999999845e-01 -7.794228634059947591e-01 3.479972596409503183e+01
-1.799999999999999933e-01 -7.621023553303059028e-01 3.542154305245835388e+01
-1.899999999999999745e-01 -7.447818472546172686e-01 3.616835589374721138e+01
-1.999999999999999833e-01 -7.274613391789284123e-01 3.695721749740413031e+01
-2.100000000000000200e-01 -7.101408311032395559e-01 3.767478994278880577e+01
-2.199999999999999734e-01 -6.928203230275508107e-01 3.821295252465521486e+01
-2.299999999999999545e-01 -6.754998149518620654e-01 3.850459533810641943e+01
-2.399999999999999911e-01 -6.581793068761733201e-01 3.853994580115056579e+01
-2.500000000000000000e-01 -6.408587988004845748e-01 3.835798507764467757e+01
-2.599999999999999534e-01 -6.235382907247957185e-01 3.802373094716136848e+01
-2.700000000000000178e-01 -6.062177826491069732e-01 3.760622658242554195e+01
-2.799999999999999711e-01 -5.888972745734182279e-01 3.716497257334937387e+01
-2.899999999999999800e-01 -5.715767664977293716e-01 3.674465895563921691e+01
-2.999999999999999889e-01 -5.542562584220406263e-01 3.637490812336118040e+01
-3.099999999999999978e-01 -5.369357503463518810e-01 3.607215103829879155e+01
-3.200000000000000067e-01 -5.196152422706631357e-01 3.584210965857776188e+01
-3.299999999999999600e-01 -5.022947341949743905e-01 3.568233579637802677e+01
-3.400000000000000244e-01 -4.849742261192855342e-01 3.558467803153583731e+01
-3.499999999999999778e-01 -4.676537180435967889e-01 3.553762376835140202e+01
-3.599999999999999867e-01 -4.503332099679080436e-01 3.552841345428664255e+01
-3.699999999999999956e-01 -4.330127018922192428e-01 3.554477880587936056e+01
-3.799999999999999489e-01 -4.156921938165304975e-01 3.557616938831517928e+01
-3.900000000000000133e-01 -3.983716857408416967e-01 3.561440359789052934e+01
-3.999999999999999667e-01 -3.810511776651529514e-01 3.565378213166790999e+01
-4.099999999999999756e-01 -3.637306695894642061e-01 3.569079216623472206e+01
-4.200000000000000400e-01 -3.464101615137754053e-01 3.572357505142748124e+01
-4.299999999999999933e-01 -3.290896534380866045e-01 3.575132139323066127e+01
-4.399999999999999467e-01 -3.117691453623978592e-01 3.577371200681957220e+01
-4.499999999999999556e-01 -2.944486372867090584e-01 3.579046785607668824e+01
-4.600000000000000200e-01 -2.771281292110203132e-01 3.580102696853375477e+01
-4.699999999999999734e-01 -2.598076211353315124e-01 3.580433943589540746e+01
-4.800000000000000377e-01 -2.424871130596427393e-01 3.579876161077749686e+01
-4.900000000000000466e-01 -2.251666049839540218e-01 3.578203226726022024e+01
-5.000000000000000000e-01 -2.078460969082652487e-01 3.575132164711937577e+01
-5.100000000000000089e-01 -1.905255888325764480e-01 3.570335522554768204e+01
-5.199999999999999067e-01 -1.732050807568877027e-01 3.563462508390656325e+01
-5.299999999999999156e-01 -1.558845726811989296e-01 3.554171066692132541e+01
-5.400000000000000355e-01 -1.385640646055101011e-01 3.542173477118591762e+01
-5.499999999999999334e-01 -1.212435565298213558e-01 3.527297650309402144e+01
-5.600000000000000533e-01 -1.039230484541325966e-01 3.509564637485031113e+01
-5.699999999999999512e-01 -8.660254037844385133e-02 3.489279402960374199e+01
-5.799999999999999600e-01 -6.928203230275500890e-02 3.467125868561489455e+01
-5.899999999999999689e-01 -5.196152422706625668e-02 3.444247808612770001e+01
-5.999999999999999778e-01 -3.464101615137750445e-02 3.422284619753666846e+01
-6.099999999999999867e-01 -1.732050807568875223e-02 3.403320474463188106e+01
-6.199999999999999956e-01 0.000000000000000000e+00 3.389714321675923969e+01
-6.300000000000000044e-01 1.732050807568883202e-02 3.383838503166053613e+01
-6.400000000000000133e-01 3.464101615137758772e-02 3.387873867863780220e+01
-6.500000000000000222e-01 5.196152422706641627e-02 3.403863336343206214e+01
-6.599999999999999201e-01 6.928203230275509217e-02 3.433930811421676310e+01
-6.699999999999999289e-01 8.660254037844385133e-02 3.479972596409503183e+01
-6.799999999999999378e-01 1.039230484541326799e-01 3.542154305245835388e+01
-6.900000000000000577e-01 1.212435565298214252e-01 3.616835589374721138e+01
-7.000000000000000666e-01 1.385640646055102676e-01 3.695721749740413031e+01
-7.099999999999999645e-01 1.558845726811990129e-01 3.767478994278880577e+01
-7.199999999999999734e-01 1.732050807568877027e-01 3.821295252465521486e+01
-7.299999999999999822e-01 1.905255888325765312e-01 3.850459533810641943e+01
-7.399999999999999911e-01 2.078460969082653598e-01 3.853994580115056579e+01
-7.499999999999998890e-01 2.251666049839540218e-01 3.835798507764467757e+01
-7.600000000000000089e-01 2.424871130596428503e-01 3.802373094716136848e+01
-7.700000000000000178e-01 2.598076211353316789e-01 3.760622658242554195e+01
-7.800000000000000266e-01 2.771281292110203687e-01 3.716497257334937387e+01
-7.900000000000000355e-01 2.944486372867092250e-01 3.674465895563921691e+01
-7.999999999999999334e-01 3.117691453623978592e-01 3.637490812336118040e+01
-8.099999999999999423e-01 3.290896534380867156e-01 3.607215103829879155e+01
1.900000000000000022e-01 -1.368320137979412987e+00 3.581988310424613786e+01
1.799999999999999656e-01 -1.350999629903724131e+00 3.567932848082637776e+01
1.699999999999999845e-01 -1.333679121828035274e+00 3.559336667591639269e+01
1.600000000000000033e-01 -1.316358613752346862e+00 3.555084061417779395e+01
1.500000000000000222e-01 -1.299038105676658006e+00 3.554036803938982558e+01
1.399999999999999578e-01 -1.281717597600969150e+00 3.555160041804445115e+01
1.299999999999999767e-01 -1.264397089525280293e+00 3.557598942723401336e+01
1.200000000000000094e-01 -1.247076581449591437e+00 3.560707612932002775e+01
1.099999999999999589e-01 -1.229756073373902581e+00 3.564038535180667822e+01
9.999999999999997780e-02 -1.212435565298214168e+00 3.567305655967609113e+01
8.999999999999999667e-02 -1.195115057222525312e+00 3.570335509440693045e+01
8.000000000000001554e-02 -1.177794549146836456e+00 3.573018444945306982e+01
6.999999999999996503e-02 -1.160474041071147600e+00 3.575267709160082319e+01
5.999999999999998390e-02 -1.143153532995458743e+00 3.576989731684339091e+01
4.999999999999996808e-02 -1.125833024919770109e+00 3.578065712886682803e+01
4.000000000000002859e-02 -1.108512516844081475e+00 3.578342863971207066e+01
3.000000000000001277e-02 -1.091192008768392618e+00 3.577633176695564288e+01
1.999999999999999348e-02 -1.073871500692703762e+00 3.575717994742434769e+01
9.999999999999977657e-03 -1.056550992617014906e+00 3.572357546375404524e+01
0.000000000000000000e+00 -1.039230484541326271e+00 3.567305683355947821e+01
-1.000000000000001756e-02 -1.021909976465637637e+00 3.560331096386150307e+01
-1.999999999999999348e-02 -1.004589468389948781e+00 3.551246975705378617e+01
-2.999999999999997113e-02 -9.872689603142599246e-01 3.539951160984701772e+01
-3.999999999999998695e-02 -9.699484522385710683e-01 3.526477951790892007e+01
-5.000000000000000971e-02 -9.526279441628824340e-01 3.511060568287399519e+01
-6.000000000000002554e-02 -9.353074360871937998e-01 3.494199357073601675e+01
-7.000000000000000666e-02 -9.179869280115049435e-01 3.476724881242031273e+01
-8.000000000000001554e-02 -9.006664199358160872e-01 3.459837327405367091e+01
-8.999999999999999667e-02 -8.833459118601272309e-01 3.445097027939070244e+01
-1.000000000000000194e-01 -8.660254037844385966e-01 3.434344062839524270e+01
-1.099999999999999867e-01 -8.487048957087497403e-01 3.429553553416210576e+01
-1.200000000000000094e-01 -8.313843876330611060e-01 3.432693975239699569e+01
-1.299999999999999767e-01 -8.140638795573722497e-01 3.445696305659717495e+01
-1.400000000000000133e-01 -7.967433714816833934e-01 3.470520923618946085e+01
-1.499999999999999944e-01 -7.794228634059947591e-01 3.508975661349838759e+01
-1.600000000000000033e-01 -7.621023553303059028e-01 3.561783097230862438e+01
-1.700000000000000122e-01 -7.447818472546172686e-01 3.626981381743519961e+01
-1.799999999999999933e-01 -7.274613391789284123e-01 3.698725820160839106e+01
-1.900000000000000022e-01 -7.101408311032395559e-01 3.767761215506761374e+01
-2.000000000000000389e-01 -6.928203230275509217e-01 3.823852960589373140e+01
-2.100000000000000200e-01 -6.754998149518620654e-01 3.859084782284814708e+01
-2.199999999999999734e-01 -6.581793068761733201e-01 3.870228708970746823e+01
-2.300000000000000100e-01 -6.408587988004845748e-01 3.859013998347013086e+01
-2.400000000000000189e-01 -6.235382907247957185e-01 3.830584353380651663e+01
-2.500000000000000000e-01 -6.062177826491069732e-01 3.791382817893100565e+01
-2.600000000000000089e-01 -5.888972745734182279e-01 3.747508217048329016e+01
-2.700000000000000178e-01 -5.715767664977294826e-01 3.703862285356795780e+01
-2.800000000000000266e-01 -5.542562584220407373e-01 3.663910132047863755e+01
-2.899999999999999800e-01 -5.369357503463518810e-01 3.629768967854001005e+01
-2.999999999999999889e-01 -5.196152422706631357e-01 3.602425819100493953e+01
-3.100000000000000533e-01 -5.022947341949743905e-01 3.581988310424613786e+01
-3.200000000000000067e-01 -4.849742261192855342e-01 3.567932848082637776e+01
-3.300000000000000155e-01 -4.676537180435967889e-01 3.559336667591639269e+01
-3.400000000000000244e-01 -4.503332099679080436e-01 3.555084061417779395e+01
-3.500000000000000333e-01 -4.330127018922192983e-01 3.554036803938982558e+01
-3.599999999999999867e-01 -4.156921938165305530e-01 3.555160041804445115e+01
-3.699999999999999956e-01 -3.983716857408416967e-01 3.557598942723401336e+01
-3.800000000000000044e-01 -3.810511776651529514e-01 3.560707612932002775e+01
-3.900000000000000133e-01 -3.637306695894642061e-01 3.564038535180667822e+01
-3.999999999999999667e-01 -3.464101615137754053e-01 3.567305655967609113e+01
-4.100000000000000311e-01 -3.290896534380866600e-01 3.570335509440693045e+01
-4.200000000000000400e-01 -3.117691453623978592e-01 3.573018444945306982e+01
-4.299999999999999933e-01 -2.944486372867091140e-01 3.575267709160082319e+01
-4.399999999999999467e-01 -2.771281292110203132e-01 3.576989731684339091e+01
-4.500000000000000111e-01 -2.598076211353315679e-01 3.578065712886682803e+01
-4.600000000000000200e-01 -2.424871130596427671e-01 3.578342863971207066e+01
-4.700000000000000844e-01 -2.251666049839539940e-01 3.577633176695564288e+01
-4.800000000000000377e-01 -2.078460969082652765e-01 3.575717994742434769e+01
-4.900000000000000466e-01 -1.905255888325764757e-01 3.572357546375404524e+01
-5.000000000000000000e-01 -1.732050807568877027e-01 3.567305683355947821e+01
-5.100000000000000089e-01 -1.558845726811989296e-01 3.560331096386150307e+01
-5.199999999999999067e-01 -1.385640646055101843e-01 3.551246975705378617e+01
-5.300000000000000266e-01 -1.212435565298213558e-01 3.539951160984701772e+01
-5.400000000000000355e-01 -1.039230484541325966e-01 3.526477951790892007e+01
-5.500000000000000444e-01 -8.660254037844385133e-02 3.511060568287399519e+01
-5.600000000000000533e-01 -6.928203230275509217e-02 3.494199357073601675e+01
-5.699999999999999512e-01 -5.196152422706625668e-02 3.476724881242031273e+01
-5.799999999999999600e-01 -3.464101615137750445e-02 3.459837327405367091e+01
-5.899999999999999689e-01 -1.732050807568875223e-02 3.445097027939070244e+01
-5.999999999999999778e-01 0.000000000000000000e+00 3.434344062839524270e+01
-6.099999999999999867e-01 1.732050807568875223e-02 3.429553553416210576e+01
-6.200000000000001066e-01 3.464101615137758772e-02 3.432693975239699569e+01
-6.300000000000000044e-01 5.196152422706633994e-02 3.445696305659717495e+01
-6.400000000000000133e-01 6.928203230275517543e-02 3.470520923618946085e+01
-6.500000000000000222e-01 8.660254037844385133e-02 3.508975661349838759e+01
-6.599999999999999201e-01 1.039230484541325966e-01 3.561783097230862438e+01
-6.699999999999999289e-01 1.212435565298214252e-01 3.626981381743519961e+01
-6.800000000000000488e-01 1.385640646055101843e-01 3.698725820160839106e+01
-6.900000000000000577e-01 1.558845726811990129e-01 3.767761215506761374e+01
-7.000000000000000666e-01 1.732050807568877582e-01 3.823852960589373140e+01
-7.099999999999999645e-01 1.905255888325764480e-01 3.859084782284814708e+01
-7.199999999999999734e-01 2.078460969082652765e-01 3.870228708970746823e+01
-7.299999999999999822e-01 2.251666049839541051e-01 3.859013998347013086e+01
-7.399999999999999911e-01 2.424871130596427671e-01 3.830584353380651663e+01
-7.500000000000001110e-01 2.598076211353316234e-01 3.791382817893100565e+01
-7.600000000000000089e-01 2.771281292110204242e-01 3.747508217048329016e+01
-7.700000000000000178e-01 2.944486372867091140e-01 3.703862285356795780e+01
-7.800000000000000266e-01 3.117691453623979703e-01 3.663910132047863755e+01
-7.900000000000000355e-01 3.290896534380866045e-01 3.629768967854001005e+01
-7.999999999999999334e-01 3.464101615137754608e-01 3.602425819100493953e+01
2.000000000000000389e-01 -1.350999629903724131e+00 3.580478913103397787e+01
1.899999999999999745e-01 -1.333679121828035496e+00 3.567314912752024725e+01
1.799999999999999933e-01 -1.316358613752346640e+00 3.558965332833866313e+01
1.700000000000000122e-01 -1.299038105676658006e+00 3.554436715944332548e+01
1.600000000000000311e-01 -1.281717597600969150e+00 3.552772883637273083e+01
1.499999999999999944e-01 -1.264397089525280293e+00 3.553134671694073177e+01
1.400000000000000133e-01 -1.247076581449591659e+00 3.554839257896945526e+01
1.300000000000000322e-01 -1.229756073373902803e+00 3.557365026199779834e+01
1.199999999999999678e-01 -1.212435565298213946e+00 3.560331084597966367e+01
1.099999999999999867e-01 -1.195115057222525312e+00 3.563462509637700748e+01
1.000000000000000194e-01 -1.177794549146836456e+00 3.566552033504129327e+01
9.000000000000003830e-02 -1.160474041071147600e+00 3.569426346641422754e+01
7.999999999999997391e-02 -1.143153532995458965e+00 3.571921604371160441e+01
7.000000000000000666e-02 -1.125833024919770109e+00 3.573869368451873640e+01
5.999999999999998390e-02 -1.108512516844081475e+00 3.575091846110760230e+01
5.000000000000005135e-02 -1.091192008768392618e+00 3.575404094905121610e+01
4.000000000000002859e-02 -1.073871500692703762e+00 3.574620682920967596e+01
3.000000000000001277e-02 -1.056550992617015128e+00 3.572564855458881539e+01
1.999999999999999348e-02 -1.039230484541326271e+00 3.569079274476047203e+01
1.000000000000001756e-02 -1.021909976465637637e+00 3.564038577693161614e+01
0.000000000000000000e+00 -1.004589468389948781e+00 3.557365051969100023e+01
-9.999999999999977657e-03 -9.872689603142599246e-01 3.549049330366529631e+01
-1.999999999999995531e-02 -9.699484522385712904e-01 3.539177928378190074e+01
-2.999999999999997113e-02 -9.526279441628824340e-01 3.527968397262162625e+01
-3.999999999999998695e-02 -9.353074360871937998e-01 3.515810696716038564e+01
-5.000000000000000971e-02 -9.179869280115049435e-01 3.503309958441381866e+01
-5.999999999999998390e-02 -9.006664199358160872e-01 3.491321353360142865e+01
-7.000000000000000666e-02 -8.833459118601272309e-01 3.480963677811521961e+01
-7.999999999999997391e-02 -8.660254037844385966e-01 3.473598525423193450e+01
-8.999999999999999667e-02 -8.487048957087499623e-01 3.470773449462913618e+01
-9.999999999999997780e-02 -8.313843876330611060e-01 3.474153571622743186e+01
-1.099999999999999867e-01 -8.140638795573722497e-01 3.485485404872527937e+01
-1.199999999999999678e-01 -7.967433714816836154e-01 3.506585934946340899e+01
-1.299999999999999767e-01 -7.794228634059947591e-01 3.539184318581957456e+01
-1.399999999999999856e-01 -7.621023553303059028e-01 3.584305769889327564e+01
-1.499999999999999944e-01 -7.447818472546172686e-01 3.641107827342436565e+01
-1.599999999999999756e-01 -7.274613391789284123e-01 3.705700240493999331e+01
-1.700000000000000122e-01 -7.101408311032396670e-01 3.770922313859357899e+01
-1.799999999999999933e-01 -6.928203230275509217e-01 3.827722292678574689e+01
-1.899999999999999745e-01 -6.754998149518620654e-01 3.867791078345174327e+01
-1.999999999999999833e-01 -6.581793068761733201e-01 3.886159267369719572e+01
-2.100000000000000200e-01 -6.408587988004845748e-01 3.882383086198877464e+01
-2.199999999999999734e-01 -6.235382907247958295e-01 3.859904743876267474e+01
-2.300000000000000100e-01 -6.062177826491070842e-01 3.824316944375603811e+01
-2.399999999999999911e-01 -5.888972745734182279e-01 3.781604118199216913e+01
-2.500000000000000000e-01 -5.715767664977294826e-01 3.736983626358836119e+01
-2.599999999999999534e-01 -5.542562584220407373e-01 3.694402237359039987e+01
-2.700000000000000178e-01 -5.369357503463518810e-01 3.656472862288684667e+01
-2.799999999999999711e-01 -5.196152422706631357e-01 3.624629844977857118e+01
-2.899999999999999800e-01 -5.022947341949743905e-01 3.599365135722468523e+01
-2.999999999999999889e-01 -4.849742261192856452e-01 3.580478913103397787e+01
-3.099999999999999978e-01 -4.676537180435968999e-01 3.567314912752024725e+01
-3.200000000000000067e-01 -4.503332099679080436e-01 3.558965332833866313e+01
-3.299999999999999600e-01 -4.330127018922192983e-01 3.554436715944332548e+01
-3.400000000000000244e-01 -4.156921938165305530e-01 3.552772883637273083e+01
-3.499999999999999778e-01 -3.983716857408416967e-01 3.553134671694073177e+01
-3.599999999999999867e-01 -3.810511776651529514e-01 3.554839257896945526e+01
-3.699999999999999956e-01 -3.637306695894642061e-01 3.557365026199779834e+01
-3.799999999999999489e-01 -3.464101615137754608e-01 3.560331084597966367e+01
-3.900000000000000133e-01 -3.290896534380866600e-01 3.563462509637700748e+01
-3.999999999999999667e-01 -3.117691453623979148e-01 3.566552033504129327e+01
-4.099999999999999756e-01 -2.944486372867091140e-01 3.569426346641422754e+01
-4.200000000000000400e-01 -2.771281292110203687e-01 3.571921604371160441e+01
-4.299999999999999933e-01 -2.598076211353315679e-01 3.573869368451873640e+01
-4.399999999999999467e-01 -2.424871130596428226e-01 3.575091846110760230e+01
-4.499999999999999556e-01 -2.251666049839540218e-01 3.575404094905121610e+01
-4.600000000000000200e-01 -2.078460969082652487e-01 3.574620682920967596e+01
-4.699999999999999734e-01 -1.905255888325765312e-01 3.572564855458881539e+01
-4.800000000000000377e-01 -1.732050807568877304e-01 3.569079274476047203e+01
-4.900000000000000466e-01 -1.558845726811989296e-01 3.564038577693161614e+01
-5.000000000000000000e-01 -1.385640646055101843e-01 3.557365051969100023e+01
-5.100000000000000089e-01 -1.212435565298214252e-01 3.549049330366529631e+01
-5.199999999999999067e-01 -1.039230484541325966e-01 3.539177928378190074e+01
-5.299999999999999156e-01 -8.660254037844385133e-02 3.527968397262162625e+01
-5.400000000000000355e-01 -6.928203230275509217e-02 3.515810696716038564e+01
-5.500000000000000444e-01 -5.196152422706633994e-02 3.503309958441381866e+01
-5.600000000000000533e-01 -3.464101615137750445e-02 3.491321353360142865e+01
-5.699999999999999512e-01 -1.732050807568875223e-02 3.480963677811521961e+01
-5.799999999999999600e-01 0.000000000000000000e+00 3.473598525423193450e+01
-5.899999999999999689e-01 1.732050807568875223e-02 3.470773449462913618e+01
-5.999999999999999778e-01 3.464101615137750445e-02 3.474153571622743186e+01
-6.099999999999999867e-01 5.196152422706633994e-02 3.485485404872527937e+01
-6.200000000000001066e-01 6.928203230275509217e-02 3.506585934946340899e+01
-6.300000000000000044e-01 8.660254037844392072e-02 3.539184318581957456e+01
-6.400000000000000133e-01 1.039230484541325966e-01 3.584305769889327564e+01
-6.500000000000000222e-01 1.212435565298213558e-01 3.641107827342436565e+01
-6.599999999999999201e-01 1.385640646055101843e-01 3.705700240493999331e+01
-6.700000000000000400e-01 1.558845726811989296e-01 3.770922313859357899e+01
-6.800000000000000488e-01 1.732050807568877582e-01 3.827722292678574689e+01
-6.899999999999999467e-01 1.905255888325765312e-01 3.867791078345174327e+01
-6.999999999999999556e-01 2.078460969082651932e-01 3.886159267369719572e+01
-7.099999999999999645e-01 2.251666049839540218e-01 3.882383086198877464e+01
-7.199999999999999734e-01 2.424871130596428503e-01 3.859904743876267474e+01
-7.299999999999999822e-01 2.598076211353315124e-01 3.824316944375603811e+01
-7.399999999999999911e-01 2.771281292110203687e-01 3.781604118199216913e+01
-7.499999999999998890e-01 2.944486372867092250e-01 3.736983626358836119e+01
-7.599999999999998979e-01 3.117691453623978592e-01 3.694402237359039987e+01
-7.699999999999999067e-01 3.290896534380867156e-01 3.656472862288684667e+01
-7.800000000000000266e-01 3.464101615137754053e-01 3.624629844977857118e+01
-7.900000000000000355e-01 3.637306695894642061e-01 3.599365135722468523e+01
2.100000000000000200e-01 -1.333679121828035274e+00 3.578239029782675829e+01
1.999999999999999556e-01 -1.316358613752346862e+00 3.565057513129035982e+01
1.899999999999999745e-01 -1.299038105676658006e+00 3.556226891298017279e+01
1.799999999999999933e-01 -1.281717597600969150e+00 3.550924676149799808e+01
1.700000000000000122e-01 -1.264397089525280293e+00 3.548386195954604716e+01
1.599999999999999478e-01 -1.247076581449591437e+00 3.547945701982308009e+01
1.499999999999999944e-01 -1.229756073373903025e+00 3.549049322049929600e+01
1.400000000000000133e-01 -1.212435565298214168e+00 3.551246980594001457e+01
1.299999999999999489e-01 -1.195115057222525312e+00 3.554171083739508674e+01
1.199999999999999678e-01 -1.177794549146836456e+00 3.557510196543810110e+01
1.099999999999999867e-01 -1.160474041071147822e+00 3.560985059157664523e+01
1.000000000000000194e-01 -1.143153532995458965e+00 3.564332021388416649e+01
8.999999999999995504e-02 -1.125833024919770331e+00 3.567296058618456556e+01
7.999999999999997391e-02 -1.108512516844081475e+00 3.569632842702925757e+01
6.999999999999996503e-02 -1.091192008768392618e+00 3.571117454262388691e+01
6.000000000000002554e-02 -1.073871500692703984e+00 3.571556448971308129e+01
5.000000000000000971e-02 -1.056550992617015128e+00 3.570800088862631583e+01
3.999999999999998695e-02 -1.039230484541326494e+00 3.568752426591018434e+01
2.999999999999997113e-02 -1.021909976465637637e+00 3.565378287962829518e+01
1.999999999999999348e-02 -1.004589468389948781e+00 3.560707670980021788e+01
9.999999999999977657e-03 -9.872689603142599246e-01 3.554839298162617922e+01
0.000000000000000000e+00 -9.699484522385712904e-01 3.547945724114483568e+01
-9.999999999999977657e-03 -9.526279441628826561e-01 3.540282335759300025e+01
-1.999999999999999348e-02 -9.353074360871937998e-01 3.532201732329554034e+01
-3.000000000000001277e-02 -9.179869280115049435e-01 3.524173367437418136e+01
-4.000000000000002859e-02 -9.006664199358160872e-01 3.516806131795842560e+01
-5.000000000000000971e-02 -8.833459118601274529e-01 3.510869289352386602e+01
-6.000000000000002554e-02 -8.660254037844385966e-01 3.507306260919371255e+01
-7.000000000000000666e-02 -8.487048957087499623e-01 3.507238482177527317e+01
-8.000000000000001554e-02 -8.313843876330611060e-01 3.511963501910586416e+01
-8.999999999999999667e-02 -8.140638795573722497e-01 3.522953657095033719e+01
-1.000000000000000194e-01 -7.967433714816833934e-01 3.541833553869749807e+01
-1.099999999999999867e-01 -7.794228634059947591e-01 3.570234741972456760e+01
-1.200000000000000094e-01 -7.621023553303061249e-01 3.609346364188288447e+01
-1.300000000000000044e-01 -7.447818472546172686e-01 3.659060956188170621e+01
-1.400000000000000133e-01 -7.274613391789284123e-01 3.716956321754844339e+01
-1.499999999999999944e-01 -7.101408311032396670e-01 3.777748496840872861e+01
-1.600000000000000311e-01 -6.928203230275509217e-01 3.833877136107713568e+01
-1.700000000000000122e-01 -6.754998149518620654e-01 3.877345857547138763e+01
-1.799999999999999933e-01 -6.581793068761734311e-01 3.902108791913773445e+01
-1.900000000000000022e-01 -6.408587988004845748e-01 3.905802793897939296e+01
-2.000000000000000389e-01 -6.235382907247958295e-01 3.889988444442224136e+01
-2.100000000000000200e-01 -6.062177826491070842e-01 3.859033843683260301e+01
-2.200000000000000289e-01 -5.888972745734182279e-01 3.818477970351878525e+01
-2.300000000000000100e-01 -5.715767664977294826e-01 3.773662598420020231e+01
-2.400000000000000189e-01 -5.542562584220407373e-01 3.728948939259480966e+01
-2.500000000000000000e-01 -5.369357503463519921e-01 3.687449161902700467e+01
-2.600000000000000089e-01 -5.196152422706632468e-01 3.651074492126213045e+01
-2.700000000000000178e-01 -5.022947341949743905e-01 3.620732821305254134e+01
-2.800000000000000266e-01 -4.849742261192856452e-01 3.596575328562992269e+01
-2.900000000000000355e-01 -4.676537180435968999e-01 3.578239029782675829e+01
-2.999999999999999889e-01 -4.503332099679080436e-01 3.565057513129035982e+01
-3.100000000000000533e-01 -4.330127018922192983e-01 3.556226891298017279e+01
-3.200000000000000067e-01 -4.156921938165305530e-01 3.550924676149799808e+01
-3.300000000000000155e-01 -3.983716857408418077e-01 3.548386195954604716e+01
-3.400000000000000244e-01 -3.810511776651530624e-01 3.547945701982308009e+01
-3.500000000000000333e-01 -3.637306695894642061e-01 3.549049322049929600e+01
-3.599999999999999867e-01 -3.464101615137754608e-01 3.551246980594001457e+01
-3.699999999999999956e-01 -3.290896534380867156e-01 3.554171083739508674e+01
-3.800000000000000044e-01 -3.117691453623979148e-01 3.557510196543810110e+01
-3.900000000000000133e-01 -2.944486372867091695e-01 3.560985059157664523e+01
-3.999999999999999667e-01 -2.771281292110203687e-01 3.564332021388416649e+01
-4.100000000000000311e-01 -2.598076211353316234e-01 3.567296058618456556e+01
-4.200000000000000400e-01 -2.424871130596428226e-01 3.569632842702925757e+01
-4.299999999999999933e-01 -2.251666049839540773e-01 3.571117454262388691e+01
-4.399999999999999467e-01 -2.078460969082652765e-01 3.571556448971308129e+01
-4.500000000000000111e-01 -1.905255888325764757e-01 3.570800088862631583e+01
-4.600000000000000200e-01 -1.732050807568877582e-01 3.568752426591018434e+01
-4.700000000000000844e-01 -1.558845726811989851e-01 3.565378287962829518e+01
-4.800000000000000377e-01 -1.385640646055101843e-01 3.560707670980021788e+01
-4.900000000000000466e-01 -1.212435565298214252e-01 3.554839298162617922e+01
-5.000000000000000000e-01 -1.039230484541326799e-01 3.547945724114483568e+01
-5.100000000000000089e-01 -8.660254037844385133e-02 3.540282335759300025e+01
-5.199999999999999067e-01 -6.928203230275509217e-02 3.532201732329554034e+01
-5.300000000000000266e-01 -5.196152422706633994e-02 3.524173367437418136e+01
-5.400000000000000355e-01 -3.464101615137758772e-02 3.516806131795842560e+01
-5.500000000000000444e-01 -1.732050807568875223e-02 3.510869289352386602e+01
-5.600000000000000533e-01 0.000000000000000000e+00 3.507306260919371255e+01
-5.699999999999999512e-01 1.732050807568875223e-02 3.507238482177527317e+01
-5.799999999999999600e-01 3.464101615137750445e-02 3.511963501910586416e+01
-5.899999999999999689e-01 5.196152422706625668e-02 3.522953657095033719e+01
-5.999999999999999778e-01 6.928203230275509217e-02 3.541833553869749807e+01
-6.100000000000000977e-01 8.660254037844385133e-02 3.570234741972456760e+01
-6.200000000000001066e-01 1.039230484541326799e-01 3.609346364188288447e+01
-6.300000000000000044e-01 1.212435565298213558e-01 3.659060956188170621e+01
-6.400000000000000133e-01 1.385640646055101011e-01 3.716956321754844339e+01
-6.500000000000000222e-01 1.558845726811989296e-01 3.777748496840872861e+01
-6.600000000000000311e-01 1.732050807568877027e-01 3.833877136107713568e+01
-6.700000000000000400e-01 1.905255888325765312e-01 3.877345857547138763e+01
-6.800000000000000488e-01 2.078460969082652765e-01 3.902108791913773445e+01
-6.899999999999999467e-01 2.251666049839539385e-01 3.905802793897939296e+01
-7.000000000000000666e-01 2.424871130596427671e-01 3.889988444442224136e+01
-7.099999999999999645e-01 2.598076211353316234e-01 3.859033843683260301e+01
-7.199999999999999734e-01 2.771281292110203132e-01 3.818477970351878525e+01
-7.299999999999999822e-01 2.944486372867091140e-01 3.773662598420020231e+01
-7.399999999999999911e-01 3.117691453623979703e-01 3.728948939259480966e+01
-7.499999999999998890e-01 3.290896534380866045e-01 3.687449161902700467e+01
-7.599999999999998979e-01 3.464101615137754608e-01 3.651074492126213045e+01
-7.700000000000000178e-01 3.637306695894641506e-01 3.620732821305254134e+01
-7.800000000000000266e-01 3.810511776651529514e-01 3.596575328562992269e+01
2.199999999999999734e-01 -1.316358613752346640e+00 3.573760421869400261e+01
2.099999999999999367e-01 -1.299038105676658006e+00 3.559863453189533544e+01
1.999999999999999556e-01 -1.281717597600969150e+00 3.550067250171849764e+01
1.899999999999999745e-01 -1.264397089525280515e+00 3.543736132048382359e+01
1.799999999999999933e-01 -1.247076581449591659e+00 3.540282331443407315e+01
1.699999999999999289e-01 -1.229756073373902803e+00 3.539177937516975447e+01
1.599999999999999478e-01 -1.212435565298214168e+00 3.539951182906665395e+01
1.499999999999999944e-01 -1.195115057222525312e+00 3.542173510697502081e+01
1.399999999999999301e-01 -1.177794549146836456e+00 3.545443282237263816e+01
1.299999999999999489e-01 -1.160474041071147822e+00 3.549371804135674324e+01
1.199999999999999678e-01 -1.143153532995459187e+00 3.553576344639057538e+01
1.099999999999999867e-01 -1.125833024919770331e+00 3.557682717891710666e+01
9.999999999999993616e-02 -1.108512516844081475e+00 3.561337364429645191e+01
8.999999999999995504e-02 -1.091192008768392618e+00 3.564226402018353923e+01
7.999999999999994615e-02 -1.073871500692703762e+00 3.566097470086088350e+01
7.000000000000000666e-02 -1.056550992617015350e+00 3.566779672355747977e+01
5.999999999999998390e-02 -1.039230484541326494e+00 3.566197568864574663e+01
4.999999999999996808e-02 -1.021909976465637637e+00 3.564376736484593522e+01
3.999999999999995226e-02 -1.004589468389948781e+00 3.561440451347689162e+01
2.999999999999997113e-02 -9.872689603142599246e-01 3.557599016240848044e+01
1.999999999999995531e-02 -9.699484522385712904e-01 3.553134726509367169e+01
9.999999999999977657e-03 -9.526279441628826561e-01 3.548386232052788358e+01
0.000000000000000000e+00 -9.353074360871937998e-01 3.543736150018511921e+01
-1.000000000000001756e-02 -9.179869280115049435e-01 3.539605400271199187e+01
-2.000000000000003511e-02 -9.006664199358160872e-01 3.536457063017113711e+01
-3.000000000000005440e-02 -8.833459118601274529e-01 3.534811699480883362e+01
-4.000000000000002859e-02 -8.660254037844388186e-01 3.535275065061755129e+01
-5.000000000000005135e-02 -8.487048957087499623e-01 3.538577837333342302e+01
-6.000000000000002554e-02 -8.313843876330611060e-01 3.545624185668157224e+01
-7.000000000000004829e-02 -8.140638795573722497e-01 3.557537302397249590e+01
-8.000000000000001554e-02 -7.967433714816836154e-01 3.575666554436675426e+01
-9.000000000000003830e-02 -7.794228634059947591e-01 3.601477932183946962e+01
-1.000000000000000194e-01 -7.621023553303061249e-01 3.636211986232734716e+01
-1.100000000000000283e-01 -7.447818472546172686e-01 3.680234553468987713e+01
-1.200000000000000372e-01 -7.274613391789284123e-01 3.732193371636702039e+01
-1.300000000000000322e-01 -7.101408311032397780e-01 3.788369015132008144e+01
-1.400000000000000133e-01 -6.928203230275509217e-01 3.842750654807409916e+01
-1.500000000000000500e-01 -6.754998149518621764e-01 3.888154934827531406e+01
-1.600000000000000311e-01 -6.581793068761734311e-01 3.918140944124391467e+01
-1.700000000000000400e-01 -6.408587988004845748e-01 3.928888819524323139e+01
-1.800000000000000488e-01 -6.235382907247958295e-01 3.920115690898405347e+01
-1.900000000000000577e-01 -6.062177826491070842e-01 3.894683213628834295e+01
-2.000000000000000389e-01 -5.888972745734183389e-01 3.857324426055185285e+01
-2.100000000000000477e-01 -5.715767664977295937e-01 3.813237546894271190e+01
-2.200000000000000289e-01 -5.542562584220407373e-01 3.767065891900009689e+01
-2.300000000000000377e-01 -5.369357503463519921e-01 3.722390079270156349e+01
-2.400000000000000189e-01 -5.196152422706632468e-01 3.681618069394077253e+01
-2.500000000000000555e-01 -5.022947341949743905e-01 3.646106610205847431e+01
-2.600000000000000089e-01 -4.849742261192856452e-01 3.616385643037860120e+01
-2.700000000000000178e-01 -4.676537180435968999e-01 3.592405530987434759e+01
-2.800000000000000266e-01 -4.503332099679081546e-01 3.573760421869400261e+01
-2.900000000000000355e-01 -4.330127018922194093e-01 3.559863453189533544e+01
-3.000000000000000444e-01 -4.156921938165305530e-01 3.550067250171849764e+01
-3.100000000000000533e-01 -3.983716857408418077e-01 3.543736132048382359e+01
-3.200000000000000622e-01 -3.810511776651530624e-01 3.540282331443407315e+01
-3.300000000000000155e-01 -3.637306695894642061e-01 3.539177937516975447e+01
-3.400000000000000244e-01 -3.464101615137754608e-01 3.539951182906665395e+01
-3.500000000000000333e-01 -3.290896534380867156e-01 3.542173510697502081e+01
-3.599999999999999867e-01 -3.117691453623979703e-01 3.545443282237263816e+01
-3.700000000000000511e-01 -2.944486372867091695e-01 3.549371804135674324e+01
-3.800000000000000044e-01 -2.771281292110204242e-01 3.553576344639057538e+01
-3.900000000000000133e-01 -2.598076211353316234e-01 3.557682717891710666e+01
-4.000000000000000777e-01 -2.424871130596428503e-01 3.561337364429645191e+01
-4.100000000000000311e-01 -2.251666049839540773e-01 3.564226402018353923e+01
-4.200000000000000400e-01 -2.078460969082653043e-01 3.566097470086088350e+01
-4.299999999999999933e-01 -1.905255888325765312e-01 3.566779672355747977e+01
-4.400000000000000577e-01 -1.732050807568877304e-01 3.566197568864574663e+01
-4.500000000000000111e-01 -1.558845726811990129e-01 3.564376736484593522e+01
-4.600000000000000755e-01 -1.385640646055102121e-01 3.561440451347689162e+01
-4.700000000000000844e-01 -1.212435565298214252e-01 3.557599016240848044e+01
-4.800000000000000377e-01 -1.039230484541326799e-01 3.553134726509367169e+01
-4.900000000000000466e-01 -8.660254037844392072e-02 3.548386232052788358e+01
-5.000000000000000000e-01 -6.928203230275509217e-02 3.543736150018511921e+01
-5.100000000000000089e-01 -5.196152422706633994e-02 3.539605400271199187e+01
-5.200000000000000178e-01 -3.464101615137758772e-02 3.536457063017113711e+01
-5.300000000000001377e-01 -1.732050807568883202e-02 3.534811699480883362e+01
-5.400000000000000355e-01 0.000000000000000000e+00 3.535275065061755129e+01
-5.500000000000000444e-01 1.732050807568875223e-02 3.538577837333342302e+01
-5.600000000000000533e-01 3.464101615137750445e-02 3.545624185668157224e+01
-5.699999999999999512e-01 5.196152422706625668e-02 3.557537302397249590e+01
-5.799999999999999600e-01 6.928203230275500890e-02 3.575666554436675426e+01
-5.900000000000000799e-01 8.660254037844385133e-02 3.601477932183946962e+01
-6.000000000000000888e-01 1.039230484541325966e-01 3.636211986232734716e+01
-6.100000000000000977e-01 1.212435565298214252e-01 3.680234553468987713e+01
-6.200000000000001066e-01 1.385640646055101011e-01 3.732193371636702039e+01
-6.300000000000000044e-01 1.558845726811988464e-01 3.788369015132008144e+01
-6.400000000000000133e-01 1.732050807568877027e-01 3.842750654807409916e+01
-6.500000000000000222e-01 1.905255888325764480e-01 3.888154934827531406e+01
-6.600000000000000311e-01 2.078460969082652765e-01 3.918140944124391467e+01
-6.700000000000000400e-01 2.251666049839540218e-01 3.928888819524323139e+01
-6.800000000000000488e-01 2.424871130596427116e-01 3.920115690898405347e+01
-6.900000000000000577e-01 2.598076211353315124e-01 3.894683213628834295e+01
-7.000000000000000666e-01 2.771281292110203687e-01 3.857324426055185285e+01
-7.099999999999999645e-01 2.944486372867090584e-01 3.813237546894271190e+01
-7.199999999999999734e-01 3.117691453623978592e-01 3.767065891900009689e+01
-7.299999999999999822e-01 3.290896534380867156e-01 3.722390079270156349e+01
-7.399999999999999911e-01 3.464101615137754053e-01 3.681618069394077253e+01
-7.499999999999998890e-01 3.637306695894642061e-01 3.646106610205847431e+01
-7.600000000000000089e-01 3.810511776651528959e-01 3.616385643037860120e+01
-7.700000000000000178e-01 3.983716857408416967e-01 3.592405530987434759e+01
2.300000000000000100e-01 -1.299038105676657784e+00 3.565686444927920462e+01
2.199999999999999456e-01 -1.281717597600969150e+00 3.550615542489828158e+01
2.099999999999999645e-01 -1.264397089525280293e+00 3.539605399303461297e+01
1.999999999999999833e-01 -1.247076581449591659e+00 3.532201744888692474e+01
1.900000000000000022e-01 -1.229756073373902803e+00 3.527968423167046552e+01
1.799999999999999656e-01 -1.212435565298213946e+00 3.526477990371142113e+01
1.699999999999999845e-01 -1.195115057222525312e+00 3.527297700405026859e+01
1.600000000000000033e-01 -1.177794549146836456e+00 3.529976404148459324e+01
1.499999999999999389e-01 -1.160474041071147600e+00 3.534036796098769173e+01
1.399999999999999578e-01 -1.143153532995458965e+00 3.538976846095417983e+01
1.299999999999999767e-01 -1.125833024919770331e+00 3.544282874876225264e+01
1.200000000000000094e-01 -1.108512516844081475e+00 3.549454313440224240e+01
1.099999999999999589e-01 -1.091192008768392618e+00 3.554037287408386447e+01
9.999999999999997780e-02 -1.073871500692703762e+00 3.557661661525299479e+01
8.999999999999995504e-02 -1.056550992617014906e+00 3.560074844659541782e+01
8.000000000000001554e-02 -1.039230484541326494e+00 3.561165919518367673e+01
7.000000000000000666e-02 -1.021909976465637637e+00 3.560975465326198020e+01
5.999999999999998390e-02 -1.004589468389948781e+00 3.559689256667254398e+01
4.999999999999996808e-02 -9.872689603142599246e-01 3.557617046450867093e+01
3.999999999999998695e-02 -9.699484522385710683e-01 3.555160130239322314e+01
2.999999999999997113e-02 -9.526279441628824340e-01 3.552772952593387146e+01
1.999999999999999348e-02 -9.353074360871937998e-01 3.550924725913985469e+01
1.000000000000001756e-02 -9.179869280115049435e-01 3.550067281548449927e+01
0.000000000000000000e+00 -9.006664199358160872e-01 3.550615556716824273e+01
-1.000000000000001756e-02 -8.833459118601272309e-01 3.552947276810915156e+01
-2.000000000000003511e-02 -8.660254037844385966e-01 3.557427913426748489e+01
-3.000000000000001277e-02 -8.487048957087499623e-01 3.564464453985448245e+01
-4.000000000000002859e-02 -8.313843876330611060e-01 3.574584585174728346e+01
-5.000000000000000971e-02 -8.140638795573722497e-01 3.588523575069739735e+01
-6.000000000000002554e-02 -7.967433714816833934e-01 3.607277270502662248e+01
-7.000000000000000666e-02 -7.794228634059947591e-01 3.632049780165880293e+01
-8.000000000000001554e-02 -7.621023553303059028e-01 3.664006822247930728e+01
-8.999999999999999667e-02 -7.447818472546172686e-01 3.703777323400547772e+01
-1.000000000000000194e-01 -7.274613391789284123e-01 3.750761407433437000e+01
-1.100000000000000144e-01 -7.101408311032395559e-01 3.802484929585939000e+01
-1.200000000000000094e-01 -6.928203230275509217e-01 3.854385709290289697e+01
-1.300000000000000044e-01 -6.754998149518620654e-01 3.900374812128230673e+01
-1.400000000000000133e-01 -6.581793068761733201e-01 3.934200931341161578e+01
-1.500000000000000222e-01 -6.408587988004845748e-01 3.951161903598006120e+01
-1.600000000000000311e-01 -6.235382907247957185e-01 3.949390759749410762e+01
-1.700000000000000122e-01 -6.062177826491069732e-01 3.930125405401525995e+01
-1.799999999999999933e-01 -5.888972745734182279e-01 3.896967093328983367e+01
-1.900000000000000022e-01 -5.715767664977294826e-01 3.854645704998625888e+01
-2.000000000000000389e-01 -5.542562584220407373e-01 3.807876386581100547e+01
-2.100000000000000200e-01 -5.369357503463518810e-01 3.760621508163757198e+01
-2.200000000000000289e-01 -5.196152422706631357e-01 3.715780909120680775e+01
-2.300000000000000100e-01 -5.022947341949743905e-01 3.675190258596236248e+01
-2.400000000000000189e-01 -4.849742261192855342e-01 3.639790992876049103e+01
-2.500000000000000000e-01 -4.676537180435967889e-01 3.609868053900652995e+01
-2.600000000000000089e-01 -4.503332099679080436e-01 3.585286628937866737e+01
-2.700000000000000178e-01 -4.330127018922192983e-01 3.565686444927920462e+01
-2.800000000000000266e-01 -4.156921938165305530e-01 3.550615542489828158e+01
-2.900000000000000355e-01 -3.983716857408416967e-01 3.539605399303461297e+01
-2.999999999999999889e-01 -3.810511776651529514e-01 3.532201744888692474e+01
-3.100000000000000533e-01 -3.637306695894642061e-01 3.527968423167046552e+01
-3.200000000000000067e-01 -3.464101615137754053e-01 3.526477990371142113e+01
-3.300000000000000155e-01 -3.290896534380866045e-01 3.527297700405026859e+01
-3.400000000000000244e-01 -3.117691453623978592e-01 3.529976404148459324e+01
-3.500000000000000333e-01 -2.944486372867091140e-01 3.534036796098769173e+01
-3.599999999999999867e-01 -2.771281292110203132e-01 3.538976846095417983e+01
-3.699999999999999956e-01 -2.598076211353315679e-01 3.544282874876225264e+01
-3.800000000000000044e-01 -2.424871130596427671e-01 3.549454313440224240e+01
-3.900000000000000133e-01 -2.251666049839540218e-01 3.554037287408386447e+01
-4.000000000000000777e-01 -2.078460969082652487e-01 3.557661661525299479e+01
-4.100000000000000311e-01 -1.905255888325764757e-01 3.560074844659541782e+01
-4.200000000000000400e-01 -1.732050807568877027e-01 3.561165919518367673e+01
-4.299999999999999933e-01 -1.558845726811989019e-01 3.560975465326198020e+01
-4.399999999999999467e-01 -1.385640646055101843e-01 3.559689256667254398e+01
-4.500000000000000111e-01 -1.212435565298213835e-01 3.557617046450867093e+01
-4.600000000000000200e-01 -1.039230484541325966e-01 3.555160130239322314e+01
-4.700000000000000844e-01 -8.660254037844385133e-02 3.552772952593387146e+01
-4.800000000000000377e-01 -6.928203230275509217e-02 3.550924725913985469e+01
-4.900000000000000466e-01 -5.196152422706625668e-02 3.550067281548449927e+01
-5.000000000000000000e-01 -3.464101615137750445e-02 3.550615556716824273e+01
-5.100000000000000089e-01 -1.732050807568875223e-02 3.552947276810915156e+01
-5.200000000000000178e-01 0.000000000000000000e+00 3.557427913426748489e+01
-5.300000000000001377e-01 1.732050807568883202e-02 3.564464453985448245e+01
-5.400000000000000355e-01 3.464101615137758772e-02 3.574584585174728346e+01
-5.500000000000000444e-01 5.196152422706633994e-02 3.588523575069739735e+01
-5.600000000000000533e-01 6.928203230275509217e-02 3.607277270502662248e+01
-5.699999999999999512e-01 8.660254037844385133e-02 3.632049780165880293e+01
-5.799999999999999600e-01 1.039230484541326799e-01 3.664006822247930728e+01
-5.900000000000000799e-01 1.212435565298214252e-01 3.703777323400547772e+01
-6.000000000000000888e-01 1.385640646055102676e-01 3.750761407433437000e+01
-6.099999999999999867e-01 1.558845726811989296e-01 3.802484929585939000e+01
-6.200000000000001066e-01 1.732050807568877027e-01 3.854385709290289697e+01
-6.300000000000000044e-01 1.905255888325765312e-01 3.900374812128230673e+01
-6.400000000000000133e-01 2.078460969082652765e-01 3.934200931341161578e+01
-6.500000000000000222e-01 2.251666049839541051e-01 3.951161903598006120e+01
-6.599999999999999201e-01 2.424871130596428503e-01 3.949390759749410762e+01
-6.699999999999999289e-01 2.598076211353315124e-01 3.930125405401525995e+01
-6.800000000000000488e-01 2.771281292110203687e-01 3.896967093328983367e+01
-6.900000000000000577e-01 2.944486372867092250e-01 3.854645704998625888e+01
-7.000000000000000666e-01 3.117691453623978592e-01 3.807876386581100547e+01
-7.099999999999999645e-01 3.290896534380867156e-01 3.760621508163757198e+01
-7.199999999999999734e-01 3.464101615137755164e-01 3.715780909120680775e+01
-7.299999999999999822e-01 3.637306695894642061e-01 3.675190258596236248e+01
-7.399999999999999911e-01 3.810511776651530624e-01 3.639790992876049103e+01
-7.500000000000001110e-01 3.983716857408416967e-01 3.609868053900652995e+01
-7.600000000000000089e-01 4.156921938165305530e-01 3.585286628937866737e+01
2.400000000000000189e-01 -1.281717597600969150e+00 3.552947278165866152e+01
2.299999999999999545e-01 -1.264397089525280293e+00 3.536457077489659184e+01
2.199999999999999734e-01 -1.247076581449591437e+00 3.524173395386287666e+01
2.100000000000000200e-01 -1.229756073373903025e+00 3.515810738061464491e+01
2.000000000000000389e-01 -1.212435565298214168e+00 3.511060622442438728e+01
1.899999999999999745e-01 -1.195115057222525312e+00 3.509564703330569557e+01
1.799999999999999933e-01 -1.177794549146836456e+00 3.510892916567564015e+01
1.700000000000000122e-01 -1.160474041071147600e+00 3.514532329452592307e+01
1.599999999999999478e-01 -1.143153532995458743e+00 3.519890717876830877e+01
1.499999999999999944e-01 -1.125833024919770331e+00 3.526317342398610322e+01
1.400000000000000133e-01 -1.108512516844081475e+00 3.533140893317585096e+01
1.300000000000000322e-01 -1.091192008768392618e+00 3.539721123246998502e+01
1.199999999999999678e-01 -1.073871500692703762e+00 3.545507137021196087e+01
1.099999999999999867e-01 -1.056550992617014906e+00 3.550092841592341131e+01
9.999999999999997780e-02 -1.039230484541326271e+00 3.553259646981229736e+01
9.000000000000003830e-02 -1.021909976465637637e+00 3.554998490757220253e+01
8.000000000000001554e-02 -1.004589468389948781e+00 3.555507132508320467e+01
7.000000000000000666e-02 -9.872689603142599246e-01 3.555163264759629271e+01
5.999999999999998390e-02 -9.699484522385710683e-01 3.554478003063382374e+01
5.000000000000000971e-02 -9.526279441628824340e-01 3.554036906284123631e+01
3.999999999999998695e-02 -9.353074360871937998e-01 3.554436798209137294e+01
3.000000000000001277e-02 -9.179869280115049435e-01 3.556226954024813125e+01
2.000000000000003511e-02 -9.006664199358160872e-01 3.559863497336271365e+01
1.000000000000001756e-02 -8.833459118601272309e-01 3.565686471780310285e+01
0.000000000000000000e+00 -8.660254037844385966e-01 3.573929315485357705e+01
-1.000000000000001756e-02 -8.487048957087499623e-01 3.584768350312635476e+01
-1.999999999999999348e-02 -8.313843876330611060e-01 3.598412282291884878e+01
-3.000000000000001277e-02 -8.140638795573722497e-01 3.615215634215709883e+01
-3.999999999999998695e-02 -7.967433714816833934e-01 3.635775410299272892e+01
-5.000000000000000971e-02 -7.794228634059947591e-01 3.660943820549475447e+01
-5.999999999999998390e-02 -7.621023553303059028e-01 3.691677937177350088e+01
-7.000000000000000666e-02 -7.447818472546172686e-01 3.728672948267003306e+01
-7.999999999999997391e-02 -7.274613391789284123e-01 3.771806221685386618e+01
-8.999999999999999667e-02 -7.101408311032396670e-01 3.819544703462800328e+01
-9.999999999999999167e-02 -6.928203230275509217e-01 3.868586765269160566e+01
-1.099999999999999867e-01 -6.754998149518620654e-01 3.914036210653539172e+01
-1.199999999999999956e-01 -6.581793068761733201e-01 3.950259224798369218e+01
-1.300000000000000044e-01 -6.408587988004845748e-01 3.972250387002348759e+01
-1.400000000000000133e-01 -6.235382907247957185e-01 3.976988283286385695e+01
-1.499999999999999944e-01 -6.062177826491070842e-01 3.964174504314696179e+01
-1.600000000000000033e-01 -5.888972745734182279e-01 3.936063516069542345e+01
-1.700000000000000122e-01 -5.715767664977294826e-01 3.896584452824555456e+01
-1.799999999999999933e-01 -5.542562584220407373e-01 3.850242037444347432e+01
-1.900000000000000022e-01 -5.369357503463518810e-01 3.801218451979854507e+01
-1.999999999999999833e-01 -5.196152422706631357e-01 3.752853199820473407e+01
-2.100000000000000200e-01 -5.022947341949743905e-01 3.707474588594502052e+01
-2.199999999999999734e-01 -4.849742261192856452e-01 3.666471910433202908e+01
-2.300000000000000100e-01 -4.676537180435968999e-01 3.630494887493431122e+01
-2.399999999999999911e-01 -4.503332099679080436e-01 3.599692343981168818e+01
-2.500000000000000000e-01 -4.330127018922192983e-01 3.573929303415193459e+01
-2.600000000000000089e-01 -4.156921938165305530e-01 3.552947278165866152e+01
-2.700000000000000178e-01 -3.983716857408416967e-01 3.536457077489659184e+01
-2.800000000000000266e-01 -3.810511776651529514e-01 3.524173395386287666e+01
-2.899999999999999800e-01 -3.637306695894642061e-01 3.515810738061464491e+01
-2.999999999999999889e-01 -3.464101615137754608e-01 3.511060622442438728e+01
-3.099999999999999978e-01 -3.290896534380866600e-01 3.509564703330569557e+01
-3.200000000000000067e-01 -3.117691453623978592e-01 3.510892916567564015e+01
-3.299999999999999600e-01 -2.944486372867091140e-01 3.514532329452592307e+01
-3.400000000000000244e-01 -2.771281292110203687e-01 3.519890717876830877e+01
-3.500000000000000333e-01 -2.598076211353315679e-01 3.526317342398610322e+01
-3.599999999999999867e-01 -2.424871130596428226e-01 3.533140893317585096e+01
-3.699999999999999956e-01 -2.251666049839540218e-01 3.539721123246998502e+01
-3.800000000000000044e-01 -2.078460969082652765e-01 3.545507137021196087e+01
-3.900000000000000133e-01 -1.905255888325764757e-01 3.550092841592341131e+01
-3.999999999999999667e-01 -1.732050807568877304e-01 3.553259646981229736e+01
-4.100000000000000311e-01 -1.558845726811989296e-01 3.554998490757220253e+01
-4.200000000000000400e-01 -1.385640646055101566e-01 3.555507132508320467e+01
-4.299999999999999933e-01 -1.212435565298214252e-01 3.555163264759629271e+01
-4.399999999999999467e-01 -1.039230484541326383e-01 3.554478003063382374e+01
-4.499999999999999556e-01 -8.660254037844385133e-02 3.554036906284123631e+01
-4.600000000000000200e-01 -6.928203230275509217e-02 3.554436798209137294e+01
-4.699999999999999734e-01 -5.196152422706633994e-02 3.556226954024813125e+01
-4.800000000000000377e-01 -3.464101615137750445e-02 3.559863497336271365e+01
-4.900000000000000466e-01 -1.732050807568875223e-02 3.565686471780310285e+01
-5.000000000000000000e-01 0.000000000000000000e+00 3.573929315485357705e+01
-5.100000000000000089e-01 1.732050807568875223e-02 3.584768350312635476e+01
-5.200000000000000178e-01 3.464101615137758772e-02 3.598412282291884878e+01
-5.300000000000000266e-01 5.196152422706633994e-02 3.615215634215709883e+01
-5.400000000000000355e-01 6.928203230275509217e-02 3.635775410299272892e+01
-5.500000000000000444e-01 8.660254037844385133e-02 3.660943820549475447e+01
-5.600000000000000533e-01 1.039230484541325966e-01 3.691677937177350088e+01
-5.699999999999999512e-01 1.212435565298214252e-01 3.728672948267003306e+01
-5.799999999999999600e-01 1.385640646055101843e-01 3.771806221685386618e+01
-5.900000000000000799e-01 1.558845726811990129e-01 3.819544703462800328e+01
-5.999999999999999778e-01 1.732050807568877027e-01 3.868586765269160566e+01
-6.099999999999999867e-01 1.905255888325764480e-01 3.914036210653539172e+01
-6.199999999999999956e-01 2.078460969082652765e-01 3.950259224798369218e+01
-6.300000000000000044e-01 2.251666049839540218e-01 3.972250387002348759e+01
-6.400000000000000133e-01 2.424871130596428503e-01 3.976988283286385695e+01
-6.500000000000000222e-01 2.598076211353316234e-01 3.964174504314696179e+01
-6.599999999999999201e-01 2.771281292110203132e-01 3.936063516069542345e+01
-6.700000000000000400e-01 2.944486372867091140e-01 3.896584452824555456e+01
-6.800000000000000488e-01 3.117691453623979703e-01 3.850242037444347432e+01
-6.899999999999999467e-01 3.290896534380866045e-01 3.801218451979854507e+01
-7.000000000000000666e-01 3.464101615137754608e-01 3.752853199820473407e+01
-7.099999999999999645e-01 3.637306695894643171e-01 3.707474588594502052e+01
-7.199999999999999734e-01 3.810511776651529514e-01 3.666471910433202908e+01
-7.299999999999999822e-01 3.983716857408418077e-01 3.630494887493431122e+01
-7.399999999999999911e-01 4.156921938165304975e-01 3.599692343981168818e+01
-7.499999999999998890e-01 4.330127018922192983e-01 3.573929303415193459e+01
2.500000000000000555e-01 -1.264397089525280293e+00 3.534811727526611236e+01
2.399999999999999911e-01 -1.247076581449591659e+00 3.516806173227854515e+01
2.300000000000000100e-01 -1.229756073373902803e+00 3.503310013363336850e+01
2.200000000000000289e-01 -1.212435565298214168e+00 3.494199425079555255e+01
2.100000000000000477e-01 -1.195115057222525312e+00 3.489279483071347698e+01
1.999999999999999833e-01 -1.177794549146836456e+00 3.488238778937392937e+01
1.900000000000000022e-01 -1.160474041071147822e+00 3.490618846686957255e+01
1.800000000000000488e-01 -1.143153532995458965e+00 3.495806141909373110e+01
1.699999999999999845e-01 -1.125833024919770109e+00 3.503051056542197728e+01
1.600000000000000033e-01 -1.108512516844081475e+00 3.511514679990722243e+01
1.500000000000000222e-01 -1.091192008768392618e+00 3.520339269231884316e+01
1.400000000000000411e-01 -1.073871500692703762e+00 3.528733244735043684e+01
1.299999999999999767e-01 -1.056550992617015128e+00 3.536057355366845201e+01
1.200000000000000094e-01 -1.039230484541326271e+00 3.541897010255488709e+01
1.099999999999999867e-01 -1.021909976465637637e+00 3.546107641987164527e+01
1.000000000000000611e-01 -1.004589468389948781e+00 3.548825119229058345e+01
9.000000000000003830e-02 -9.872689603142599246e-01 3.550440137436490318e+01
8.000000000000001554e-02 -9.699484522385712904e-01 3.551541997348418533e+01
7.000000000000000666e-02 -9.526279441628824340e-01 3.552841481124992384e+01
6.000000000000002554e-02 -9.353074360871937998e-01 3.555084176287294184e+01
5.000000000000000971e-02 -9.179869280115049435e-01 3.558965427233208345e+01
4.000000000000002859e-02 -9.006664199358160872e-01 3.565057587801304351e+01
3.000000000000005440e-02 -8.833459118601274529e-01 3.573760477863735474e+01
2.000000000000003511e-02 -8.660254037844385966e-01 3.585286668398445187e+01
1.000000000000001756e-02 -8.487048957087499623e-01 3.599692366999506987e+01
0.000000000000000000e+00 -8.313843876330611060e-01 3.616958607045734908e+01
-9.999999999999977657e-03 -8.140638795573722497e-01 3.637112520404002680e+01
-1.999999999999999348e-02 -7.967433714816833934e-01 3.660354355060453457e+01
-2.999999999999997113e-02 -7.794228634059947591e-01 3.687129486779348753e+01
-3.999999999999998695e-02 -7.621023553303061249e-01 3.718071325296096319e+01
-4.999999999999996808e-02 -7.447818472546172686e-01 3.753759159818301328e+01
-5.999999999999998390e-02 -7.274613391789284123e-01 3.794294562788913794e+01
-6.999999999999996503e-02 -7.101408311032397780e-01 3.838791693034218611e+01
-7.999999999999997391e-02 -6.928203230275509217e-01 3.884969779095237641e+01
-8.999999999999998279e-02 -6.754998149518620654e-01 3.929082915225248485e+01
-9.999999999999997780e-02 -6.581793068761734311e-01 3.966369312975074024e+01
-1.099999999999999728e-01 -6.408587988004845748e-01 3.992015849818165663e+01
-1.199999999999999956e-01 -6.235382907247958295e-01 4.002359272269756474e+01
-1.299999999999999767e-01 -6.062177826491070842e-01 3.995846744654001270e+01
-1.399999999999999856e-01 -5.888972745734182279e-01 3.973344063072200782e+01
-1.499999999999999944e-01 -5.715767664977294826e-01 3.937711868487347999e+01
-1.599999999999999756e-01 -5.542562584220407373e-01 3.892925899901736386e+01
-1.699999999999999845e-01 -5.369357503463519921e-01 3.843146865905111298e+01
-1.799999999999999933e-01 -5.196152422706632468e-01 3.792030663561357784e+01
-1.899999999999999745e-01 -5.022947341949743905e-01 3.742372208829817026e+01
-1.999999999999999833e-01 -4.849742261192856452e-01 3.696036500131284441e+01
-2.099999999999999645e-01 -4.676537180435968999e-01 3.654078921229676524e+01
-2.199999999999999734e-01 -4.503332099679080436e-01 3.616958598913849698e+01
-2.299999999999999545e-01 -4.330127018922192983e-01 3.584768352915562417e+01
-2.399999999999999911e-01 -4.156921938165305530e-01 3.557427927479557894e+01
-2.500000000000000000e-01 -3.983716857408418077e-01 3.534811727526611236e+01
-2.599999999999999534e-01 -3.810511776651530624e-01 3.516806173227854515e+01
-2.700000000000000178e-01 -3.637306695894642061e-01 3.503310013363336850e+01
-2.799999999999999711e-01 -3.464101615137754608e-01 3.494199425079555255e+01
-2.899999999999999800e-01 -3.290896534380867156e-01 3.489279483071347698e+01
-2.999999999999999889e-01 -3.117691453623979148e-01 3.488238778937392937e+01
-3.099999999999999978e-01 -2.944486372867091140e-01 3.490618846686957255e+01
-3.200000000000000067e-01 -2.771281292110203687e-01 3.495806141909373110e+01
-3.299999999999999600e-01 -2.598076211353316234e-01 3.503051056542197728e+01
-3.399999999999999689e-01 -2.424871130596428226e-01 3.511514679990722243e+01
-3.499999999999999778e-01 -2.251666049839540773e-01 3.520339269231884316e+01
-3.599999999999999867e-01 -2.078460969082652765e-01 3.528733244735043684e+01
-3.699999999999999956e-01 -1.905255888325765312e-01 3.536057355366845201e+01
-3.799999999999999489e-01 -1.732050807568877304e-01 3.541897010255488709e+01
-3.900000000000000133e-01 -1.558845726811989851e-01 3.546107641987164527e+01
-3.999999999999999667e-01 -1.385640646055101843e-01 3.548825119229058345e+01
-4.100000000000000311e-01 -1.212435565298213835e-01 3.550440137436490318e+01
-4.200000000000000400e-01 -1.039230484541326799e-01 3.551541997348418533e+01
-4.299999999999999933e-01 -8.660254037844387909e-02 3.552841481124992384e+01
-4.399999999999999467e-01 -6.928203230275509217e-02 3.555084176287294184e+01
-4.499999999999999556e-01 -5.196152422706633994e-02 3.558965427233208345e+01
-4.599999999999999090e-01 -3.464101615137758772e-02 3.565057587801304351e+01
-4.699999999999999734e-01 -1.732050807568875223e-02 3.573760477863735474e+01
-4.799999999999999822e-01 0.000000000000000000e+00 3.585286668398445187e+01
-4.900000000000000466e-01 1.732050807568875223e-02 3.599692366999506987e+01
-5.000000000000000000e-01 3.464101615137750445e-02 3.616958607045734908e+01
-5.100000000000000089e-01 5.196152422706633994e-02 3.637112520404002680e+01
-5.199999999999999067e-01 6.928203230275509217e-02 3.660354355060453457e+01
-5.299999999999999156e-01 8.660254037844385133e-02 3.687129486779348753e+01
-5.400000000000000355e-01 1.039230484541325966e-01 3.718071325296096319e+01
-5.499999999999999334e-01 1.212435565298213558e-01 3.753759159818301328e+01
-5.600000000000000533e-01 1.385640646055101843e-01 3.794294562788913794e+01
-5.699999999999999512e-01 1.558845726811989296e-01 3.838791693034218611e+01
-5.799999999999999600e-01 1.732050807568877582e-01 3.884969779095237641e+01
-5.899999999999999689e-01 1.905255888325764480e-01 3.929082915225248485e+01
-5.999999999999999778e-01 2.078460969082651932e-01 3.966369312975074024e+01
-6.099999999999998757e-01 2.251666049839540218e-01 3.992015849818165663e+01
-6.200000000000001066e-01 2.424871130596427671e-01 4.002359272269756474e+01
-6.300000000000000044e-01 2.598076211353316234e-01 3.995846744654001270e+01
-6.400000000000000133e-01 2.771281292110203687e-01 3.973344063072200782e+01
-6.500000000000000222e-01 2.944486372867090584e-01 3.937711868487347999e+01
-6.599999999999999201e-01 3.117691453623978592e-01 3.892925899901736386e+01
-6.699999999999999289e-01 3.290896534380867156e-01 3.843146865905111298e+01
-6.799999999999999378e-01 3.464101615137754053e-01 3.792030663561357784e+01
-6.900000000000000577e-01 3.637306695894642061e-01 3.742372208829817026e+01
-7.000000000000000666e-01 3.810511776651530624e-01 3.696036500131284441e+01
-7.099999999999999645e-01 3.983716857408416967e-01 3.654078921229676524e+01
-7.199999999999999734e-01 4.156921938165305530e-01 3.616958598913849698e+01
-7.299999999999999822e-01 4.330127018922192428e-01 3.584768352915562417e+01
-7.399999999999999911e-01 4.503332099679080436e-01 3.557427927479557894e+01
2.600000000000000089e-01 -1.247076581449591437e+00 3.510869342110149915e+01
2.499999999999999722e-01 -1.229756073373903025e+00 3.491321419612178545e+01
2.399999999999999911e-01 -1.212435565298214168e+00 3.476724960859377234e+01
2.300000000000000100e-01 -1.195115057222525312e+00 3.467125960822762920e+01
2.200000000000000289e-01 -1.177794549146836456e+00 3.462443032500330276e+01
2.099999999999999645e-01 -1.160474041071147600e+00 3.462397457341496931e+01
1.999999999999999833e-01 -1.143153532995459187e+00 3.466471011308722439e+01
1.900000000000000022e-01 -1.125833024919770331e+00 3.473903578007746518e+01
1.799999999999999656e-01 -1.108512516844081475e+00 3.483735458965971077e+01
1.699999999999999845e-01 -1.091192008768392618e+00 3.494891264827758448e+01
1.600000000000000033e-01 -1.073871500692703984e+00 3.506294035358721572e+01
1.500000000000000222e-01 -1.056550992617015128e+00 3.516991213141615447e+01
1.399999999999999578e-01 -1.039230484541326494e+00 3.526270228726406941e+01
1.299999999999999767e-01 -1.021909976465637637e+00 3.533742485427532642e+01
1.199999999999999678e-01 -1.004589468389948781e+00 3.539380887869950243e+01
1.100000000000000283e-01 -9.872689603142601467e-01 3.543506084841037307e+01
1.000000000000000194e-01 -9.699484522385712904e-01 3.546726983600659366e+01
8.999999999999999667e-02 -9.526279441628826561e-01 3.549848515799236282e+01
7.999999999999997391e-02 -9.353074360871937998e-01 3.553762523809020024e+01
7.000000000000000666e-02 -9.179869280115049435e-01 3.559336793342368566e+01
5.999999999999998390e-02 -9.006664199358160872e-01 3.567315017892045148e+01
5.000000000000000971e-02 -8.833459118601274529e-01 3.578239115194072184e+01
4.000000000000002859e-02 -8.660254037844388186e-01 3.592405598492553764e+01
3.000000000000001277e-02 -8.487048957087499623e-01 3.609868103567507802e+01
1.999999999999999348e-02 -8.313843876330611060e-01 3.630494920691118921e+01
9.999999999999977657e-03 -8.140638795573722497e-01 3.654078939401181003e+01
0.000000000000000000e+00 -7.967433714816836154e-01 3.680475859673995842e+01
-1.000000000000001756e-02 -7.794228634059947591e-01 3.709719973514808089e+01
-1.999999999999999348e-02 -7.621023553303061249e-01 3.742049183247473110e+01
-3.000000000000001277e-02 -7.447818472546172686e-01 3.777779443615196442e+01
-3.999999999999998695e-02 -7.274613391789284123e-01 3.817012322519949663e+01
-5.000000000000000971e-02 -7.101408311032396670e-01 3.859229440358372187e+01
-5.999999999999998390e-02 -6.928203230275509217e-01 3.902901020310113722e+01
-7.000000000000000666e-02 -6.754998149518621764e-01 3.945284012396722773e+01
-8.000000000000000167e-02 -6.581793068761734311e-01 3.982578167876712882e+01
-8.999999999999999667e-02 -6.408587988004845748e-01 4.010517200598336274e+01
-9.999999999999999167e-02 -6.235382907247958295e-01 4.025293226911290390e+01
-1.100000000000000144e-01 -6.062177826491070842e-01 4.024513204792130949e+01
-1.200000000000000094e-01 -5.888972745734182279e-01 4.007805045035227209e+01
-1.300000000000000044e-01 -5.715767664977295937e-01 3.976829611835033518e+01
-1.400000000000000133e-01 -5.542562584220407373e-01 3.934743201698438497e+01
-1.499999999999999944e-01 -5.369357503463519921e-01 3.885388829176741865e+01
-1.600000000000000033e-01 -5.196152422706632468e-01 3.832533021210183932e+01
-1.700000000000000122e-01 -5.022947341949743905e-01 3.779344332751932711e+01
-1.799999999999999933e-01 -4.849742261192856452e-01 3.728158180656093634e+01
-1.900000000000000022e-01 -4.676537180435968999e-01 3.680475855039254185e+01
-1.999999999999999833e-01 -4.503332099679081546e-01 3.637112525580582201e+01
-2.100000000000000200e-01 -4.330127018922194093e-01 3.598412297866275367e+01
-2.199999999999999734e-01 -4.156921938165305530e-01 3.564464480639842492e+01
-2.300000000000000100e-01 -3.983716857408418077e-01 3.535275103466417335e+01
-2.400000000000000189e-01 -3.810511776651530624e-01 3.510869342110149915e+01
-2.500000000000000000e-01 -3.637306695894642061e-01 3.491321419612178545e+01
-2.600000000000000089e-01 -3.464101615137754608e-01 3.476724960859377234e+01
-2.700000000000000178e-01 -3.290896534380867156e-01 3.467125960822762920e+01
-2.800000000000000266e-01 -3.117691453623979703e-01 3.462443032500330276e+01
-2.899999999999999800e-01 -2.944486372867091695e-01 3.462397457341496931e+01
-2.999999999999999889e-01 -2.771281292110203687e-01 3.466471011308722439e+01
-3.100000000000000533e-01 -2.598076211353316234e-01 3.473903578007746518e+01
-3.200000000000000067e-01 -2.424871130596428503e-01 3.483735458965971077e+01
-3.299999999999999600e-01 -2.251666049839540773e-01 3.494891264827758448e+01
-3.400000000000000244e-01 -2.078460969082653043e-01 3.506294035358721572e+01
-3.500000000000000333e-01 -1.905255888325765312e-01 3.516991213141615447e+01
-3.599999999999999867e-01 -1.732050807568877582e-01 3.526270228726406941e+01
-3.699999999999999956e-01 -1.558845726811989851e-01 3.533742485427532642e+01
-3.800000000000000044e-01 -1.385640646055102121e-01 3.539380887869950243e+01
-3.900000000000000133e-01 -1.212435565298214252e-01 3.543506084841037307e+01
-4.000000000000000777e-01 -1.039230484541326383e-01 3.546726983600659366e+01
-4.100000000000000311e-01 -8.660254037844392072e-02 3.549848515799236282e+01
-4.200000000000000400e-01 -6.928203230275513380e-02 3.553762523809020024e+01
-4.299999999999999933e-01 -5.196152422706633994e-02 3.559336793342368566e+01
-4.399999999999999467e-01 -3.464101615137758772e-02 3.567315017892045148e+01
-4.499999999999999556e-01 -1.732050807568883202e-02 3.578239115194072184e+01
-4.600000000000000200e-01 0.000000000000000000e+00 3.592405598492553764e+01
-4.699999999999999734e-01 1.732050807568875223e-02 3.609868103567507802e+01
-4.800000000000000377e-01 3.464101615137750445e-02 3.630494920691118921e+01
-4.900000000000000466e-01 5.196152422706625668e-02 3.654078939401181003e+01
-5.000000000000000000e-01 6.928203230275509217e-02 3.680475859673995842e+01
-5.100000000000000089e-01 8.660254037844385133e-02 3.709719973514808089e+01
-5.199999999999999067e-01 1.039230484541325966e-01 3.742049183247473110e+01
-5.300000000000000266e-01 1.212435565298213558e-01 3.777779443615196442e+01
-5.400000000000000355e-01 1.385640646055101011e-01 3.817012322519949663e+01
-5.500000000000000444e-01 1.558845726811989296e-01 3.859229440358372187e+01
-5.600000000000000533e-01 1.732050807568877027e-01 3.902901020310113722e+01
-5.699999999999999512e-01 1.905255888325765312e-01 3.945284012396722773e+01
-5.799999999999999600e-01 2.078460969082651932e-01 3.982578167876712882e+01
-5.899999999999999689e-01 2.251666049839539385e-01 4.010517200598336274e+01
-5.999999999999999778e-01 2.424871130596427671e-01 4.025293226911290390e+01
-6.100000000000000977e-01 2.598076211353315124e-01 4.024513204792130949e+01
-6.200000000000001066e-01 2.771281292110203687e-01 4.007805045035227209e+01
-6.300000000000000044e-01 2.944486372867091140e-01 3.976829611835033518e+01
-6.400000000000000133e-01 3.117691453623978037e-01 3.934743201698438497e+01
-6.500000000000000222e-01 3.290896534380866045e-01 3.885388829176741865e+01
-6.599999999999999201e-01 3.464101615137754608e-01 3.832533021210183932e+01
-6.699999999999999289e-01 3.637306695894641506e-01 3.779344332751932711e+01
-6.800000000000000488e-01 3.810511776651529514e-01 3.728158180656093634e+01
-6.900000000000000577e-01 3.983716857408418077e-01 3.680475855039254185e+01
-7.000000000000000666e-01 4.156921938165304975e-01 3.637112525580582201e+01
-7.099999999999999645e-01 4.330127018922192983e-01 3.598412297866275367e+01
-7.199999999999999734e-01 4.503332099679079881e-01 3.564464480639842492e+01
-7.299999999999999822e-01 4.676537180435967889e-01 3.535275103466417335e+01
2.700000000000000178e-01 -1.229756073373902581e+00 3.480963752978386339e+01
2.599999999999999534e-01 -1.212435565298214168e+00 3.459837416070585192e+01
2.500000000000000000e-01 -1.195115057222525312e+00 3.444247910429805160e+01
2.400000000000000189e-01 -1.177794549146836456e+00 3.434440905393658028e+01
2.300000000000000377e-01 -1.160474041071147600e+00 3.430462872882277026e+01
2.199999999999999734e-01 -1.143153532995458743e+00 3.432055827574156837e+01
2.100000000000000200e-01 -1.125833024919770331e+00 3.438600790199229351e+01
2.000000000000000389e-01 -1.108512516844081475e+00 3.449128019334757767e+01
1.899999999999999745e-01 -1.091192008768392618e+00 3.462397152058023408e+01
1.799999999999999933e-01 -1.073871500692703762e+00 3.477035461227028890e+01
1.700000000000000122e-01 -1.056550992617015128e+00 3.491709985336600397e+01
1.600000000000000311e-01 -1.039230484541326271e+00 3.505301455298410929e+01
1.499999999999999944e-01 -1.021909976465637637e+00 3.517046842602816525e+01
1.400000000000000133e-01 -1.004589468389948781e+00 3.526624246500989557e+01
1.299999999999999767e-01 -9.872689603142599246e-01 3.534167494946660781e+01
1.200000000000000511e-01 -9.699484522385712904e-01 3.540213935169337844e+01
1.100000000000000283e-01 -9.526279441628824340e-01 3.545601802213143827e+01
1.000000000000000194e-01 -9.353074360871937998e-01 3.551339482103990974e+01
8.999999999999999667e-02 -9.179869280115049435e-01 3.558467959323194663e+01
8.000000000000001554e-02 -9.006664199358160872e-01 3.567932982977475831e+01
7.000000000000000666e-02 -8.833459118601272309e-01 3.580479027525984748e+01
6.000000000000002554e-02 -8.660254037844385966e-01 3.596575424097635221e+01
5.000000000000005135e-02 -8.487048957087499623e-01 3.616385719746114091e+01
4.000000000000002859e-02 -8.313843876330611060e-01 3.639791051939178601e+01
3.000000000000001277e-02 -8.140638795573722497e-01 3.666471953111214077e+01
1.999999999999999348e-02 -7.967433714816833934e-01 3.696036527766413826e+01
1.000000000000001756e-02 -7.794228634059947591e-01 3.728158194669241254e+01
0.000000000000000000e+00 -7.621023553303059028e-01 3.762664147815102211e+01
-9.999999999999977657e-03 -7.447818472546172686e-01 3.799513190599677870e+01
-1.999999999999999348e-02 -7.274613391789284123e-01 3.838629883949901256e+01
-2.999999999999997113e-02 -7.101408311032395559e-01 3.879615851653377234e+01
-3.999999999999998695e-02 -6.928203230275508107e-01 3.921418806252071931e+01
-4.999999999999996808e-02 -6.754998149518620654e-01 3.962083810114254590e+01
-5.999999999999998390e-02 -6.581793068761733201e-01 3.998723549036571967e+01
-6.999999999999997891e-02 -6.408587988004845748e-01 4.027809410845502214e+01
-7.999999999999997391e-02 -6.235382907247957185e-01 4.045787758852316074e+01
-8.999999999999998279e-02 -6.062177826491069732e-01 4.049877325772798997e+01
-9.999999999999999167e-02 -5.888972745734182279e-01 4.038773986782994996e+01
-1.099999999999999867e-01 -5.715767664977293716e-01 4.012982349773311341e+01
-1.199999999999999956e-01 -5.542562584220407373e-01 3.974649827817068370e+01
-1.299999999999999767e-01 -5.369357503463518810e-01 3.927005983179565618e+01
-1.399999999999999856e-01 -5.196152422706631357e-01 3.873655154685917523e+01
-1.499999999999999944e-01 -5.022947341949743905e-01 3.817962405577468843e+01
-1.600000000000000033e-01 -4.849742261192855342e-01 3.762664145955242390e+01
-1.699999999999999845e-01 -4.676537180435967889e-01 3.709719980916904802e+01
-1.799999999999999933e-01 -4.503332099679080436e-01 3.660354372003968138e+01
-1.899999999999999745e-01 -4.330127018922192983e-01 3.615215661137227698e+01
-1.999999999999999833e-01 -4.156921938165305530e-01 3.574584622661551236e+01
-2.099999999999999645e-01 -3.983716857408416967e-01 3.538577886062815736e+01
-2.199999999999999734e-01 -3.810511776651529514e-01 3.507306321540243488e+01
-2.300000000000000100e-01 -3.637306695894642061e-01 3.480963752978386339e+01
-2.399999999999999911e-01 -3.464101615137754053e-01 3.459837416070585192e+01
-2.500000000000000000e-01 -3.290896534380866045e-01 3.444247910429805160e+01
-2.599999999999999534e-01 -3.117691453623978592e-01 3.434440905393658028e+01
-2.700000000000000178e-01 -2.944486372867091140e-01 3.430462872882277026e+01
-2.799999999999999711e-01 -2.771281292110203132e-01 3.432055827574156837e+01
-2.899999999999999800e-01 -2.598076211353315124e-01 3.438600790199229351e+01
-2.999999999999999889e-01 -2.424871130596427671e-01 3.449128019334757767e+01
-3.099999999999999978e-01 -2.251666049839540218e-01 3.462397152058023408e+01
-3.200000000000000067e-01 -2.078460969082652487e-01 3.477035461227028890e+01
-3.299999999999999600e-01 -1.905255888325764757e-01 3.491709985336600397e+01
-3.399999999999999689e-01 -1.732050807568877027e-01 3.505301455298410929e+01
-3.500000000000000333e-01 -1.558845726811989296e-01 3.517046842602816525e+01
-3.599999999999999867e-01 -1.385640646055101566e-01 3.526624246500989557e+01
-3.699999999999999956e-01 -1.212435565298213835e-01 3.534167494946660781e+01
-3.799999999999999489e-01 -1.039230484541325966e-01 3.540213935169337844e+01
-3.900000000000000133e-01 -8.660254037844380970e-02 3.545601802213143827e+01
-3.999999999999999667e-01 -6.928203230275509217e-02 3.551339482103990974e+01
-4.100000000000000311e-01 -5.196152422706629831e-02 3.558467959323194663e+01
-4.200000000000000400e-01 -3.464101615137750445e-02 3.567932982977475831e+01
-4.299999999999999933e-01 -1.732050807568875223e-02 3.580479027525984748e+01
-4.399999999999999467e-01 0.000000000000000000e+00 3.596575424097635221e+01
-4.499999999999999556e-01 1.732050807568883202e-02 3.616385719746114091e+01
-4.599999999999999090e-01 3.464101615137758772e-02 3.639791051939178601e+01
-4.699999999999999734e-01 5.196152422706633994e-02 3.666471953111214077e+01
-4.800000000000000377e-01 6.928203230275509217e-02 3.696036527766413826e+01
-4.900000000000000466e-01 8.660254037844392072e-02 3.728158194669241254e+01
-5.000000000000000000e-01 1.039230484541326799e-01 3.762664147815102211e+01
-5.100000000000000089e-01 1.212435565298214252e-01 3.799513190599677870e+01
-5.199999999999999067e-01 1.385640646055101843e-01 3.838629883949901256e+01
-5.299999999999999156e-01 1.558845726811989296e-01 3.879615851653377234e+01
-5.400000000000000355e-01 1.732050807568877582e-01 3.921418806252071931e+01
-5.500000000000000444e-01 1.905255888325765312e-01 3.962083810114254590e+01
-5.600000000000000533e-01 2.078460969082653598e-01 3.998723549036571967e+01
-5.699999999999999512e-01 2.251666049839540218e-01 4.027809410845502214e+01
-5.799999999999999600e-01 2.424871130596427671e-01 4.045787758852316074e+01
-5.899999999999999689e-01 2.598076211353316234e-01 4.049877325772798997e+01
-5.999999999999999778e-01 2.771281292110203687e-01 4.038773986782994996e+01
-6.099999999999999867e-01 2.944486372867092250e-01 4.012982349773311341e+01
-6.199999999999999956e-01 3.117691453623979703e-01 3.974649827817068370e+01
-6.299999999999998934e-01 3.290896534380866045e-01 3.927005983179565618e+01
-6.400000000000000133e-01 3.464101615137754608e-01 3.873655154685917523e+01
-6.500000000000000222e-01 3.637306695894643171e-01 3.817962405577468843e+01
-6.599999999999999201e-01 3.810511776651529514e-01 3.762664145955242390e+01
-6.700000000000000400e-01 3.983716857408418077e-01 3.709719980916904802e+01
-6.800000000000000488e-01 4.156921938165306085e-01 3.660354372003968138e+01
-6.899999999999999467e-01 4.330127018922192983e-01 3.615215661137227698e+01
-6.999999999999999556e-01 4.503332099679081546e-01 3.574584622661551236e+01
-7.099999999999999645e-01 4.676537180435967889e-01 3.538577886062815736e+01
-7.199999999999999734e-01 4.849742261192856452e-01 3.507306321540243488e+01
2.800000000000000266e-01 -1.212435565298213946e+00 3.445097123028469355e+01
2.699999999999999623e-01 -1.195115057222525312e+00 3.422284728283344890e+01
2.599999999999999534e-01 -1.177794549146836456e+00 3.405771714971641018e+01
2.500000000000000000e-01 -1.160474041071147822e+00 3.396058623270514687e+01
2.400000000000000189e-01 -1.143153532995458965e+00 3.393344630209035984e+01
2.299999999999999545e-01 -1.125833024919770109e+00 3.397372459926022970e+01
2.199999999999999734e-01 -1.108512516844081475e+00 3.407358387990100823e+01
2.100000000000000200e-01 -1.091192008768392618e+00 3.422031086350663287e+01
1.999999999999999556e-01 -1.073871500692703762e+00 3.439774138230641398e+01
1.899999999999999745e-01 -1.056550992617015128e+00 3.458842782904918067e+01
1.799999999999999933e-01 -1.039230484541326494e+00 3.477609940518909326e+01
1.700000000000000122e-01 -1.021909976465637637e+00 3.494791344137430400e+01
1.599999999999999478e-01 -1.004589468389948781e+00 3.509605752868161943e+01
1.499999999999999944e-01 -9.872689603142599246e-01 3.521843282257717789e+01
1.399999999999999578e-01 -9.699484522385710683e-01 3.531838363524937563e+01
1.300000000000000322e-01 -9.526279441628826561e-01 3.540365530153109574e+01
1.200000000000000094e-01 -9.353074360871937998e-01 3.548488559313530999e+01
1.099999999999999867e-01 -9.179869280115049435e-01 3.557394131768905510e+01
9.999999999999997780e-02 -9.006664199358160872e-01 3.568233742986132029e+01
8.999999999999999667e-02 -8.833459118601272309e-01 3.581988452816838020e+01
7.999999999999997391e-02 -8.660254037844385966e-01 3.599365258610795593e+01
7.000000000000000666e-02 -8.487048957087499623e-01 3.620732924785485807e+01
6.000000000000002554e-02 -8.313843876330611060e-01 3.646106695305026335e+01
5.000000000000000971e-02 -8.140638795573722497e-01 3.675190326382110584e+01
3.999999999999998695e-02 -7.967433714816833934e-01 3.707474640208683070e+01
2.999999999999997113e-02 -7.794228634059947591e-01 3.742372245516960305e+01
1.999999999999999348e-02 -7.621023553303061249e-01 3.779344355866713556e+01
9.999999999999977657e-03 -7.447818472546172686e-01 3.817962416542475523e+01
0.000000000000000000e+00 -7.274613391789284123e-01 3.857859070621748288e+01
-1.000000000000001756e-02 -7.101408311032396670e-01 3.898561270445985372e+01
-1.999999999999999348e-02 -6.928203230275509217e-01 3.939247671643310156e+01
-3.000000000000001277e-02 -6.754998149518620654e-01 3.978512655485378957e+01
-3.999999999999998695e-02 -6.581793068761734311e-01 4.014239127298371557e+01
-5.000000000000000971e-02 -6.408587988004845748e-01 4.043676718453347263e+01
-6.000000000000000472e-02 -6.235382907247957185e-01 4.063780625623869724e+01
-7.000000000000000666e-02 -6.062177826491070842e-01 4.071777972765330844e+01
-8.000000000000000167e-02 -5.888972745734182279e-01 4.065811551549538905e+01
-9.000000000000002442e-02 -5.715767664977294826e-01 4.045431224912629631e+01
-1.000000000000000194e-01 -5.542562584220407373e-01 4.011735704350137866e+01
-1.100000000000000144e-01 -5.369357503463518810e-01 3.967115573957923402e+01
-1.200000000000000094e-01 -5.196152422706631357e-01 3.914720378831820824e+01
-1.300000000000000044e-01 -5.022947341949743905e-01 3.857859070412826696e+01
-1.400000000000000133e-01 -4.849742261192856452e-01 3.799513199450059631e+01
-1.500000000000000222e-01 -4.676537180435968999e-01 3.742049201231618838e+01
-1.600000000000000033e-01 -4.503332099679080436e-01 3.687129514039483524e+01
-1.700000000000000122e-01 -4.330127018922192983e-01 3.635775447100469648e+01
-1.799999999999999933e-01 -4.156921938165305530e-01 3.588523621838513122e+01
-1.900000000000000022e-01 -3.983716857408416967e-01 3.545624242993346087e+01
-1.999999999999999833e-01 -3.810511776651529514e-01 3.507238550750939510e+01
-2.100000000000000200e-01 -3.637306695894642061e-01 3.473598605907938008e+01
-2.200000000000000289e-01 -3.464101615137754608e-01 3.445097123028469355e+01
-2.300000000000000100e-01 -3.290896534380866600e-01 3.422284728283344890e+01
-2.400000000000000189e-01 -3.117691453623978592e-01 3.405771714971641018e+01
-2.500000000000000000e-01 -2.944486372867091140e-01 3.396058623270514687e+01
-2.600000000000000089e-01 -2.771281292110203687e-01 3.393344630209035984e+01
-2.700000000000000178e-01 -2.598076211353315679e-01 3.397372459926022970e+01
-2.800000000000000266e-01 -2.424871130596427671e-01 3.407358387990100823e+01
-2.899999999999999800e-01 -2.251666049839540218e-01 3.422031086350663287e+01
-2.999999999999999889e-01 -2.078460969082652765e-01 3.439774138230641398e+01
-3.100000000000000533e-01 -1.905255888325764757e-01 3.458842782904918067e+01
-3.200000000000000067e-01 -1.732050807568877304e-01 3.477609940518909326e+01
-3.299999999999999600e-01 -1.558845726811989296e-01 3.494791344137430400e+01
-3.400000000000000244e-01 -1.385640646055101843e-01 3.509605752868161943e+01
-3.500000000000000333e-01 -1.212435565298213835e-01 3.521843282257717789e+01
-3.599999999999999867e-01 -1.039230484541326383e-01 3.531838363524937563e+01
-3.699999999999999956e-01 -8.660254037844385133e-02 3.540365530153109574e+01
-3.800000000000000044e-01 -6.928203230275505053e-02 3.548488559313530999e+01
-3.900000000000000133e-01 -5.196152422706633994e-02 3.557394131768905510e+01
-4.000000000000000777e-01 -3.464101615137754608e-02 3.568233742986132029e+01
-4.100000000000000311e-01 -1.732050807568875223e-02 3.581988452816838020e+01
-4.200000000000000400e-01 0.000000000000000000e+00 3.599365258610795593e+01
-4.299999999999999933e-01 1.732050807568875223e-02 3.620732924785485807e+01
-4.399999999999999467e-01 3.464101615137758772e-02 3.646106695305026335e+01
-4.499999999999999556e-01 5.196152422706633994e-02 3.675190326382110584e+01
-4.600000000000000200e-01 6.928203230275509217e-02 3.707474640208683070e+01
-4.700000000000000844e-01 8.660254037844385133e-02 3.742372245516960305e+01
-4.800000000000000377e-01 1.039230484541326799e-01 3.779344355866713556e+01
-4.900000000000000466e-01 1.212435565298214252e-01 3.817962416542475523e+01
-5.000000000000000000e-01 1.385640646055101843e-01 3.857859070621748288e+01
-5.100000000000000089e-01 1.558845726811989296e-01 3.898561270445985372e+01
-5.199999999999999067e-01 1.732050807568877027e-01 3.939247671643310156e+01
-5.300000000000000266e-01 1.905255888325765312e-01 3.978512655485378957e+01
-5.400000000000000355e-01 2.078460969082652765e-01 4.014239127298371557e+01
-5.500000000000000444e-01 2.251666049839541051e-01 4.043676718453347263e+01
-5.600000000000000533e-01 2.424871130596427671e-01 4.063780625623869724e+01
-5.699999999999999512e-01 2.598076211353315124e-01 4.071777972765330844e+01
-5.799999999999999600e-01 2.771281292110203687e-01 4.065811551549538905e+01
-5.900000000000000799e-01 2.944486372867091140e-01 4.045431224912629631e+01
-5.999999999999999778e-01 3.117691453623979703e-01 4.011735704350137866e+01
-6.099999999999999867e-01 3.290896534380867156e-01 3.967115573957923402e+01
-6.199999999999999956e-01 3.464101615137754053e-01 3.914720378831820824e+01
-6.300000000000000044e-01 3.637306695894642061e-01 3.857859070412826696e+01
-6.400000000000000133e-01 3.810511776651530624e-01 3.799513199450059631e+01
-6.500000000000000222e-01 3.983716857408416967e-01 3.742049201231618838e+01
-6.600000000000000311e-01 4.156921938165305530e-01 3.687129514039483524e+01
-6.700000000000000400e-01 4.330127018922194093e-01 3.635775447100469648e+01
-6.800000000000000488e-01 4.503332099679080436e-01 3.588523621838513122e+01
-6.899999999999999467e-01 4.676537180435968999e-01 3.545624242993346087e+01
-7.000000000000000666e-01 4.849742261192855342e-01 3.507238550750939510e+01
-7.099999999999999645e-01 5.022947341949743905e-01 3.473598605907938008e+01
2.900000000000000355e-01 -1.195115057222525312e+00 3.403320586932952097e+01
2.799999999999999711e-01 -1.177794549146836456e+00 3.378603620461960588e+01
2.700000000000000178e-01 -1.160474041071147600e+00 3.361194897178312857e+01
2.600000000000000089e-01 -1.143153532995459187e+00 3.351931271913777977e+01
2.500000000000000555e-01 -1.125833024919770331e+00 3.351191155012539724e+01
2.399999999999999911e-01 -1.108512516844081475e+00 3.358673683018444223e+01
2.300000000000000100e-01 -1.091192008768392618e+00 3.373326031471631126e+01
2.200000000000000289e-01 -1.073871500692703762e+00 3.393442160155942133e+01
2.099999999999999645e-01 -1.056550992617014906e+00 3.416905272661223592e+01
1.999999999999999833e-01 -1.039230484541326494e+00 3.441512937961333307e+01
1.900000000000000022e-01 -1.021909976465637637e+00 3.465310562509431946e+01
1.800000000000000488e-01 -1.004589468389948781e+00 3.486863004219213025e+01
1.699999999999999845e-01 -9.872689603142599246e-01 3.505413781517337668e+01
1.600000000000000033e-01 -9.699484522385710683e-01 3.520912900472162477e+01
1.499999999999999944e-01 -9.526279441628824340e-01 3.533928284661347874e+01
1.400000000000000411e-01 -9.353074360871937998e-01 3.545479680161272995e+01
1.300000000000000322e-01 -9.179869280115049435e-01 3.556840328356561542e+01
1.200000000000000094e-01 -9.006664199358160872e-01 3.569342906798144099e+01
1.099999999999999867e-01 -8.833459118601272309e-01 3.584211134640077745e+01
1.000000000000000194e-01 -8.660254037844385966e-01 3.602425968079602114e+01
8.999999999999999667e-02 -8.487048957087499623e-01 3.624629974337903349e+01
8.000000000000001554e-02 -8.313843876330611060e-01 3.651074602799921109e+01
7.000000000000004829e-02 -8.140638795573722497e-01 3.681618162284893003e+01
6.000000000000002554e-02 -7.967433714816833934e-01 3.715780985154059124e+01
5.000000000000000971e-02 -7.794228634059947591e-01 3.752853260006709490e+01
3.999999999999998695e-02 -7.621023553303061249e-01 3.792030709042058589e+01
3.000000000000001277e-02 -7.447818472546172686e-01 3.832533053261185074e+01
1.999999999999999348e-02 -7.274613391789284123e-01 3.873655174659864997e+01
1.000000000000001756e-02 -7.101408311032396670e-01 3.914720388038796273e+01
0.000000000000000000e+00 -6.928203230275509217e-01 3.954942777324976788e+01
-9.999999999999977657e-03 -6.754998149518620654e-01 3.993243448816355112e+01
-1.999999999999999348e-02 -6.581793068761733201e-01 4.028090771372018253e+01
-2.999999999999997113e-02 -6.408587988004845748e-01 4.057444995612807759e+01
-3.999999999999998695e-02 -6.235382907247958295e-01 4.078879647756265570e+01
-4.999999999999998890e-02 -6.062177826491070842e-01 4.089911758457034807e+01
-5.999999999999998390e-02 -5.888972745734182279e-01 4.088491845090587162e+01
-6.999999999999997891e-02 -5.715767664977294826e-01 4.073509426625841456e+01
-8.000000000000000167e-02 -5.542562584220407373e-01 4.045124043587460250e+01
-8.999999999999999667e-02 -5.369357503463518810e-01 4.004785773866203868e+01
-9.999999999999999167e-02 -5.196152422706632468e-01 3.954942777767185902e+01
-1.099999999999999867e-01 -5.022947341949743905e-01 3.898561279769983656e+01
-1.199999999999999956e-01 -4.849742261192856452e-01 3.838629902209944333e+01
-1.299999999999999767e-01 -4.676537180435968999e-01 3.777779470855541177e+01
-1.400000000000000133e-01 -4.503332099679080436e-01 3.718071361572246047e+01
-1.499999999999999944e-01 -4.330127018922192983e-01 3.660943865973064248e+01
-1.600000000000000033e-01 -4.156921938165305530e-01 3.607277325302865734e+01
-1.700000000000000122e-01 -3.983716857408418077e-01 3.557537366978579030e+01
-1.799999999999999933e-01 -3.810511776651530624e-01 3.511963576871379900e+01
-1.899999999999999745e-01 -3.637306695894642061e-01 3.470773535539270682e+01
-1.999999999999999833e-01 -3.464101615137754608e-01 3.434344160753718711e+01
-2.100000000000000200e-01 -3.290896534380867156e-01 3.403320586932952097e+01
-2.199999999999999734e-01 -3.117691453623979148e-01 3.378603620461960588e+01
-2.300000000000000100e-01 -2.944486372867091140e-01 3.361194897178312857e+01
-2.399999999999999911e-01 -2.771281292110203687e-01 3.351931271913777977e+01
-2.500000000000000000e-01 -2.598076211353316234e-01 3.351191155012539724e+01
-2.599999999999999534e-01 -2.424871130596428226e-01 3.358673683018444223e+01
-2.700000000000000178e-01 -2.251666049839540218e-01 3.373326031471631126e+01
-2.800000000000000266e-01 -2.078460969082652765e-01 3.393442160155942133e+01
-2.899999999999999800e-01 -1.905255888325765312e-01 3.416905272661223592e+01
-2.999999999999999889e-01 -1.732050807568877304e-01 3.441512937961333307e+01
-3.099999999999999978e-01 -1.558845726811989851e-01 3.465310562509431946e+01
-3.200000000000000067e-01 -1.385640646055101843e-01 3.486863004219213025e+01
-3.299999999999999600e-01 -1.212435565298214252e-01 3.505413781517337668e+01
-3.400000000000000244e-01 -1.039230484541326383e-01 3.520912900472162477e+01
-3.500000000000000333e-01 -8.660254037844387909e-02 3.533928284661347874e+01
-3.599999999999999867e-01 -6.928203230275509217e-02 3.545479680161272995e+01
-3.699999999999999956e-01 -5.196152422706629831e-02 3.556840328356561542e+01
-3.799999999999999489e-01 -3.464101615137758772e-02 3.569342906798144099e+01
-3.900000000000000133e-01 -1.732050807568879386e-02 3.584211134640077745e+01
-3.999999999999999667e-01 0.000000000000000000e+00 3.602425968079602114e+01
-4.100000000000000311e-01 1.732050807568875223e-02 3.624629974337903349e+01
-4.200000000000000400e-01 3.464101615137750445e-02 3.651074602799921109e+01
-4.299999999999999933e-01 5.196152422706633994e-02 3.681618162284893003e+01
-4.399999999999999467e-01 6.928203230275509217e-02 3.715780985154059124e+01
-4.499999999999999556e-01 8.660254037844385133e-02 3.752853260006709490e+01
-4.600000000000000200e-01 1.039230484541325966e-01 3.792030709042058589e+01
-4.700000000000000844e-01 1.212435565298214252e-01 3.832533053261185074e+01
-4.800000000000000377e-01 1.385640646055101843e-01 3.873655174659864997e+01
-4.900000000000000466e-01 1.558845726811989296e-01 3.914720388038796273e+01
-5.000000000000000000e-01 1.732050807568877027e-01 3.954942777324976788e+01
-5.100000000000000089e-01 1.905255888325764480e-01 3.993243448816355112e+01
-5.199999999999999067e-01 2.078460969082652765e-01 4.028090771372018253e+01
-5.300000000000000266e-01 2.251666049839540218e-01 4.057444995612807759e+01
-5.400000000000000355e-01 2.424871130596428503e-01 4.078879647756265570e+01
-5.499999999999999334e-01 2.598076211353315124e-01 4.089911758457034807e+01
-5.600000000000000533e-01 2.771281292110203132e-01 4.088491845090587162e+01
-5.699999999999999512e-01 2.944486372867091140e-01 4.073509426625841456e+01
-5.799999999999999600e-01 3.117691453623978592e-01 4.045124043587460250e+01
-5.899999999999999689e-01 3.290896534380867156e-01 4.004785773866203868e+01
-5.999999999999999778e-01 3.464101615137754608e-01 3.954942777767185902e+01
-6.099999999999998757e-01 3.637306695894641506e-01 3.898561279769983656e+01
-6.200000000000001066e-01 3.810511776651529514e-01 3.838629902209944333e+01
-6.300000000000000044e-01 3.983716857408418077e-01 3.777779470855541177e+01
-6.400000000000000133e-01 4.156921938165304975e-01 3.718071361572246047e+01
-6.500000000000000222e-01 4.330127018922192983e-01 3.660943865973064248e+01
-6.599999999999999201e-01 4.503332099679081546e-01 3.607277325302865734e+01
-6.699999999999999289e-01 4.676537180435967889e-01 3.557537366978579030e+01
-6.799999999999999378e-01 4.849742261192856452e-01 3.511963576871379900e+01
-6.900000000000000577e-01 5.022947341949742794e-01 3.470773535539270682e+01
-7.000000000000000666e-01 5.196152422706631357e-01 3.434344160753718711e+01
2.999999999999999889e-01 -1.177794549146836456e+00 3.355620371659609447e+01
2.899999999999999245e-01 -1.160474041071147822e+00 3.328657157272006373e+01
2.799999999999999711e-01 -1.143153532995458965e+00 3.310366248384703880e+01
2.700000000000000178e-01 -1.125833024919770331e+00 3.302025609169709242e+01
2.600000000000000089e-01 -1.108512516844081475e+00 3.304204962490413777e+01
2.499999999999999722e-01 -1.091192008768392618e+00 3.316467880440838201e+01
2.399999999999999911e-01 -1.073871500692703984e+00 3.337327417702334031e+01
2.300000000000000100e-01 -1.056550992617015128e+00 3.364458877088520694e+01
2.199999999999999456e-01 -1.039230484541326271e+00 3.395093667737672405e+01
2.099999999999999645e-01 -1.021909976465637637e+00 3.426483906338612684e+01
1.999999999999999833e-01 -1.004589468389948781e+00 3.456328306865496103e+01
1.900000000000000022e-01 -9.872689603142599246e-01 3.483073016119677590e+01
1.799999999999999656e-01 -9.699484522385712904e-01 3.506040685060467865e+01
1.699999999999999845e-01 -9.526279441628824340e-01 3.525389508461885413e+01
1.599999999999999478e-01 -9.353074360871935777e-01 3.541945524247992694e+01
1.500000000000000222e-01 -9.179869280115049435e-01 3.556970837589679491e+01
1.400000000000000133e-01 -9.006664199358160872e-01 3.571924506410547906e+01
1.299999999999999767e-01 -8.833459118601274529e-01 3.588251754930723081e+01
1.199999999999999678e-01 -8.660254037844385966e-01 3.607215277168510426e+01
1.099999999999999867e-01 -8.487048957087497403e-01 3.629769121676149268e+01
9.999999999999997780e-02 -8.313843876330611060e-01 3.656472997508416967e+01
8.999999999999999667e-02 -8.140638795573722497e-01 3.687449279310957451e+01
8.000000000000001554e-02 -7.967433714816836154e-01 3.722390179596543902e+01
7.000000000000000666e-02 -7.794228634059947591e-01 3.760621592161443516e+01
5.999999999999998390e-02 -7.621023553303059028e-01 3.801218520511792320e+01
4.999999999999996808e-02 -7.447818472546172686e-01 3.843146920000729949e+01
3.999999999999998695e-02 -7.274613391789284123e-01 3.885388870023825802e+01
2.999999999999997113e-02 -7.101408311032395559e-01 3.927006012047931449e+01
1.999999999999999348e-02 -6.928203230275509217e-01 3.967115592065456298e+01
9.999999999999977657e-03 -6.754998149518620654e-01 4.004785782233856395e+01
0.000000000000000000e+00 -6.581793068761733201e-01 4.038888521212305704e+01
-1.000000000000001756e-02 -6.408587988004845748e-01 4.067971833058079056e+01
-1.999999999999999348e-02 -6.235382907247958295e-01 4.090226459728801700e+01
-3.000000000000001277e-02 -6.062177826491070842e-01 4.103612752478685621e+01
-4.000000000000000777e-02 -5.888972745734182279e-01 4.106166997726828782e+01
-5.000000000000000971e-02 -5.715767664977294826e-01 4.096424233675242732e+01
-6.000000000000000472e-02 -5.542562584220407373e-01 4.073816475756632371e+01
-7.000000000000002054e-02 -5.369357503463518810e-01 4.038888521871427173e+01
-8.000000000000001554e-02 -5.196152422706631357e-01 3.993243458116855749e+01
-9.000000000000002442e-02 -5.022947341949743905e-01 3.939247689598918356e+01
-1.000000000000000194e-01 -4.849742261192855342e-01 3.879615878312195321e+01
-1.100000000000000144e-01 -4.676537180435968999e-01 3.817012357938326517e+01
-1.200000000000000094e-01 -4.503332099679080436e-01 3.753759204030923513e+01
-1.300000000000000322e-01 -4.330127018922192983e-01 3.691677990204418336e+01
-1.400000000000000133e-01 -4.156921938165305530e-01 3.632049842060072820e+01
-1.500000000000000222e-01 -3.983716857408416967e-01 3.575666625369038343e+01
-1.600000000000000311e-01 -3.810511776651529514e-01 3.522953737442258415e+01
-1.700000000000000122e-01 -3.637306695894642061e-01 3.474153662008708210e+01
-1.799999999999999933e-01 -3.464101615137754608e-01 3.429553654662274909e+01
-1.900000000000000022e-01 -3.290896534380866600e-01 3.389714434616898586e+01
-2.000000000000000389e-01 -3.117691453623978592e-01 3.355620371659609447e+01
-2.100000000000000200e-01 -2.944486372867091140e-01 3.328657157272006373e+01
-2.200000000000000289e-01 -2.771281292110203687e-01 3.310366248384703880e+01
-2.300000000000000100e-01 -2.598076211353315679e-01 3.302025609169709242e+01
-2.400000000000000189e-01 -2.424871130596427671e-01 3.304204962490413777e+01
-2.500000000000000000e-01 -2.251666049839540218e-01 3.316467880440838201e+01
-2.600000000000000089e-01 -2.078460969082652765e-01 3.337327417702334031e+01
-2.700000000000000178e-01 -1.905255888325764757e-01 3.364458877088520694e+01
-2.800000000000000266e-01 -1.732050807568877304e-01 3.395093667737672405e+01
-2.899999999999999800e-01 -1.558845726811989296e-01 3.426483906338612684e+01
-2.999999999999999889e-01 -1.385640646055101843e-01 3.456328306865496103e+01
-3.100000000000000533e-01 -1.212435565298213835e-01 3.483073016119677590e+01
-3.200000000000000067e-01 -1.039230484541326383e-01 3.506040685060467865e+01
-3.300000000000000155e-01 -8.660254037844385133e-02 3.525389508461885413e+01
-3.400000000000000244e-01 -6.928203230275509217e-02 3.541945524247992694e+01
-3.500000000000000333e-01 -5.196152422706629831e-02 3.556970837589679491e+01
-3.599999999999999867e-01 -3.464101615137750445e-02 3.571924506410547906e+01
-3.699999999999999956e-01 -1.732050807568879386e-02 3.588251754930723081e+01
-3.800000000000000044e-01 0.000000000000000000e+00 3.607215277168510426e+01
-3.900000000000000133e-01 1.732050807568879386e-02 3.629769121676149268e+01
-4.000000000000000777e-01 3.464101615137754608e-02 3.656472997508416967e+01
-4.100000000000000311e-01 5.196152422706629831e-02 3.687449279310957451e+01
-4.200000000000000400e-01 6.928203230275513380e-02 3.722390179596543902e+01
-4.299999999999999933e-01 8.660254037844387909e-02 3.760621592161443516e+01
-4.399999999999999467e-01 1.039230484541326383e-01 3.801218520511792320e+01
-4.500000000000000111e-01 1.212435565298213835e-01 3.843146920000729949e+01
-4.600000000000000755e-01 1.385640646055102121e-01 3.885388870023825802e+01
-4.700000000000000844e-01 1.558845726811989851e-01 3.927006012047931449e+01
-4.800000000000000377e-01 1.732050807568877304e-01 3.967115592065456298e+01
-4.900000000000000466e-01 1.905255888325764757e-01 4.004785782233856395e+01
-5.000000000000000000e-01 2.078460969082652487e-01 4.038888521212305704e+01
-5.100000000000000089e-01 2.251666049839540773e-01 4.067971833058079056e+01
-5.200000000000000178e-01 2.424871130596428226e-01 4.090226459728801700e+01
-5.300000000000001377e-01 2.598076211353316789e-01 4.103612752478685621e+01
-5.400000000000000355e-01 2.771281292110203132e-01 4.106166997726828782e+01
-5.500000000000000444e-01 2.944486372867090584e-01 4.096424233675242732e+01
-5.600000000000000533e-01 3.117691453623979148e-01 4.073816475756632371e+01
-5.699999999999999512e-01 3.290896534380866600e-01 4.038888521871427173e+01
-5.799999999999999600e-01 3.464101615137755164e-01 3.993243458116855749e+01
-5.899999999999999689e-01 3.637306695894642061e-01 3.939247689598918356e+01
-5.999999999999999778e-01 3.810511776651528959e-01 3.879615878312195321e+01
-6.100000000000000977e-01 3.983716857408416967e-01 3.817012357938326517e+01
-6.200000000000001066e-01 4.156921938165305530e-01 3.753759204030923513e+01
-6.300000000000000044e-01 4.330127018922192428e-01 3.691677990204418336e+01
-6.400000000000000133e-01 4.503332099679080436e-01 3.632049842060072820e+01
-6.500000000000000222e-01 4.676537180435968999e-01 3.575666625369038343e+01
-6.599999999999999201e-01 4.849742261192855342e-01 3.522953737442258415e+01
-6.699999999999999289e-01 5.022947341949743905e-01 3.474153662008708210e+01
-6.800000000000000488e-01 5.196152422706630247e-01 3.429553654662274909e+01
-6.900000000000000577e-01 5.369357503463518810e-01 3.389714434616898586e+01
3.100000000000000533e-01 -1.160474041071147600e+00 3.301805910968121793e+01
2.999999999999999889e-01 -1.143153532995458965e+00 3.272147867573495006e+01
2.899999999999999800e-01 -1.125833024919770109e+00 3.253034213240940176e+01
2.800000000000000266e-01 -1.108512516844081475e+00 3.246302574682906084e+01
2.700000000000000178e-01 -1.091192008768392618e+00 3.252684874033290896e+01
2.599999999999999534e-01 -1.073871500692703762e+00 3.271438560881084356e+01
2.500000000000000000e-01 -1.056550992617015128e+00 3.300397297900043725e+01
2.400000000000000189e-01 -1.039230484541326271e+00 3.336380998454970381e+01
2.299999999999999545e-01 -1.021909976465637415e+00 3.375802025276833263e+01
2.199999999999999734e-01 -1.004589468389948781e+00 3.415292430545851943e+01
2.100000000000000200e-01 -9.872689603142599246e-01 3.452210915831597760e+01
2.000000000000000389e-01 -9.699484522385710683e-01 3.484939895218722938e+01
1.899999999999999745e-01 -9.526279441628824340e-01 3.512946274455989482e+01
1.799999999999999933e-01 -9.353074360871935777e-01 3.536643050298077640e+01
1.699999999999999845e-01 -9.179869280115049435e-01 3.557130659281008889e+01
1.600000000000000311e-01 -9.006664199358160872e-01 3.575902808478532080e+01
1.500000000000000222e-01 -8.833459118601272309e-01 3.594577730034036023e+01
1.400000000000000133e-01 -8.660254037844385966e-01 3.614682318876788258e+01
1.299999999999999767e-01 -8.487048957087497403e-01 3.637490988805117098e+01
1.200000000000000094e-01 -8.313843876330611060e-01 3.663910290326077757e+01
1.099999999999999867e-01 -8.140638795573722497e-01 3.694402378191568914e+01
1.000000000000000194e-01 -7.967433714816833934e-01 3.728949063220510141e+01
9.000000000000003830e-02 -7.794228634059947591e-01 3.767065999494029427e+01
8.000000000000001554e-02 -7.621023553303059028e-01 3.807876478361854566e+01
7.000000000000000666e-02 -7.447818472546172686e-01 3.850242114120882775e+01
5.999999999999998390e-02 -7.274613391789284123e-01 3.892925962394674855e+01
5.000000000000000971e-02 -7.101408311032396670e-01 3.934743251117914298e+01
3.999999999999998695e-02 -6.928203230275508107e-01 3.974649865365618950e+01
3.000000000000001277e-02 -6.754998149518620654e-01 4.011735731180249331e+01
1.999999999999999348e-02 -6.581793068761733201e-01 4.045124060660017307e+01
1.000000000000001756e-02 -6.408587988004845748e-01 4.073816483751401307e+01
0.000000000000000000e+00 -6.235382907247957185e-01 4.096556689512328830e+01
-9.999999999999977657e-03 -6.062177826491070842e-01 4.111797786191155524e+01
-1.999999999999999348e-02 -5.888972745734182279e-01 4.117835451892748466e+01
-2.999999999999999195e-02 -5.715767664977293716e-01 4.113104892353955222e+01
-3.999999999999998695e-02 -5.542562584220407373e-01 4.096556690209608576e+01
-4.999999999999998890e-02 -5.369357503463518810e-01 4.067971842375136049e+01
-6.000000000000000472e-02 -5.196152422706631357e-01 4.028090789141480599e+01
-7.000000000000000666e-02 -5.022947341949743905e-01 3.978512681609050361e+01
-8.000000000000000167e-02 -4.849742261192855342e-01 3.921418840732420108e+01
-8.999999999999999667e-02 -4.676537180435967889e-01 3.859229483261839277e+01
-9.999999999999999167e-02 -4.503332099679080436e-01 3.794294614178457437e+01
-1.099999999999999867e-01 -4.330127018922192983e-01 3.728673008147951862e+01
-1.200000000000000094e-01 -4.156921938165305530e-01 3.664006890572554909e+01
-1.299999999999999767e-01 -3.983716857408416967e-01 3.601478008920970808e+01
-1.400000000000000133e-01 -3.810511776651529514e-01 3.541833639120317656e+01
-1.499999999999999944e-01 -3.637306695894642061e-01 3.485485498992374431e+01
-1.600000000000000033e-01 -3.464101615137754053e-01 3.432694078908524205e+01
-1.700000000000000122e-01 -3.290896534380866045e-01 3.383838617337024601e+01
-1.799999999999999933e-01 -3.117691453623978592e-01 3.339724756503765946e+01
-1.900000000000000022e-01 -2.944486372867091140e-01 3.301805910968121793e+01
-1.999999999999999833e-01 -2.771281292110203132e-01 3.272147867573495006e+01
-2.100000000000000200e-01 -2.598076211353315124e-01 3.253034213240940176e+01
-2.199999999999999734e-01 -2.424871130596427671e-01 3.246302574682906084e+01
-2.300000000000000100e-01 -2.251666049839540218e-01 3.252684874033290896e+01
-2.399999999999999911e-01 -2.078460969082652487e-01 3.271438560881084356e+01
-2.500000000000000000e-01 -1.905255888325764480e-01 3.300397297900043725e+01
-2.599999999999999534e-01 -1.732050807568877027e-01 3.336380998454970381e+01
-2.700000000000000178e-01 -1.558845726811989296e-01 3.375802025276833263e+01
-2.800000000000000266e-01 -1.385640646055101566e-01 3.415292430545851943e+01
-2.899999999999999800e-01 -1.212435565298213835e-01 3.452210915831597760e+01
-2.999999999999999889e-01 -1.039230484541325966e-01 3.484939895218722938e+01
-3.100000000000000533e-01 -8.660254037844385133e-02 3.512946274455989482e+01
-3.200000000000000067e-01 -6.928203230275505053e-02 3.536643050298077640e+01
-3.299999999999999600e-01 -5.196152422706629831e-02 3.557130659281008889e+01
-3.400000000000000244e-01 -3.464101615137750445e-02 3.575902808478532080e+01
-3.500000000000000333e-01 -1.732050807568871406e-02 3.594577730034036023e+01
-3.599999999999999867e-01 0.000000000000000000e+00 3.614682318876788258e+01
-3.699999999999999956e-01 1.732050807568879386e-02 3.637490988805117098e+01
-3.799999999999999489e-01 3.464101615137758772e-02 3.663910290326077757e+01
-3.900000000000000133e-01 5.196152422706633994e-02 3.694402378191568914e+01
-3.999999999999999667e-01 6.928203230275509217e-02 3.728949063220510141e+01
-4.100000000000000311e-01 8.660254037844392072e-02 3.767065999494029427e+01
-4.200000000000000400e-01 1.039230484541326799e-01 3.807876478361854566e+01
-4.299999999999999933e-01 1.212435565298214252e-01 3.850242114120882775e+01
-4.399999999999999467e-01 1.385640646055101843e-01 3.892925962394674855e+01
-4.500000000000000111e-01 1.558845726811990129e-01 3.934743251117914298e+01
-4.600000000000000200e-01 1.732050807568877582e-01 3.974649865365618950e+01
-4.699999999999999734e-01 1.905255888325765312e-01 4.011735731180249331e+01
-4.800000000000000377e-01 2.078460969082652765e-01 4.045124060660017307e+01
-4.900000000000000466e-01 2.251666049839540218e-01 4.073816483751401307e+01
-5.000000000000000000e-01 2.424871130596428503e-01 4.096556689512328830e+01
-5.100000000000000089e-01 2.598076211353316234e-01 4.111797786191155524e+01
-5.200000000000000178e-01 2.771281292110204242e-01 4.117835451892748466e+01
-5.299999999999999156e-01 2.944486372867091140e-01 4.113104892353955222e+01
-5.400000000000000355e-01 3.117691453623978592e-01 4.096556690209608576e+01
-5.499999999999999334e-01 3.290896534380867156e-01 4.067971842375136049e+01
-5.600000000000000533e-01 3.464101615137754608e-01 4.028090789141480599e+01
-5.699999999999999512e-01 3.637306695894643171e-01 3.978512681609050361e+01
-5.799999999999999600e-01 3.810511776651530624e-01 3.921418840732420108e+01
-5.899999999999999689e-01 3.983716857408416967e-01 3.859229483261839277e+01
-5.999999999999999778e-01 4.156921938165305530e-01 3.794294614178457437e+01
-6.099999999999999867e-01 4.330127018922194093e-01 3.728673008147951862e+01
-6.199999999999999956e-01 4.503332099679080436e-01 3.664006890572554909e+01
-6.300000000000000044e-01 4.676537180435968999e-01 3.601478008920970808e+01
-6.400000000000000133e-01 4.849742261192857007e-01 3.541833639120317656e+01
-6.500000000000000222e-01 5.022947341949743905e-01 3.485485498992374431e+01
-6.599999999999999201e-01 5.196152422706632468e-01 3.432694078908524205e+01
-6.700000000000000400e-01 5.369357503463518810e-01 3.383838617337024601e+01
-6.800000000000000488e-01 5.542562584220407373e-01 3.339724756503765946e+01
3.200000000000000067e-01 -1.143153532995458965e+00 3.241405215965902187e+01
3.099999999999999423e-01 -1.125833024919770331e+00 3.208542908203950361e+01
2.999999999999999889e-01 -1.108512516844081475e+00 3.188804908137739247e+01
2.899999999999999800e-01 -1.091192008768392840e+00 3.184699507680451092e+01
2.800000000000000266e-01 -1.073871500692703984e+00 3.197009914435342637e+01
2.699999999999999623e-01 -1.056550992617015128e+00 3.224402852177150436e+01
2.599999999999999534e-01 -1.039230484541326494e+00 3.263695574654775555e+01
2.500000000000000000e-01 -1.021909976465637637e+00 3.310575115106174593e+01
2.399999999999999356e-01 -1.004589468389948781e+00 3.360474270245851613e+01
2.299999999999999545e-01 -9.872689603142601467e-01 3.409363574721219692e+01
2.199999999999999734e-01 -9.699484522385712904e-01 3.454304994691170094e+01
2.100000000000000200e-01 -9.526279441628824340e-01 3.493696715318163371e+01
1.999999999999999556e-01 -9.353074360871937998e-01 3.527222904749707766e+01
1.899999999999999745e-01 -9.179869280115049435e-01 3.555593788266059363e+01
1.799999999999999656e-01 -9.006664199358160872e-01 3.580192485554069748e+01
1.700000000000000122e-01 -8.833459118601274529e-01 3.602728223960040310e+01
1.600000000000000033e-01 -8.660254037844385966e-01 3.624951380131027889e+01
1.499999999999999944e-01 -8.487048957087499623e-01 3.648442936196630626e+01
1.399999999999999578e-01 -8.313843876330611060e-01 3.674466075075267923e+01
1.299999999999999767e-01 -8.140638795573722497e-01 3.703862448117471473e+01
1.199999999999999678e-01 -7.967433714816836154e-01 3.736983772841038842e+01
1.099999999999999867e-01 -7.794228634059947591e-01 3.773662728908053055e+01
1.000000000000000194e-01 -7.621023553303061249e-01 3.813237661626839525e+01
8.999999999999999667e-02 -7.447818472546172686e-01 3.854645804319409308e+01
7.999999999999997391e-02 -7.274613391789284123e-01 3.896584537303724005e+01
6.999999999999996503e-02 -7.101408311032397780e-01 3.937711938970073078e+01
5.999999999999998390e-02 -6.928203230275509217e-01 3.976829669398965450e+01
4.999999999999996808e-02 -6.754998149518620654e-01 4.012982395606158548e+01
3.999999999999998695e-02 -6.581793068761734311e-01 4.045431260151659103e+01
2.999999999999997113e-02 -6.408587988004845748e-01 4.073509452218986127e+01
1.999999999999999348e-02 -6.235382907247958295e-01 4.096424250300326264e+01
9.999999999999977657e-03 -6.062177826491070842e-01 4.113104900415756759e+01
0.000000000000000000e+00 -5.888972745734183389e-01 4.122189146408806693e+01
-1.000000000000001756e-02 -5.715767664977295937e-01 4.122189146695848194e+01
-2.000000000000001429e-02 -5.542562584220407373e-01 4.111797795409512446e+01
-3.000000000000001277e-02 -5.369357503463519921e-01 4.090226477616190692e+01
-4.000000000000000777e-02 -5.196152422706632468e-01 4.057445021837747845e+01
-5.000000000000003053e-02 -5.022947341949743905e-01 4.014239161595231309e+01
-6.000000000000002554e-02 -4.849742261192856452e-01 3.962083852361705993e+01
-7.000000000000002054e-02 -4.676537180435968999e-01 3.902901070524102067e+01
-8.000000000000001554e-02 -4.503332099679080436e-01 3.838791751288306386e+01
-9.000000000000002442e-02 -4.330127018922194093e-01 3.771806288012226105e+01
-1.000000000000000194e-01 -4.156921938165305530e-01 3.703777397738157617e+01
-1.100000000000000283e-01 -3.983716857408418077e-01 3.636212068443170153e+01
-1.200000000000000094e-01 -3.810511776651530624e-01 3.570234831938423525e+01
-1.300000000000000322e-01 -3.637306695894642061e-01 3.506586032719152968e+01
-1.400000000000000133e-01 -3.464101615137754608e-01 3.445696411607955412e+01
-1.500000000000000222e-01 -3.290896534380867156e-01 3.387873982763317571e+01
-1.600000000000000311e-01 -3.117691453623979703e-01 3.333630592820198757e+01
-1.700000000000000122e-01 -2.944486372867091695e-01 3.284106157351011035e+01
-1.800000000000000488e-01 -2.771281292110203687e-01 3.241405215965902187e+01
-1.900000000000000022e-01 -2.598076211353316234e-01 3.208542908203950361e+01
-2.000000000000000389e-01 -2.424871130596428503e-01 3.188804908137739247e+01
-2.100000000000000200e-01 -2.251666049839540773e-01 3.184699507680451092e+01
-2.200000000000000289e-01 -2.078460969082652765e-01 3.197009914435342637e+01
-2.300000000000000100e-01 -1.905255888325765312e-01 3.224402852177150436e+01
-2.400000000000000189e-01 -1.732050807568877582e-01 3.263695574654775555e+01
-2.500000000000000000e-01 -1.558845726811989851e-01 3.310575115106174593e+01
-2.600000000000000089e-01 -1.385640646055102121e-01 3.360474270245851613e+01
-2.700000000000000178e-01 -1.212435565298214252e-01 3.409363574721219692e+01
-2.800000000000000266e-01 -1.039230484541326799e-01 3.454304994691170094e+01
-2.899999999999999800e-01 -8.660254037844387909e-02 3.493696715318163371e+01
-3.000000000000000444e-01 -6.928203230275513380e-02 3.527222904749707766e+01
-3.100000000000000533e-01 -5.196152422706633994e-02 3.555593788266059363e+01
-3.200000000000000067e-01 -3.464101615137758772e-02 3.580192485554069748e+01
-3.300000000000000155e-01 -1.732050807568879386e-02 3.602728223960040310e+01
-3.400000000000000244e-01 0.000000000000000000e+00 3.624951380131027889e+01
-3.500000000000000333e-01 1.732050807568871406e-02 3.648442936196630626e+01
-3.599999999999999867e-01 3.464101615137750445e-02 3.674466075075267923e+01
-3.699999999999999956e-01 5.196152422706629831e-02 3.703862448117471473e+01
-3.800000000000000044e-01 6.928203230275505053e-02 3.736983772841038842e+01
-3.900000000000000133e-01 8.660254037844380970e-02 3.773662728908053055e+01
-4.000000000000000777e-01 1.039230484541326383e-01 3.813237661626839525e+01
-4.100000000000000311e-01 1.212435565298213835e-01 3.854645804319409308e+01
-4.200000000000000400e-01 1.385640646055101566e-01 3.896584537303724005e+01
-4.299999999999999933e-01 1.558845726811989019e-01 3.937711938970073078e+01
-4.400000000000000577e-01 1.732050807568877304e-01 3.976829669398965450e+01
-4.500000000000000111e-01 1.905255888325764757e-01 4.012982395606158548e+01
-4.600000000000000200e-01 2.078460969082652487e-01 4.045431260151659103e+01
-4.700000000000000844e-01 2.251666049839539940e-01 4.073509452218986127e+01
-4.800000000000000377e-01 2.424871130596427393e-01 4.096424250300326264e+01
-4.900000000000000466e-01 2.598076211353315679e-01 4.113104900415756759e+01
-5.000000000000000000e-01 2.771281292110203132e-01 4.122189146408806693e+01
-5.100000000000000089e-01 2.944486372867091695e-01 4.122189146695848194e+01
-5.199999999999999067e-01 3.117691453623978592e-01 4.111797795409512446e+01
-5.300000000000000266e-01 3.290896534380866045e-01 4.090226477616190692e+01
-5.400000000000000355e-01 3.464101615137754053e-01 4.057445021837747845e+01
-5.500000000000000444e-01 3.637306695894642061e-01 4.014239161595231309e+01
-5.600000000000000533e-01 3.810511776651530624e-01 3.962083852361705993e+01
-5.699999999999999512e-01 3.983716857408416967e-01 3.902901070524102067e+01
-5.799999999999999600e-01 4.156921938165303865e-01 3.838791751288306386e+01
-5.900000000000000799e-01 4.330127018922192428e-01 3.771806288012226105e+01
-5.999999999999999778e-01 4.503332099679080436e-01 3.703777397738157617e+01
-6.099999999999999867e-01 4.676537180435967334e-01 3.636212068443170153e+01
-6.200000000000001066e-01 4.849742261192855342e-01 3.570234831938423525e+01
-6.300000000000000044e-01 5.022947341949743905e-01 3.506586032719152968e+01
-6.400000000000000133e-01 5.196152422706630247e-01 3.445696411607955412e+01
-6.500000000000000222e-01 5.369357503463518810e-01 3.387873982763317571e+01
-6.600000000000000311e-01 5.542562584220406263e-01 3.333630592820198757e+01
-6.700000000000000400e-01 5.715767664977293716e-01 3.284106157351011035e+01
3.300000000000000155e-01 -1.125833024919770109e+00 3.173573826573754886e+01
3.199999999999999512e-01 -1.108512516844081475e+00 3.137014795748718043e+01
3.099999999999999978e-01 -1.091192008768392618e+00 3.117113896312911336e+01
2.999999999999999889e-01 -1.073871500692703984e+00 3.117113645904008479e+01
2.900000000000000355e-01 -1.056550992617015128e+00 3.137600691641783612e+01
2.799999999999999711e-01 -1.039230484541326271e+00 3.176221072223799169e+01
2.700000000000000178e-01 -1.021909976465637637e+00 3.228354188165111793e+01
2.600000000000000089e-01 -1.004589468389948781e+00 3.288266778765829201e+01
2.499999999999999722e-01 -9.872689603142599246e-01 3.350290151915248771e+01
2.399999999999999911e-01 -9.699484522385712904e-01 3.409744676264089946e+01
2.300000000000000100e-01 -9.526279441628826561e-01 3.463480993950354758e+01
2.200000000000000289e-01 -9.353074360871937998e-01 3.510013567385036026e+01
2.099999999999999645e-01 -9.179869280115049435e-01 3.549318951588145410e+01
1.999999999999999833e-01 -9.006664199358160872e-01 3.582439405885071437e+01
1.899999999999999745e-01 -8.833459118601272309e-01 3.611040743151344401e+01
1.800000000000000488e-01 -8.660254037844388186e-01 3.637027463139243366e+01
1.700000000000000122e-01 -8.487048957087499623e-01 3.662255285929393267e+01
1.600000000000000033e-01 -8.313843876330611060e-01 3.688334417466665371e+01
1.499999999999999944e-01 -8.140638795573722497e-01 3.716497440221581883e+01
1.400000000000000133e-01 -7.967433714816833934e-01 3.747508384567707651e+01
1.299999999999999767e-01 -7.794228634059947591e-01 3.781604270452385208e+01
1.200000000000000094e-01 -7.621023553303061249e-01 3.818478107273916322e+01
1.100000000000000283e-01 -7.447818472546172686e-01 3.857324547602579656e+01
1.000000000000000194e-01 -7.274613391789284123e-01 3.896967199659214032e+01
8.999999999999999667e-02 -7.101408311032396670e-01 3.936063607669571240e+01
7.999999999999997391e-02 -6.928203230275509217e-01 3.973344140789230039e+01
7.000000000000000666e-02 -6.754998149518621764e-01 4.007805109995912574e+01
5.999999999999998390e-02 -6.581793068761733201e-01 4.038774040233722218e+01
5.000000000000000971e-02 -6.408587988004845748e-01 4.065811594671679785e+01
3.999999999999998695e-02 -6.235382907247958295e-01 4.088491878856020634e+01
3.000000000000001277e-02 -6.062177826491070842e-01 4.106167022818070222e+01
1.999999999999999348e-02 -5.888972745734182279e-01 4.117835468702493529e+01
1.000000000000001756e-02 -5.715767664977295937e-01 4.122189155124726767e+01
0.000000000000000000e+00 -5.542562584220407373e-01 4.117835469496512957e+01
-9.999999999999996739e-03 -5.369357503463518810e-01 4.103612778954718010e+01
-1.999999999999999348e-02 -5.196152422706632468e-01 4.078879682646390137e+01
-2.999999999999999195e-02 -5.022947341949743905e-01 4.043676761295847655e+01
-4.000000000000000777e-02 -4.849742261192856452e-01 3.998723599499223980e+01
-5.000000000000000971e-02 -4.676537180435968999e-01 3.945284070327848269e+01
-6.000000000000000472e-02 -4.503332099679080436e-01 3.884969844475858025e+01
-7.000000000000000666e-02 -4.330127018922192983e-01 3.819544776305039591e+01
-8.000000000000000167e-02 -4.156921938165305530e-01 3.750761487681091211e+01
-8.999999999999999667e-02 -3.983716857408418077e-01 3.680234640965403514e+01
-1.000000000000000194e-01 -3.810511776651530624e-01 3.609346458723484830e+01
-1.099999999999999867e-01 -3.637306695894642061e-01 3.539184420010361976e+01
-1.200000000000000094e-01 -3.464101615137754608e-01 3.470521032014649165e+01
-1.300000000000000044e-01 -3.290896534380867156e-01 3.403863452154316604e+01
-1.400000000000000133e-01 -3.117691453623979148e-01 3.339631589330695505e+01
-1.499999999999999944e-01 -2.944486372867091140e-01 3.278541541314566388e+01
-1.600000000000000033e-01 -2.771281292110203687e-01 3.222189710960977038e+01
-1.700000000000000122e-01 -2.598076211353316234e-01 3.173573826573754886e+01
-1.799999999999999933e-01 -2.424871130596428226e-01 3.137014795748718043e+01
-1.900000000000000022e-01 -2.251666049839540218e-01 3.117113896312911336e+01
-1.999999999999999833e-01 -2.078460969082652765e-01 3.117113645904008479e+01
-2.100000000000000200e-01 -1.905255888325765312e-01 3.137600691641783612e+01
-2.199999999999999734e-01 -1.732050807568877304e-01 3.176221072223799169e+01
-2.300000000000000100e-01 -1.558845726811989574e-01 3.228354188165111793e+01
-2.400000000000000189e-01 -1.385640646055101843e-01 3.288266778765829201e+01
-2.500000000000000000e-01 -1.212435565298214252e-01 3.350290151915248771e+01
-2.599999999999999534e-01 -1.039230484541326383e-01 3.409744676264089946e+01
-2.700000000000000178e-01 -8.660254037844387909e-02 3.463480993950354758e+01
-2.800000000000000266e-01 -6.928203230275509217e-02 3.510013567385036026e+01
-2.899999999999999800e-01 -5.196152422706633994e-02 3.549318951588145410e+01
-2.999999999999999889e-01 -3.464101615137754608e-02 3.582439405885071437e+01
-3.100000000000000533e-01 -1.732050807568879386e-02 3.611040743151344401e+01
-3.200000000000000067e-01 0.000000000000000000e+00 3.637027463139243366e+01
-3.300000000000000155e-01 1.732050807568879386e-02 3.662255285929393267e+01
-3.400000000000000244e-01 3.464101615137750445e-02 3.688334417466665371e+01
-3.500000000000000333e-01 5.196152422706629831e-02 3.716497440221581883e+01
-3.599999999999999867e-01 6.928203230275509217e-02 3.747508384567707651e+01
-3.699999999999999956e-01 8.660254037844385133e-02 3.781604270452385208e+01
-3.799999999999999489e-01 1.039230484541325966e-01 3.818478107273916322e+01
-3.900000000000000133e-01 1.212435565298214252e-01 3.857324547602579656e+01
-3.999999999999999667e-01 1.385640646055101843e-01 3.896967199659214032e+01
-4.100000000000000311e-01 1.558845726811989296e-01 3.936063607669571240e+01
-4.200000000000000400e-01 1.732050807568877027e-01 3.973344140789230039e+01
-4.299999999999999933e-01 1.905255888325765312e-01 4.007805109995912574e+01
-4.399999999999999467e-01 2.078460969082652765e-01 4.038774040233722218e+01
-4.499999999999999556e-01 2.251666049839540218e-01 4.065811594671679785e+01
-4.600000000000000200e-01 2.424871130596427671e-01 4.088491878856020634e+01
-4.699999999999999734e-01 2.598076211353315124e-01 4.106167022818070222e+01
-4.800000000000000377e-01 2.771281292110203687e-01 4.117835468702493529e+01
-4.900000000000000466e-01 2.944486372867091140e-01 4.122189155124726767e+01
-5.000000000000000000e-01 3.117691453623979703e-01 4.117835469496512957e+01
-5.100000000000000089e-01 3.290896534380866045e-01 4.103612778954718010e+01
-5.199999999999999067e-01 3.464101615137754053e-01 4.078879682646390137e+01
-5.299999999999999156e-01 3.637306695894642061e-01 4.043676761295847655e+01
-5.400000000000000355e-01 3.810511776651529514e-01 3.998723599499223980e+01
-5.500000000000000444e-01 3.983716857408418077e-01 3.945284070327848269e+01
-5.600000000000000533e-01 4.156921938165305530e-01 3.884969844475858025e+01
-5.699999999999999512e-01 4.330127018922192428e-01 3.819544776305039591e+01
-5.799999999999999600e-01 4.503332099679080436e-01 3.750761487681091211e+01
-5.899999999999999689e-01 4.676537180435968999e-01 3.680234640965403514e+01
-5.999999999999999778e-01 4.849742261192855342e-01 3.609346458723484830e+01
-6.100000000000000977e-01 5.022947341949743905e-01 3.539184420010361976e+01
-6.200000000000001066e-01 5.196152422706632468e-01 3.470521032014649165e+01
-6.300000000000000044e-01 5.369357503463518810e-01 3.403863452154316604e+01
-6.400000000000000133e-01 5.542562584220407373e-01 3.339631589330695505e+01
-6.500000000000000222e-01 5.715767664977293716e-01 3.278541541314566388e+01
-6.599999999999999201e-01 5.888972745734182279e-01 3.222189710960977038e+01
3.400000000000000244e-01 -1.108512516844081253e+00 3.097026345966314409e+01
3.299999999999999600e-01 -1.091192008768392618e+00 3.056407282928212155e+01
3.200000000000000067e-01 -1.073871500692703762e+00 3.037216798357621883e+01
3.100000000000000533e-01 -1.056550992617015128e+00 3.043382131674173152e+01
3.000000000000000444e-01 -1.039230484541326271e+00 3.074844966027993820e+01
2.899999999999999800e-01 -1.021909976465637415e+00 3.127644060788695768e+01
2.800000000000000266e-01 -1.004589468389948781e+00 3.195251933051034143e+01
2.700000000000000178e-01 -9.872689603142599246e-01 3.270266547153487835e+01
2.599999999999999534e-01 -9.699484522385710683e-01 3.345868232334828463e+01
2.500000000000000000e-01 -9.526279441628824340e-01 3.416803524625998989e+01
2.400000000000000189e-01 -9.353074360871937998e-01 3.479835747514459854e+01
2.300000000000000377e-01 -9.179869280115049435e-01 3.533707390836423201e+01
2.199999999999999734e-01 -9.006664199358160872e-01 3.578756123254220967e+01
2.100000000000000200e-01 -8.833459118601272309e-01 3.616379138050641018e+01
1.999999999999999556e-01 -8.660254037844385966e-01 3.648515824910802507e+01
1.900000000000000577e-01 -8.487048957087499623e-01 3.677242124808898893e+01
1.799999999999999933e-01 -8.313843876330611060e-01 3.704493582713996602e+01
1.700000000000000122e-01 -8.140638795573722497e-01 3.731889822173238258e+01
1.599999999999999756e-01 -7.967433714816833934e-01 3.760622845002674097e+01
1.499999999999999944e-01 -7.794228634059947591e-01 3.791382990406540188e+01
1.399999999999999856e-01 -7.621023553303059028e-01 3.824317102292800996e+01
1.300000000000000044e-01 -7.447818472546172686e-01 3.859033986565390961e+01
1.200000000000000372e-01 -7.274613391789284123e-01 3.894683341179140967e+01
1.100000000000000144e-01 -7.101408311032395559e-01 3.930125517668994917e+01
9.999999999999999167e-02 -6.928203230275509217e-01 3.964174601812465681e+01
8.999999999999998279e-02 -6.754998149518620654e-01 3.995846828347526980e+01
8.000000000000000167e-02 -6.581793068761734311e-01 4.024513275961849956e+01
6.999999999999997891e-02 -6.408587988004845748e-01 4.049877385802558649e+01
6.000000000000000472e-02 -6.235382907247957185e-01 4.071778022932343077e+01
4.999999999999998890e-02 -6.062177826491070842e-01 4.089911799776425738e+01
4.000000000000000777e-02 -5.888972745734182279e-01 4.103612785623490566e+01
2.999999999999999195e-02 -5.715767664977293716e-01 4.111797811491520349e+01
2.000000000000001429e-02 -5.542562584220407373e-01 4.113104917949578265e+01
9.999999999999996739e-03 -5.369357503463518810e-01 4.106167032617387491e+01
0.000000000000000000e+00 -5.196152422706631357e-01 4.089911802148131414e+01
-9.999999999999996739e-03 -5.022947341949743905e-01 4.063780677483821790e+01
-1.999999999999999348e-02 -4.849742261192855342e-01 4.027809470273106740e+01
-3.000000000000001277e-02 -4.676537180435968999e-01 3.982578234421724517e+01
-4.000000000000000777e-02 -4.503332099679080436e-01 3.929082988607526516e+01
-5.000000000000000971e-02 -4.330127018922192983e-01 3.868586845316386302e+01
-6.000000000000000472e-02 -4.156921938165305530e-01 3.802485016144221674e+01
-7.000000000000000666e-02 -3.983716857408416967e-01 3.732193464513035508e+01
-8.000000000000000167e-02 -3.810511776651529514e-01 3.659061055158733922e+01
-8.999999999999999667e-02 -3.637306695894642061e-01 3.584305874768302402e+01
-1.000000000000000194e-01 -3.464101615137754608e-01 3.508975772098801826e+01
-1.099999999999999867e-01 -3.290896534380866600e-01 3.433930928275660932e+01
-1.200000000000000094e-01 -3.117691453623978592e-01 3.359863452910544623e+01
-1.300000000000000044e-01 -2.944486372867091140e-01 3.287432516671559313e+01
-1.400000000000000133e-01 -2.771281292110203687e-01 3.217677818092282394e+01
-1.499999999999999944e-01 -2.598076211353315679e-01 3.152809900399127585e+01
-1.600000000000000033e-01 -2.424871130596427671e-01 3.097026345966314409e+01
-1.700000000000000122e-01 -2.251666049839540218e-01 3.056407282928212155e+01
-1.799999999999999933e-01 -2.078460969082652765e-01 3.037216798357621883e+01
-1.900000000000000022e-01 -1.905255888325764757e-01 3.043382131674173152e+01
-1.999999999999999833e-01 -1.732050807568877027e-01 3.074844966027993820e+01
-2.100000000000000200e-01 -1.558845726811989296e-01 3.127644060788695768e+01
-2.199999999999999734e-01 -1.385640646055101566e-01 3.195251933051034143e+01
-2.300000000000000100e-01 -1.212435565298213835e-01 3.270266547153487835e+01
-2.400000000000000189e-01 -1.039230484541326383e-01 3.345868232334828463e+01
-2.500000000000000000e-01 -8.660254037844385133e-02 3.416803524625998989e+01
-2.599999999999999534e-01 -6.928203230275509217e-02 3.479835747514459854e+01
-2.700000000000000178e-01 -5.196152422706629831e-02 3.533707390836423201e+01
-2.800000000000000266e-01 -3.464101615137754608e-02 3.578756123254220967e+01
-2.899999999999999800e-01 -1.732050807568875223e-02 3.616379138050641018e+01
-2.999999999999999889e-01 0.000000000000000000e+00 3.648515824910802507e+01
-3.100000000000000533e-01 1.732050807568879386e-02 3.677242124808898893e+01
-3.200000000000000067e-01 3.464101615137758772e-02 3.704493582713996602e+01
-3.299999999999999600e-01 5.196152422706629831e-02 3.731889822173238258e+01
-3.400000000000000244e-01 6.928203230275509217e-02 3.760622845002674097e+01
-3.500000000000000333e-01 8.660254037844387909e-02 3.791382990406540188e+01
-3.599999999999999867e-01 1.039230484541326383e-01 3.824317102292800996e+01
-3.699999999999999956e-01 1.212435565298213835e-01 3.859033986565390961e+01
-3.800000000000000044e-01 1.385640646055102121e-01 3.894683341179140967e+01
-3.900000000000000133e-01 1.558845726811989851e-01 3.930125517668994917e+01
-3.999999999999999667e-01 1.732050807568877304e-01 3.964174601812465681e+01
-4.100000000000000311e-01 1.905255888325764757e-01 3.995846828347526980e+01
-4.200000000000000400e-01 2.078460969082653043e-01 4.024513275961849956e+01
-4.299999999999999933e-01 2.251666049839540773e-01 4.049877385802558649e+01
-4.399999999999999467e-01 2.424871130596428226e-01 4.071778022932343077e+01
-4.500000000000000111e-01 2.598076211353315679e-01 4.089911799776425738e+01
-4.600000000000000200e-01 2.771281292110203132e-01 4.103612785623490566e+01
-4.699999999999999734e-01 2.944486372867091695e-01 4.111797811491520349e+01
-4.800000000000000377e-01 3.117691453623979148e-01 4.113104917949578265e+01
-4.900000000000000466e-01 3.290896534380867711e-01 4.106167032617387491e+01
-5.000000000000000000e-01 3.464101615137754053e-01 4.089911802148131414e+01
-5.100000000000000089e-01 3.637306695894642061e-01 4.063780677483821790e+01
-5.199999999999999067e-01 3.810511776651530624e-01 4.027809470273106740e+01
-5.300000000000000266e-01 3.983716857408416967e-01 3.982578234421724517e+01
-5.400000000000000355e-01 4.156921938165305530e-01 3.929082988607526516e+01
-5.499999999999999334e-01 4.330127018922194093e-01 3.868586845316386302e+01
-5.599999999999999423e-01 4.503332099679080436e-01 3.802485016144221674e+01
-5.699999999999999512e-01 4.676537180435968999e-01 3.732193464513035508e+01
-5.799999999999999600e-01 4.849742261192857007e-01 3.659061055158733922e+01
-5.899999999999999689e-01 5.022947341949743905e-01 3.584305874768302402e+01
-5.999999999999999778e-01 5.196152422706632468e-01 3.508975772098801826e+01
-6.099999999999999867e-01 5.369357503463521031e-01 3.433930928275660932e+01
-6.199999999999999956e-01 5.542562584220407373e-01 3.359863452910544623e+01
-6.299999999999998934e-01 5.715767664977295937e-01 3.287432516671559313e+01
-6.400000000000000133e-01 5.888972745734182279e-01 3.217677818092282394e+01
-6.500000000000000222e-01 6.062177826491070842e-01 3.152809900399127585e+01
3.500000000000000333e-01 -1.091192008768392618e+00 3.010003194327964948e+01
3.399999999999999689e-01 -1.073871500692703984e+00 2.965237727849886440e+01
3.299999999999999600e-01 -1.056550992617015128e+00 2.948201169680138278e+01
3.200000000000000067e-01 -1.039230484541326494e+00 2.963248072300841329e+01
3.100000000000000533e-01 -1.021909976465637637e+00 3.008971512342248289e+01
2.999999999999999889e-01 -1.004589468389948781e+00 3.079089086850153478e+01
2.899999999999999800e-01 -9.872689603142601467e-01 3.164720366667162565e+01
2.800000000000000266e-01 -9.699484522385712904e-01 3.256642474478724125e+01
2.699999999999999623e-01 -9.526279441628824340e-01 3.346932477382384974e+01
2.599999999999999534e-01 -9.353074360871937998e-01 3.429902889791765119e+01
2.500000000000000000e-01 -9.179869280115049435e-01 3.502378358038345851e+01
2.400000000000000189e-01 -9.006664199358160872e-01 3.563437530093634109e+01
2.299999999999999545e-01 -8.833459118601274529e-01 3.613831809499026093e+01
2.199999999999999734e-01 -8.660254037844385966e-01 3.655320590087254828e+01
2.099999999999999645e-01 -8.487048957087497403e-01 3.690099073903618176e+01
2.000000000000000389e-01 -8.313843876330611060e-01 3.720390493773190599e+01
1.900000000000000022e-01 -8.140638795573722497e-01 3.748192366321043068e+01
1.799999999999999933e-01 -7.967433714816836154e-01 3.775130272159285738e+01
1.699999999999999845e-01 -7.794228634059947591e-01 3.802373285617500898e+01
1.600000000000000033e-01 -7.621023553303059028e-01 3.830584530669042920e+01
1.499999999999999944e-01 -7.447818472546172686e-01 3.859904906718651318e+01
1.400000000000000133e-01 -7.274613391789284123e-01 3.889988592059265216e+01
1.300000000000000322e-01 -7.101408311032397780e-01 3.920115822836407915e+01
1.200000000000000094e-01 -6.928203230275509217e-01 3.949390876089579905e+01
1.099999999999999867e-01 -6.754998149518620654e-01 3.976988384722616843e+01
9.999999999999997780e-02 -6.581793068761734311e-01 4.002359360028201252e+01
8.999999999999999667e-02 -6.408587988004845748e-01 4.025293302535352780e+01
7.999999999999997391e-02 -6.235382907247957185e-01 4.045787823936797167e+01
7.000000000000000666e-02 -6.062177826491070842e-01 4.063780681580063714e+01
5.999999999999998390e-02 -5.888972745734182279e-01 4.078879695650548598e+01
5.000000000000000971e-02 -5.715767664977294826e-01 4.090226500196946091e+01
3.999999999999998695e-02 -5.542562584220407373e-01 4.096556722760097102e+01
3.000000000000001277e-02 -5.369357503463519921e-01 4.096424276209687321e+01
1.999999999999999348e-02 -5.196152422706632468e-01 4.088491897216792381e+01
9.999999999999996739e-03 -5.022947341949743905e-01 4.071778033773949801e+01
0.000000000000000000e+00 -4.849742261192856452e-01 4.045787827885745713e+01
-9.999999999999996739e-03 -4.676537180435968999e-01 4.010517276818954713e+01
-2.000000000000001429e-02 -4.503332099679080436e-01 3.966369395663524244e+01
-3.000000000000001277e-02 -4.330127018922192983e-01 3.914036299223175064e+01
-4.000000000000000777e-02 -4.156921938165305530e-01 3.854385803256044341e+01
-5.000000000000000971e-02 -3.983716857408416967e-01 3.788369114084706979e+01
-6.000000000000000472e-02 -3.810511776651530624e-01 3.716956425373717110e+01
-7.000000000000000666e-02 -3.637306695894642061e-01 3.641107935444574650e+01
-8.000000000000001554e-02 -3.464101615137754608e-01 3.561783209836382014e+01
-8.999999999999999667e-02 -3.290896534380867156e-01 3.479972713799882200e+01
-1.000000000000000194e-01 -3.117691453623979148e-01 3.396714106223343066e+01
-1.100000000000000144e-01 -2.944486372867091140e-01 3.313071455086554806e+01
-1.200000000000000094e-01 -2.771281292110203687e-01 3.230165413427479137e+01
-1.300000000000000044e-01 -2.598076211353316234e-01 3.149547525257179714e+01
-1.400000000000000133e-01 -2.424871130596428226e-01 3.074237015307679854e+01
-1.499999999999999944e-01 -2.251666049839540218e-01 3.010003194327964948e+01
-1.600000000000000033e-01 -2.078460969082652765e-01 2.965237727849886440e+01
-1.700000000000000122e-01 -1.905255888325765312e-01 2.948201169680138278e+01
-1.799999999999999933e-01 -1.732050807568877304e-01 2.963248072300841329e+01
-1.900000000000000022e-01 -1.558845726811989574e-01 3.008971512342248289e+01
-1.999999999999999833e-01 -1.385640646055101843e-01 3.079089086850153478e+01
-2.100000000000000200e-01 -1.212435565298214113e-01 3.164720366667162565e+01
-2.199999999999999734e-01 -1.039230484541326383e-01 3.256642474478724125e+01
-2.300000000000000100e-01 -8.660254037844387909e-02 3.346932477382384974e+01
-2.400000000000000189e-01 -6.928203230275509217e-02 3.429902889791765119e+01
-2.500000000000000000e-01 -5.196152422706633994e-02 3.502378358038345851e+01
-2.599999999999999534e-01 -3.464101615137754608e-02 3.563437530093634109e+01
-2.700000000000000178e-01 -1.732050807568879386e-02 3.613831809499026093e+01
-2.800000000000000266e-01 0.000000000000000000e+00 3.655320590087254828e+01
-2.899999999999999800e-01 1.732050807568875223e-02 3.690099073903618176e+01
-2.999999999999999889e-01 3.464101615137754608e-02 3.720390493773190599e+01
-3.100000000000000533e-01 5.196152422706633994e-02 3.748192366321043068e+01
-3.200000000000000067e-01 6.928203230275505053e-02 3.775130272159285738e+01
-3.300000000000000155e-01 8.660254037844385133e-02 3.802373285617500898e+01
-3.400000000000000244e-01 1.039230484541326383e-01 3.830584530669042920e+01
-3.500000000000000333e-01 1.212435565298213835e-01 3.859904906718651318e+01
-3.599999999999999867e-01 1.385640646055101566e-01 3.889988592059265216e+01
-3.699999999999999956e-01 1.558845726811989851e-01 3.920115822836407915e+01
-3.799999999999999489e-01 1.732050807568877304e-01 3.949390876089579905e+01
-3.900000000000000133e-01 1.905255888325764757e-01 3.976988384722616843e+01
-4.000000000000000777e-01 2.078460969082652487e-01 4.002359360028201252e+01
-4.100000000000000311e-01 2.251666049839540773e-01 4.025293302535352780e+01
-4.200000000000000400e-01 2.424871130596428226e-01 4.045787823936797167e+01
-4.299999999999999933e-01 2.598076211353315679e-01 4.063780681580063714e+01
-4.399999999999999467e-01 2.771281292110203132e-01 4.078879695650548598e+01
-4.499999999999999556e-01 2.944486372867090584e-01 4.090226500196946091e+01
-4.600000000000000200e-01 3.117691453623979148e-01 4.096556722760097102e+01
-4.700000000000000844e-01 3.290896534380866600e-01 4.096424276209687321e+01
-4.800000000000000377e-01 3.464101615137755164e-01 4.088491897216792381e+01
-4.900000000000000466e-01 3.637306695894642061e-01 4.071778033773949801e+01
-5.000000000000000000e-01 3.810511776651528959e-01 4.045787827885745713e+01
-5.100000000000000089e-01 3.983716857408416967e-01 4.010517276818954713e+01
-5.200000000000000178e-01 4.156921938165305530e-01 3.966369395663524244e+01
-5.300000000000000266e-01 4.330127018922194093e-01 3.914036299223175064e+01
-5.400000000000000355e-01 4.503332099679080436e-01 3.854385803256044341e+01
-5.499999999999999334e-01 4.676537180435967334e-01 3.788369114084706979e+01
-5.600000000000000533e-01 4.849742261192855342e-01 3.716956425373717110e+01
-5.699999999999999512e-01 5.022947341949743905e-01 3.641107935444574650e+01
-5.799999999999999600e-01 5.196152422706630247e-01 3.561783209836382014e+01
-5.900000000000000799e-01 5.369357503463518810e-01 3.479972713799882200e+01
-5.999999999999999778e-01 5.542562584220407373e-01 3.396714106223343066e+01
-6.099999999999999867e-01 5.715767664977293716e-01 3.313071455086554806e+01
-6.199999999999999956e-01 5.888972745734182279e-01 3.230165413427479137e+01
-6.300000000000000044e-01 6.062177826491068622e-01 3.149547525257179714e+01
-6.400000000000000133e-01 6.235382907247957185e-01 3.074237015307679854e+01
3.599999999999999867e-01 -1.073871500692703762e+00 2.910289000295455253e+01
3.499999999999999223e-01 -1.056550992617015128e+00 2.861747189210612419e+01
3.399999999999999689e-01 -1.039230484541326271e+00 2.849016327981541963e+01
3.299999999999999600e-01 -1.021909976465637637e+00 2.876296381029974114e+01
3.200000000000000067e-01 -1.004589468389948781e+00 2.939858195252610784e+01
3.099999999999999423e-01 -9.872689603142599246e-01 3.030343772169084104e+01
2.999999999999999889e-01 -9.699484522385712904e-01 3.136191756610536174e+01
2.899999999999999800e-01 -9.526279441628824340e-01 3.246352234773630130e+01
2.799999999999999156e-01 -9.353074360871935777e-01 3.351949769129274159e+01
2.699999999999999623e-01 -9.179869280115049435e-01 3.447049211586369921e+01
2.599999999999999534e-01 -9.006664199358160872e-01 3.528687998358207523e+01
2.500000000000000000e-01 -8.833459118601272309e-01 3.596369018899310532e+01
2.399999999999999356e-01 -8.660254037844385966e-01 3.651286225477213065e+01
2.299999999999999545e-01 -8.487048957087497403e-01 3.695552906336107668e+01
2.199999999999999734e-01 -8.313843876330611060e-01 3.731599667533811271e+01
2.100000000000000200e-01 -8.140638795573722497e-01 3.761784065367990593e+01
2.000000000000000389e-01 -7.967433714816833934e-01 3.788173362964997182e+01
1.899999999999999745e-01 -7.794228634059947591e-01 3.812437307283060761e+01
1.799999999999999933e-01 -7.621023553303059028e-01 3.835798702329807952e+01
1.700000000000000122e-01 -7.447818472546172686e-01 3.859014179242838338e+01
1.599999999999999756e-01 -7.274613391789284123e-01 3.882383252146018293e+01
1.499999999999999944e-01 -7.101408311032396670e-01 3.905802943891242762e+01
1.400000000000000133e-01 -6.928203230275509217e-01 3.928888953125282768e+01
1.300000000000000044e-01 -6.754998149518620654e-01 3.951162021115542444e+01
1.199999999999999956e-01 -6.581793068761733201e-01 3.972250489499094783e+01
1.099999999999999728e-01 -6.408587988004845748e-01 3.992015938930268248e+01
9.999999999999999167e-02 -6.235382907247958295e-01 4.010517278235509053e+01
8.999999999999998279e-02 -6.062177826491069732e-01 4.027809478877678373e+01
8.000000000000000167e-02 -5.888972745734182279e-01 4.043676778455611043e+01
6.999999999999997891e-02 -5.715767664977294826e-01 4.057445048694754774e+01
6.000000000000000472e-02 -5.542562584220407373e-01 4.067971879774989930e+01
4.999999999999998890e-02 -5.369357503463518810e-01 4.073816524111934001e+01
4.000000000000000777e-02 -5.196152422706632468e-01 4.073509485817437792e+01
2.999999999999999195e-02 -5.022947341949743905e-01 4.065811620942741200e+01
1.999999999999999348e-02 -4.849742261192855342e-01 4.049877404348832499e+01
9.999999999999996739e-03 -4.676537180435968999e-01 4.025293313450043087e+01
0.000000000000000000e+00 -4.503332099679080436e-01 3.992015943054447291e+01
-1.000000000000001756e-02 -4.330127018922192983e-01 3.950259323522082866e+01
-2.000000000000001429e-02 -4.156921938165305530e-01 3.900374915241111751e+01
-3.000000000000001277e-02 -3.983716857408416967e-01 3.842750761376848345e+01
-4.000000000000000777e-02 -3.810511776651529514e-01 3.777748606177623714e+01
-5.000000000000000971e-02 -3.637306695894642061e-01 3.705700352236522832e+01
-6.000000000000000472e-02 -3.464101615137754608e-01 3.626981495927724097e+01
-7.000000000000000666e-02 -3.290896534380866600e-01 3.542154422330376207e+01
-8.000000000000001554e-02 -3.117691453623978592e-01 3.452130727088356821e+01
-8.999999999999999667e-02 -2.944486372867091140e-01 3.358260011818969559e+01
-1.000000000000000194e-01 -2.771281292110203687e-01 3.262260143366454912e+01
-1.100000000000000144e-01 -2.598076211353315679e-01 3.166058527570323022e+01
-1.200000000000000094e-01 -2.424871130596427671e-01 3.072001995956501119e+01
-1.300000000000000044e-01 -2.251666049839540218e-01 2.984153847855350250e+01
-1.400000000000000133e-01 -2.078460969082652765e-01 2.910289000295455253e+01
-1.499999999999999944e-01 -1.905255888325764757e-01 2.861747189210612419e+01
-1.600000000000000033e-01 -1.732050807568877027e-01 2.849016327981541963e+01
-1.700000000000000122e-01 -1.558845726811989296e-01 2.876296381029974114e+01
-1.799999999999999933e-01 -1.385640646055101566e-01 2.939858195252610784e+01
-1.900000000000000022e-01 -1.212435565298213835e-01 3.030343772169084104e+01
-2.000000000000000389e-01 -1.039230484541326244e-01 3.136191756610536174e+01
-2.100000000000000200e-01 -8.660254037844385133e-02 3.246352234773630130e+01
-2.199999999999999734e-01 -6.928203230275509217e-02 3.351949769129274159e+01
-2.300000000000000100e-01 -5.196152422706629831e-02 3.447049211586369921e+01
-2.400000000000000189e-01 -3.464101615137754608e-02 3.528687998358207523e+01
-2.500000000000000000e-01 -1.732050807568875223e-02 3.596369018899310532e+01
-2.600000000000000089e-01 0.000000000000000000e+00 3.651286225477213065e+01
-2.700000000000000178e-01 1.732050807568879386e-02 3.695552906336107668e+01
-2.800000000000000266e-01 3.464101615137754608e-02 3.731599667533811271e+01
-2.899999999999999800e-01 5.196152422706633994e-02 3.761784065367990593e+01
-3.000000000000000444e-01 6.928203230275513380e-02 3.788173362964997182e+01
-3.100000000000000533e-01 8.660254037844385133e-02 3.812437307283060761e+01
-3.200000000000000067e-01 1.039230484541326383e-01 3.835798702329807952e+01
-3.299999999999999600e-01 1.212435565298214252e-01 3.859014179242838338e+01
-3.400000000000000244e-01 1.385640646055101843e-01 3.882383252146018293e+01
-3.500000000000000333e-01 1.558845726811989296e-01 3.905802943891242762e+01
-3.599999999999999867e-01 1.732050807568877582e-01 3.928888953125282768e+01
-3.699999999999999956e-01 1.905255888325765312e-01 3.951162021115542444e+01
-3.800000000000000044e-01 2.078460969082652765e-01 3.972250489499094783e+01
-3.900000000000000133e-01 2.251666049839540218e-01 3.992015938930268248e+01
-4.000000000000000777e-01 2.424871130596428503e-01 4.010517278235509053e+01
-4.100000000000000311e-01 2.598076211353316234e-01 4.027809478877678373e+01
-4.200000000000000400e-01 2.771281292110203687e-01 4.043676778455611043e+01
-4.299999999999999933e-01 2.944486372867091140e-01 4.057445048694754774e+01
-4.399999999999999467e-01 3.117691453623978592e-01 4.067971879774989930e+01
-4.500000000000000111e-01 3.290896534380867156e-01 4.073816524111934001e+01
-4.600000000000000200e-01 3.464101615137754608e-01 4.073509485817437792e+01
-4.700000000000000844e-01 3.637306695894643171e-01 4.065811620942741200e+01
-4.799999999999999822e-01 3.810511776651529514e-01 4.049877404348832499e+01
-4.900000000000000466e-01 3.983716857408416967e-01 4.025293313450043087e+01
-5.000000000000000000e-01 4.156921938165305530e-01 3.992015943054447291e+01
-5.100000000000000089e-01 4.330127018922192983e-01 3.950259323522082866e+01
-5.200000000000000178e-01 4.503332099679081546e-01 3.900374915241111751e+01
-5.300000000000000266e-01 4.676537180435968999e-01 3.842750761376848345e+01
-5.400000000000000355e-01 4.849742261192855342e-01 3.777748606177623714e+01
-5.500000000000000444e-01 5.022947341949743905e-01 3.705700352236522832e+01
-5.600000000000000533e-01 5.196152422706632468e-01 3.626981495927724097e+01
-5.699999999999999512e-01 5.369357503463518810e-01 3.542154422330376207e+01
-5.800000000000000711e-01 5.542562584220407373e-01 3.452130727088356821e+01
-5.900000000000000799e-01 5.715767664977295937e-01 3.358260011818969559e+01
-5.999999999999999778e-01 5.888972745734182279e-01 3.262260143366454912e+01
-6.099999999999999867e-01 6.062177826491070842e-01 3.166058527570323022e+01
-6.200000000000001066e-01 6.235382907247957185e-01 3.072001995956501119e+01
-6.300000000000000044e-01 6.408587988004845748e-01 2.984153847855350250e+01
3.700000000000000511e-01 -1.056550992617014906e+00 2.795301930231935827e+01
3.599999999999999867e-01 -1.039230484541326494e+00 2.744006438216318955e+01
3.500000000000000333e-01 -1.021909976465637637e+00 2.738510417090661520e+01
3.400000000000000244e-01 -1.004589468389948781e+00 2.781842677532010555e+01
3.300000000000000711e-01 -9.872689603142599246e-01 2.866772096227906985e+01
3.200000000000000067e-01 -9.699484522385710683e-01 2.980213774188358045e+01
3.100000000000000533e-01 -9.526279441628826561e-01 3.107811099292101531e+01
3.000000000000000444e-01 -9.353074360871937998e-01 3.236851315897111903e+01
2.899999999999999800e-01 -9.179869280115049435e-01 3.357744285637247827e+01
2.800000000000000266e-01 -9.006664199358160872e-01 3.464512513367445479e+01
2.700000000000000178e-01 -8.833459118601274529e-01 3.554537322076796357e+01
2.600000000000000644e-01 -8.660254037844385966e-01 3.627801596207890356e+01
2.500000000000000000e-01 -8.487048957087499623e-01 3.685946119788430053e+01
2.400000000000000189e-01 -8.313843876330611060e-01 3.731423239867685737e+01
2.299999999999999545e-01 -8.140638795573722497e-01 3.766893296228229104e+01
2.200000000000000566e-01 -7.967433714816836154e-01 3.794871630742748891e+01
2.100000000000000200e-01 -7.794228634059947591e-01 3.817560659879639928e+01
2.000000000000000389e-01 -7.621023553303061249e-01 3.836788603200340475e+01
1.899999999999999745e-01 -7.447818472546172686e-01 3.853994776536076472e+01
1.799999999999999933e-01 -7.274613391789284123e-01 3.870228890828468593e+01
1.700000000000000122e-01 -7.101408311032396670e-01 3.886159433069865088e+01
1.600000000000000311e-01 -6.928203230275509217e-01 3.902108940427928729e+01
1.500000000000000500e-01 -6.754998149518621764e-01 3.918141075270276019e+01
1.400000000000000133e-01 -6.581793068761733201e-01 3.934201045899406068e+01
1.300000000000000044e-01 -6.408587988004845748e-01 3.950259324404377281e+01
1.199999999999999956e-01 -6.235382907247958295e-01 3.966369399822536224e+01
1.100000000000000144e-01 -6.062177826491070842e-01 3.982578244334550277e+01
9.999999999999999167e-02 -5.888972745734182279e-01 3.998723617296973032e+01
9.000000000000002442e-02 -5.715767664977294826e-01 4.014239189106552885e+01
8.000000000000000167e-02 -5.542562584220407373e-01 4.028090827846862965e+01
7.000000000000002054e-02 -5.369357503463518810e-01 4.038888572758327200e+01
6.000000000000000472e-02 -5.196152422706631357e-01 4.045124106996883739e+01
5.000000000000003053e-02 -5.022947341949743905e-01 4.045431300475821246e+01
4.000000000000000777e-02 -4.849742261192856452e-01 4.038774073486969485e+01
3.000000000000001277e-02 -4.676537180435968999e-01 4.024513301141270460e+01
2.000000000000001429e-02 -4.503332099679080436e-01 4.002359376469458141e+01
1.000000000000001756e-02 -4.330127018922192983e-01 3.972250497122769985e+01
0.000000000000000000e+00 -4.156921938165305530e-01 3.934201045461774271e+01
-9.999999999999996739e-03 -3.983716857408416967e-01 3.888155051190305045e+01
-1.999999999999999348e-02 -3.810511776651530624e-01 3.833877253289003306e+01
-2.999999999999999195e-02 -3.637306695894642061e-01 3.770922430946450987e+01
-3.999999999999998695e-02 -3.464101615137754608e-01 3.698725936886992827e+01
-4.999999999999998890e-02 -3.290896534380867156e-01 3.616835706180371091e+01
-5.999999999999999778e-02 -3.117691453623979148e-01 3.525254956502756443e+01
-6.999999999999999278e-02 -2.944486372867091140e-01 3.424798131581489713e+01
-7.999999999999998779e-02 -2.771281292110203687e-01 3.317300420019934393e+01
-8.999999999999999667e-02 -2.598076211353316234e-01 3.205505952097922062e+01
-9.999999999999999167e-02 -2.424871130596428226e-01 3.092632677017244447e+01
-1.099999999999999867e-01 -2.251666049839540218e-01 2.982231495215497574e+01
-1.199999999999999956e-01 -2.078460969082652765e-01 2.879697927775561794e+01
-1.299999999999999767e-01 -1.905255888325765312e-01 2.795301930231935827e+01
-1.399999999999999856e-01 -1.732050807568877304e-01 2.744006438216318955e+01
-1.499999999999999944e-01 -1.558845726811989574e-01 2.738510417090661520e+01
-1.600000000000000033e-01 -1.385640646055101843e-01 2.781842677532010555e+01
-1.699999999999999845e-01 -1.212435565298214113e-01 2.866772096227906985e+01
-1.799999999999999933e-01 -1.039230484541326383e-01 2.980213774188358045e+01
-1.899999999999999745e-01 -8.660254037844386521e-02 3.107811099292101531e+01
-1.999999999999999833e-01 -6.928203230275509217e-02 3.236851315897111903e+01
-2.100000000000000200e-01 -5.196152422706633994e-02 3.357744285637247827e+01
-2.199999999999999734e-01 -3.464101615137754608e-02 3.464512513367445479e+01
-2.299999999999999545e-01 -1.732050807568879386e-02 3.554537322076796357e+01
-2.399999999999999911e-01 0.000000000000000000e+00 3.627801596207890356e+01
-2.500000000000000000e-01 1.732050807568875223e-02 3.685946119788430053e+01
-2.599999999999999534e-01 3.464101615137754608e-02 3.731423239867685737e+01
-2.700000000000000178e-01 5.196152422706629831e-02 3.766893296228229104e+01
-2.800000000000000266e-01 6.928203230275509217e-02 3.794871630742748891e+01
-2.899999999999999800e-01 8.660254037844387909e-02 3.817560659879639928e+01
-2.999999999999999889e-01 1.039230484541325966e-01 3.836788603200340475e+01
-3.100000000000000533e-01 1.212435565298213835e-01 3.853994776536076472e+01
-3.200000000000000067e-01 1.385640646055101843e-01 3.870228890828468593e+01
-3.299999999999999600e-01 1.558845726811989296e-01 3.886159433069865088e+01
-3.399999999999999689e-01 1.732050807568877027e-01 3.902108940427928729e+01
-3.500000000000000333e-01 1.905255888325765312e-01 3.918141075270276019e+01
-3.599999999999999867e-01 2.078460969082652765e-01 3.934201045899406068e+01
-3.699999999999999956e-01 2.251666049839540218e-01 3.950259324404377281e+01
-3.800000000000000044e-01 2.424871130596427671e-01 3.966369399822536224e+01
-3.900000000000000133e-01 2.598076211353316234e-01 3.982578244334550277e+01
-3.999999999999999667e-01 2.771281292110203687e-01 3.998723617296973032e+01
-4.099999999999999756e-01 2.944486372867091140e-01 4.014239189106552885e+01
-4.200000000000000400e-01 3.117691453623978592e-01 4.028090827846862965e+01
-4.299999999999999933e-01 3.290896534380866045e-01 4.038888572758327200e+01
-4.399999999999999467e-01 3.464101615137754608e-01 4.045124106996883739e+01
-4.500000000000000111e-01 3.637306695894642061e-01 4.045431300475821246e+01
-4.600000000000000200e-01 3.810511776651530624e-01 4.038774073486969485e+01
-4.699999999999999734e-01 3.983716857408416967e-01 4.024513301141270460e+01
-4.799999999999999822e-01 4.156921938165304975e-01 4.002359376469458141e+01
-4.899999999999999356e-01 4.330127018922192983e-01 3.972250497122769985e+01
-5.000000000000000000e-01 4.503332099679080436e-01 3.934201045461774271e+01
-5.100000000000000089e-01 4.676537180435968999e-01 3.888155051190305045e+01
-5.199999999999999067e-01 4.849742261192856452e-01 3.833877253289003306e+01
-5.299999999999999156e-01 5.022947341949742794e-01 3.770922430946450987e+01
-5.400000000000000355e-01 5.196152422706631357e-01 3.698725936886992827e+01
-5.499999999999999334e-01 5.369357503463519921e-01 3.616835706180371091e+01
-5.599999999999999423e-01 5.542562584220406263e-01 3.525254956502756443e+01
-5.699999999999999512e-01 5.715767664977294826e-01 3.424798131581489713e+01
-5.799999999999999600e-01 5.888972745734183389e-01 3.317300420019934393e+01
-5.899999999999999689e-01 6.062177826491069732e-01 3.205505952097922062e+01
-5.999999999999999778e-01 6.235382907247958295e-01 3.092632677017244447e+01
-6.099999999999999867e-01 6.408587988004844638e-01 2.982231495215497574e+01
-6.199999999999999956e-01 6.581793068761733201e-01 2.879697927775561794e+01
3.800000000000000044e-01 -1.039230484541326271e+00 2.662273691496202233e+01
3.699999999999999956e-01 -1.021909976465637637e+00 2.610079615757664229e+01
3.599999999999999867e-01 -1.004589468389948781e+00 2.615459944378013191e+01
3.500000000000000333e-01 -9.872689603142601467e-01 2.678772714803358213e+01
3.400000000000000244e-01 -9.699484522385712904e-01 2.788069343441552306e+01
3.299999999999999600e-01 -9.526279441628824340e-01 2.926161932766069995e+01
3.200000000000000067e-01 -9.353074360871937998e-01 3.076062773307072007e+01
3.100000000000000533e-01 -9.179869280115049435e-01 3.223722695473119870e+01
2.999999999999999889e-01 -9.006664199358160872e-01 3.359131112208402925e+01
2.899999999999999800e-01 -8.833459118601274529e-01 3.476464923429067966e+01
2.800000000000000266e-01 -8.660254037844385966e-01 3.573544845947708382e+01
2.700000000000000178e-01 -8.487048957087497403e-01 3.650856415059499938e+01
2.599999999999999534e-01 -8.313843876330611060e-01 3.710479406017334014e+01
2.500000000000000000e-01 -8.140638795573722497e-01 3.755207081235158739e+01
2.399999999999999911e-01 -7.967433714816833934e-01 3.787970046624975851e+01
2.300000000000000377e-01 -7.794228634059947591e-01 3.811536822916596634e+01
2.200000000000000289e-01 -7.621023553303059028e-01 3.828399121611371214e+01
2.100000000000000200e-01 -7.447818472546172686e-01 3.840746538509921493e+01
1.999999999999999833e-01 -7.274613391789284123e-01 3.850459728350342914e+01
1.900000000000000022e-01 -7.101408311032395559e-01 3.859084960465200709e+01
1.799999999999999933e-01 -6.928203230275509217e-01 3.867791238492901584e+01
1.700000000000000122e-01 -6.754998149518620654e-01 3.877345998904817037e+01
1.600000000000000311e-01 -6.581793068761734311e-01 3.888155057784990731e+01
1.500000000000000222e-01 -6.408587988004845748e-01 3.900374918218763298e+01
1.400000000000000133e-01 -6.235382907247957185e-01 3.914036302295113501e+01
1.299999999999999767e-01 -6.062177826491070842e-01 3.929082995295537728e+01
1.200000000000000094e-01 -5.888972745734182279e-01 3.945284083783430162e+01
1.099999999999999867e-01 -5.715767664977293716e-01 3.962083875337414440e+01
1.000000000000000194e-01 -5.542562584220407373e-01 3.978512716420949857e+01
8.999999999999999667e-02 -5.369357503463518810e-01 3.993243506512160224e+01
8.000000000000001554e-02 -5.196152422706631357e-01 4.004785836837736213e+01
7.000000000000000666e-02 -5.022947341949743905e-01 4.011735782002122619e+01
6.000000000000002554e-02 -4.849742261192856452e-01 4.012982441309012671e+01
5.000000000000000971e-02 -4.676537180435968999e-01 4.007805148868684597e+01
4.000000000000000777e-02 -4.503332099679080436e-01 3.995846858593980500e+01
3.000000000000001277e-02 -4.330127018922192983e-01 3.976988404735466531e+01
2.000000000000001429e-02 -4.156921938165305530e-01 3.951162029767271378e+01
9.999999999999996739e-03 -3.983716857408416967e-01 3.918141072268434044e+01
0.000000000000000000e+00 -3.810511776651529514e-01 3.877345985230025605e+01
-9.999999999999996739e-03 -3.637306695894642061e-01 3.827722418046787567e+01
-1.999999999999999348e-02 -3.464101615137754053e-01 3.767761337525192289e+01
-2.999999999999999195e-02 -3.290896534380866600e-01 3.695721868347045813e+01
-3.999999999999998695e-02 -3.117691453623978592e-01 3.610072648164484121e+01
-4.999999999999999584e-02 -2.944486372867091140e-01 3.510092576071708947e+01
-5.999999999999999778e-02 -2.771281292110203687e-01 3.396483378185929780e+01
-6.999999999999999278e-02 -2.598076211353315679e-01 3.271760167141857778e+01
-8.000000000000000167e-02 -2.424871130596427671e-01 3.140131056044960545e+01
-8.999999999999999667e-02 -2.251666049839540218e-01 3.006720409559728679e+01
-9.999999999999999167e-02 -2.078460969082652765e-01 2.876844337056686030e+01
-1.099999999999999867e-01 -1.905255888325764757e-01 2.757595632989992396e+01
-1.199999999999999956e-01 -1.732050807568877027e-01 2.662273691496202233e+01
-1.299999999999999767e-01 -1.558845726811989296e-01 2.610079615757664229e+01
-1.399999999999999856e-01 -1.385640646055101566e-01 2.615459944378013191e+01
-1.499999999999999944e-01 -1.212435565298213835e-01 2.678772714803358213e+01
-1.600000000000000033e-01 -1.039230484541326244e-01 2.788069343441552306e+01
-1.699999999999999845e-01 -8.660254037844385133e-02 2.926161932766069995e+01
-1.799999999999999933e-01 -6.928203230275507829e-02 3.076062773307072007e+01
-1.899999999999999745e-01 -5.196152422706629831e-02 3.223722695473119870e+01
-1.999999999999999833e-01 -3.464101615137754608e-02 3.359131112208402925e+01
-2.100000000000000200e-01 -1.732050807568875223e-02 3.476464923429067966e+01
-2.199999999999999734e-01 0.000000000000000000e+00 3.573544845947708382e+01
-2.299999999999999545e-01 1.732050807568879386e-02 3.650856415059499938e+01
-2.400000000000000189e-01 3.464101615137754608e-02 3.710479406017334014e+01
-2.500000000000000000e-01 5.196152422706633994e-02 3.755207081235158739e+01
-2.599999999999999534e-01 6.928203230275509217e-02 3.787970046624975851e+01
-2.700000000000000178e-01 8.660254037844387909e-02 3.811536822916596634e+01
-2.800000000000000266e-01 1.039230484541326799e-01 3.828399121611371214e+01
-2.899999999999999800e-01 1.212435565298213835e-01 3.840746538509921493e+01
-2.999999999999999889e-01 1.385640646055101843e-01 3.850459728350342914e+01
-3.099999999999999978e-01 1.558845726811989851e-01 3.859084960465200709e+01
-3.200000000000000067e-01 1.732050807568877304e-01 3.867791238492901584e+01
-3.299999999999999600e-01 1.905255888325764757e-01 3.877345998904817037e+01
-3.400000000000000244e-01 2.078460969082653043e-01 3.888155057784990731e+01
-3.499999999999999778e-01 2.251666049839540773e-01 3.900374918218763298e+01
-3.599999999999999867e-01 2.424871130596428226e-01 3.914036302295113501e+01
-3.699999999999999956e-01 2.598076211353315679e-01 3.929082995295537728e+01
-3.800000000000000044e-01 2.771281292110204242e-01 3.945284083783430162e+01
-3.900000000000000133e-01 2.944486372867091695e-01 3.962083875337414440e+01
-3.999999999999999667e-01 3.117691453623979148e-01 3.978512716420949857e+01
-4.100000000000000311e-01 3.290896534380866600e-01 3.993243506512160224e+01
-4.200000000000000400e-01 3.464101615137754053e-01 4.004785836837736213e+01
-4.299999999999999933e-01 3.637306695894642061e-01 4.011735782002122619e+01
-4.399999999999999467e-01 3.810511776651530624e-01 4.012982441309012671e+01
-4.500000000000000111e-01 3.983716857408418632e-01 4.007805148868684597e+01
-4.599999999999999090e-01 4.156921938165305530e-01 3.995846858593980500e+01
-4.699999999999999734e-01 4.330127018922192428e-01 3.976988404735466531e+01
-4.799999999999999822e-01 4.503332099679080436e-01 3.951162029767271378e+01
-4.900000000000000466e-01 4.676537180435968999e-01 3.918141072268434044e+01
-5.000000000000000000e-01 4.849742261192857007e-01 3.877345985230025605e+01
-5.100000000000000089e-01 5.022947341949743905e-01 3.827722418046787567e+01
-5.199999999999999067e-01 5.196152422706630247e-01 3.767761337525192289e+01
-5.300000000000000266e-01 5.369357503463518810e-01 3.695721868347045813e+01
-5.400000000000000355e-01 5.542562584220407373e-01 3.610072648164484121e+01
-5.499999999999999334e-01 5.715767664977293716e-01 3.510092576071708947e+01
-5.600000000000000533e-01 5.888972745734182279e-01 3.396483378185929780e+01
-5.699999999999999512e-01 6.062177826491070842e-01 3.271760167141857778e+01
-5.799999999999999600e-01 6.235382907247957185e-01 3.140131056044960545e+01
-5.899999999999999689e-01 6.408587988004845748e-01 3.006720409559728679e+01
-5.999999999999999778e-01 6.581793068761732091e-01 2.876844337056686030e+01
-6.099999999999999867e-01 6.754998149518620654e-01 2.757595632989992396e+01
3.900000000000000133e-01 -1.021909976465637415e+00 2.508535589655287623e+01
3.799999999999999489e-01 -1.004589468389948781e+00 2.458238575173740514e+01
3.699999999999999956e-01 -9.872689603142599246e-01 2.478585759319799919e+01
3.599999999999999867e-01 -9.699484522385712904e-01 2.565369265416180156e+01
3.500000000000000333e-01 -9.526279441628824340e-01 2.700938521556342664e+01
3.399999999999999689e-01 -9.353074360871935777e-01 2.864048446640773093e+01
3.299999999999999600e-01 -9.179869280115049435e-01 3.035534070944501650e+01
3.200000000000000067e-01 -9.006664199358160872e-01 3.200464575348576091e+01
3.099999999999999423e-01 -8.833459118601272309e-01 3.348729711430429035e+01
2.999999999999999889e-01 -8.660254037844385966e-01 3.474835040391594987e+01
2.899999999999999800e-01 -8.487048957087499623e-01 3.577103316674753586e+01
2.800000000000000266e-01 -8.313843876330611060e-01 3.656529574813956884e+01
2.699999999999999623e-01 -8.140638795573722497e-01 3.715640826970441424e+01
2.599999999999999534e-01 -7.967433714816833934e-01 3.757623663467485642e+01
2.500000000000000000e-01 -7.794228634059947591e-01 3.785797062086010811e+01
2.400000000000000189e-01 -7.621023553303061249e-01 3.803365986851412117e+01
2.300000000000000377e-01 -7.447818472546172686e-01 3.813337185144875718e+01
2.199999999999999734e-01 -7.274613391789284123e-01 3.818485527214360076e+01
2.100000000000000200e-01 -7.101408311032395559e-01 3.821295438875885253e+01
2.000000000000000389e-01 -6.928203230275509217e-01 3.823853127980640920e+01
1.899999999999999745e-01 -6.754998149518620654e-01 3.827722439665340204e+01
1.799999999999999933e-01 -6.581793068761734311e-01 3.833877262619224524e+01
1.700000000000000400e-01 -6.408587988004845748e-01 3.842750762193610115e+01
1.600000000000000311e-01 -6.235382907247957185e-01 3.854385800129698936e+01
1.499999999999999944e-01 -6.062177826491070842e-01 3.868586842927829395e+01
1.399999999999999856e-01 -5.888972745734182279e-01 3.884969847192383696e+01
1.300000000000000044e-01 -5.715767664977295937e-01 3.902901082235951691e+01
1.199999999999999956e-01 -5.542562584220407373e-01 3.921418864789626468e+01
1.100000000000000144e-01 -5.369357503463518810e-01 3.939247728692333794e+01
9.999999999999999167e-02 -5.196152422706632468e-01 3.954942833730201812e+01
9.000000000000002442e-02 -5.022947341949743905e-01 3.967115647574888726e+01
8.000000000000000167e-02 -4.849742261192855342e-01 3.974649918731927301e+01
7.000000000000002054e-02 -4.676537180435968999e-01 3.976829718599299213e+01
6.000000000000000472e-02 -4.503332099679080436e-01 3.973344183303495214e+01
5.000000000000000971e-02 -4.330127018922192983e-01 3.964174634918057905e+01
4.000000000000000777e-02 -4.156921938165305530e-01 3.949390897178147242e+01
3.000000000000001277e-02 -3.983716857408416967e-01 3.928888960081788895e+01
1.999999999999999348e-02 -3.810511776651530624e-01 3.902108932085615578e+01
9.999999999999996739e-03 -3.637306695894642061e-01 3.867791215138749550e+01
0.000000000000000000e+00 -3.464101615137754608e-01 3.823853091841414198e+01
-9.999999999999996739e-03 -3.290896534380866600e-01 3.767479118900034507e+01
-1.999999999999999348e-02 -3.117691453623979148e-01 3.695500035048102205e+01
-2.999999999999999195e-02 -2.944486372867091140e-01 3.605076947374600849e+01
-4.000000000000000083e-02 -2.771281292110203687e-01 3.494610920912764129e+01
-4.999999999999999584e-02 -2.598076211353316234e-01 3.364678181565088977e+01
-5.999999999999999778e-02 -2.424871130596428226e-01 3.218671626544021791e+01
-7.000000000000000666e-02 -2.251666049839540218e-01 3.062728675468506268e+01
-8.000000000000000167e-02 -2.078460969082652765e-01 2.904591818314444041e+01
-8.999999999999999667e-02 -1.905255888325765312e-01 2.752064835076689775e+01
-9.999999999999999167e-02 -1.732050807568877304e-01 2.614416355712568318e+01
-1.099999999999999867e-01 -1.558845726811989574e-01 2.508535589655287623e+01
-1.199999999999999956e-01 -1.385640646055101843e-01 2.458238575173740514e+01
-1.299999999999999767e-01 -1.212435565298214113e-01 2.478585759319799919e+01
-1.400000000000000133e-01 -1.039230484541326383e-01 2.565369265416180156e+01
-1.499999999999999944e-01 -8.660254037844386521e-02 2.700938521556342664e+01
-1.600000000000000033e-01 -6.928203230275509217e-02 2.864048446640773093e+01
-1.700000000000000122e-01 -5.196152422706631913e-02 3.035534070944501650e+01
-1.799999999999999933e-01 -3.464101615137754608e-02 3.200464575348576091e+01
-1.899999999999999745e-01 -1.732050807568879386e-02 3.348729711430429035e+01
-1.999999999999999833e-01 0.000000000000000000e+00 3.474835040391594987e+01
-2.100000000000000200e-01 1.732050807568875223e-02 3.577103316674753586e+01
-2.199999999999999734e-01 3.464101615137754608e-02 3.656529574813956884e+01
-2.300000000000000100e-01 5.196152422706629831e-02 3.715640826970441424e+01
-2.400000000000000189e-01 6.928203230275509217e-02 3.757623663467485642e+01
-2.500000000000000000e-01 8.660254037844385133e-02 3.785797062086010811e+01
-2.599999999999999534e-01 1.039230484541326383e-01 3.803365986851412117e+01
-2.700000000000000178e-01 1.212435565298214252e-01 3.813337185144875718e+01
-2.800000000000000266e-01 1.385640646055101566e-01 3.818485527214360076e+01
-2.899999999999999800e-01 1.558845726811989296e-01 3.821295438875885253e+01
-2.999999999999999889e-01 1.732050807568877304e-01 3.823853127980640920e+01
-3.100000000000000533e-01 1.905255888325764757e-01 3.827722439665340204e+01
-3.200000000000000067e-01 2.078460969082652487e-01 3.833877262619224524e+01
-3.299999999999999600e-01 2.251666049839540773e-01 3.842750762193610115e+01
-3.399999999999999689e-01 2.424871130596428226e-01 3.854385800129698936e+01
-3.500000000000000333e-01 2.598076211353315679e-01 3.868586842927829395e+01
-3.599999999999999867e-01 2.771281292110203132e-01 3.884969847192383696e+01
-3.700000000000000511e-01 2.944486372867091695e-01 3.902901082235951691e+01
-3.800000000000000044e-01 3.117691453623979148e-01 3.921418864789626468e+01
-3.900000000000000133e-01 3.290896534380866600e-01 3.939247728692333794e+01
-3.999999999999999667e-01 3.464101615137754053e-01 3.954942833730201812e+01
-4.099999999999999756e-01 3.637306695894642061e-01 3.967115647574888726e+01
-4.200000000000000400e-01 3.810511776651530624e-01 3.974649918731927301e+01
-4.299999999999999933e-01 3.983716857408416967e-01 3.976829718599299213e+01
-4.400000000000000577e-01 4.156921938165305530e-01 3.973344183303495214e+01
-4.499999999999999556e-01 4.330127018922192428e-01 3.964174634918057905e+01
-4.600000000000000200e-01 4.503332099679080436e-01 3.949390897178147242e+01
-4.699999999999999734e-01 4.676537180435968999e-01 3.928888960081788895e+01
-4.800000000000000377e-01 4.849742261192855342e-01 3.902108932085615578e+01
-4.900000000000000466e-01 5.022947341949743905e-01 3.867791215138749550e+01
-5.000000000000000000e-01 5.196152422706632468e-01 3.823853091841414198e+01
-5.100000000000000089e-01 5.369357503463518810e-01 3.767479118900034507e+01
-5.200000000000000178e-01 5.542562584220407373e-01 3.695500035048102205e+01
-5.300000000000000266e-01 5.715767664977295937e-01 3.605076947374600849e+01
-5.400000000000000355e-01 5.888972745734182279e-01 3.494610920912764129e+01
-5.500000000000000444e-01 6.062177826491070842e-01 3.364678181565088977e+01
-5.600000000000000533e-01 6.235382907247959405e-01 3.218671626544021791e+01
-5.699999999999999512e-01 6.408587988004845748e-01 3.062728675468506268e+01
-5.799999999999999600e-01 6.581793068761734311e-01 2.904591818314444041e+01
-5.900000000000000799e-01 6.754998149518620654e-01 2.752064835076689775e+01
-5.999999999999999778e-01 6.928203230275509217e-01 2.614416355712568318e+01
4.000000000000000777e-01 -1.004589468389948781e+00 2.331914156205077404e+01
3.899999999999999023e-01 -9.872689603142599246e-01 2.287214926205541232e+01
3.799999999999999489e-01 -9.699484522385710683e-01 2.326582113804510854e+01
3.699999999999999956e-01 -9.526279441628826561e-01 2.439232522101797329e+01
3.599999999999999867e-01 -9.353074360871937998e-01 2.601356424439097026e+01
3.499999999999999778e-01 -9.179869280115049435e-01 2.788183824332336158e+01
3.400000000000000244e-01 -9.006664199358160872e-01 2.979071774267605477e+01
3.300000000000000155e-01 -8.833459118601272309e-01 3.158748927109101245e+01
3.199999999999999512e-01 -8.660254037844384856e-01 3.317338737052538988e+01
3.099999999999999978e-01 -8.487048957087499623e-01 3.449836342313972182e+01
2.999999999999999889e-01 -8.313843876330611060e-01 3.555120637994742339e+01
2.900000000000000355e-01 -8.140638795573722497e-01 3.634718990037037400e+01
2.799999999999999711e-01 -7.967433714816833934e-01 3.691659877827526515e+01
2.700000000000000178e-01 -7.794228634059946481e-01 3.729641747253641171e+01
2.599999999999999534e-01 -7.621023553303059028e-01 3.752552703256467481e+01
2.500000000000000555e-01 -7.447818472546172686e-01 3.764242535087433339e+01
2.400000000000000189e-01 -7.274613391789284123e-01 3.768409189417798899e+01
2.300000000000000100e-01 -7.101408311032396670e-01 3.768486587726499693e+01
2.199999999999999734e-01 -6.928203230275508107e-01 3.767479163277387499e+01
2.100000000000000200e-01 -6.754998149518620654e-01 3.767761362204139175e+01
1.999999999999999833e-01 -6.581793068761733201e-01 3.770922437716876630e+01
1.900000000000000022e-01 -6.408587988004845748e-01 3.777748599006761054e+01
1.800000000000000488e-01 -6.235382907247958295e-01 3.788369098311440553e+01
1.700000000000000122e-01 -6.062177826491069732e-01 3.802484997599979266e+01
1.600000000000000033e-01 -5.888972745734182279e-01 3.819544760652264159e+01
1.499999999999999944e-01 -5.715767664977294826e-01 3.838791743688235414e+01
1.400000000000000133e-01 -5.542562584220407373e-01 3.859229488250197448e+01
1.299999999999999767e-01 -5.369357503463518810e-01 3.879615899682065105e+01
1.200000000000000094e-01 -5.196152422706631357e-01 3.898561320369314842e+01
1.099999999999999867e-01 -5.022947341949743905e-01 3.914720440325222484e+01
1.000000000000000194e-01 -4.849742261192855342e-01 3.927006065878359209e+01
8.999999999999999667e-02 -4.676537180435967889e-01 3.934743304533507313e+01
8.000000000000001554e-02 -4.503332099679080436e-01 3.937711989125983081e+01
7.000000000000000666e-02 -4.330127018922192983e-01 3.936063651143828679e+01
6.000000000000000472e-02 -4.156921938165305530e-01 3.930125550811752788e+01
5.000000000000000971e-02 -3.983716857408416967e-01 3.920115842172715048e+01
4.000000000000000777e-02 -3.810511776651529514e-01 3.905802946578350543e+01
2.999999999999999195e-02 -3.637306695894642061e-01 3.886159417388800108e+01
1.999999999999999348e-02 -3.464101615137754053e-01 3.859084926290064033e+01
9.999999999999996739e-03 -3.290896534380866600e-01 3.821295388084681832e+01
0.000000000000000000e+00 -3.117691453623978592e-01 3.768486524512876201e+01
-9.999999999999996739e-03 -2.944486372867091140e-01 3.695868438762622077e+01
-1.999999999999999348e-02 -2.771281292110203687e-01 3.599110375755044089e+01
-3.000000000000000236e-02 -2.598076211353315679e-01 3.475609696841096508e+01
-4.000000000000000083e-02 -2.424871130596427671e-01 3.325821624147998534e+01
-4.999999999999999584e-02 -2.251666049839540218e-01 3.154218439651289430e+01
-6.000000000000000472e-02 -2.078460969082652765e-01 2.969321607214786596e+01
-7.000000000000000666e-02 -1.905255888325764757e-01 2.782228347671111024e+01
-8.000000000000000167e-02 -1.732050807568877027e-01 2.604084511456764162e+01
-8.999999999999999667e-02 -1.558845726811989296e-01 2.446970015577257840e+01
-9.999999999999999167e-02 -1.385640646055101566e-01 2.331914156205077404e+01
-1.099999999999999867e-01 -1.212435565298213835e-01 2.287214926205541232e+01
-1.199999999999999956e-01 -1.039230484541326244e-01 2.326582113804510854e+01
-1.299999999999999767e-01 -8.660254037844385133e-02 2.439232522101797329e+01
-1.400000000000000133e-01 -6.928203230275507829e-02 2.601356424439097026e+01
-1.499999999999999944e-01 -5.196152422706629831e-02 2.788183824332336158e+01
-1.600000000000000033e-01 -3.464101615137752527e-02 2.979071774267605477e+01
-1.700000000000000122e-01 -1.732050807568875223e-02 3.158748927109101245e+01
-1.799999999999999933e-01 0.000000000000000000e+00 3.317338737052538988e+01
-1.899999999999999745e-01 1.732050807568879386e-02 3.449836342313972182e+01
-1.999999999999999833e-01 3.464101615137754608e-02 3.555120637994742339e+01
-2.100000000000000200e-01 5.196152422706633994e-02 3.634718990037037400e+01
-2.199999999999999734e-01 6.928203230275509217e-02 3.691659877827526515e+01
-2.300000000000000100e-01 8.660254037844387909e-02 3.729641747253641171e+01
-2.400000000000000189e-01 1.039230484541326383e-01 3.752552703256467481e+01
-2.500000000000000000e-01 1.212435565298214252e-01 3.764242535087433339e+01
-2.600000000000000089e-01 1.385640646055102121e-01 3.768409189417798899e+01
-2.700000000000000178e-01 1.558845726811989296e-01 3.768486587726499693e+01
-2.800000000000000266e-01 1.732050807568877304e-01 3.767479163277387499e+01
-2.899999999999999800e-01 1.905255888325765312e-01 3.767761362204139175e+01
-2.999999999999999889e-01 2.078460969082652765e-01 3.770922437716876630e+01
-3.099999999999999978e-01 2.251666049839540218e-01 3.777748599006761054e+01
-3.200000000000000067e-01 2.424871130596428503e-01 3.788369098311440553e+01
-3.299999999999999600e-01 2.598076211353316234e-01 3.802484997599979266e+01
-3.400000000000000244e-01 2.771281292110203687e-01 3.819544760652264159e+01
-3.500000000000000333e-01 2.944486372867091140e-01 3.838791743688235414e+01
-3.599999999999999867e-01 3.117691453623979703e-01 3.859229488250197448e+01
-3.699999999999999956e-01 3.290896534380867156e-01 3.879615899682065105e+01
-3.799999999999999489e-01 3.464101615137754608e-01 3.898561320369314842e+01
-3.900000000000000133e-01 3.637306695894642061e-01 3.914720440325222484e+01
-3.999999999999999667e-01 3.810511776651529514e-01 3.927006065878359209e+01
-4.100000000000000311e-01 3.983716857408418077e-01 3.934743304533507313e+01
-4.200000000000000400e-01 4.156921938165305530e-01 3.937711989125983081e+01
-4.299999999999999933e-01 4.330127018922194093e-01 3.936063651143828679e+01
-4.399999999999999467e-01 4.503332099679080436e-01 3.930125550811752788e+01
-4.499999999999999556e-01 4.676537180435967889e-01 3.920115842172715048e+01
-4.599999999999999090e-01 4.849742261192856452e-01 3.905802946578350543e+01
-4.700000000000000844e-01 5.022947341949743905e-01 3.886159417388800108e+01
-4.800000000000000377e-01 5.196152422706632468e-01 3.859084926290064033e+01
-4.900000000000000466e-01 5.369357503463519921e-01 3.821295388084681832e+01
-5.000000000000000000e-01 5.542562584220406263e-01 3.768486524512876201e+01
-5.100000000000000089e-01 5.715767664977294826e-01 3.695868438762622077e+01
-5.199999999999999067e-01 5.888972745734183389e-01 3.599110375755044089e+01
-5.299999999999999156e-01 6.062177826491069732e-01 3.475609696841096508e+01
-5.400000000000000355e-01 6.235382907247958295e-01 3.325821624147998534e+01
-5.500000000000000444e-01 6.408587988004846858e-01 3.154218439651289430e+01
-5.600000000000000533e-01 6.581793068761733201e-01 2.969321607214786596e+01
-5.699999999999999512e-01 6.754998149518621764e-01 2.782228347671111024e+01
-5.799999999999999600e-01 6.928203230275508107e-01 2.604084511456764162e+01
-5.899999999999999689e-01 7.101408311032396670e-01 2.446970015577257840e+01
4.100000000000000311e-01 -9.872689603142599246e-01 2.131220287719440876e+01
3.999999999999999667e-01 -9.699484522385712904e-01 2.096483758144761822e+01
3.900000000000000133e-01 -9.526279441628824340e-01 2.158245383680216989e+01
3.800000000000000044e-01 -9.353074360871937998e-01 2.297482874554317789e+01
3.700000000000000511e-01 -9.179869280115049435e-01 2.484515146292363141e+01
3.599999999999999867e-01 -9.006664199358160872e-01 2.692019771289971786e+01
3.500000000000000333e-01 -8.833459118601274529e-01 2.898739288801417757e+01
3.400000000000000244e-01 -8.660254037844385966e-01 3.089653157314545240e+01
3.299999999999999600e-01 -8.487048957087497403e-01 3.255467353480113246e+01
3.200000000000000067e-01 -8.313843876330611060e-01 3.391837808799601106e+01
3.100000000000000533e-01 -8.140638795573722497e-01 3.498273572003361664e+01
3.000000000000000444e-01 -7.967433714816833934e-01 3.576890240640084784e+01
2.899999999999999800e-01 -7.794228634059947591e-01 3.631306331263773046e+01
2.800000000000000266e-01 -7.621023553303059028e-01 3.665859615880393108e+01
2.699999999999999623e-01 -7.447818472546172686e-01 3.685136794623127088e+01
2.600000000000000644e-01 -7.274613391789284123e-01 3.693698698610862152e+01
2.500000000000000000e-01 -7.101408311032396670e-01 3.695868507726979146e+01
2.400000000000000189e-01 -6.928203230275509217e-01 3.695500080625903649e+01
2.299999999999999545e-01 -6.754998149518620654e-01 3.695721888859942794e+01
2.199999999999999734e-01 -6.581793068761733201e-01 3.698725933757197737e+01
2.100000000000000200e-01 -6.408587988004845748e-01 3.705700329587613595e+01
2.000000000000000389e-01 -6.235382907247958295e-01 3.716956389206811906e+01
1.900000000000000577e-01 -6.062177826491070842e-01 3.732193421699434310e+01
1.799999999999999933e-01 -5.888972745734182279e-01 3.750761445113182191e+01
1.700000000000000122e-01 -5.715767664977294826e-01 3.771806252120229885e+01
1.599999999999999756e-01 -5.542562584220407373e-01 3.794294590734303796e+01
1.499999999999999944e-01 -5.369357503463519921e-01 3.817012351934394587e+01
1.399999999999999856e-01 -5.196152422706631357e-01 3.838629917649886636e+01
1.300000000000000044e-01 -5.022947341949743905e-01 3.857859110027041538e+01
1.199999999999999956e-01 -4.849742261192856452e-01 3.873655219678645523e+01
1.100000000000000144e-01 -4.676537180435968999e-01 3.885388919109428230e+01
9.999999999999999167e-02 -4.503332099679080436e-01 3.892926012750468345e+01
9.000000000000002442e-02 -4.330127018922194093e-01 3.896584585197640394e+01
8.000000000000000167e-02 -4.156921938165305530e-01 3.896967240808016442e+01
7.000000000000000666e-02 -3.983716857408416967e-01 3.894683371190428289e+01
6.000000000000000472e-02 -3.810511776651530624e-01 3.889988606910088720e+01
5.000000000000000971e-02 -3.637306695894642061e-01 3.882383248660079289e+01
3.999999999999998695e-02 -3.464101615137754608e-01 3.870228867096099634e+01
2.999999999999999195e-02 -3.290896534380866600e-01 3.850459684074271394e+01
1.999999999999999348e-02 -3.117691453623979148e-01 3.818485463990028705e+01
9.999999999999996739e-03 -2.944486372867091140e-01 3.768409110980316967e+01
0.000000000000000000e+00 -2.771281292110203687e-01 3.693698611022120559e+01
-9.999999999999996739e-03 -2.598076211353316234e-01 3.588406266906382314e+01
-2.000000000000000389e-02 -2.424871130596428226e-01 3.448856320581134582e+01
-3.000000000000000236e-02 -2.251666049839540218e-01 3.275443513819650576e+01
-4.000000000000000083e-02 -2.078460969082652765e-01 3.073948763544455431e+01
-5.000000000000000971e-02 -1.905255888325765312e-01 2.855688777094975705e+01
-6.000000000000000472e-02 -1.732050807568877304e-01 2.635771850577218345e+01
-7.000000000000000666e-02 -1.558845726811989574e-01 2.429587392760965159e+01
-8.000000000000000167e-02 -1.385640646055101843e-01 2.252855655818036951e+01
-8.999999999999999667e-02 -1.212435565298214113e-01 2.131220287719440876e+01
-9.999999999999999167e-02 -1.039230484541326383e-01 2.096483758144761822e+01
-1.099999999999999867e-01 -8.660254037844386521e-02 2.158245383680216989e+01
-1.200000000000000094e-01 -6.928203230275509217e-02 2.297482874554317789e+01
-1.299999999999999767e-01 -5.196152422706631913e-02 2.484515146292363141e+01
-1.400000000000000133e-01 -3.464101615137754608e-02 2.692019771289971786e+01
-1.499999999999999944e-01 -1.732050807568877304e-02 2.898739288801417757e+01
-1.600000000000000033e-01 0.000000000000000000e+00 3.089653157314545240e+01
-1.700000000000000122e-01 1.732050807568875223e-02 3.255467353480113246e+01
-1.799999999999999933e-01 3.464101615137754608e-02 3.391837808799601106e+01
-1.899999999999999745e-01 5.196152422706629831e-02 3.498273572003361664e+01
-1.999999999999999833e-01 6.928203230275509217e-02 3.576890240640084784e+01
-2.100000000000000200e-01 8.660254037844385133e-02 3.631306331263773046e+01
-2.199999999999999734e-01 1.039230484541326383e-01 3.665859615880393108e+01
-2.300000000000000100e-01 1.212435565298213835e-01 3.685136794623127088e+01
-2.400000000000000189e-01 1.385640646055101843e-01 3.693698698610862152e+01
-2.500000000000000000e-01 1.558845726811989851e-01 3.695868507726979146e+01
-2.599999999999999534e-01 1.732050807568877027e-01 3.695500080625903649e+01
-2.700000000000000178e-01 1.905255888325764757e-01 3.695721888859942794e+01
-2.800000000000000266e-01 2.078460969082652765e-01 3.698725933757197737e+01
-2.899999999999999800e-01 2.251666049839540218e-01 3.705700329587613595e+01
-2.999999999999999889e-01 2.424871130596427671e-01 3.716956389206811906e+01
-3.100000000000000533e-01 2.598076211353316234e-01 3.732193421699434310e+01
-3.200000000000000067e-01 2.771281292110203687e-01 3.750761445113182191e+01
-3.299999999999999600e-01 2.944486372867091140e-01 3.771806252120229885e+01
-3.400000000000000244e-01 3.117691453623978592e-01 3.794294590734303796e+01
-3.500000000000000333e-01 3.290896534380867156e-01 3.817012351934394587e+01
-3.599999999999999867e-01 3.464101615137754608e-01 3.838629917649886636e+01
-3.699999999999999956e-01 3.637306695894642061e-01 3.857859110027041538e+01
-3.800000000000000044e-01 3.810511776651529514e-01 3.873655219678645523e+01
-3.900000000000000133e-01 3.983716857408416967e-01 3.885388919109428230e+01
-3.999999999999999667e-01 4.156921938165305530e-01 3.892926012750468345e+01
-4.100000000000000311e-01 4.330127018922192983e-01 3.896584585197640394e+01
-4.200000000000000400e-01 4.503332099679081546e-01 3.896967240808016442e+01
-4.299999999999999933e-01 4.676537180435967889e-01 3.894683371190428289e+01
-4.399999999999999467e-01 4.849742261192855342e-01 3.889988606910088720e+01
-4.499999999999999556e-01 5.022947341949743905e-01 3.882383248660079289e+01
-4.600000000000000200e-01 5.196152422706631357e-01 3.870228867096099634e+01
-4.699999999999999734e-01 5.369357503463519921e-01 3.850459684074271394e+01
-4.799999999999999822e-01 5.542562584220407373e-01 3.818485463990028705e+01
-4.899999999999999356e-01 5.715767664977293716e-01 3.768409110980316967e+01
-5.000000000000000000e-01 5.888972745734182279e-01 3.693698611022120559e+01
-5.100000000000000089e-01 6.062177826491070842e-01 3.588406266906382314e+01
-5.199999999999999067e-01 6.235382907247957185e-01 3.448856320581134582e+01
-5.300000000000000266e-01 6.408587988004845748e-01 3.275443513819650576e+01
-5.400000000000000355e-01 6.581793068761734311e-01 3.073948763544455431e+01
-5.499999999999999334e-01 6.754998149518620654e-01 2.855688777094975705e+01
-5.599999999999999423e-01 6.928203230275509217e-01 2.635771850577218345e+01
-5.699999999999999512e-01 7.101408311032395559e-01 2.429587392760965159e+01
-5.799999999999999600e-01 7.274613391789284123e-01 2.252855655818036951e+01
4.200000000000000400e-01 -9.699484522385710683e-01 1.906798101068622131e+01
4.099999999999999756e-01 -9.526279441628824340e-01 1.886607307899259567e+01
3.999999999999999667e-01 -9.353074360871935777e-01 1.972858542484141964e+01
3.900000000000000133e-01 -9.179869280115049435e-01 2.137482670802964790e+01
3.800000000000000044e-01 -9.006664199358160872e-01 2.346001155577793895e+01
3.699999999999999956e-01 -8.833459118601272309e-01 2.569809537685501510e+01
3.599999999999999867e-01 -8.660254037844385966e-01 2.787965047063385882e+01
3.500000000000000333e-01 -8.487048957087497403e-01 2.986300250934839795e+01
3.399999999999999689e-01 -8.313843876330609950e-01 3.156459054238679940e+01
3.299999999999999600e-01 -8.140638795573722497e-01 3.294938649636270611e+01
3.200000000000000067e-01 -7.967433714816836154e-01 3.401958571115212493e+01
3.100000000000000533e-01 -7.794228634059947591e-01 3.480264796177219466e+01
2.999999999999999889e-01 -7.621023553303059028e-01 3.534093301908082196e+01
2.899999999999999800e-01 -7.447818472546170465e-01 3.568411607333410274e+01
2.799999999999999711e-01 -7.274613391789284123e-01 3.588406355306727136e+01
2.700000000000000178e-01 -7.101408311032397780e-01 3.599110441473099087e+01
2.600000000000000089e-01 -6.928203230275509217e-01 3.605076984839627841e+01
2.500000000000000000e-01 -6.754998149518621764e-01 3.610072655189780733e+01
2.399999999999999911e-01 -6.581793068761733201e-01 3.616835684032533749e+01
2.300000000000000100e-01 -6.408587988004845748e-01 3.626981448949777587e+01
2.199999999999999734e-01 -6.235382907247958295e-01 3.641107870210009878e+01
2.100000000000000200e-01 -6.062177826491070842e-01 3.659060979384145895e+01
2.000000000000000389e-01 -5.888972745734183389e-01 3.680234562558442946e+01
1.900000000000000022e-01 -5.715767664977294826e-01 3.703777324226904710e+01
1.799999999999999933e-01 -5.542562584220407373e-01 3.728672946453141890e+01
1.699999999999999845e-01 -5.369357503463519921e-01 3.753759160342451651e+01
1.600000000000000033e-01 -5.196152422706632468e-01 3.777779450416451823e+01
1.499999999999999944e-01 -5.022947341949743905e-01 3.799513206218941974e+01
1.400000000000000133e-01 -4.849742261192856452e-01 3.817962441879284086e+01
1.299999999999999767e-01 -4.676537180435968999e-01 3.832533087505862568e+01
1.200000000000000094e-01 -4.503332099679080436e-01 3.843146960765003683e+01
1.099999999999999867e-01 -4.330127018922192983e-01 3.850242157728288106e+01
1.000000000000000194e-01 -4.156921938165305530e-01 3.854645846217841409e+01
8.999999999999999667e-02 -3.983716857408418077e-01 3.857324582859503437e+01
8.000000000000000167e-02 -3.810511776651529514e-01 3.859034010397274983e+01
7.000000000000000666e-02 -3.637306695894642061e-01 3.859904914987653513e+01
6.000000000000000472e-02 -3.464101615137754608e-01 3.859014168853548910e+01
4.999999999999998890e-02 -3.290896534380867156e-01 3.853994745698398106e+01
3.999999999999998695e-02 -3.117691453623978592e-01 3.840746486904396306e+01
2.999999999999999195e-02 -2.944486372867091140e-01 3.813337114065888755e+01
1.999999999999999348e-02 -2.771281292110203687e-01 3.764242447648747714e+01
9.999999999999996739e-03 -2.598076211353316234e-01 3.685136696011888091e+01
0.000000000000000000e+00 -2.424871130596428226e-01 3.568411504895411923e+01
-1.000000000000000715e-02 -2.251666049839540218e-01 3.409354488183440424e+01
-2.000000000000000389e-02 -2.078460969082652765e-01 3.208478209070666765e+01
-3.000000000000000236e-02 -1.905255888325765312e-01 2.973166772403926217e+01
-4.000000000000000777e-02 -1.732050807568877304e-01 2.717866639119985450e+01
-5.000000000000000971e-02 -1.558845726811989574e-01 2.462143958618640127e+01
-6.000000000000000472e-02 -1.385640646055101843e-01 2.226439636542263401e+01
-7.000000000000000666e-02 -1.212435565298214113e-01 2.031142018112166170e+01
-8.000000000000000167e-02 -1.039230484541326383e-01 1.906798101068622131e+01
-8.999999999999999667e-02 -8.660254037844386521e-02 1.886607307899259567e+01
-9.999999999999999167e-02 -6.928203230275509217e-02 1.972858542484141964e+01
-1.099999999999999867e-01 -5.196152422706631913e-02 2.137482670802964790e+01
-1.200000000000000094e-01 -3.464101615137754608e-02 2.346001155577793895e+01
-1.299999999999999767e-01 -1.732050807568877304e-02 2.569809537685501510e+01
-1.400000000000000133e-01 0.000000000000000000e+00 2.787965047063385882e+01
-1.499999999999999944e-01 1.732050807568877304e-02 2.986300250934839795e+01
-1.600000000000000033e-01 3.464101615137752527e-02 3.156459054238679940e+01
-1.700000000000000122e-01 5.196152422706631913e-02 3.294938649636270611e+01
-1.799999999999999933e-01 6.928203230275507829e-02 3.401958571115212493e+01
-1.899999999999999745e-01 8.660254037844386521e-02 3.480264796177219466e+01
-2.000000000000000389e-01 1.039230484541326244e-01 3.534093301908082196e+01
-2.100000000000000200e-01 1.212435565298214113e-01 3.568411607333410274e+01
-2.199999999999999734e-01 1.385640646055101566e-01 3.588406355306727136e+01
-2.300000000000000100e-01 1.558845726811989574e-01 3.599110441473099087e+01
-2.400000000000000189e-01 1.732050807568877582e-01 3.605076984839627841e+01
-2.500000000000000000e-01 1.905255888325764480e-01 3.610072655189780733e+01
-2.600000000000000089e-01 2.078460969082652765e-01 3.616835684032533749e+01
-2.700000000000000178e-01 2.251666049839540218e-01 3.626981448949777587e+01
-2.800000000000000266e-01 2.424871130596427671e-01 3.641107870210009878e+01
-2.899999999999999800e-01 2.598076211353315124e-01 3.659060979384145895e+01
-2.999999999999999889e-01 2.771281292110203687e-01 3.680234562558442946e+01
-3.099999999999999978e-01 2.944486372867091140e-01 3.703777324226904710e+01
-3.200000000000000067e-01 3.117691453623978592e-01 3.728672946453141890e+01
-3.300000000000000155e-01 3.290896534380866045e-01 3.753759160342451651e+01
-3.400000000000000244e-01 3.464101615137754608e-01 3.777779450416451823e+01
-3.500000000000000333e-01 3.637306695894642061e-01 3.799513206218941974e+01
-3.599999999999999867e-01 3.810511776651529514e-01 3.817962441879284086e+01
-3.699999999999999956e-01 3.983716857408416967e-01 3.832533087505862568e+01
-3.799999999999999489e-01 4.156921938165304975e-01 3.843146960765003683e+01
-3.900000000000000133e-01 4.330127018922192983e-01 3.850242157728288106e+01
-4.000000000000000777e-01 4.503332099679080436e-01 3.854645846217841409e+01
-4.100000000000000311e-01 4.676537180435968999e-01 3.857324582859503437e+01
-4.200000000000000400e-01 4.849742261192855342e-01 3.859034010397274983e+01
-4.299999999999999933e-01 5.022947341949742794e-01 3.859904914987653513e+01
-4.399999999999999467e-01 5.196152422706631357e-01 3.859014168853548910e+01
-4.500000000000000111e-01 5.369357503463518810e-01 3.853994745698398106e+01
-4.600000000000000200e-01 5.542562584220407373e-01 3.840746486904396306e+01
-4.699999999999999734e-01 5.715767664977294826e-01 3.813337114065888755e+01
-4.799999999999999822e-01 5.888972745734181169e-01 3.764242447648747714e+01
-4.900000000000000466e-01 6.062177826491069732e-01 3.685136696011888091e+01
-5.000000000000000000e-01 6.235382907247958295e-01 3.568411504895411923e+01
-5.100000000000000089e-01 6.408587988004844638e-01 3.409354488183440424e+01
-5.200000000000000178e-01 6.581793068761733201e-01 3.208478209070666765e+01
-5.300000000000000266e-01 6.754998149518621764e-01 2.973166772403926217e+01
-5.400000000000000355e-01 6.928203230275508107e-01 2.717866639119985450e+01
-5.499999999999999334e-01 7.101408311032396670e-01 2.462143958618640127e+01
-5.600000000000000533e-01 7.274613391789284123e-01 2.226439636542263401e+01
-5.699999999999999512e-01 7.447818472546172686e-01 2.031142018112166170e+01
4.299999999999999933e-01 -9.526279441628824340e-01 1.661113795629445988e+01
4.199999999999999289e-01 -9.353074360871937998e-01 1.659741309509027474e+01
4.099999999999999756e-01 -9.179869280115049435e-01 1.771030438905034998e+01
3.999999999999999667e-01 -9.006664199358163092e-01 1.958263348734528364e+01
3.900000000000000133e-01 -8.833459118601274529e-01 2.183857694680878936e+01
3.799999999999999489e-01 -8.660254037844385966e-01 2.419295940224450092e+01
3.699999999999999956e-01 -8.487048957087499623e-01 2.644827376880392578e+01
3.599999999999999867e-01 -8.313843876330611060e-01 2.847672166066056576e+01
3.499999999999999778e-01 -8.140638795573722497e-01 3.020704286865746013e+01
3.400000000000000244e-01 -7.967433714816836154e-01 3.161377837603233942e+01
3.300000000000000155e-01 -7.794228634059947591e-01 3.270618949551718657e+01
3.200000000000000622e-01 -7.621023553303059028e-01 3.351716486417156204e+01
3.099999999999999978e-01 -7.447818472546172686e-01 3.409354585541623095e+01
2.999999999999999889e-01 -7.274613391789284123e-01 3.448856399901154646e+01
2.899999999999999800e-01 -7.101408311032395559e-01 3.475609748853464964e+01
2.800000000000000266e-01 -6.928203230275509217e-01 3.494610939674294059e+01
2.700000000000000178e-01 -6.754998149518620654e-01 3.510092559295930670e+01
2.600000000000000089e-01 -6.581793068761734311e-01 3.525254905597565624e+01
2.500000000000000000e-01 -6.408587988004845748e-01 3.542154341965640896e+01
2.400000000000000189e-01 -6.235382907247957185e-01 3.561783107040095331e+01
2.300000000000000100e-01 -6.062177826491070842e-01 3.584305757806775716e+01
2.200000000000000289e-01 -5.888972745734182279e-01 3.609346336147186918e+01
2.100000000000000477e-01 -5.715767664977295937e-01 3.636211948540539396e+01
2.000000000000000389e-01 -5.542562584220407373e-01 3.664006781178431993e+01
1.900000000000000022e-01 -5.369357503463518810e-01 3.691677898603570895e+01
1.799999999999999933e-01 -5.196152422706632468e-01 3.718071294272743188e+01
1.700000000000000122e-01 -5.022947341949743905e-01 3.742049163558724700e+01
1.600000000000000033e-01 -4.849742261192855342e-01 3.762664141585340616e+01
1.500000000000000222e-01 -4.676537180435968999e-01 3.779344363344814894e+01
1.400000000000000133e-01 -4.503332099679080436e-01 3.792030728610576773e+01
1.300000000000000322e-01 -4.330127018922192983e-01 3.801218548920465423e+01
1.200000000000000094e-01 -4.156921938165305530e-01 3.807876511141488862e+01
1.100000000000000283e-01 -3.983716857408418077e-01 3.813237693633592329e+01
1.000000000000000194e-01 -3.810511776651530624e-01 3.818478133290425802e+01
8.999999999999999667e-02 -3.637306695894642061e-01 3.824317117590354798e+01
8.000000000000001554e-02 -3.464101615137754608e-01 3.830584531433978412e+01
7.000000000000000666e-02 -3.290896534380866600e-01 3.835798685896375559e+01
5.999999999999999778e-02 -3.117691453623979148e-01 3.836788568109450637e+01
4.999999999999999584e-02 -2.944486372867091140e-01 3.828399067582078885e+01
4.000000000000000083e-02 -2.771281292110203687e-01 3.803365914803692505e+01
3.000000000000000236e-02 -2.598076211353315679e-01 3.752552615497831567e+01
2.000000000000000389e-02 -2.424871130596428226e-01 3.665859516456183087e+01
1.000000000000000715e-02 -2.251666049839540218e-01 3.534093196847496188e+01
0.000000000000000000e+00 -2.078460969082652765e-01 3.351716383241834762e+01
-9.999999999999996739e-03 -1.905255888325765312e-01 3.119724657003262891e+01
-1.999999999999999348e-02 -1.732050807568877304e-01 2.847489616435253268e+01
-2.999999999999999889e-02 -1.558845726811989574e-01 2.552798036295396500e+01
-3.999999999999999389e-02 -1.385640646055101843e-01 2.259784489754403225e+01
-4.999999999999999584e-02 -1.212435565298214113e-01 1.994490887369287790e+01
-5.999999999999999778e-02 -1.039230484541326383e-01 1.783135458782830796e+01
-6.999999999999999278e-02 -8.660254037844386521e-02 1.661113795629445988e+01
-8.000000000000000167e-02 -6.928203230275509217e-02 1.659741309509027474e+01
-8.999999999999999667e-02 -5.196152422706631913e-02 1.771030438905034998e+01
-9.999999999999999167e-02 -3.464101615137754608e-02 1.958263348734528364e+01
-1.099999999999999867e-01 -1.732050807568877304e-02 2.183857694680878936e+01
-1.199999999999999956e-01 0.000000000000000000e+00 2.419295940224450092e+01
-1.299999999999999767e-01 1.732050807568877304e-02 2.644827376880392578e+01
-1.400000000000000133e-01 3.464101615137754608e-02 2.847672166066056576e+01
-1.499999999999999944e-01 5.196152422706629831e-02 3.020704286865746013e+01
-1.600000000000000033e-01 6.928203230275509217e-02 3.161377837603233942e+01
-1.699999999999999845e-01 8.660254037844385133e-02 3.270618949551718657e+01
-1.799999999999999933e-01 1.039230484541326383e-01 3.351716486417156204e+01
-1.900000000000000022e-01 1.212435565298213835e-01 3.409354585541623095e+01
-1.999999999999999833e-01 1.385640646055101843e-01 3.448856399901154646e+01
-2.100000000000000200e-01 1.558845726811989296e-01 3.475609748853464964e+01
-2.199999999999999734e-01 1.732050807568877304e-01 3.494610939674294059e+01
-2.300000000000000100e-01 1.905255888325765312e-01 3.510092559295930670e+01
-2.399999999999999911e-01 2.078460969082652487e-01 3.525254905597565624e+01
-2.500000000000000000e-01 2.251666049839540218e-01 3.542154341965640896e+01
-2.599999999999999534e-01 2.424871130596428226e-01 3.561783107040095331e+01
-2.700000000000000178e-01 2.598076211353315679e-01 3.584305757806775716e+01
-2.799999999999999711e-01 2.771281292110203132e-01 3.609346336147186918e+01
-2.899999999999999800e-01 2.944486372867091695e-01 3.636211948540539396e+01
-2.999999999999999889e-01 3.117691453623979148e-01 3.664006781178431993e+01
-3.099999999999999978e-01 3.290896534380866600e-01 3.691677898603570895e+01
-3.200000000000000067e-01 3.464101615137754053e-01 3.718071294272743188e+01
-3.300000000000000155e-01 3.637306695894642061e-01 3.742049163558724700e+01
-3.400000000000000244e-01 3.810511776651530624e-01 3.762664141585340616e+01
-3.499999999999999778e-01 3.983716857408416967e-01 3.779344363344814894e+01
-3.599999999999999867e-01 4.156921938165305530e-01 3.792030728610576773e+01
-3.699999999999999956e-01 4.330127018922192428e-01 3.801218548920465423e+01
-3.800000000000000044e-01 4.503332099679080436e-01 3.807876511141488862e+01
-3.900000000000000133e-01 4.676537180435968999e-01 3.813237693633592329e+01
-4.000000000000000777e-01 4.849742261192857007e-01 3.818478133290425802e+01
-4.099999999999999756e-01 5.022947341949743905e-01 3.824317117590354798e+01
-4.200000000000000400e-01 5.196152422706630247e-01 3.830584531433978412e+01
-4.299999999999999933e-01 5.369357503463518810e-01 3.835798685896375559e+01
-4.400000000000000577e-01 5.542562584220407373e-01 3.836788568109450637e+01
-4.500000000000000111e-01 5.715767664977295937e-01 3.828399067582078885e+01
-4.600000000000000200e-01 5.888972745734182279e-01 3.803365914803692505e+01
-4.699999999999999734e-01 6.062177826491068622e-01 3.752552615497831567e+01
-4.800000000000000377e-01 6.235382907247957185e-01 3.665859516456183087e+01
-4.900000000000000466e-01 6.408587988004845748e-01 3.534093196847496188e+01
-5.000000000000000000e-01 6.581793068761732091e-01 3.351716383241834762e+01
-5.100000000000000089e-01 6.754998149518620654e-01 3.119724657003262891e+01
-5.200000000000000178e-01 6.928203230275509217e-01 2.847489616435253268e+01
-5.300000000000000266e-01 7.101408311032395559e-01 2.552798036295396500e+01
-5.400000000000000355e-01 7.274613391789284123e-01 2.259784489754403225e+01
-5.500000000000000444e-01 7.447818472546170465e-01 1.994490887369287790e+01
-5.600000000000000533e-01 7.621023553303059028e-01 1.783135458782830796e+01
4.400000000000000577e-01 -9.353074360871935777e-01 1.399466679526556412e+01
4.299999999999999933e-01 -9.179869280115049435e-01 1.420531760324918835e+01
4.200000000000000400e-01 -9.006664199358160872e-01 1.556194885314803678e+01
4.100000000000000311e-01 -8.833459118601274529e-01 1.762701840231240169e+01
4.000000000000000777e-01 -8.660254037844385966e-01 2.001352260970349661e+01
3.900000000000000133e-01 -8.487048957087497403e-01 2.244954710593111002e+01
3.800000000000000044e-01 -8.313843876330611060e-01 2.475618305229548000e+01
3.700000000000000511e-01 -8.140638795573722497e-01 2.682271126367757930e+01
3.599999999999999867e-01 -7.967433714816833934e-01 2.859103005417028243e+01
3.499999999999999778e-01 -7.794228634059947591e-01 3.004443773323237110e+01
3.400000000000000244e-01 -7.621023553303061249e-01 3.119724751509685134e+01
3.300000000000000155e-01 -7.447818472546172686e-01 3.208478293120791847e+01
3.199999999999999512e-01 -7.274613391789284123e-01 3.275443574944521430e+01
3.099999999999999978e-01 -7.101408311032395559e-01 3.325821653034304148e+01
2.999999999999999889e-01 -6.928203230275508107e-01 3.364678172458639693e+01
2.900000000000000355e-01 -6.754998149518621764e-01 3.396483329159015341e+01
2.800000000000000266e-01 -6.581793068761733201e-01 3.424798044444018075e+01
2.700000000000000178e-01 -6.408587988004845748e-01 3.452130606822058922e+01
2.599999999999999534e-01 -6.235382907247957185e-01 3.479972567595090993e+01
2.500000000000000000e-01 -6.062177826491069732e-01 3.508975608289527059e+01
2.399999999999999911e-01 -5.888972745734182279e-01 3.539184247253686522e+01
2.300000000000000100e-01 -5.715767664977294826e-01 3.570234658821225082e+01
2.200000000000000289e-01 -5.542562584220407373e-01 3.601477843880436325e+01
2.100000000000000200e-01 -5.369357503463518810e-01 3.632049693333759421e+01
1.999999999999999833e-01 -5.196152422706631357e-01 3.660943741346724067e+01
1.899999999999999745e-01 -5.022947341949743905e-01 3.687129420352331977e+01
1.799999999999999933e-01 -4.849742261192856452e-01 3.709719923452632884e+01
1.699999999999999845e-01 -4.676537180435967889e-01 3.728158162612319160e+01
1.600000000000000033e-01 -4.503332099679080436e-01 3.742372231010741501e+01
1.499999999999999944e-01 -4.330127018922192983e-01 3.752853260632031862e+01
1.400000000000000133e-01 -4.156921938165305530e-01 3.760621603911648236e+01
1.299999999999999767e-01 -3.983716857408416967e-01 3.767066017343671547e+01
1.200000000000000094e-01 -3.810511776651530624e-01 3.773662747485693814e+01
1.099999999999999867e-01 -3.637306695894642061e-01 3.781604284700045326e+01
1.000000000000000194e-01 -3.464101615137754608e-01 3.791382996093962987e+01
8.999999999999999667e-02 -3.290896534380867156e-01 3.802373279622329960e+01
8.000000000000001554e-02 -3.117691453623978592e-01 3.812437287615788506e+01
6.999999999999999278e-02 -2.944486372867091140e-01 3.817560625528673768e+01
5.999999999999999778e-02 -2.771281292110203687e-01 3.811536773643653220e+01
4.999999999999999584e-02 -2.598076211353316234e-01 3.785796998338225450e+01
4.000000000000000083e-02 -2.424871130596427671e-01 3.729641670344052784e+01
3.000000000000000236e-02 -2.251666049839540218e-01 3.631306243825288504e+01
2.000000000000000389e-02 -2.078460969082652765e-01 3.480264702580501535e+01
9.999999999999996739e-03 -1.905255888325765312e-01 3.270618855521268387e+01
0.000000000000000000e+00 -1.732050807568877304e-01 3.004443683676562316e+01
-9.999999999999996739e-03 -1.558845726811989574e-01 2.693545998342278835e+01
-2.000000000000000042e-02 -1.385640646055101843e-01 2.359070125277827756e+01
-2.999999999999999889e-02 -1.212435565298214113e-01 2.029420102114561075e+01
-4.000000000000000083e-02 -1.039230484541326383e-01 1.736409891421678608e+01
-4.999999999999999584e-02 -8.660254037844386521e-02 1.513209284045212399e+01
-5.999999999999999778e-02 -6.928203230275509217e-02 1.399466679526556412e+01
-7.000000000000000666e-02 -5.196152422706631913e-02 1.420531760324918835e+01
-8.000000000000000167e-02 -3.464101615137754608e-02 1.556194885314803678e+01
-8.999999999999999667e-02 -1.732050807568877304e-02 1.762701840231240169e+01
-9.999999999999999167e-02 0.000000000000000000e+00 2.001352260970349661e+01
-1.099999999999999867e-01 1.732050807568877304e-02 2.244954710593111002e+01
-1.200000000000000094e-01 3.464101615137754608e-02 2.475618305229548000e+01
-1.299999999999999767e-01 5.196152422706631913e-02 2.682271126367757930e+01
-1.400000000000000133e-01 6.928203230275507829e-02 2.859103005417028243e+01
-1.499999999999999944e-01 8.660254037844386521e-02 3.004443773323237110e+01
-1.600000000000000033e-01 1.039230484541326244e-01 3.119724751509685134e+01
-1.699999999999999845e-01 1.212435565298214113e-01 3.208478293120791847e+01
-1.799999999999999933e-01 1.385640646055101566e-01 3.275443574944521430e+01
-1.900000000000000022e-01 1.558845726811989574e-01 3.325821653034304148e+01
-1.999999999999999833e-01 1.732050807568877027e-01 3.364678172458639693e+01
-2.100000000000000200e-01 1.905255888325765312e-01 3.396483329159015341e+01
-2.200000000000000289e-01 2.078460969082652765e-01 3.424798044444018075e+01
-2.300000000000000100e-01 2.251666049839540218e-01 3.452130606822058922e+01
-2.400000000000000189e-01 2.424871130596427671e-01 3.479972567595090993e+01
-2.500000000000000000e-01 2.598076211353316234e-01 3.508975608289527059e+01
-2.600000000000000089e-01 2.771281292110203687e-01 3.539184247253686522e+01
-2.700000000000000178e-01 2.944486372867091140e-01 3.570234658821225082e+01
-2.800000000000000266e-01 3.117691453623979703e-01 3.601477843880436325e+01
-2.899999999999999800e-01 3.290896534380867156e-01 3.632049693333759421e+01
-2.999999999999999889e-01 3.464101615137754608e-01 3.660943741346724067e+01
-3.100000000000000533e-01 3.637306695894642061e-01 3.687129420352331977e+01
-3.200000000000000622e-01 3.810511776651530624e-01 3.709719923452632884e+01
-3.300000000000000155e-01 3.983716857408418077e-01 3.728158162612319160e+01
-3.400000000000000244e-01 4.156921938165305530e-01 3.742372231010741501e+01
-3.500000000000000333e-01 4.330127018922192983e-01 3.752853260632031862e+01
-3.599999999999999867e-01 4.503332099679080436e-01 3.760621603911648236e+01
-3.699999999999999956e-01 4.676537180435968999e-01 3.767066017343671547e+01
-3.800000000000000044e-01 4.849742261192856452e-01 3.773662747485693814e+01
-3.900000000000000133e-01 5.022947341949745015e-01 3.781604284700045326e+01
-3.999999999999999667e-01 5.196152422706631357e-01 3.791382996093962987e+01
-4.099999999999999756e-01 5.369357503463518810e-01 3.802373279622329960e+01
-4.199999999999999289e-01 5.542562584220407373e-01 3.812437287615788506e+01
-4.299999999999999933e-01 5.715767664977294826e-01 3.817560625528673768e+01
-4.399999999999999467e-01 5.888972745734183389e-01 3.811536773643653220e+01
-4.499999999999999556e-01 6.062177826491070842e-01 3.785796998338225450e+01
-4.599999999999999090e-01 6.235382907247957185e-01 3.729641670344052784e+01
-4.699999999999999734e-01 6.408587988004845748e-01 3.631306243825288504e+01
-4.799999999999999822e-01 6.581793068761734311e-01 3.480264702580501535e+01
-4.899999999999999356e-01 6.754998149518620654e-01 3.270618855521268387e+01
-5.000000000000000000e-01 6.928203230275509217e-01 3.004443683676562316e+01
-5.100000000000000089e-01 7.101408311032397780e-01 2.693545998342278835e+01
-5.199999999999999067e-01 7.274613391789284123e-01 2.359070125277827756e+01
-5.299999999999999156e-01 7.447818472546172686e-01 2.029420102114561075e+01
-5.400000000000000355e-01 7.621023553303059028e-01 1.736409891421678608e+01
-5.499999999999999334e-01 7.794228634059947591e-01 1.513209284045212399e+01
4.500000000000000111e-01 -9.179869280115049435e-01 1.131160375192238909e+01
4.399999999999999467e-01 -9.006664199358160872e-01 1.177824833344186217e+01
4.299999999999999933e-01 -8.833459118601272309e-01 1.337013853666622154e+01
4.200000000000000400e-01 -8.660254037844388186e-01 1.560402247949910226e+01
4.100000000000000311e-01 -8.487048957087499623e-01 1.810047288211517369e+01
3.999999999999999667e-01 -8.313843876330611060e-01 2.060947341380669329e+01
3.900000000000000133e-01 -8.140638795573722497e-01 2.297335408717026439e+01
3.800000000000000044e-01 -7.967433714816833934e-01 2.509782665816471336e+01
3.699999999999999956e-01 -7.794228634059946481e-01 2.693546085298474679e+01
3.599999999999999867e-01 -7.621023553303061249e-01 2.847489701898472347e+01
3.500000000000000333e-01 -7.447818472546172686e-01 2.973166841381621239e+01
3.400000000000000244e-01 -7.274613391789284123e-01 3.073948804134596458e+01
3.299999999999999600e-01 -7.101408311032396670e-01 3.154218443288326412e+01
3.200000000000000067e-01 -6.928203230275508107e-01 3.218671588273110018e+01
3.099999999999999978e-01 -6.754998149518620654e-01 3.271760085690389275e+01
3.000000000000000444e-01 -6.581793068761734311e-01 3.317300297510232099e+01
2.900000000000000355e-01 -6.408587988004845748e-01 3.358259853097693082e+01
2.800000000000000266e-01 -6.235382907247958295e-01 3.396713917962893703e+01
2.700000000000000178e-01 -6.062177826491069732e-01 3.433930718136149807e+01
2.600000000000000089e-01 -5.888972745734182279e-01 3.470520808122854106e+01
2.500000000000000000e-01 -5.715767664977294826e-01 3.506585803525852185e+01
2.400000000000000189e-01 -5.542562584220407373e-01 3.541833413453444734e+01
2.300000000000000377e-01 -5.369357503463519921e-01 3.575666412401074012e+01
2.200000000000000289e-01 -5.196152422706631357e-01 3.607277134227512505e+01
2.100000000000000200e-01 -5.022947341949743905e-01 3.635775286512033233e+01
1.999999999999999833e-01 -4.849742261192856452e-01 3.660354249125952464e+01
1.900000000000000022e-01 -4.676537180435968999e-01 3.680475775011234418e+01
1.799999999999999933e-01 -4.503332099679080436e-01 3.696036465526675130e+01
1.700000000000000122e-01 -4.330127018922192983e-01 3.707474599266094373e+01
1.600000000000000033e-01 -4.156921938165305530e-01 3.715780962403506038e+01
1.500000000000000222e-01 -3.983716857408416967e-01 3.722390170507783580e+01
1.400000000000000133e-01 -3.810511776651529514e-01 3.728949062563916073e+01
1.300000000000000322e-01 -3.637306695894642061e-01 3.736983775449459699e+01
1.200000000000000094e-01 -3.464101615137754608e-01 3.747508385980521695e+01
1.099999999999999867e-01 -3.290896534380866600e-01 3.760622841862784327e+01
1.000000000000000194e-01 -3.117691453623979148e-01 3.775130262301883022e+01
8.999999999999999667e-02 -2.944486372867091140e-01 3.788173345232746669e+01
7.999999999999998779e-02 -2.771281292110203687e-01 3.794871604632436402e+01
6.999999999999999278e-02 -2.598076211353315679e-01 3.787970011918784508e+01
5.999999999999999778e-02 -2.424871130596428226e-01 3.757623620036407175e+01
4.999999999999999584e-02 -2.251666049839540218e-01 3.691659825785608007e+01
4.000000000000000083e-02 -2.078460969082652765e-01 3.576890180895022553e+01
3.000000000000000236e-02 -1.905255888325765312e-01 3.401958505969159319e+01
1.999999999999999348e-02 -1.732050807568877304e-01 3.161377770515557017e+01
9.999999999999996739e-03 -1.558845726811989574e-01 2.859102938779320269e+01
0.000000000000000000e+00 -1.385640646055101843e-01 2.509782595497547675e+01
-1.000000000000000194e-02 -1.212435565298214113e-01 2.137675084574038564e+01
-2.000000000000000042e-02 -1.039230484541326383e-01 1.774797910827306069e+01
-3.000000000000000236e-02 -8.660254037844386521e-02 1.458542949118339571e+01
-4.000000000000000083e-02 -6.928203230275509217e-02 1.229818560559770724e+01
-4.999999999999999584e-02 -5.196152422706631913e-02 1.131160375192238909e+01
-6.000000000000000472e-02 -3.464101615137754608e-02 1.177824833344186217e+01
-7.000000000000000666e-02 -1.732050807568877304e-02 1.337013853666622154e+01
-8.000000000000000167e-02 0.000000000000000000e+00 1.560402247949910226e+01
-8.999999999999999667e-02 1.732050807568877304e-02 1.810047288211517369e+01
-9.999999999999999167e-02 3.464101615137754608e-02 2.060947341380669329e+01
-1.099999999999999867e-01 5.196152422706631913e-02 2.297335408717026439e+01
-1.200000000000000094e-01 6.928203230275509217e-02 2.509782665816471336e+01
-1.299999999999999767e-01 8.660254037844385133e-02 2.693546085298474679e+01
-1.400000000000000133e-01 1.039230484541326383e-01 2.847489701898472347e+01
-1.499999999999999944e-01 1.212435565298213835e-01 2.973166841381621239e+01
-1.600000000000000033e-01 1.385640646055101843e-01 3.073948804134596458e+01
-1.700000000000000122e-01 1.558845726811989296e-01 3.154218443288326412e+01
-1.799999999999999933e-01 1.732050807568877304e-01 3.218671588273110018e+01
-1.900000000000000022e-01 1.905255888325764757e-01 3.271760085690389275e+01
-1.999999999999999833e-01 2.078460969082652765e-01 3.317300297510232099e+01
-2.100000000000000200e-01 2.251666049839540773e-01 3.358259853097693082e+01
-2.199999999999999734e-01 2.424871130596427671e-01 3.396713917962893703e+01
-2.300000000000000100e-01 2.598076211353315679e-01 3.433930718136149807e+01
-2.399999999999999911e-01 2.771281292110203687e-01 3.470520808122854106e+01
-2.500000000000000000e-01 2.944486372867091140e-01 3.506585803525852185e+01
-2.599999999999999534e-01 3.117691453623978592e-01 3.541833413453444734e+01
-2.700000000000000178e-01 3.290896534380867156e-01 3.575666412401074012e+01
-2.799999999999999711e-01 3.464101615137754608e-01 3.607277134227512505e+01
-2.899999999999999800e-01 3.637306695894642061e-01 3.635775286512033233e+01
-2.999999999999999889e-01 3.810511776651529514e-01 3.660354249125952464e+01
-3.100000000000000533e-01 3.983716857408418077e-01 3.680475775011234418e+01
-3.200000000000000067e-01 4.156921938165305530e-01 3.696036465526675130e+01
-3.299999999999999600e-01 4.330127018922192983e-01 3.707474599266094373e+01
-3.400000000000000244e-01 4.503332099679080436e-01 3.715780962403506038e+01
-3.499999999999999778e-01 4.676537180435967889e-01 3.722390170507783580e+01
-3.599999999999999867e-01 4.849742261192856452e-01 3.728949062563916073e+01
-3.700000000000000511e-01 5.022947341949743905e-01 3.736983775449459699e+01
-3.800000000000000044e-01 5.196152422706632468e-01 3.747508385980521695e+01
-3.900000000000000133e-01 5.369357503463518810e-01 3.760622841862784327e+01
-3.999999999999999667e-01 5.542562584220406263e-01 3.775130262301883022e+01
-4.099999999999999756e-01 5.715767664977294826e-01 3.788173345232746669e+01
-4.200000000000000400e-01 5.888972745734182279e-01 3.794871604632436402e+01
-4.299999999999999933e-01 6.062177826491070842e-01 3.787970011918784508e+01
-4.399999999999999467e-01 6.235382907247958295e-01 3.757623620036407175e+01
-4.499999999999999556e-01 6.408587988004844638e-01 3.691659825785608007e+01
-4.600000000000000200e-01 6.581793068761733201e-01 3.576890180895022553e+01
-4.699999999999999734e-01 6.754998149518621764e-01 3.401958505969159319e+01
-4.799999999999999822e-01 6.928203230275508107e-01 3.161377770515557017e+01
-4.900000000000000466e-01 7.101408311032396670e-01 2.859102938779320269e+01
-5.000000000000000000e-01 7.274613391789284123e-01 2.509782595497547675e+01
-5.100000000000000089e-01 7.447818472546172686e-01 2.137675084574038564e+01
-5.199999999999999067e-01 7.621023553303061249e-01 1.774797910827306069e+01
-5.300000000000000266e-01 7.794228634059946481e-01 1.458542949118339571e+01
-5.400000000000000355e-01 7.967433714816833934e-01 1.229818560559770724e+01
4.600000000000000200e-01 -9.006664199358160872e-01 8.718916709124467701e+00
4.499999999999999556e-01 -8.833459118601274529e-01 9.478584971115797231e+00
4.399999999999999467e-01 -8.660254037844385966e-01 1.131017833322354349e+01
4.299999999999999933e-01 -8.487048957087499623e-01 1.371217549836203276e+01
4.200000000000000400e-01 -8.313843876330611060e-01 1.632653681883794405e+01
4.099999999999999756e-01 -8.140638795573722497e-01 1.892779782376499043e+01
3.999999999999999667e-01 -7.967433714816836154e-01 2.137675180783153550e+01
3.900000000000000133e-01 -7.794228634059947591e-01 2.359070230124274303e+01
3.799999999999999489e-01 -7.621023553303059028e-01 2.552798131875375631e+01
3.699999999999999956e-01 -7.447818472546172686e-01 2.717866711498935572e+01
3.599999999999999867e-01 -7.274613391789284123e-01 2.855688815801130076e+01
3.500000000000000333e-01 -7.101408311032396670e-01 2.969321605041756840e+01
3.399999999999999689e-01 -6.928203230275509217e-01 3.062728628356327931e+01
3.299999999999999600e-01 -6.754998149518620654e-01 3.140130962879092991e+01
3.199999999999999512e-01 -6.581793068761733201e-01 3.205505814342325266e+01
3.100000000000000533e-01 -6.408587988004846858e-01 3.262259964545999225e+01
2.999999999999999889e-01 -6.235382907247958295e-01 3.313071240247684557e+01
2.899999999999999800e-01 -6.062177826491070842e-01 3.359863208232496135e+01
2.799999999999999711e-01 -5.888972745734182279e-01 3.403863184820797727e+01
2.700000000000000178e-01 -5.715767664977294826e-01 3.445696129885649128e+01
2.599999999999999534e-01 -5.542562584220407373e-01 3.485485212320571691e+01
2.500000000000000000e-01 -5.369357503463519921e-01 3.522953456303765307e+01
2.400000000000000189e-01 -5.196152422706632468e-01 3.557537102424615227e+01
2.300000000000000100e-01 -5.022947341949743905e-01 3.588523384695710661e+01
2.199999999999999734e-01 -4.849742261192856452e-01 3.615215461062382474e+01
2.099999999999999645e-01 -4.676537180435968999e-01 3.637112370172411602e+01
1.999999999999999833e-01 -4.503332099679081546e-01 3.654078815372727007e+01
1.899999999999999745e-01 -4.330127018922192983e-01 3.666471855986057449e+01
1.799999999999999933e-01 -4.156921938165305530e-01 3.675190254468542150e+01
1.700000000000000122e-01 -3.983716857408418077e-01 3.681618112001602583e+01
1.600000000000000311e-01 -3.810511776651529514e-01 3.687449245928669939e+01
1.499999999999999944e-01 -3.637306695894642061e-01 3.694402356679482580e+01
1.400000000000000133e-01 -3.464101615137754608e-01 3.703862433933772991e+01
1.300000000000000044e-01 -3.290896534380867156e-01 3.716497429877664871e+01
1.200000000000000094e-01 -3.117691453623978592e-01 3.731889813468291806e+01
1.100000000000000144e-01 -2.944486372867091140e-01 3.748192358236416055e+01
1.000000000000000194e-01 -2.771281292110203687e-01 3.761784057686795535e+01
8.999999999999999667e-02 -2.598076211353316234e-01 3.766893289000307732e+01
8.000000000000000167e-02 -2.424871130596427671e-01 3.755207074238573739e+01
7.000000000000000666e-02 -2.251666049839540218e-01 3.715640819373286519e+01
6.000000000000000472e-02 -2.078460969082652765e-01 3.634718980488595008e+01
5.000000000000000971e-02 -1.905255888325765312e-01 3.498273559264426780e+01
4.000000000000000777e-02 -1.732050807568877304e-01 3.294938633402659889e+01
2.999999999999999889e-02 -1.558845726811989574e-01 3.020704267803688836e+01
2.000000000000000042e-02 -1.385640646055101843e-01 2.682271104144117757e+01
1.000000000000000194e-02 -1.212435565298214113e-01 2.297335376919550853e+01
0.000000000000000000e+00 -1.039230484541326383e-01 1.892779717861897737e+01
-9.999999999999996739e-03 -8.660254037844386521e-02 1.503475498586133519e+01
-1.999999999999999695e-02 -6.928203230275509217e-02 1.172046018647963983e+01
-2.999999999999999889e-02 -5.196152422706631913e-02 9.472054011152899022e+00
-4.000000000000000083e-02 -3.464101615137754608e-02 8.718916709124467701e+00
-4.999999999999999584e-02 -1.732050807568877304e-02 9.478584971115797231e+00
-5.999999999999999778e-02 0.000000000000000000e+00 1.131017833322354349e+01
-7.000000000000000666e-02 1.732050807568877304e-02 1.371217549836203276e+01
-8.000000000000000167e-02 3.464101615137754608e-02 1.632653681883794405e+01
-8.999999999999999667e-02 5.196152422706631913e-02 1.892779782376499043e+01
-9.999999999999999167e-02 6.928203230275509217e-02 2.137675180783153550e+01
-1.099999999999999867e-01 8.660254037844386521e-02 2.359070230124274303e+01
-1.199999999999999956e-01 1.039230484541326244e-01 2.552798131875375631e+01
-1.299999999999999767e-01 1.212435565298214113e-01 2.717866711498935572e+01
-1.399999999999999856e-01 1.385640646055101566e-01 2.855688815801130076e+01
-1.499999999999999944e-01 1.558845726811989574e-01 2.969321605041756840e+01
-1.600000000000000033e-01 1.732050807568877027e-01 3.062728628356327931e+01
-1.700000000000000122e-01 1.905255888325765312e-01 3.140130962879092991e+01
-1.799999999999999933e-01 2.078460969082652765e-01 3.205505814342325266e+01
-1.900000000000000022e-01 2.251666049839540218e-01 3.262259964545999225e+01
-2.000000000000000389e-01 2.424871130596428503e-01 3.313071240247684557e+01
-2.100000000000000200e-01 2.598076211353315124e-01 3.359863208232496135e+01
-2.200000000000000289e-01 2.771281292110203687e-01 3.403863184820797727e+01
-2.300000000000000100e-01 2.944486372867091140e-01 3.445696129885649128e+01
-2.400000000000000189e-01 3.117691453623978592e-01 3.485485212320571691e+01
-2.500000000000000000e-01 3.290896534380866045e-01 3.522953456303765307e+01
-2.600000000000000089e-01 3.464101615137754608e-01 3.557537102424615227e+01
-2.700000000000000178e-01 3.637306695894642061e-01 3.588523384695710661e+01
-2.800000000000000266e-01 3.810511776651529514e-01 3.615215461062382474e+01
-2.900000000000000355e-01 3.983716857408416967e-01 3.637112370172411602e+01
-3.000000000000000444e-01 4.156921938165305530e-01 3.654078815372727007e+01
-3.100000000000000533e-01 4.330127018922192983e-01 3.666471855986057449e+01
-3.200000000000000067e-01 4.503332099679080436e-01 3.675190254468542150e+01
-3.300000000000000155e-01 4.676537180435967889e-01 3.681618112001602583e+01
-3.400000000000000244e-01 4.849742261192855342e-01 3.687449245928669939e+01
-3.500000000000000333e-01 5.022947341949743905e-01 3.694402356679482580e+01
-3.599999999999999867e-01 5.196152422706631357e-01 3.703862433933772991e+01
-3.700000000000000511e-01 5.369357503463519921e-01 3.716497429877664871e+01
-3.799999999999999489e-01 5.542562584220406263e-01 3.731889813468291806e+01
-3.900000000000000133e-01 5.715767664977293716e-01 3.748192358236416055e+01
-3.999999999999999667e-01 5.888972745734182279e-01 3.761784057686795535e+01
-4.100000000000000311e-01 6.062177826491069732e-01 3.766893289000307732e+01
-4.200000000000000400e-01 6.235382907247958295e-01 3.755207074238573739e+01
-4.299999999999999933e-01 6.408587988004845748e-01 3.715640819373286519e+01
-4.399999999999999467e-01 6.581793068761732091e-01 3.634718980488595008e+01
-4.500000000000000111e-01 6.754998149518620654e-01 3.498273559264426780e+01
-4.600000000000000200e-01 6.928203230275509217e-01 3.294938633402659889e+01
-4.699999999999999734e-01 7.101408311032395559e-01 3.020704267803688836e+01
-4.800000000000000377e-01 7.274613391789284123e-01 2.682271104144117757e+01
-4.900000000000000466e-01 7.447818472546172686e-01 2.297335376919550853e+01
-5.000000000000000000e-01 7.621023553303059028e-01 1.892779717861897737e+01
-5.100000000000000089e-01 7.794228634059947591e-01 1.503475498586133519e+01
-5.200000000000000178e-01 7.967433714816833934e-01 1.172046018647963983e+01
-5.300000000000000266e-01 8.140638795573722497e-01 9.472054011152899022e+00
4.699999999999999734e-01 -8.833459118601272309e-01 6.483367510968604641e+00
4.599999999999999090e-01 -8.660254037844385966e-01 7.593298135845707897e+00
4.499999999999999556e-01 -8.487048957087497403e-01 9.690638615303379666e+00
4.399999999999999467e-01 -8.313843876330611060e-01 1.228100024450751881e+01
4.299999999999999933e-01 -8.140638795573722497e-01 1.503475657656307085e+01
4.199999999999999289e-01 -7.967433714816833934e-01 1.774798097573413003e+01
4.099999999999999756e-01 -7.794228634059947591e-01 2.029420290981950714e+01
3.999999999999999667e-01 -7.621023553303059028e-01 2.259784662634180918e+01
3.899999999999999023e-01 -7.447818472546170465e-01 2.462144102457597938e+01
3.799999999999999489e-01 -7.274613391789284123e-01 2.635771955867739891e+01
3.699999999999999956e-01 -7.101408311032397780e-01 2.782228407472607401e+01
3.599999999999999867e-01 -6.928203230275509217e-01 2.904591827719346497e+01
3.499999999999999778e-01 -6.754998149518620654e-01 3.006720365500817493e+01
3.400000000000000244e-01 -6.581793068761732091e-01 3.092632578260546339e+01
3.299999999999999600e-01 -6.408587988004845748e-01 3.166058374766198114e+01
3.200000000000000622e-01 -6.235382907247959405e-01 3.230165209171369867e+01
3.100000000000000533e-01 -6.062177826491070842e-01 3.287432265589455227e+01
2.999999999999999889e-01 -5.888972745734182279e-01 3.339631298190619191e+01
2.899999999999999800e-01 -5.715767664977293716e-01 3.387873660549717414e+01
2.800000000000000266e-01 -5.542562584220407373e-01 3.432693736730069389e+01
2.700000000000000178e-01 -5.369357503463518810e-01 3.474153312716931907e+01
2.600000000000000089e-01 -5.196152422706632468e-01 3.511963234343079421e+01
2.500000000000000555e-01 -5.022947341949743905e-01 3.545623921141226020e+01
2.400000000000000189e-01 -4.849742261192855342e-01 3.574584334328688584e+01
2.300000000000000100e-01 -4.676537180435968999e-01 3.598412053795198062e+01
2.199999999999999734e-01 -4.503332099679080436e-01 3.616958406951613370e+01
2.100000000000000200e-01 -4.330127018922194093e-01 3.630494752141976988e+01
1.999999999999999833e-01 -4.156921938165305530e-01 3.639790915242269165e+01
1.900000000000000022e-01 -3.983716857408416967e-01 3.646106588357741884e+01
1.799999999999999933e-01 -3.810511776651530624e-01 3.651074521811549545e+01
1.700000000000000122e-01 -3.637306695894642061e-01 3.656472937901367004e+01
1.600000000000000033e-01 -3.464101615137754053e-01 3.663910247658316877e+01
1.500000000000000222e-01 -3.290896534380867156e-01 3.674466045794515168e+01
1.400000000000000133e-01 -3.117691453623979148e-01 3.688334399352745407e+01
1.300000000000000044e-01 -2.944486372867091140e-01 3.704493574943283818e+01
1.200000000000000094e-01 -2.771281292110203687e-01 3.720390496631298305e+01
1.100000000000000144e-01 -2.598076211353315679e-01 3.731599681853905537e+01
9.999999999999999167e-02 -2.424871130596428226e-01 3.731423266304921782e+01
8.999999999999999667e-02 -2.251666049839540218e-01 3.710479444302581697e+01
8.000000000000000167e-02 -2.078460969082652765e-01 3.656529623208864166e+01
7.000000000000000666e-02 -1.905255888325764757e-01 3.555120693265919130e+01
6.000000000000000472e-02 -1.732050807568877304e-01 3.391837866939691537e+01
5.000000000000000971e-02 -1.558845726811989574e-01 3.156459111650833194e+01
3.999999999999999389e-02 -1.385640646055101843e-01 2.847672220153443945e+01
2.999999999999999889e-02 -1.212435565298214113e-01 2.475618353052712450e+01
2.000000000000000042e-02 -1.039230484541326383e-01 2.060947375264304071e+01
9.999999999999996739e-03 -8.660254037844386521e-02 1.632653679779633293e+01
0.000000000000000000e+00 -6.928203230275509217e-02 1.228099930394541062e+01
-1.000000000000000021e-02 -5.196152422706631913e-02 8.950431417493117436e+00
-2.000000000000000042e-02 -3.464101615137754608e-02 6.888211708396394961e+00
-3.000000000000000236e-02 -1.732050807568877304e-02 6.483367510968604641e+00
-4.000000000000000083e-02 0.000000000000000000e+00 7.593298135845707897e+00
-4.999999999999999584e-02 1.732050807568877304e-02 9.690638615303379666e+00
-6.000000000000000472e-02 3.464101615137754608e-02 1.228100024450751881e+01
-7.000000000000000666e-02 5.196152422706631913e-02 1.503475657656307085e+01
-8.000000000000000167e-02 6.928203230275509217e-02 1.774798097573413003e+01
-8.999999999999999667e-02 8.660254037844386521e-02 2.029420290981950714e+01
-9.999999999999999167e-02 1.039230484541326383e-01 2.259784662634180918e+01
-1.099999999999999867e-01 1.212435565298213835e-01 2.462144102457597938e+01
-1.199999999999999956e-01 1.385640646055101843e-01 2.635771955867739891e+01
-1.299999999999999767e-01 1.558845726811989296e-01 2.782228407472607401e+01
-1.399999999999999856e-01 1.732050807568877304e-01 2.904591827719346497e+01
-1.499999999999999944e-01 1.905255888325764757e-01 3.006720365500817493e+01
-1.600000000000000033e-01 2.078460969082652765e-01 3.092632578260546339e+01
-1.700000000000000122e-01 2.251666049839540218e-01 3.166058374766198114e+01
-1.799999999999999933e-01 2.424871130596428226e-01 3.230165209171369867e+01
-1.900000000000000022e-01 2.598076211353316234e-01 3.287432265589455227e+01
-1.999999999999999833e-01 2.771281292110203132e-01 3.339631298190619191e+01
-2.100000000000000200e-01 2.944486372867091140e-01 3.387873660549717414e+01
-2.199999999999999734e-01 3.117691453623979148e-01 3.432693736730069389e+01
-2.300000000000000100e-01 3.290896534380866600e-01 3.474153312716931907e+01
-2.399999999999999911e-01 3.464101615137754053e-01 3.511963234343079421e+01
-2.500000000000000000e-01 3.637306695894642061e-01 3.545623921141226020e+01
-2.599999999999999534e-01 3.810511776651530624e-01 3.574584334328688584e+01
-2.700000000000000178e-01 3.983716857408416967e-01 3.598412053795198062e+01
-2.800000000000000266e-01 4.156921938165305530e-01 3.616958406951613370e+01
-2.900000000000000355e-01 4.330127018922194093e-01 3.630494752141976988e+01
-2.999999999999999889e-01 4.503332099679080436e-01 3.639790915242269165e+01
-3.099999999999999978e-01 4.676537180435968999e-01 3.646106588357741884e+01
-3.200000000000000067e-01 4.849742261192855342e-01 3.651074521811549545e+01
-3.299999999999999600e-01 5.022947341949743905e-01 3.656472937901367004e+01
-3.400000000000000244e-01 5.196152422706632468e-01 3.663910247658316877e+01
-3.500000000000000333e-01 5.369357503463518810e-01 3.674466045794515168e+01
-3.600000000000000977e-01 5.542562584220407373e-01 3.688334399352745407e+01
-3.699999999999999956e-01 5.715767664977293716e-01 3.704493574943283818e+01
-3.800000000000000044e-01 5.888972745734182279e-01 3.720390496631298305e+01
-3.900000000000000133e-01 6.062177826491070842e-01 3.731599681853905537e+01
-4.000000000000000777e-01 6.235382907247957185e-01 3.731423266304921782e+01
-4.100000000000000311e-01 6.408587988004845748e-01 3.710479444302581697e+01
-4.200000000000000400e-01 6.581793068761734311e-01 3.656529623208864166e+01
-4.299999999999999933e-01 6.754998149518620654e-01 3.555120693265919130e+01
-4.400000000000000577e-01 6.928203230275509217e-01 3.391837866939691537e+01
-4.500000000000000111e-01 7.101408311032397780e-01 3.156459111650833194e+01
-4.600000000000000200e-01 7.274613391789284123e-01 2.847672220153443945e+01
-4.700000000000000844e-01 7.447818472546172686e-01 2.475618353052712450e+01
-4.800000000000000377e-01 7.621023553303061249e-01 2.060947375264304071e+01
-4.900000000000000466e-01 7.794228634059947591e-01 1.632653679779633293e+01
-5.000000000000000000e-01 7.967433714816836154e-01 1.228099930394541062e+01
-5.100000000000000089e-01 8.140638795573722497e-01 8.950431417493117436e+00
-5.200000000000000178e-01 8.313843876330611060e-01 6.888211708396394961e+00
4.800000000000000377e-01 -8.660254037844385966e-01 5.037452129913272181e+00
4.699999999999999734e-01 -8.487048957087499623e-01 6.569191364273946121e+00
4.600000000000000200e-01 -8.313843876330611060e-01 8.950434418255895253e+00
4.500000000000000111e-01 -8.140638795573724718e-01 1.172046402358247619e+01
4.400000000000000577e-01 -7.967433714816836154e-01 1.458543367929146584e+01
4.299999999999999933e-01 -7.794228634059947591e-01 1.736410314173003755e+01
4.200000000000000400e-01 -7.621023553303061249e-01 1.994491292461118803e+01
4.100000000000000311e-01 -7.447818472546172686e-01 2.226440007727682868e+01
3.999999999999999667e-01 -7.274613391789284123e-01 2.429587716750290838e+01
3.900000000000000133e-01 -7.101408311032396670e-01 2.604084776708597104e+01
3.800000000000000044e-01 -6.928203230275509217e-01 2.752065031532671568e+01
3.700000000000000511e-01 -6.754998149518620654e-01 2.876844456527610205e+01
3.599999999999999867e-01 -6.581793068761733201e-01 2.982231532036507105e+01
3.499999999999999778e-01 -6.408587988004844638e-01 3.072001947600922023e+01
3.399999999999999689e-01 -6.235382907247957185e-01 3.149547392748534236e+01
3.300000000000000155e-01 -6.062177826491070842e-01 3.217677606178451555e+01
3.200000000000000067e-01 -5.888972745734182279e-01 3.278541258425651250e+01
3.099999999999999978e-01 -5.715767664977294826e-01 3.333630250818378471e+01
2.999999999999999889e-01 -5.542562584220406263e-01 3.383838231034840049e+01
2.899999999999999800e-01 -5.369357503463518810e-01 3.429553241077505987e+01
2.799999999999999711e-01 -5.196152422706631357e-01 3.470773112901558477e+01
2.700000000000000178e-01 -5.022947341949743905e-01 3.507238137326535110e+01
2.600000000000000089e-01 -4.849742261192856452e-01 3.538577498931687160e+01
2.500000000000000000e-01 -4.676537180435967889e-01 3.564464134577040255e+01
2.399999999999999911e-01 -4.503332099679080436e-01 3.584768059511362992e+01
2.299999999999999545e-01 -4.330127018922192983e-01 3.599692111098961078e+01
2.199999999999999734e-01 -4.156921938165305530e-01 3.609867885525279263e+01
2.099999999999999645e-01 -3.983716857408416967e-01 3.616385539532267046e+01
1.999999999999999833e-01 -3.810511776651529514e-01 3.620732780059955758e+01
1.899999999999999745e-01 -3.637306695894642061e-01 3.624629861371890627e+01
1.799999999999999933e-01 -3.464101615137754608e-01 3.629769036376011115e+01
1.700000000000000122e-01 -3.290896534380866045e-01 3.637490927654545203e+01
1.600000000000000311e-01 -3.117691453623979703e-01 3.648442896934875534e+01
1.499999999999999944e-01 -2.944486372867091140e-01 3.662255267856359353e+01
1.400000000000000133e-01 -2.771281292110203687e-01 3.677242128686641820e+01
1.300000000000000044e-01 -2.598076211353316234e-01 3.690099101498371681e+01
1.200000000000000094e-01 -2.424871130596427671e-01 3.695552959667139703e+01
1.099999999999999867e-01 -2.251666049839540218e-01 3.685946200163531472e+01
9.999999999999999167e-02 -2.078460969082652765e-01 3.650856522031498486e+01
8.999999999999999667e-02 -1.905255888325765312e-01 3.577103447197858799e+01
8.000000000000000167e-02 -1.732050807568877027e-01 3.449836490568200986e+01
7.000000000000000666e-02 -1.558845726811989574e-01 3.255467511813957771e+01
6.000000000000000472e-02 -1.385640646055101843e-01 2.986300411749279249e+01
4.999999999999999584e-02 -1.212435565298214113e-01 2.644827534246444500e+01
4.000000000000000083e-02 -1.039230484541326383e-01 2.244954859983007367e+01
3.000000000000000236e-02 -8.660254037844386521e-02 1.810047423114656695e+01
1.999999999999999695e-02 -6.928203230275509217e-02 1.371217653428315231e+01
1.000000000000000021e-02 -5.196152422706631913e-02 9.690638899540221729e+00
0.000000000000000000e+00 -3.464101615137754608e-02 6.569190001906200393e+00
-1.000000000000000021e-02 -1.732050807568877304e-02 4.929700913241553906e+00
-2.000000000000000042e-02 0.000000000000000000e+00 5.037452129913272181e+00
-3.000000000000000236e-02 1.732050807568877304e-02 6.569191364273946121e+00
-4.000000000000000083e-02 3.464101615137754608e-02 8.950434418255895253e+00
-4.999999999999999584e-02 5.196152422706631913e-02 1.172046402358247619e+01
-5.999999999999999778e-02 6.928203230275509217e-02 1.458543367929146584e+01
-6.999999999999999278e-02 8.660254037844386521e-02 1.736410314173003755e+01
-8.000000000000000167e-02 1.039230484541326383e-01 1.994491292461118803e+01
-8.999999999999999667e-02 1.212435565298214113e-01 2.226440007727682868e+01
-9.999999999999999167e-02 1.385640646055101566e-01 2.429587716750290838e+01
-1.099999999999999867e-01 1.558845726811989574e-01 2.604084776708597104e+01
-1.199999999999999956e-01 1.732050807568877027e-01 2.752065031532671568e+01
-1.299999999999999767e-01 1.905255888325765312e-01 2.876844456527610205e+01
-1.400000000000000133e-01 2.078460969082652765e-01 2.982231532036507105e+01
-1.499999999999999944e-01 2.251666049839540218e-01 3.072001947600922023e+01
-1.600000000000000033e-01 2.424871130596427671e-01 3.149547392748534236e+01
-1.700000000000000122e-01 2.598076211353316234e-01 3.217677606178451555e+01
-1.800000000000000488e-01 2.771281292110203687e-01 3.278541258425651250e+01
-1.900000000000000022e-01 2.944486372867091140e-01 3.333630250818378471e+01
-2.000000000000000389e-01 3.117691453623978592e-01 3.383838231034840049e+01
-2.100000000000000200e-01 3.290896534380867156e-01 3.429553241077505987e+01
-2.200000000000000289e-01 3.464101615137754608e-01 3.470773112901558477e+01
-2.300000000000000100e-01 3.637306695894642061e-01 3.507238137326535110e+01
-2.400000000000000189e-01 3.810511776651530624e-01 3.538577498931687160e+01
-2.500000000000000000e-01 3.983716857408418077e-01 3.564464134577040255e+01
-2.600000000000000089e-01 4.156921938165305530e-01 3.584768059511362992e+01
-2.700000000000000178e-01 4.330127018922192983e-01 3.599692111098961078e+01
-2.800000000000000266e-01 4.503332099679081546e-01 3.609867885525279263e+01
-2.900000000000000355e-01 4.676537180435968999e-01 3.616385539532267046e+01
-2.999999999999999889e-01 4.849742261192856452e-01 3.620732780059955758e+01
-3.100000000000000533e-01 5.022947341949743905e-01 3.624629861371890627e+01
-3.200000000000000067e-01 5.196152422706631357e-01 3.629769036376011115e+01
-3.300000000000000155e-01 5.369357503463519921e-01 3.637490927654545203e+01
-3.400000000000000244e-01 5.542562584220407373e-01 3.648442896934875534e+01
-3.500000000000000333e-01 5.715767664977295937e-01 3.662255267856359353e+01
-3.599999999999999867e-01 5.888972745734182279e-01 3.677242128686641820e+01
-3.699999999999999956e-01 6.062177826491069732e-01 3.690099101498371681e+01
-3.799999999999999489e-01 6.235382907247958295e-01 3.695552959667139703e+01
-3.900000000000000133e-01 6.408587988004845748e-01 3.685946200163531472e+01
-3.999999999999999667e-01 6.581793068761734311e-01 3.650856522031498486e+01
-4.099999999999999756e-01 6.754998149518621764e-01 3.577103447197858799e+01
-4.199999999999999289e-01 6.928203230275508107e-01 3.449836490568200986e+01
-4.299999999999999933e-01 7.101408311032396670e-01 3.255467511813957771e+01
-4.399999999999999467e-01 7.274613391789284123e-01 2.986300411749279249e+01
-4.499999999999999556e-01 7.447818472546170465e-01 2.644827534246444500e+01
-4.600000000000000200e-01 7.621023553303059028e-01 2.244954859983007367e+01
-4.699999999999999734e-01 7.794228634059947591e-01 1.810047423114656695e+01
-4.799999999999999822e-01 7.967433714816833934e-01 1.371217653428315231e+01
-4.899999999999999356e-01 8.140638795573722497e-01 9.690638899540221729e+00
-5.000000000000000000e-01 8.313843876330609950e-01 6.569190001906200393e+00
-5.100000000000000089e-01 8.487048957087497403e-01 4.929700913241553906e+00
4.900000000000000466e-01 -8.487048957087497403e-01 4.929705028522884724e+00
4.799999999999999822e-01 -8.313843876330611060e-01 6.888218221891103887e+00
4.699999999999999734e-01 -8.140638795573722497e-01 9.472061808470662925e+00
4.600000000000000200e-01 -7.967433714816836154e-01 1.229819403058795402e+01
4.500000000000000111e-01 -7.794228634059947591e-01 1.513210147063825239e+01
4.399999999999999467e-01 -7.621023553303059028e-01 1.783136310272522707e+01
4.299999999999999933e-01 -7.447818472546172686e-01 2.031142830240424857e+01
4.200000000000000400e-01 -7.274613391789284123e-01 2.252856402955382009e+01
4.099999999999999756e-01 -7.101408311032395559e-01 2.446970674312624894e+01
3.999999999999999667e-01 -6.928203230275509217e-01 2.614416905795928514e+01
3.900000000000000133e-01 -6.754998149518621764e-01 2.757596058523408544e+01
3.800000000000000044e-01 -6.581793068761733201e-01 2.879698218227474271e+01
3.699999999999999956e-01 -6.408587988004845748e-01 2.984153998675445507e+01
3.599999999999999867e-01 -6.235382907247957185e-01 3.074237028084159817e+01
3.499999999999999778e-01 -6.062177826491069732e-01 3.152809782609871547e+01
3.400000000000000244e-01 -5.888972745734183389e-01 3.222189475412567106e+01
3.300000000000000155e-01 -5.715767664977294826e-01 3.284105821376792989e+01
3.200000000000000067e-01 -5.542562584220407373e-01 3.339724340975487848e+01
3.099999999999999978e-01 -5.369357503463518810e-01 3.389713962793362612e+01
2.999999999999999889e-01 -5.196152422706631357e-01 3.434343657001562633e+01
2.899999999999999800e-01 -5.022947341949743905e-01 3.473598094358460031e+01
2.800000000000000266e-01 -4.849742261192856452e-01 3.507305824777570535e+01
2.700000000000000178e-01 -4.676537180435968999e-01 3.535274641360949488e+01
2.600000000000000089e-01 -4.503332099679080436e-01 3.557427516272476709e+01
2.500000000000000000e-01 -4.330127018922192983e-01 3.573928955127640705e+01
2.399999999999999911e-01 -4.156921938165305530e-01 3.585286351156864981e+01
2.300000000000000100e-01 -3.983716857408418077e-01 3.592405327046297003e+01
2.199999999999999734e-01 -3.810511776651529514e-01 3.596575198116185135e+01
2.100000000000000200e-01 -3.637306695894642061e-01 3.599365075671788361e+01
1.999999999999999833e-01 -3.464101615137754608e-01 3.602425824759529149e+01
1.900000000000000022e-01 -3.290896534380866600e-01 3.607215170144968397e+01
1.799999999999999933e-01 -3.117691453623978592e-01 3.614682245847940578e+01
1.700000000000000122e-01 -2.944486372867091695e-01 3.624951340399446309e+01
1.600000000000000033e-01 -2.771281292110203687e-01 3.637027457778539485e+01
1.499999999999999944e-01 -2.598076211353315679e-01 3.648515856512246103e+01
1.400000000000000133e-01 -2.424871130596428226e-01 3.655320662116822916e+01
1.300000000000000044e-01 -2.251666049839540218e-01 3.651286341276248493e+01
1.199999999999999956e-01 -2.078460969082652765e-01 3.627801757685593032e+01
1.099999999999999867e-01 -1.905255888325764757e-01 3.573545052105690445e+01
9.999999999999999167e-02 -1.732050807568877304e-01 3.474835286091080633e+01
8.999999999999999667e-02 -1.558845726811989296e-01 3.317339012788868757e+01
8.000000000000000167e-02 -1.385640646055101843e-01 3.089653450771941223e+01
7.000000000000000666e-02 -1.212435565298214113e-01 2.787965346317673010e+01
5.999999999999999778e-02 -1.039230484541326383e-01 2.419296236973812597e+01
4.999999999999999584e-02 -8.660254037844386521e-02 2.001352551737067742e+01
4.000000000000000083e-02 -6.928203230275509217e-02 1.560402532123771024e+01
2.999999999999999889e-02 -5.196152422706631913e-02 1.131018106863002082e+01
2.000000000000000042e-02 -3.464101615137754608e-02 7.593300556165423210e+00
1.000000000000000021e-02 -1.732050807568877304e-02 5.037453702095184838e+00
0.000000000000000000e+00 0.000000000000000000e+00 4.147532127687543202e+00
-1.000000000000000021e-02 1.732050807568877304e-02 4.929705028522884724e+00
-2.000000000000000042e-02 3.464101615137754608e-02 6.888218221891103887e+00
-2.999999999999999889e-02 5.196152422706631913e-02 9.472061808470662925e+00
-4.000000000000000083e-02 6.928203230275509217e-02 1.229819403058795402e+01
-4.999999999999999584e-02 8.660254037844386521e-02 1.513210147063825239e+01
-5.999999999999999778e-02 1.039230484541326383e-01 1.783136310272522707e+01
-7.000000000000000666e-02 1.212435565298214113e-01 2.031142830240424857e+01
-8.000000000000000167e-02 1.385640646055101843e-01 2.252856402955382009e+01
-8.999999999999999667e-02 1.558845726811989296e-01 2.446970674312624894e+01
-9.999999999999999167e-02 1.732050807568877304e-01 2.614416905795928514e+01
-1.099999999999999867e-01 1.905255888325764757e-01 2.757596058523408544e+01
-1.199999999999999956e-01 2.078460969082652765e-01 2.879698218227474271e+01
-1.300000000000000044e-01 2.251666049839540218e-01 2.984153998675445507e+01
-1.400000000000000133e-01 2.424871130596428226e-01 3.074237028084159817e+01
-1.499999999999999944e-01 2.598076211353315679e-01 3.152809782609871547e+01
-1.600000000000000033e-01 2.771281292110203687e-01 3.222189475412567106e+01
-1.700000000000000122e-01 2.944486372867091695e-01 3.284105821376792989e+01
-1.799999999999999933e-01 3.117691453623978592e-01 3.339724340975487848e+01
-1.900000000000000022e-01 3.290896534380866600e-01 3.389713962793362612e+01
-1.999999999999999833e-01 3.464101615137754608e-01 3.434343657001562633e+01
-2.100000000000000200e-01 3.637306695894642061e-01 3.473598094358460031e+01
-2.199999999999999734e-01 3.810511776651529514e-01 3.507305824777570535e+01
-2.300000000000000100e-01 3.983716857408418077e-01 3.535274641360949488e+01
-2.399999999999999911e-01 4.156921938165305530e-01 3.557427516272476709e+01
-2.500000000000000000e-01 4.330127018922192983e-01 3.573928955127640705e+01
-2.600000000000000089e-01 4.503332099679080436e-01 3.585286351156864981e+01
-2.700000000000000178e-01 4.676537180435968999e-01 3.592405327046297003e+01
-2.800000000000000266e-01 4.849742261192856452e-01 3.596575198116185135e+01
-2.899999999999999800e-01 5.022947341949743905e-01 3.599365075671788361e+01
-2.999999999999999889e-01 5.196152422706631357e-01 3.602425824759529149e+01
-3.099999999999999978e-01 5.369357503463518810e-01 3.607215170144968397e+01
-3.200000000000000067e-01 5.542562584220407373e-01 3.614682245847940578e+01
-3.300000000000000155e-01 5.715767664977294826e-01 3.624951340399446309e+01
-3.400000000000000244e-01 5.888972745734183389e-01 3.637027457778539485e+01
-3.499999999999999778e-01 6.062177826491069732e-01 3.648515856512246103e+01
-3.599999999999999867e-01 6.235382907247957185e-01 3.655320662116822916e+01
-3.699999999999999956e-01 6.408587988004845748e-01 3.651286341276248493e+01
-3.800000000000000044e-01 6.581793068761733201e-01 3.627801757685593032e+01
-3.900000000000000133e-01 6.754998149518621764e-01 3.573545052105690445e+01
-3.999999999999999667e-01 6.928203230275509217e-01 3.474835286091080633e+01
-4.099999999999999756e-01 7.101408311032395559e-01 3.317339012788868757e+01
-4.200000000000000400e-01 7.274613391789284123e-01 3.089653450771941223e+01
-4.299999999999999933e-01 7.447818472546172686e-01 2.787965346317673010e+01
-4.399999999999999467e-01 7.621023553303059028e-01 2.419296236973812597e+01
-4.500000000000000111e-01 7.794228634059947591e-01 2.001352551737067742e+01
-4.600000000000000200e-01 7.967433714816836154e-01 1.560402532123771024e+01
-4.699999999999999734e-01 8.140638795573722497e-01 1.131018106863002082e+01
-4.799999999999999822e-01 8.313843876330611060e-01 7.593300556165423210e+00
-4.900000000000000466e-01 8.487048957087497403e-01 5.037453702095184838e+00
-5.000000000000000000e-01 8.660254037844385966e-01 4.147532127687543202e+00
5.000000000000000000e-01 -8.313843876330609950e-01 6.483362455178665051e+00
4.899999999999999356e-01 -8.140638795573722497e-01 8.718912400881183800e+00
4.799999999999999822e-01 -7.967433714816833934e-01 1.131159963716450001e+01
4.699999999999999734e-01 -7.794228634059947591e-01 1.399466261456487004e+01
4.600000000000000200e-01 -7.621023553303059028e-01 1.661113360735112821e+01
4.499999999999999556e-01 -7.447818472546170465e-01 1.906797647365231896e+01
4.399999999999999467e-01 -7.274613391789284123e-01 2.131219817525085247e+01
4.299999999999999933e-01 -7.101408311032396670e-01 2.331913674083298815e+01
4.199999999999999289e-01 -6.928203230275508107e-01 2.508535101379416687e+01
4.099999999999999756e-01 -6.754998149518621764e-01 2.662273203530725851e+01
3.999999999999999667e-01 -6.581793068761734311e-01 2.795301449434036556e+01
3.900000000000000133e-01 -6.408587988004845748e-01 2.910288533674585665e+01
3.799999999999999489e-01 -6.235382907247958295e-01 3.010002748805019834e+01
3.699999999999999956e-01 -6.062177826491069732e-01 3.097025928124903160e+01
3.599999999999999867e-01 -5.888972745734182279e-01 3.173573442420270752e+01
3.500000000000000333e-01 -5.715767664977295937e-01 3.241404870713116537e+01
3.400000000000000244e-01 -5.542562584220407373e-01 3.301805608864200536e+01
3.300000000000000155e-01 -5.369357503463519921e-01 3.355620115865463760e+01
3.200000000000000067e-01 -5.196152422706631357e-01 3.403320379451475475e+01
3.100000000000000533e-01 -5.022947341949743905e-01 3.445096964681638951e+01
2.999999999999999889e-01 -4.849742261192856452e-01 3.480963643426640886e+01
2.900000000000000355e-01 -4.676537180435968999e-01 3.510869279902785678e+01
2.800000000000000266e-01 -4.503332099679081546e-01 3.534811710180786548e+01
2.700000000000000178e-01 -4.330127018922192983e-01 3.552947302277227948e+01
2.600000000000000089e-01 -4.156921938165305530e-01 3.565686506314751369e+01
2.500000000000000000e-01 -3.983716857408418077e-01 3.573760515757605560e+01
2.400000000000000189e-01 -3.810511776651530624e-01 3.578239151033334053e+01
2.300000000000000100e-01 -3.637306695894642061e-01 3.580479056468606558e+01
2.200000000000000289e-01 -3.464101615137754608e-01 3.581988470813864467e+01
2.100000000000000200e-01 -3.290896534380867156e-01 3.584211138580076295e+01
2.000000000000000389e-01 -3.117691453623978592e-01 3.588251742695761237e+01
1.900000000000000022e-01 -2.944486372867091140e-01 3.594577700478492233e+01
1.800000000000000488e-01 -2.771281292110203687e-01 3.602728176838238738e+01
1.700000000000000122e-01 -2.598076211353316234e-01 3.611040679019116340e+01
1.600000000000000033e-01 -2.424871130596427671e-01 3.616379058164765326e+01
1.499999999999999944e-01 -2.251666049839540218e-01 3.613831715719202009e+01
1.400000000000000133e-01 -2.078460969082652765e-01 3.596368913578601934e+01
1.299999999999999767e-01 -1.905255888325765312e-01 3.554537207896071749e+01
1.199999999999999956e-01 -1.732050807568877027e-01 3.476464803106308921e+01
1.099999999999999867e-01 -1.558845726811989574e-01 3.348729587246642581e+01
9.999999999999999167e-02 -1.385640646055101566e-01 3.158748800264810797e+01
8.999999999999999667e-02 -1.212435565298214113e-01 2.898739158754063538e+01
8.000000000000000167e-02 -1.039230484541326383e-01 2.569809401620930345e+01
6.999999999999999278e-02 -8.660254037844386521e-02 2.183857546903506730e+01
5.999999999999999778e-02 -6.928203230275509217e-02 1.762701670611467009e+01
4.999999999999999584e-02 -5.196152422706631913e-02 1.337013643719445888e+01
4.000000000000000083e-02 -3.464101615137754608e-02 9.478582127160718684e+00
3.000000000000000236e-02 -1.732050807568877304e-02 6.483363367294672663e+00
2.000000000000000042e-02 0.000000000000000000e+00 4.929694834533343339e+00
1.000000000000000021e-02 1.732050807568877304e-02 5.037445272650091788e+00
0.000000000000000000e+00 3.464101615137754608e-02 6.483362455178665051e+00
-1.000000000000000021e-02 5.196152422706631913e-02 8.718912400881183800e+00
-1.999999999999999695e-02 6.928203230275509217e-02 1.131159963716450001e+01
-3.000000000000000236e-02 8.660254037844386521e-02 1.399466261456487004e+01
-4.000000000000000083e-02 1.039230484541326383e-01 1.661113360735112821e+01
-4.999999999999999584e-02 1.212435565298214113e-01 1.906797647365231896e+01
-6.000000000000000472e-02 1.385640646055101843e-01 2.131219817525085247e+01
-7.000000000000000666e-02 1.558845726811989574e-01 2.331913674083298815e+01
-8.000000000000000167e-02 1.732050807568877027e-01 2.508535101379416687e+01
-8.999999999999999667e-02 1.905255888325765312e-01 2.662273203530725851e+01
-9.999999999999999167e-02 2.078460969082652765e-01 2.795301449434036556e+01
-1.099999999999999867e-01 2.251666049839540218e-01 2.910288533674585665e+01
-1.200000000000000094e-01 2.424871130596427671e-01 3.010002748805019834e+01
-1.300000000000000044e-01 2.598076211353316234e-01 3.097025928124903160e+01
-1.400000000000000133e-01 2.771281292110203687e-01 3.173573442420270752e+01
-1.499999999999999944e-01 2.944486372867091140e-01 3.241404870713116537e+01
-1.600000000000000311e-01 3.117691453623979703e-01 3.301805608864200536e+01
-1.700000000000000122e-01 3.290896534380866045e-01 3.355620115865463760e+01
-1.799999999999999933e-01 3.464101615137754608e-01 3.403320379451475475e+01
-1.899999999999999745e-01 3.637306695894642061e-01 3.445096964681638951e+01
-1.999999999999999833e-01 3.810511776651529514e-01 3.480963643426640886e+01
-2.099999999999999645e-01 3.983716857408416967e-01 3.510869279902785678e+01
-2.199999999999999734e-01 4.156921938165305530e-01 3.534811710180786548e+01
-2.299999999999999545e-01 4.330127018922192983e-01 3.552947302277227948e+01
-2.399999999999999911e-01 4.503332099679080436e-01 3.565686506314751369e+01
-2.500000000000000000e-01 4.676537180435967889e-01 3.573760515757605560e+01
-2.600000000000000089e-01 4.849742261192856452e-01 3.578239151033334053e+01
-2.700000000000000178e-01 5.022947341949743905e-01 3.580479056468606558e+01
-2.799999999999999711e-01 5.196152422706631357e-01 3.581988470813864467e+01
-2.899999999999999800e-01 5.369357503463518810e-01 3.584211138580076295e+01
-2.999999999999999889e-01 5.542562584220406263e-01 3.588251742695761237e+01
-3.099999999999999978e-01 5.715767664977294826e-01 3.594577700478492233e+01
-3.200000000000000067e-01 5.888972745734182279e-01 3.602728176838238738e+01
-3.300000000000000155e-01 6.062177826491070842e-01 3.611040679019116340e+01
-3.399999999999999689e-01 6.235382907247957185e-01 3.616379058164765326e+01
-3.499999999999999778e-01 6.408587988004844638e-01 3.613831715719202009e+01
-3.599999999999999867e-01 6.581793068761733201e-01 3.596368913578601934e+01
-3.700000000000000511e-01 6.754998149518620654e-01 3.554537207896071749e+01
-3.800000000000000044e-01 6.928203230275509217e-01 3.476464803106308921e+01
-3.900000000000000133e-01 7.101408311032396670e-01 3.348729587246642581e+01
-3.999999999999999667e-01 7.274613391789284123e-01 3.158748800264810797e+01
-4.100000000000000311e-01 7.447818472546172686e-01 2.898739158754063538e+01
-4.200000000000000400e-01 7.621023553303061249e-01 2.569809401620930345e+01
-4.299999999999999933e-01 7.794228634059947591e-01 2.183857546903506730e+01
-4.400000000000000577e-01 7.967433714816836154e-01 1.762701670611467009e+01
-4.500000000000000111e-01 8.140638795573724718e-01 1.337013643719445888e+01
-4.600000000000000200e-01 8.313843876330611060e-01 9.478582127160718684e+00
-4.699999999999999734e-01 8.487048957087499623e-01 6.483363367294672663e+00
-4.800000000000000377e-01 8.660254037844385966e-01 4.929694834533343339e+00
-4.900000000000000466e-01 8.833459118601274529e-01 5.037445272650091788e+00
5.100000000000000089e-01 -8.140638795573722497e-01 9.478580633482419415e+00
5.000000000000000000e-01 -7.967433714816836154e-01 1.177824418787053240e+01
4.900000000000000466e-01 -7.794228634059947591e-01 1.420531336023321600e+01
4.800000000000000377e-01 -7.621023553303061249e-01 1.659740863404147859e+01
4.700000000000000844e-01 -7.447818472546172686e-01 1.886606837038592133e+01
4.600000000000000200e-01 -7.274613391789284123e-01 2.096483264696582438e+01
4.500000000000000111e-01 -7.101408311032397780e-01 2.287214415249643551e+01
4.400000000000000577e-01 -6.928203230275509217e-01 2.458238053399112388e+01
4.299999999999999933e-01 -6.754998149518620654e-01 2.610079090675081304e+01
4.200000000000000400e-01 -6.581793068761734311e-01 2.744005917666204297e+01
4.100000000000000311e-01 -6.408587988004845748e-01 2.861746681026025030e+01
4.000000000000000777e-01 -6.235382907247957185e-01 2.965237239593988861e+01
3.900000000000000133e-01 -6.062177826491070842e-01 3.056406821667241758e+01
3.800000000000000044e-01 -5.888972745734182279e-01 3.137014367851556784e+01
3.699999999999999956e-01 -5.715767664977293716e-01 3.208542519173339258e+01
3.600000000000000977e-01 -5.542562584220407373e-01 3.272147521915455570e+01
3.500000000000000333e-01 -5.369357503463518810e-01 3.328656858406480268e+01
3.400000000000000244e-01 -5.196152422706632468e-01 3.378603370677618756e+01
3.299999999999999600e-01 -5.022947341949743905e-01 3.422284528732718911e+01
3.200000000000000067e-01 -4.849742261192855342e-01 3.459837266796863986e+01
3.099999999999999978e-01 -4.676537180435968999e-01 3.491321319602894135e+01
2.999999999999999889e-01 -4.503332099679080436e-01 3.516806120488271148e+01
2.900000000000000355e-01 -4.330127018922194093e-01 3.536457069135495601e+01
2.800000000000000266e-01 -4.156921938165305530e-01 3.550615574862864321e+01
2.700000000000000178e-01 -3.983716857408416967e-01 3.559863522001219138e+01
2.599999999999999534e-01 -3.810511776651530624e-01 3.565057613637739564e+01
2.500000000000000000e-01 -3.637306695894642061e-01 3.567315039972319823e+01
2.399999999999999911e-01 -3.464101615137754053e-01 3.567932997014779062e+01
2.300000000000000100e-01 -3.290896534380866600e-01 3.568233745499123444e+01
2.199999999999999734e-01 -3.117691453623979148e-01 3.569342895199947918e+01
2.100000000000000200e-01 -2.944486372867091140e-01 3.571924479027251209e+01
1.999999999999999833e-01 -2.771281292110203132e-01 3.575902764505029552e+01
1.900000000000000022e-01 -2.598076211353316234e-01 3.580192424971662035e+01
1.799999999999999933e-01 -2.424871130596428226e-01 3.582439329360972380e+01
1.700000000000000122e-01 -2.251666049839540218e-01 3.578756032039648005e+01
1.600000000000000033e-01 -2.078460969082652765e-01 3.563437425913812007e+01
1.499999999999999944e-01 -1.905255888325764757e-01 3.528687883283492965e+01
1.399999999999999856e-01 -1.732050807568877304e-01 3.464512389616123755e+01
1.299999999999999767e-01 -1.558845726811989296e-01 3.359130981843895825e+01
1.199999999999999956e-01 -1.385640646055101843e-01 3.200464439854935961e+01
1.099999999999999867e-01 -1.212435565298213835e-01 2.979071634056861129e+01
9.999999999999999167e-02 -1.039230484541326383e-01 2.692019625250042481e+01
8.999999999999999667e-02 -8.660254037844386521e-02 2.346001000637658862e+01
8.000000000000000167e-02 -6.928203230275509217e-02 1.958263179085038885e+01
7.000000000000000666e-02 -5.196152422706631913e-02 1.556194690580751860e+01
6.000000000000000472e-02 -3.464101615137754608e-02 1.177824595103111527e+01
4.999999999999999584e-02 -1.732050807568877304e-02 8.718913590092844501e+00
4.000000000000000083e-02 0.000000000000000000e+00 6.888207456587864819e+00
3.000000000000000236e-02 1.732050807568877304e-02 6.569184253166826082e+00
2.000000000000000042e-02 3.464101615137754608e-02 7.593292984172938631e+00
1.000000000000000021e-02 5.196152422706631913e-02 9.478580633482419415e+00
0.000000000000000000e+00 6.928203230275509217e-02 1.177824418787053240e+01
-9.999999999999996739e-03 8.660254037844386521e-02 1.420531336023321600e+01
-2.000000000000000042e-02 1.039230484541326383e-01 1.659740863404147859e+01
-2.999999999999999889e-02 1.212435565298214113e-01 1.886606837038592133e+01
-3.999999999999999389e-02 1.385640646055101843e-01 2.096483264696582438e+01
-5.000000000000000971e-02 1.558845726811989574e-01 2.287214415249643551e+01
-6.000000000000000472e-02 1.732050807568877304e-01 2.458238053399112388e+01
-7.000000000000000666e-02 1.905255888325764757e-01 2.610079090675081304e+01
-8.000000000000000167e-02 2.078460969082652765e-01 2.744005917666204297e+01
-8.999999999999999667e-02 2.251666049839540218e-01 2.861746681026025030e+01
-9.999999999999999167e-02 2.424871130596428226e-01 2.965237239593988861e+01
-1.100000000000000144e-01 2.598076211353315679e-01 3.056406821667241758e+01
-1.200000000000000094e-01 2.771281292110203687e-01 3.137014367851556784e+01
-1.300000000000000044e-01 2.944486372867091140e-01 3.208542519173339258e+01
-1.400000000000000133e-01 3.117691453623979148e-01 3.272147521915455570e+01
-1.500000000000000222e-01 3.290896534380867156e-01 3.328656858406480268e+01
-1.600000000000000033e-01 3.464101615137754053e-01 3.378603370677618756e+01
-1.700000000000000122e-01 3.637306695894642061e-01 3.422284528732718911e+01
-1.799999999999999933e-01 3.810511776651530624e-01 3.459837266796863986e+01
-1.900000000000000022e-01 3.983716857408416967e-01 3.491321319602894135e+01
-1.999999999999999833e-01 4.156921938165305530e-01 3.516806120488271148e+01
-2.100000000000000200e-01 4.330127018922194093e-01 3.536457069135495601e+01
-2.199999999999999734e-01 4.503332099679080436e-01 3.550615574862864321e+01
-2.300000000000000100e-01 4.676537180435968999e-01 3.559863522001219138e+01
-2.400000000000000189e-01 4.849742261192855342e-01 3.565057613637739564e+01
-2.500000000000000555e-01 5.022947341949743905e-01 3.567315039972319823e+01
-2.600000000000000089e-01 5.196152422706632468e-01 3.567932997014779062e+01
-2.700000000000000178e-01 5.369357503463518810e-01 3.568233745499123444e+01
-2.800000000000000266e-01 5.542562584220407373e-01 3.569342895199947918e+01
-2.899999999999999800e-01 5.715767664977293716e-01 3.571924479027251209e+01
-2.999999999999999889e-01 5.888972745734182279e-01 3.575902764505029552e+01
-3.100000000000000533e-01 6.062177826491070842e-01 3.580192424971662035e+01
-3.200000000000000622e-01 6.235382907247959405e-01 3.582439329360972380e+01
-3.299999999999999600e-01 6.408587988004845748e-01 3.578756032039648005e+01
-3.400000000000000244e-01 6.581793068761732091e-01 3.563437425913812007e+01
-3.499999999999999778e-01 6.754998149518620654e-01 3.528687883283492965e+01
-3.599999999999999867e-01 6.928203230275509217e-01 3.464512389616123755e+01
-3.699999999999999956e-01 7.101408311032397780e-01 3.359130981843895825e+01
-3.799999999999999489e-01 7.274613391789284123e-01 3.200464439854935961e+01
-3.899999999999999023e-01 7.447818472546170465e-01 2.979071634056861129e+01
-3.999999999999999667e-01 7.621023553303059028e-01 2.692019625250042481e+01
-4.099999999999999756e-01 7.794228634059947591e-01 2.346001000637658862e+01
-4.199999999999999289e-01 7.967433714816833934e-01 1.958263179085038885e+01
-4.299999999999999933e-01 8.140638795573722497e-01 1.556194690580751860e+01
-4.399999999999999467e-01 8.313843876330611060e-01 1.177824595103111527e+01
-4.499999999999999556e-01 8.487048957087497403e-01 8.718913590092844501e+00
-4.599999999999999090e-01 8.660254037844385966e-01 6.888207456587864819e+00
-4.699999999999999734e-01 8.833459118601272309e-01 6.569184253166826082e+00
-4.799999999999999822e-01 9.006664199358160872e-01 7.593292984172938631e+00
5.200000000000000178e-01 -7.967433714816833934e-01 1.337013461979621987e+01
5.100000000000000089e-01 -7.794228634059947591e-01 1.556194485259872806e+01
5.000000000000000000e-01 -7.621023553303059028e-01 1.771030016161845921e+01
4.900000000000000466e-01 -7.447818472546172686e-01 1.972858091825227689e+01
4.800000000000000377e-01 -7.274613391789284123e-01 2.158244905342440134e+01
4.699999999999999734e-01 -7.101408311032395559e-01 2.326581611541747563e+01
4.600000000000000200e-01 -6.928203230275509217e-01 2.478585239181629163e+01
4.500000000000000111e-01 -6.754998149518620654e-01 2.615459413847360537e+01
4.399999999999999467e-01 -6.581793068761732091e-01 2.738509884434077435e+01
4.299999999999999933e-01 -6.408587988004845748e-01 2.849015801737737874e+01
4.200000000000000400e-01 -6.235382907247958295e-01 2.948200658250137707e+01
4.100000000000000311e-01 -6.062177826491069732e-01 3.037216309673373971e+01
3.999999999999999667e-01 -5.888972745734182279e-01 3.117113437576016821e+01
3.900000000000000133e-01 -5.715767664977293716e-01 3.188804485620401508e+01
3.799999999999999489e-01 -5.542562584220406263e-01 3.253033832147587390e+01
3.700000000000000511e-01 -5.369357503463519921e-01 3.310365912770429730e+01
3.599999999999999867e-01 -5.196152422706631357e-01 3.361194609917689036e+01
3.500000000000000333e-01 -5.022947341949743905e-01 3.405771477770236544e+01
3.400000000000000244e-01 -4.849742261192855342e-01 3.444247723868974731e+01
3.300000000000000155e-01 -4.676537180435967889e-01 3.476724824463457963e+01
3.200000000000000067e-01 -4.503332099679080436e-01 3.503309925683696946e+01
3.100000000000000533e-01 -4.330127018922192983e-01 3.524173354095873378e+01
3.000000000000000444e-01 -4.156921938165305530e-01 3.539605401303384724e+01
2.900000000000000355e-01 -3.983716857408416967e-01 3.550067291712915818e+01
2.800000000000000266e-01 -3.810511776651529514e-01 3.556226968124910570e+01
2.700000000000000178e-01 -3.637306695894642061e-01 3.558965440354307219e+01
2.600000000000000089e-01 -3.464101615137754608e-01 3.559336801066753964e+01
2.500000000000000000e-01 -3.290896534380866045e-01 3.558467957904765200e+01
2.400000000000000189e-01 -3.117691453623978592e-01 3.557394118247647441e+01
2.300000000000000100e-01 -2.944486372867091140e-01 3.556840300610124217e+01
[truncated: 359,930 more chars]
