# Supplementary material for: Quantum anomalous Hall crystals in moiré bands with higher Chern number
Source: Nat Commun. 2025 Jul 25;16:6875. doi: 10.1038/s41467-025-62224-9 (PMC12297688; doi:10.1038/s41467-025-62224-9)
Supplement: Supplementary file 3 — Source Data [file 41467_2025_62224_MOESM3_ESM.zip › Fig4c.txt]

# Many-body energy spectrum for 1/3 filling of the C=2 band in TDBG in a 27 sites system. 1st column: momentum sectors. 2nd column: energies (meV)
1.000000000000000000e+00 1.403756443936572396e+00
1.000000000000000000e+00 1.581967205263524079e+00
1.000000000000000000e+00 1.884124666701737283e+00
1.000000000000000000e+00 2.102446593483875859e+00
1.000000000000000000e+00 2.137052583022096997e+00
1.000000000000000000e+00 2.512518721422893009e+00
1.000000000000000000e+00 2.559255712920034398e+00
1.000000000000000000e+00 2.699023116122248211e+00
1.000000000000000000e+00 2.733208857965578886e+00
1.000000000000000000e+00 2.870651843300521477e+00
1.000000000000000000e+00 3.008920858384726671e+00
1.000000000000000000e+00 3.056822885824828973e+00
1.000000000000000000e+00 3.142435166110018940e+00
1.000000000000000000e+00 3.266611032747775312e+00
1.000000000000000000e+00 3.349741724500304940e+00
2.000000000000000000e+00 9.157628857559529933e-01
2.000000000000000000e+00 1.206733484112135102e+00
2.000000000000000000e+00 1.666699918176490769e+00
2.000000000000000000e+00 1.997772684346230676e+00
2.000000000000000000e+00 2.265521512981848673e+00
2.000000000000000000e+00 2.389958390504887120e+00
2.000000000000000000e+00 2.513830251393798676e+00
2.000000000000000000e+00 2.627879217908642318e+00
2.000000000000000000e+00 2.773895416830740146e+00
2.000000000000000000e+00 2.842242157417942394e+00
2.000000000000000000e+00 2.946144944454260894e+00
2.000000000000000000e+00 3.034099232171982408e+00
2.000000000000000000e+00 3.106665643400319254e+00
2.000000000000000000e+00 3.188491239377967190e+00
2.000000000000000000e+00 3.306748338063343340e+00
3.000000000000000000e+00 1.241024748226010388e+00
3.000000000000000000e+00 1.737885679063936095e+00
3.000000000000000000e+00 1.962845781663730804e+00
3.000000000000000000e+00 2.051378110669574539e+00
3.000000000000000000e+00 2.163581033799161446e+00
3.000000000000000000e+00 2.396464630623398762e+00
3.000000000000000000e+00 2.546766053027766930e+00
3.000000000000000000e+00 2.715672617727335592e+00
3.000000000000000000e+00 2.844009319078196540e+00
3.000000000000000000e+00 2.905761831414281460e+00
3.000000000000000000e+00 2.987021023065224767e+00
3.000000000000000000e+00 3.127405031549557179e+00
3.000000000000000000e+00 3.203403308653975046e+00
3.000000000000000000e+00 3.256030554257662857e+00
3.000000000000000000e+00 3.321729182632793709e+00
4.000000000000000000e+00 1.099836164992467502e+00
4.000000000000000000e+00 1.624037432362086975e+00
4.000000000000000000e+00 2.046061528853570621e+00
4.000000000000000000e+00 2.141266723610101508e+00
4.000000000000000000e+00 2.334553195618553900e+00
4.000000000000000000e+00 2.432942715167754955e+00
4.000000000000000000e+00 2.507907379530124103e+00
4.000000000000000000e+00 2.740505608343582367e+00
4.000000000000000000e+00 2.830998809571084962e+00
4.000000000000000000e+00 2.969899568949784907e+00
4.000000000000000000e+00 3.028689038414896118e+00
4.000000000000000000e+00 3.098266871143479761e+00
4.000000000000000000e+00 3.207510732761946315e+00
4.000000000000000000e+00 3.337513730490087482e+00
4.000000000000000000e+00 3.395102083925010561e+00
5.000000000000000000e+00 1.237988484482698937e+00
5.000000000000000000e+00 1.511992878397094842e+00
5.000000000000000000e+00 1.881104347813447930e+00
5.000000000000000000e+00 2.065669001342570255e+00
5.000000000000000000e+00 2.208778950273526220e+00
5.000000000000000000e+00 2.619869886776868384e+00
5.000000000000000000e+00 2.656877020022832880e+00
5.000000000000000000e+00 2.759023444657856317e+00
5.000000000000000000e+00 2.825811827525669173e+00
5.000000000000000000e+00 3.016935116843569631e+00
5.000000000000000000e+00 3.104854482638017998e+00
5.000000000000000000e+00 3.269117904243728390e+00
5.000000000000000000e+00 3.323704204261915152e+00
5.000000000000000000e+00 3.361935843898478993e+00
5.000000000000000000e+00 3.380951181023391428e+00
6.000000000000000000e+00 1.118144314969825359e+00
6.000000000000000000e+00 1.220229874048499141e+00
6.000000000000000000e+00 1.295780193466413266e+00
6.000000000000000000e+00 2.085187961362919395e+00
6.000000000000000000e+00 2.148581976500310020e+00
6.000000000000000000e+00 2.347383669033305864e+00
6.000000000000000000e+00 2.452272349859285328e+00
6.000000000000000000e+00 2.622143974822208179e+00
6.000000000000000000e+00 2.662702690297663821e+00
6.000000000000000000e+00 2.751519513357095548e+00
6.000000000000000000e+00 2.862205393575052881e+00
6.000000000000000000e+00 2.934776777573446793e+00
6.000000000000000000e+00 3.060184632349091771e+00
6.000000000000000000e+00 3.145093845838871971e+00
6.000000000000000000e+00 3.199669918400118718e+00
7.000000000000000000e+00 1.075681666010410709e+00
7.000000000000000000e+00 1.729024018755509928e+00
7.000000000000000000e+00 1.957509951174088769e+00
7.000000000000000000e+00 2.259492814838594654e+00
7.000000000000000000e+00 2.347759247536387761e+00
7.000000000000000000e+00 2.498697941157772107e+00
7.000000000000000000e+00 2.676641201942132398e+00
7.000000000000000000e+00 2.729431341949151602e+00
7.000000000000000000e+00 2.838545942163960945e+00
7.000000000000000000e+00 2.945922625829439312e+00
7.000000000000000000e+00 3.031463027875872740e+00
7.000000000000000000e+00 3.116800555374013015e+00
7.000000000000000000e+00 3.238165485780328368e+00
7.000000000000000000e+00 3.415758861117637935e+00
7.000000000000000000e+00 3.445394463676095143e+00
8.000000000000000000e+00 0.000000000000000000e+00
8.000000000000000000e+00 1.209673722159237741e+00
8.000000000000000000e+00 1.466442849793679670e+00
8.000000000000000000e+00 1.673364319398331190e+00
8.000000000000000000e+00 1.973070309935025080e+00
8.000000000000000000e+00 2.139264439560506048e+00
8.000000000000000000e+00 2.229881025368200653e+00
8.000000000000000000e+00 2.324915983285620769e+00
8.000000000000000000e+00 2.436162516890206575e+00
8.000000000000000000e+00 2.678738724737058874e+00
8.000000000000000000e+00 2.750453215020996822e+00
8.000000000000000000e+00 2.859984650591670174e+00
8.000000000000000000e+00 2.940191037403820928e+00
8.000000000000000000e+00 2.966324696641208902e+00
8.000000000000000000e+00 3.049252022990771138e+00
9.000000000000000000e+00 1.260221702625756279e+00
9.000000000000000000e+00 1.629899713438049957e+00
9.000000000000000000e+00 2.009403612331865929e+00
9.000000000000000000e+00 2.242418442933981737e+00
9.000000000000000000e+00 2.285894828400998335e+00
9.000000000000000000e+00 2.359912556915574555e+00
9.000000000000000000e+00 2.556223734393611835e+00
9.000000000000000000e+00 2.685544907650296409e+00
9.000000000000000000e+00 2.825114606675199980e+00
9.000000000000000000e+00 2.976484098653216392e+00
9.000000000000000000e+00 3.052825128343002348e+00
9.000000000000000000e+00 3.158478773900540659e+00
9.000000000000000000e+00 3.285436725437634209e+00
9.000000000000000000e+00 3.337824540612245983e+00
9.000000000000000000e+00 3.415851328944597753e+00
1.000000000000000000e+01 1.141296672660431000e+00
1.000000000000000000e+01 1.200434677081560153e+00
1.000000000000000000e+01 1.565515893009546744e+00
1.000000000000000000e+01 1.886477599848120690e+00
1.000000000000000000e+01 2.205942899378555921e+00
1.000000000000000000e+01 2.349945308759728846e+00
1.000000000000000000e+01 2.548505182788133538e+00
1.000000000000000000e+01 2.639907621557640027e+00
1.000000000000000000e+01 2.790963120098041372e+00
1.000000000000000000e+01 2.872900605025890286e+00
1.000000000000000000e+01 3.061761590369016517e+00
1.000000000000000000e+01 3.141862435322465785e+00
1.000000000000000000e+01 3.224193363794071843e+00
1.000000000000000000e+01 3.324279024177926090e+00
1.000000000000000000e+01 3.418515210378302527e+00
1.100000000000000000e+01 1.159463526302232594e+00
1.100000000000000000e+01 1.578243935122642938e+00
1.100000000000000000e+01 1.868072887876280674e+00
1.100000000000000000e+01 2.215161675204527114e+00
1.100000000000000000e+01 2.308460002954674906e+00
1.100000000000000000e+01 2.488257166552784838e+00
1.100000000000000000e+01 2.565239967320550818e+00
1.100000000000000000e+01 2.709974982294070855e+00
1.100000000000000000e+01 2.781250067613669330e+00
1.100000000000000000e+01 2.914988501365272100e+00
1.100000000000000000e+01 3.078916508047640832e+00
1.100000000000000000e+01 3.157053370399168557e+00
1.100000000000000000e+01 3.217751888754946776e+00
1.100000000000000000e+01 3.260340293989159477e+00
1.100000000000000000e+01 3.365186457880056992e+00
1.200000000000000000e+01 1.208411079970090896e+00
1.200000000000000000e+01 1.798047508707753650e+00
1.200000000000000000e+01 2.031955196919255968e+00
1.200000000000000000e+01 2.180667914364107673e+00
1.200000000000000000e+01 2.254171118092514803e+00
1.200000000000000000e+01 2.527476633006088491e+00
1.200000000000000000e+01 2.707508393630646992e+00
1.200000000000000000e+01 2.735278859661761430e+00
1.200000000000000000e+01 2.843366622801738686e+00
1.200000000000000000e+01 3.018286396558679030e+00
1.200000000000000000e+01 3.117965089701044690e+00
1.200000000000000000e+01 3.153132932798314414e+00
1.200000000000000000e+01 3.280173066104765667e+00
1.200000000000000000e+01 3.385523353970924632e+00
1.200000000000000000e+01 3.466455711041163568e+00
1.300000000000000000e+01 1.325635228010114020e+00
1.300000000000000000e+01 1.493561959518885374e+00
1.300000000000000000e+01 1.835785058382697343e+00
1.300000000000000000e+01 2.177655341856379323e+00
1.300000000000000000e+01 2.295585973401813362e+00
1.300000000000000000e+01 2.408810688564045677e+00
1.300000000000000000e+01 2.673702649470925508e+00
1.300000000000000000e+01 2.770173414779051768e+00
1.300000000000000000e+01 2.904293030516711838e+00
1.300000000000000000e+01 2.972868211412063033e+00
1.300000000000000000e+01 3.066505711737491424e+00
1.300000000000000000e+01 3.176969438195570206e+00
1.300000000000000000e+01 3.227366404151297274e+00
1.300000000000000000e+01 3.313482837539069692e+00
1.300000000000000000e+01 3.392159376632790213e+00
1.400000000000000000e+01 9.603292866753747603e-01
1.400000000000000000e+01 1.030187496015244619e+00
1.400000000000000000e+01 1.769904228288538661e+00
1.400000000000000000e+01 1.971627574173027142e+00
1.400000000000000000e+01 2.218661768727756112e+00
1.400000000000000000e+01 2.387921282357865493e+00
1.400000000000000000e+01 2.465321252193575674e+00
1.400000000000000000e+01 2.622928970896637679e+00
1.400000000000000000e+01 2.714643241750920311e+00
1.400000000000000000e+01 2.835145884846539843e+00
1.400000000000000000e+01 2.893743741706032324e+00
1.400000000000000000e+01 2.932985513338422834e+00
1.400000000000000000e+01 2.981137634267781777e+00
1.400000000000000000e+01 3.115774724881092084e+00
1.400000000000000000e+01 3.189439568702141514e+00
1.500000000000000000e+01 1.102256224219360092e+00
1.500000000000000000e+01 1.662002216794689957e+00
1.500000000000000000e+01 2.063292509284011089e+00
1.500000000000000000e+01 2.223703957062440395e+00
1.500000000000000000e+01 2.375725542642825872e+00
1.500000000000000000e+01 2.537312622203756973e+00
1.500000000000000000e+01 2.609753471578159179e+00
1.500000000000000000e+01 2.694620930008952087e+00
1.500000000000000000e+01 2.781793321081110548e+00
1.500000000000000000e+01 2.924544191679416372e+00
1.500000000000000000e+01 3.021167838579614795e+00
1.500000000000000000e+01 3.091255541107187810e+00
1.500000000000000000e+01 3.208237257090686967e+00
1.500000000000000000e+01 3.305999515188702276e+00
1.500000000000000000e+01 3.371304328650168713e+00
1.600000000000000000e+01 2.712109469597123734e-02
1.600000000000000000e+01 9.097891331988989805e-01
1.600000000000000000e+01 1.688301809622288374e+00
1.600000000000000000e+01 1.797450443926095431e+00
1.600000000000000000e+01 1.999714855090559240e+00
1.600000000000000000e+01 2.211429416045746166e+00
1.600000000000000000e+01 2.274859623495117944e+00
1.600000000000000000e+01 2.350185938375489059e+00
1.600000000000000000e+01 2.471932547235326183e+00
1.600000000000000000e+01 2.631637122910959192e+00
1.600000000000000000e+01 2.664198622152696316e+00
1.600000000000000000e+01 2.767113307780135756e+00
1.600000000000000000e+01 2.865521750491112130e+00
1.600000000000000000e+01 2.999759967286848905e+00
1.600000000000000000e+01 3.004226216885101053e+00
1.700000000000000000e+01 1.263873237772486391e+00
1.700000000000000000e+01 1.395849995377744790e+00
1.700000000000000000e+01 1.888059036052965212e+00
1.700000000000000000e+01 2.064787866216647672e+00
1.700000000000000000e+01 2.304366976874476336e+00
1.700000000000000000e+01 2.437921541601681952e+00
1.700000000000000000e+01 2.541762177749532725e+00
1.700000000000000000e+01 2.697345815680307624e+00
1.700000000000000000e+01 2.823874707261296635e+00
1.700000000000000000e+01 2.839190381922406914e+00
1.700000000000000000e+01 3.050049996108370465e+00
1.700000000000000000e+01 3.103601820003930811e+00
1.700000000000000000e+01 3.225525988212638140e+00
1.700000000000000000e+01 3.318213793783328924e+00
1.700000000000000000e+01 3.357993920512399200e+00
1.800000000000000000e+01 1.027505596718782499e+00
1.800000000000000000e+01 1.165431578122905876e+00
1.800000000000000000e+01 1.591784301160473092e+00
1.800000000000000000e+01 1.999039993386688252e+00
1.800000000000000000e+01 2.152457638343094004e+00
1.800000000000000000e+01 2.280201964095866174e+00
1.800000000000000000e+01 2.395633578476676462e+00
1.800000000000000000e+01 2.676495088771829955e+00
1.800000000000000000e+01 2.754380895400700524e+00
1.800000000000000000e+01 2.884176543026910622e+00
1.800000000000000000e+01 2.977876065606963607e+00
1.800000000000000000e+01 3.124423744288492344e+00
1.800000000000000000e+01 3.199681618297063324e+00
1.800000000000000000e+01 3.306836718714478707e+00
1.800000000000000000e+01 3.397886096449298066e+00
1.900000000000000000e+01 1.276670379066288774e+00
1.900000000000000000e+01 1.618101129250021586e+00
1.900000000000000000e+01 2.044011811838373660e+00
1.900000000000000000e+01 2.090359816717736408e+00
1.900000000000000000e+01 2.303906523875852486e+00
1.900000000000000000e+01 2.469245959629489562e+00
1.900000000000000000e+01 2.552325079746964320e+00
1.900000000000000000e+01 2.611176629801164495e+00
1.900000000000000000e+01 2.797152233050056225e+00
1.900000000000000000e+01 2.947615789877616521e+00
1.900000000000000000e+01 3.068775633245493850e+00
1.900000000000000000e+01 3.102220876518529735e+00
1.900000000000000000e+01 3.212137963180822453e+00
1.900000000000000000e+01 3.313723752977608683e+00
1.900000000000000000e+01 3.422096684221514806e+00
2.000000000000000000e+01 1.172572638599675088e+00
2.000000000000000000e+01 1.699371663874174487e+00
2.000000000000000000e+01 1.795660423390827987e+00
2.000000000000000000e+01 2.182538692620880738e+00
2.000000000000000000e+01 2.287281290044091975e+00
2.000000000000000000e+01 2.552636032197895588e+00
2.000000000000000000e+01 2.675139488637441332e+00
2.000000000000000000e+01 2.812851753869509253e+00
2.000000000000000000e+01 2.898923202997508497e+00
2.000000000000000000e+01 3.001455292066140146e+00
2.000000000000000000e+01 3.095282946562846860e+00
2.000000000000000000e+01 3.199686233499434707e+00
2.000000000000000000e+01 3.226522030175615896e+00
2.000000000000000000e+01 3.287813500400332600e+00
2.000000000000000000e+01 3.449930853495516203e+00
2.100000000000000000e+01 1.421871410420749271e+00
2.100000000000000000e+01 1.669265781521716008e+00
2.100000000000000000e+01 1.978655403966683934e+00
2.100000000000000000e+01 2.075853189130242527e+00
2.100000000000000000e+01 2.412979180562899728e+00
2.100000000000000000e+01 2.544609068333770097e+00
2.100000000000000000e+01 2.652564526938633094e+00
2.100000000000000000e+01 2.750337986897321230e+00
2.100000000000000000e+01 2.902253293692098168e+00
2.100000000000000000e+01 2.986040211284887391e+00
2.100000000000000000e+01 3.049317355896079107e+00
2.100000000000000000e+01 3.131843818391558898e+00
2.100000000000000000e+01 3.198178483752698753e+00
2.100000000000000000e+01 3.353051236192015949e+00
2.100000000000000000e+01 3.414179589285836869e+00
2.200000000000000000e+01 9.336049617099888565e-01
2.200000000000000000e+01 1.050240054708680759e+00
2.200000000000000000e+01 1.576495174884470885e+00
2.200000000000000000e+01 2.020617392753692343e+00
2.200000000000000000e+01 2.170053245777779694e+00
2.200000000000000000e+01 2.263405989340796509e+00
2.200000000000000000e+01 2.535726781386202333e+00
2.200000000000000000e+01 2.670385286330031249e+00
2.200000000000000000e+01 2.769661183500332413e+00
2.200000000000000000e+01 2.859349626897554231e+00
2.200000000000000000e+01 2.892927701943690977e+00
2.200000000000000000e+01 2.970307584082334529e+00
2.200000000000000000e+01 3.084705110312242482e+00
2.200000000000000000e+01 3.233971379707341498e+00
2.200000000000000000e+01 3.257337242389638732e+00
2.300000000000000000e+01 1.018761381969852664e+00
2.300000000000000000e+01 1.659498491066315751e+00
2.300000000000000000e+01 1.831171533926919892e+00
2.300000000000000000e+01 2.116093216496665264e+00
2.300000000000000000e+01 2.392955240547237850e+00
2.300000000000000000e+01 2.529318985453514301e+00
2.300000000000000000e+01 2.610548069191523268e+00
2.300000000000000000e+01 2.711828701243902628e+00
2.300000000000000000e+01 2.876458196818020951e+00
2.300000000000000000e+01 2.991312428954742586e+00
2.300000000000000000e+01 3.088290124740595388e+00
2.300000000000000000e+01 3.220305776234212658e+00
2.300000000000000000e+01 3.251537864024896862e+00
2.300000000000000000e+01 3.332721334090663845e+00
2.300000000000000000e+01 3.419674894893901751e+00
2.400000000000000000e+01 3.150702526686188776e-02
2.400000000000000000e+01 1.165880750420598133e+00
2.400000000000000000e+01 1.677668202559772226e+00
2.400000000000000000e+01 1.877199626847712466e+00
2.400000000000000000e+01 1.956288963592442087e+00
2.400000000000000000e+01 2.145910914263268410e+00
2.400000000000000000e+01 2.295869223835310891e+00
2.400000000000000000e+01 2.349565216488841202e+00
2.400000000000000000e+01 2.464293453263479705e+00
2.400000000000000000e+01 2.631339097775708069e+00
2.400000000000000000e+01 2.779122662883864336e+00
2.400000000000000000e+01 2.908327516401769230e+00
2.400000000000000000e+01 2.985874718010180118e+00
2.400000000000000000e+01 3.100233121954801163e+00
2.400000000000000000e+01 3.120869334091779024e+00
