# Supplementary material for: Quantum anomalous Hall crystals in moiré bands with higher Chern number
Source: Nat Commun. 2025 Jul 25;16:6875. doi: 10.1038/s41467-025-62224-9 (PMC12297688; doi:10.1038/s41467-025-62224-9)
Supplement: Supplementary file 3 — Source Data [file 41467_2025_62224_MOESM3_ESM.zip › Fig4d.txt]

# Mean-field QAHC hole band structure. 1st-3rd columns: energies (meV)
4.147523037875417984e+00 3.582332982313641168e+01 4.123803744536158433e+01
4.915060429087974470e+00 3.582253062855889425e+01 4.119940305199547481e+01
6.837114504515422020e+00 3.580977583539205966e+01 4.107813274579019946e+01
9.368734587593866792e+00 3.577345796295890779e+01 4.087148649952322899e+01
1.212692412252008189e+01 3.570662703956593731e+01 4.058467693649970442e+01
1.487395178276018726e+01 3.560494461261546206e+01 4.023006734308344079e+01
1.746236346865084954e+01 3.546648904414367109e+01 3.982447911171626487e+01
1.980108726651161177e+01 3.529309426060803645e+01 3.938558009964122419e+01
2.183823717473450898e+01 3.509212890526900708e+01 3.892858686291965142e+01
2.355076969191906144e+01 3.487756680055966996e+01 3.846445108899603582e+01
2.493641030622197263e+01 3.466922388179682457e+01 3.800028189635229126e+01
2.600734880226749723e+01 3.448936946289030203e+01 3.754197674550469088e+01
2.678679811370712827e+01 3.435655760668458925e+01 3.709826366118637964e+01
2.730870960924436375e+01 3.427782147568049709e+01 3.668502881052571496e+01
2.761831288635193360e+01 3.424296641679313780e+01 3.632847883910216069e+01
2.776980710072897551e+01 3.422769278602007148e+01 3.606351795636858526e+01
2.782057900837881803e+01 3.421241823598139575e+01 3.591998554496790774e+01
2.782532022477258593e+01 3.420883231320492257e+01 3.590012973621021786e+01
2.783345931215910340e+01 3.426094286176894599e+01 3.597751068618436676e+01
2.789036344365399600e+01 3.441890919740919941e+01 3.612159244898198551e+01
2.803817312774820891e+01 3.472404393951435253e+01 3.631277188862117100e+01
2.830949977083944447e+01 3.520495340224535852e+01 3.654036616660889081e+01
2.871450375342769590e+01 3.585406156667335864e+01 3.680363233014197277e+01
2.923318063934858912e+01 3.655269949049650791e+01 3.715942611704795695e+01
2.982159513901349612e+01 3.700493934600486767e+01 3.778420017069180403e+01
3.042670227363781521e+01 3.725190734906041712e+01 3.849050481991957184e+01
3.099983423639637792e+01 3.742834132643134382e+01 3.902127972648996490e+01
3.150478171864425647e+01 3.756347957721087738e+01 3.929023339785460678e+01
3.192084371740330084e+01 3.766766714462850274e+01 3.930468028755918652e+01
3.224189395214435905e+01 3.774914049219677281e+01 3.912811455508272473e+01
3.247263966815348368e+01 3.781636107119741297e+01 3.884653899359434348e+01
3.262387312939388551e+01 3.787754792358984446e+01 3.854367925438003084e+01
3.270879659841145326e+01 3.793779465764037440e+01 3.828901200711928254e+01
3.274155444151321603e+01 3.798416296346273668e+01 3.814492619989603384e+01
3.273697645974220194e+01 3.798644993375267376e+01 3.816216664333700948e+01
3.270898938033874259e+01 3.803163520445218637e+01 3.824502967035195411e+01
3.266620153513389369e+01 3.815088210209331265e+01 3.832723772593495681e+01
3.260529564338272479e+01 3.828826483627298671e+01 3.840796656794936581e+01
3.250239569111224824e+01 3.824546673116838491e+01 3.861385684607845548e+01
3.229882369410599807e+01 3.801219760926404234e+01 3.888274483880647381e+01
3.187363592316341254e+01 3.758833863503154049e+01 3.917540794233142520e+01
3.100710621860399385e+01 3.703937546383556878e+01 3.947695830637824344e+01
2.941003585378307150e+01 3.652738421871018915e+01 3.977563753634436239e+01
2.690602127081345074e+01 3.617921375114782734e+01 4.006170373234496651e+01
2.355975025603898843e+01 3.599180825433946040e+01 4.032787945042107225e+01
1.960209541141691503e+01 3.590559699629228163e+01 4.056937458966068277e+01
1.534295438549000146e+01 3.586982466785403290e+01 4.078285116442976488e+01
1.115759897159221303e+01 3.585285866453148884e+01 4.096448166267672519e+01
7.521818423162561551e+00 3.583889086819416292e+01 4.110792382691938229e+01
5.019408623893524712e+00 3.582700839165381268e+01 4.120330841352709683e+01
4.147523037875417984e+00 3.582332982313641168e+01 4.123803744536158433e+01
